# Supplementary material for: Systems‐level transcriptional regulation of Caenorhabditis elegans metabolism
Source: Mol Syst Biol. 2023 Mar 21;19(5):e11443. doi: 10.15252/msb.202211443 (PMC10167481; doi:10.15252/msb.202211443)
Supplement: Supplementary file 3 — Dataset EV1 [file MSB-19-e11443-s005.xlsx]

## Sheet: Description
Table	Description
Dataset EV1	Description of Metabolic genes distinguished into classes; class A consists of iCEL1314 genes and classes B, C and D make for other metabolic genes, along with information about operons they exist in (if applicable); Genes that are not live and protein-coding genes were removed from the analysis of finding highly variable genes

## Sheet: Dataset_EV1
WormBase ID	Gene Name	Sequence Name	Class	Molecular Function	iCEL1273 description / Notes	Wormbase Description Text	Type	Status	Operon
WBGene00017071	aagr-1	D2096.3	A	Maltase glucoamylase	Galactose metabolism; Starch and sucrose metabolism	aagr-1 is an ortholog of human SI (sucrase-isomaltase), MGAM (maltase-glucoamylase) and MGAM2 (maltase-glucoamylase 2 (putative)); aagr-1 is involved in glycogen catabolic process; aagr-1 exhibits alpha-1,4-glucosidase activity and is predicted to have carbohydrate binding activity, based on protein domain information.	protein_coding_gene	Live
WBGene00019895	aagr-2	R05F9.12	A	Maltase glucoamylase	Galactose metabolism; Starch and sucrose metabolism	aagr-2 is an ortholog of human SI (sucrase-isomaltase), MGAM (maltase-glucoamylase) and MGAM2 (maltase-glucoamylase 2 (putative)); aagr-2 is involved in glycogen catabolic process; aagr-2 exhibits alpha-1,4-glucosidase activity and is predicted to have carbohydrate binding activity, based on protein domain information.	protein_coding_gene	Live
WBGene00009583	aagr-3	F40F9.6	A	Maltase glucoamylase	N-Glycan biosynthesis	aagr-3 is an ortholog of human GANC (glucosidase alpha, neutral C) and GANAB (glucosidase II alpha subunit); aagr-3 is involved in glycogen catabolic process; aagr-3 exhibits alpha-1,4-glucosidase activity and is predicted to have carbohydrate binding activity, based on protein domain information; aagr-3 is expressed in the pharynx, anal depressor muscle, nervous system, intestine, and the rectal…	protein_coding_gene	Live
WBGene00018682	aagr-4	F52D1.1	A	Maltase glucoamylase	N-Glycan biosynthesis	aagr-4 is an ortholog of human GANC (glucosidase alpha, neutral C) and GANAB (glucosidase II alpha subunit); aagr-4 is predicted to have carbohydrate binding activity and hydrolase activity, hydrolyzing O-glycosyl compounds, based on protein domain information.	protein_coding_gene	Live
WBGene00000001	aap-1	Y110A7A.10	A	phosphoinositide 3-kinase	Inositol phosphate metabolism	aap-1 encodes the C. elegans ortholog of the phosphoinositide 3-kinase (PI3K) p50/p55 adaptor/regulatory subunit; AAP-1 negatively regulates lifespan and dauer development, and likely functions as the sole adaptor subunit for the AGE-1/p110 PI3K catalytic subunit to which it binds in vitro; although AAP-1 potentiates insulin-like signaling, it is not absolutely required for insulin-like signaling…	protein_coding_gene	Live	CEOP1906
WBGene00000196	aars-1	W02B12.6	A	Aminoacyl-tRNA synthetase	Aminoacyl-tRNA biosynthesis	ars-1 encodes an alanyl tRNA synthetase; on the basis of similarity to S. cerevisiae ALA1p, ARS-1 is probably cytoplasmic.	protein_coding_gene	Live
WBGene00000197	aars-2	F28H1.3	A	Aminoacyl-tRNA synthetase	Aminoacyl-tRNA biosynthesis	aars-2 encodes a predicted cytoplasmic alanyl-tRNA synthetase (AlaRS), a class II aminoacyl-tRNA synthetase that catalyzes the attachment of alanine to its cognate tRNA and is thus required for protein biosynthesis; AARS-2 is essential for embryogenesis, and is required for fertility and a normal rate of postembryonic development; AARS-2 expression is likely ubiquitous and detected in hypodermis,…	protein_coding_gene	Live
WBGene00019819	aass-1	R02D3.1	A	Alpha-aminoadipate semialdehyde synthase	Lysine degradation	The R02D3.1 gene encodes an ortholog of the human gene ALPHA-AMINOADIPATE SEMIALDEHYDE SYNTHASE (AASS; OMIM:605113), which when mutated leads to hyperlysinemia (OMIM:238700).	protein_coding_gene	Live
WBGene00009316	abhd-11.1	F32B4.6	C	Unknown		abhd-11.1 is an ortholog of human ABHD11 (abhydrolase domain containing 11); microarray studies indicate that abhd-11.1 is affected by cyc-1, sir-2.1, and eat-2; microarray studies indicate that abhd-11.1 is affected by Resveratrol and Atrazine; RNA sequencing studies indicate that abhd-11.1 is enriched in the male.	protein_coding_gene	Live
WBGene00011029	abhd-11.2	R05D7.4	C	Unknown		abhd-11.2 is an ortholog of human ABHD11 (abhydrolase domain containing 11); microarray, proteomic, and RNA sequencing studies indicate that abhd-11.2 is affected by rde-4, gld-1, let-7, emr-1, lem-2, npr-1, jmjd-3.1, jmjd-1.2, pgl-1, pgl-3, glh-4, glh-1, dcr-1, and fbf-1; microarray and RNA sequencing studies indicate that abhd-11.2 is affected by Aldicarb, Rotenone, Cry5B, Sirolimus, and Allant…	protein_coding_gene	Live
WBGene00022393	abhd-12	Y97E10AL.2	A	Unknown	Glycerolipid metabolism	abhd-12 is an ortholog of human ABHD12 (abhydrolase domain containing 12) and ABHD12B (abhydrolase domain containing 12B); tiling array, RNA sequencing, and microarray studies indicate that abhd-12 is affected by daf-12, tatn-1, htz-1, pgl-1, pgl-3, glh-4, glh-1, sir-2.1, fbf-1, and gld-1; microarray studies indicate that abhd-12 is affected by Progesterone, Atrazine, and Fluoranthene; tiling arr…	protein_coding_gene	Live
WBGene00021927	abhd-14	Y55F3AM.10	C	Unknown		abhd-14 is an ortholog of human ABHD14A (abhydrolase domain containing 14A); microarray and RNA sequencing studies indicate that abhd-14 is regulated by cyc-1, csr-1, rsd-2, bar-1, hsf-1, dpy-10, fbf-1, mir-243, and tbx-2; microarray studies indicate that abhd-14 is regulated by Atrazine, Cadmium, Cry5B, Hydrolyzable Tannins, Humic substances, Paraquat, and Sirolimus; RNA sequencing studies indic…	protein_coding_gene	Live
WBGene00013358	abhd-3.1	Y60A3A.7	C	Unknown		abhd-3.1 is an ortholog of human ABHD1 (abhydrolase domain containing 1) and ABHD3 (abhydrolase domain containing 3); microarray, proteomic, and RNA sequencing studies indicate that abhd-3.1 is regulated by cyc-1, atfs-1, spg-7, gld-1, let-7, htz-1, lin-35, ain-1, ain-2, slr-2, fbf-1, alg-1, isp-1, and nuo-6; RNA sequencing and microarray studies indicate that abhd-3.1 is regulated by Rotenone, M…	protein_coding_gene	Live	CEOP5579
WBGene00016644	abhd-3.2	C44C1.5	C	Unknown		abhd-3.1 is an ortholog of human ABHD1 (abhydrolase domain containing 1) and ABHD3 (abhydrolase domain containing 3); microarray, proteomic, and RNA sequencing studies indicate that abhd-3.1 is regulated by cyc-1, atfs-1, spg-7, gld-1, let-7, htz-1, lin-35, ain-1, ain-2, slr-2, fbf-1, alg-1, isp-1, and nuo-6; RNA sequencing and microarray studies indicate that abhd-3.1 is regulated by Rotenone, M…	protein_coding_gene	Live
WBGene00016506	abhd-5.1	C37H5.2	C	Unknown		abhd-5.1 is an ortholog of human ABHD5 (abhydrolase domain containing 5); microarray and RNA sequencing studies indicate that abhd-5.1 is affected by Methylmercuric chloride, Bisphenol A, Ethanol, and Sirolimus; RNA sequencing studies indicate that abhd-5.1 is enriched in the gon_male_dtc posterior, gon_male_dtc anterior, Z1.p, Z4.a, Z4, and Z1 and in the NSM and ASER neurons.	protein_coding_gene	Live
WBGene00016507	abhd-5.2	C37H5.3	C	Unknown		abhd-5.2 is an ortholog of human ABHD5 (abhydrolase domain containing 5); abhd-5.2 is expressed in the hypodermis and the intestine.	protein_coding_gene	Live
WBGene00009952	acaa-2	F53A2.7	A	Acetyl-CoA transferase	Fatty acid elongation; Mitochondrial fatty acid beta oxidation; Valine, leucine and isoleucine degradation	acaa-2 is an ortholog of human ACAA2 (acetyl-CoA acyltransferase 2); acaa-2 is predicted to have transferase activity, transferring acyl groups other than amino-acyl groups, based on protein domain information.	protein_coding_gene	Live	CEOP3784
WBGene00016655	acbp-1	C44E4.6	C	Acyl-CoA binding protein	human binds medium- and long-chain acyl-CoA esters with very high affinity and may function as an intracellular carrier of acyl-CoA esters, 2e-27, 95.3%	acbp-1 encodes a highly conserved protein containing a functional acyl-CoA-binding binding domain orthologous to human DBI (Diazepam Binding inhibitor) (OMIM: 125950) required for protein stability and ligand binding; acyl-CoA proteins are required for lipid droplet morphology and lipid storage function; acbp-1 mutants have reduced triglycerides, aberrant lipid droplet morphology and number in th…	protein_coding_gene	Live	CEOP1196
WBGene00009818	acbp-3	F47B10.7	C	Acyl-CoA binding protein	human ACBD4 Binds medium- and long-chain acyl-CoA esters and may function as an intracellular carrier of acyl-CoA esters, 2e-17, 76%	acbp-3 encodes a highly conserved protein containing a functional acyl-CoA-binding binding domain required for protein stability and ligand binding; mutant contains approximately 30% fewer lipid droplets and 20% less triglycerides; loss of ACBP-3 results in 35-40% reduction in lipid chain unsaturation; ACBP-3::GFP is predominantly expressed in hypodermis, body wall muscles and pharynx.	protein_coding_gene	Live
WBGene00018949	acbp-4	F56C9.5	C	Acyl-CoA binding protein	human ACBD5 Binds medium- and long-chain acyl-CoA esters, 4e-18, 65%	acbp-4 encodes a highly conserved protein containing a functional acyl-CoA-binding binding domain required for protein stability and ligand binding; loss of ACBP-4 results in 35-40% reduction in lipid chain unsaturation; ACBP-4::GFP weakly expressed and specifically localized to granular structures in intestine.	protein_coding_gene	Live
WBGene00011731	acbp-5	T12D8.3	C	Acyl-CoA binding protein	human ACBD6 binds long-chain acyl-coenzyme A molecules with a strong preference for unsaturated C18:1-Co, 9e-25, 9=84%	acbp-5 encodes a highly conserved protein containing a functional acyl-CoA-binding binding domain required for protein stability and ligand binding; contains two ankyrin repeats which may mediate interactions with other proteins; Disruption of ACBP-5 function results in 1.4 times more lipid droplets than in wildtype; ACBP-5 localizes in adult pharynx and intestine with highest expression in anter…	protein_coding_gene	Live	CEOP3818
WBGene00012457	acbp-6	Y17G7B.1	C	Acyl-CoA binding protein	human ACBD7 Binds medium- and long-chain acyl-CoA esters, 3e-13, 73%	acbp-6 encodes a highly conserved protein containing a functional acyl-CoA-binding binding domain required for protein stability and ligand binding; loss of ACBP-6 results in 35-40% reduction in lipid chain unsaturation; ACBP-6::GFP is uniquely expressed in specific head, body and tail neurons.	protein_coding_gene	Live
WBGene00044603	acbp-7	F26A1.15	C	Acyl-CoA binding protein	human ACBD7 Binds medium- and long-chain acyl-CoA esters, 2e-08, 54%, 73%	acbp-7 encodes a protein containing an acyl-CoA-binding binding domain required for protein stability and ligand binding; several key amino acids necessary for ACBP stability and ligand binding are not conserved in ACBP-7 suggesting it may not be functional as an acyl-CoA binding protein.	protein_coding_gene	Live
WBGene00016943	acdh-1	C55B7.4	A	Acyl-CoA dehydrogenase	Fatty acid metabolism; Propanoate metabolism; Valine, leucine and isoleucine degradation	acdh-1 encodes a short-chain acyl-CoA dehydrogenase; ACDH-1 is predicted to be a mitochondrial enzyme that catalyzes the first step of fatty acid beta-oxidation and thus plays a key role in energy production; steady-state acdh-1 mRNA levels are under the control of the MDT-15 mediator complex subunit; in addition, gene expression studies indicate that acdh-1 expression is upregulated in daf-2 mut…	protein_coding_gene	Live	CEOP1907
WBGene00020366	acdh-10	T08G2.3	A	Acyl-CoA dehydrogenase	Fatty acid metabolism; Mitochondrial fatty acid beta oxidation	T08G2.3 is orthologous to the human gene ACYL-CoA DEHYDROGENASE, MEDIUM-CHAIN (ACADM; OMIM:607008), which when mutated leads to MCAD deficiency.	protein_coding_gene	Live	CEOPX144
WBGene00012860	acdh-11	Y45F3A.3	C	Acyl-CoA dehydrogenase		acdh-11 encodes a protein that is similar to acyl-CoA dehydrogenase; crystal structure of ACDH-11 shows its selective and high-affinity binding to C11/C12-chain fatty acids but it does not appear to exhibit C11/C12-CoA dehydrogenase activity; evidence suggests that ACDH-11 sequesters C11/C12-chain fatty acids and prevents these low-abundance fatty acids from activating nuclear hormone receptors a…	protein_coding_gene	Live	CEOP3680
WBGene00017125	acdh-12	E04F6.5	A	Acyl-CoA dehydrogenase	Fatty acid metabolism; Mitochondrial fatty acid beta oxidation	E04F6.5 is orthologous to the human gene ACYL-CoA DEHYDROGENASE, VERY LONG-CHAIN (OMIM:201475), which when mutated leads to VLCAD deficiency, an inborn error of mitochondrial beta-oxidation.	protein_coding_gene	Live
WBGene00001566	acdh-13	C28C12.9	C	Acyl-CoA dehydrogenase		gei-9 encodes a protein containing a putative acyl-CoA dehydrogenase domain; interacts with GEX-3 in yeast two-hybrid assays.	protein_coding_gene	Live	CEOP4292
WBGene00015894	acdh-2	C17C3.12	A	Acyl-CoA dehydrogenase	Fatty acid metabolism; Propanoate metabolism; Valine, leucine and isoleucine degradation	acdh-2 encodes a short-chain acyl-CoA dehydrogenase; ACDH-2 is predicted to be a mitochondrial enzyme that catalyzes the first step of fatty acid beta-oxidation and thus plays a key role in energy production; steady-state acdh-2 mRNA levels are under the control of the MDT-15 mediator complex subunit; in addition, gene expression studies indicate that acdh-2 expression is downregulated in fasted …	protein_coding_gene	Live
WBGene00019433	acdh-3	K06A5.6	A	Acyl-CoA dehydrogenase	Valine, leucine and isoleucine degradation	acdh-3 is an ortholog of human ACADSB (acyl-CoA dehydrogenase, short/branched chain); acdh-3 is predicted to have flavin adenine dinucleotide binding activity and oxidoreductase activity, acting on the CH-CH group of donors, based on protein domain information; acdh-3 is expressed in the pharynx, nervous system, and the intestine.	protein_coding_gene	Live
WBGene00020419	acdh-4	T10E9.9	B	Acyl-CoA dehydrogenase		acdh-4 is an ortholog of human ACADSB (acyl-CoA dehydrogenase, short/branched chain); acdh-4 is predicted to have flavin adenine dinucleotide binding activity and oxidoreductase activity, acting on the CH-CH group of donors, based on protein domain information.	protein_coding_gene	Live	CEOP1952
WBGene00016491	acdh-5	C37A2.3	C	Acyl-CoA dehydrogenase		acdh-5 is an ortholog of human ACADL (acyl-CoA dehydrogenase, long chain); acdh-5 is predicted to have flavin adenine dinucleotide binding activity and oxidoreductase activity, acting on the CH-CH group of donors, based on protein domain information.	protein_coding_gene	Live
WBGene00015335	acdh-6	C02D5.1	C	Acyl-CoA dehydrogenase		acdh-6 is an ortholog of human ACADL (acyl-CoA dehydrogenase, long chain); acdh-6 is predicted to have flavin adenine dinucleotide binding activity and oxidoreductase activity, acting on the CH-CH group of donors, based on protein domain information.	protein_coding_gene	Live
WBGene00020812	acdh-7	T25G12.5	A	Acyl-CoA dehydrogenase	Fatty acid metabolism; Mitochondrial fatty acid beta oxidation	acdh-7 is an ortholog of human ACADM (acyl-CoA dehydrogenase, C-4 to C-12 straight chain); acdh-7 is predicted to have flavin adenine dinucleotide binding activity and oxidoreductase activity, acting on the CH-CH group of donors, based on protein domain information; acdh-7 is expressed in the pharynx, anterior gonad arm, and the intestine.	protein_coding_gene	Live	CEOPX144
WBGene00019406	acdh-8	K05F1.3	A	Acyl-CoA dehydrogenase	Fatty acid metabolism; Mitochondrial fatty acid beta oxidation	acdh-8 is an ortholog of human ACADM (acyl-CoA dehydrogenase, C-4 to C-12 straight chain); acdh-8 is predicted to have flavin adenine dinucleotide binding activity and oxidoreductase activity, acting on the CH-CH group of donors, based on protein domain information.	protein_coding_gene	Live
WBGene00017874	acdh-9	F28A10.6	A	Acyl-CoA dehydrogenase	Valine, leucine and isoleucine degradation	acdh-9 is an ortholog of human ACAD8 (acyl-CoA dehydrogenase family member 8); acdh-9 is predicted to have flavin adenine dinucleotide binding activity and oxidoreductase activity, acting on the CH-CH group of donors, based on protein domain information.	protein_coding_gene	Live
WBGene00019599	acds-10	K09H11.1	C	Acyl-CoA dehydrogenase		K09H11.1 encodes an acyl CoA dehydrogenase; by homology, the product of K09H11.1 is predicted to function in fatty acid beta-oxidation; K09H11.1::yfp promoter fusions are expressed in the descendants of the tertiary vulval precursor cells P3.p, P4.p, and P8.p; large-scale expression studies reveal additional expression in the nervous system, intestine, and hypodermis.	protein_coding_gene	Live
WBGene00000035	ace-1	W09B12.1	A	Acetylcholinesterase	Glycerophospholipid metabolism	ace-1 encodes a class A acetylcholinesterase that functions redundantly with ACE-2 with respect to total class A acetylcholinesterase activity, and that genetically interacts with ace-2 and ace-3; ace-1 is expressed in the body wall muscle, sphincter muscle, head neurons, a few pharyngeal muscle cells, and the diagonal and spicule muscles of the male.	protein_coding_gene	Live
WBGene00000036	ace-2	Y44E3A.2	A	Acetylcholinesterase	Glycerophospholipid metabolism	An acetylcholineesterase involved in the termination of cholinergic nerve transmission; it is predominantly expressed in motoneurons.	protein_coding_gene	Live
WBGene00000037	ace-3	Y48B6A.8	C	Acetylcholinesterase		ace-3 encodes one of four C. elegans acetylcholinesterases (AChE); ACE-3 represents ~5% of the total AChE activity in C. elegans and in vitro, hydrolyzes acetylthio-, butyrylthio-, and propionylthiocholine substrates with equal efficiency; although loss-of-function mutations in ace-3 result in no obvious defects, animals doubly mutant with ace-1 or ace-2 have slight defects in backward locomotion…	protein_coding_gene	Live	CEOP2632
WBGene00000038	ace-4	Y48B6A.7	A	Acetylcholinesterase	Glycerophospholipid metabolism	ace-4 encodes an divergent acetylcholinesterase homolog with biochemically undetectable activity.	protein_coding_gene	Live	CEOP2632
WBGene00010339	acl-1	F59F4.4	A	glycerol-3-phosphate acyltransferase	Glycerolipid metabolism	acl-1 encodes a glycerol-3-phosphate acyltransferase; ACL-1 is predicted to be a membrane protein that plays a role in phospholipid biosynthesis; acl-1 expression decreases gradually throughout aging.	protein_coding_gene	Live
WBGene00017888	acl-11	F28B3.9	A	glycerol-3-phosphate acyltransferase	Glycerolipid metabolism	acl-11 is an ortholog of human AGPAT5 (1-acylglycerol-3-phosphate O-acyltransferase 5); acl-11 is predicted to have transferase activity, transferring acyl groups, based on protein domain information.	protein_coding_gene	Live	CEOP1927
WBGene00015295	acl-12	C01C10.3	C	glycerol-3-phosphate acyltransferase	Acyltransferase, C-terminal domain, Phospholipid/glycerol acyltransferase, human 4e-39, 77%	acl-12 is an ortholog of human LPGAT1 (lysophosphatidylglycerol acyltransferase 1); acl-12 is predicted to have transferase activity, transferring acyl groups, based on protein domain information.	protein_coding_gene	Live
WBGene00008581	acl-13	F08G5.2	A	glycerol-3-phosphate acyltransferase	Glycerophospholipid metabolism	acl-13 is an ortholog of human LPGAT1 (lysophosphatidylglycerol acyltransferase 1); acl-13 is predicted to have transferase activity, transferring acyl groups, based on protein domain information.	protein_coding_gene	Live
WBGene00019465	acl-14	K07B1.5	A	glycerol-3-phosphate acyltransferase	Glycerophospholipid metabolism	acl-14 is an ortholog of human LPGAT1 (lysophosphatidylglycerol acyltransferase 1); acl-14 is predicted to have transferase activity, transferring acyl groups, based on protein domain information; acl-14 is expressed in the pharynx, head, tail, reproductive system, intestine, and the body wall musculature.	protein_coding_gene	Live
WBGene00011543	acl-2	T06E8.1	A	glycerol-3-phosphate acyltransferase	Glycerolipid metabolism	T06E8.1 is orthologous to the human gene 1-ACYLGLYCEROL-3-PHOSPHATE O-ACYLTRANSFERASE 2 (LYSOPHOSPHATIDIC ACID ACYLTRANSFERASE, BETA) (AGPAT2; OMIM:603100), which when mutated leads to disease; T06E8.1 protein is predicted to be mitochondrial.	protein_coding_gene	Live
WBGene00006491	acl-3	ZK809.2	B	glycerol-3-phosphate acyltransferase		acl-3 encodes a glycerol-3-phosphate acyltransferase that is orthologous to human tafazzin (TAZ; OMIM:300394, mutated in Barth syndrome); by homology, ACL-3 is predicted to be a mitochondrial protein that plays a role in triacylglycerol metabolism; acl-3 expression shows some degree of dauer-specific induction.	protein_coding_gene	Live
WBGene00018657	acl-4	F49H12.6	A	glycerol-3-phosphate acyltransferase	Glycerolipid metabolism	acl-4 encodes a phosphate acyltransferase; ACL-4 is predicted to be a membrane protein that functions in phospholipid biosynthesis; acl-4 expression can be detected in the pharynx, intestine, hypodermis, muscle, and reproductive system.	protein_coding_gene	Live
WBGene00011106	acl-5	R07E3.5	A	glycerol-3-phosphate acyltransferase	Glycerolipid metabolism	acl-5 encode a glycerol-3-phosphate acyltransferase; ACL-5 proteins are predicted to function in phospholipid biosynthesis, and acl-5 expression is highly induced during dauer larval development; large-scale expression studies have reported acl-5 expression in body wall muscle and some unidentified cells in the head.	protein_coding_gene	Live
WBGene00017261	acl-6	F08F3.2	A	glycerol-3-phosphate acyltransferase	Glycerolipid metabolism	acl-6 encodes a mitochondrial glycerol-3-phosphate acyltransferase; acl-6 is predicted to play a role in triacylglycerol biosynthesis, and acl-6 expression is upregulated in animals during dauer larval development in response to direct exposure to daumone.	protein_coding_gene	Live
WBGene00012911	acl-7	Y46G5A.21	A	glycerol-3-phosphate acyltransferase	Glycerophospholipid metabolism	acl-7 is an ortholog of human GNPAT (glyceronephosphate O-acyltransferase); ACL-7 is required for the biosynthesis of ether lipids.	protein_coding_gene	Live
WBGene00020264	acl-8	T05H4.1	A	glycerol-3-phosphate acyltransferase	Glycerolipid metabolism; Glycerophospholipid metabolism	acl-8 is an ortholog of human LCLAT1 (lysocardiolipin acyltransferase 1); acl-8 is predicted to have transferase activity, transferring acyl groups, based on protein domain information; acl-8 is expressed in the pharynx, anal depressor muscle, nervous system, reproductive system, intestine, and the body wall musculature.	protein_coding_gene	Live	CEOP5116
WBGene00022646	acl-9	ZK40.1	A	glycerol-3-phosphate acyltransferase	Glycerolipid metabolism; Glycerophospholipid metabolism	acl-9 is an ortholog of human LCLAT1 (lysocardiolipin acyltransferase 1); acl-9 is predicted to have transferase activity, transferring acyl groups, based on protein domain information.	protein_coding_gene	Live	CEOP5116
WBGene00016995	acly-1	D1005.1	A	ATP citrate lyase	Citrate cycle (TCA cycle)	acly-1 is an ortholog of human ACLY (ATP citrate lyase); acly-1 is predicted to have ATP citrate synthase activity and cofactor binding activity, based on protein domain information.	protein_coding_gene	Live
WBGene00007150	acly-2	B0365.1	A	ATP citrate lyase	Citrate cycle (TCA cycle)	acly-2 is an ortholog of human ACLY (ATP citrate lyase); acly-2 is predicted to have ATP citrate synthase activity and cofactor binding activity, based on protein domain information.	protein_coding_gene	Live
WBGene00000040	aco-1	ZK455.1	A	Aconitase	Citrate cycle (TCA cycle)	aco-1 encodes an aconitase that is homologous to mammalian iron regulatory protein-1 (IRP1); aco-1 activity is required for normal brood sizes and, under iron stress conditions, for normal lifespan and L4-to-adult growth rates; ACO-1 physically interacts with GEX-3; like IRP1, ACO-1 has aconitase activity and is post-translationally regulated by iron, but, unlike IRP1, it lacks RNA-binding activi…	protein_coding_gene	Live
WBGene00000041	aco-2	F54H12.1	A	Aconitase	Citrate cycle (TCA cycle)	aco-2 encodes an aconitase homolog that is required for embryonic viability, fertility, locomotion, and vulval morphogenesis, and perhaps for normal lifespan.	protein_coding_gene	Live
WBGene00008564	acox-1.1	F08A8.1	A	Acyl-CoA oxidase	Peroxisomal fatty acid beta oxidation; Steroid metabolism	acox-1.1 is an ortholog of human ACOX1 (acyl-CoA oxidase 1); acox-1.1 is involved in ascaroside biosynthetic process; acox-1.1 is predicted to have FAD binding activity and acyl-CoA oxidase activity, based on protein domain information; acox-1.1 is expressed in the hypodermis and the intestine; acox-1.1 is localized to the peroxisomal matrix.	protein_coding_gene	Live
WBGene00008565	acox-1.2	F08A8.2	A	Acyl-CoA oxidase	Peroxisomal fatty acid beta oxidation; Steroid metabolism	acox-1.2 is an ortholog of human ACOX1 (acyl-CoA oxidase 1); acox-1.2 is involved in ascaroside biosynthetic process; acox-1.2 is predicted to have FAD binding activity and acyl-CoA oxidase activity, based on protein domain information; acox-1.2 is expressed in the intestine.	protein_coding_gene	Live
WBGene00008566	acox-1.3	F08A8.3	A	Acyl-CoA oxidase	Peroxisomal fatty acid beta oxidation; Steroid metabolism	acox-1.3 is an ortholog of human ACOX1 (acyl-CoA oxidase 1); acox-1.3 is involved in ascaroside biosynthetic process; acox-1.3 is predicted to have FAD binding activity and acyl-CoA oxidase activity, based on protein domain information.	protein_coding_gene	Live
WBGene00008567	acox-1.4	F08A8.4	A	Acyl-CoA oxidase	Peroxisomal fatty acid beta oxidation; Steroid metabolism	acox-1.4 is an ortholog of human ACOX1 (acyl-CoA oxidase 1); acox-1.4 is predicted to have FAD binding activity and acyl-CoA oxidase activity, based on protein domain information; acox-1.4 is expressed in the intestine.	protein_coding_gene	Live
WBGene00008167	acox-1.5	C48B4.1	A	Acyl-CoA oxidase	Peroxisomal fatty acid beta oxidation; Steroid metabolism	acox-1.5 is an ortholog of human ACOX1 (acyl-CoA oxidase 1); acox-1.5 is involved in pheromone biosynthetic process; acox-1.5 is predicted to have FAD binding activity and acyl-CoA oxidase activity, based on protein domain information.	protein_coding_gene	Live
WBGene00010336	acox-1.6	F59F4.1	A	Acyl-CoA oxidase	Peroxisomal fatty acid beta oxidation; Steroid metabolism	acox-1.6 is an ortholog of human ACOX1 (acyl-CoA oxidase 1); acox-1.6 is predicted to have FAD binding activity and acyl-CoA oxidase activity, based on protein domain information; acox-1.6 is expressed in the pharynx and the intestine.	protein_coding_gene	Live
WBGene00019060	acox-3	F58F9.7	A	Acyl-CoA oxidase	Peroxisomal fatty acid beta oxidation	acox-3 is an ortholog of human ACOX3 (acyl-CoA oxidase 3, pristanoyl); acox-3 is predicted to have FAD binding activity and acyl-CoA oxidase activity, based on protein domain information.	protein_coding_gene	Live
WBGene00022770	acp-1	ZK563.6	A	Acid phosphatase	Riboflavin metabolism	acp-1 is an ortholog of human ACP2 (acid phosphatase 2, lysosomal); acp-1 is predicted to have acid phosphatase activity, based on protein domain information.	protein_coding_gene	Live
WBGene00008802	acp-2	F14E5.4	A	Acid phosphatase	Glycerolipid metabolism (indirect); Riboflavin metabolism	acp-2 is an ortholog of human ACP2 (acid phosphatase 2, lysosomal); acp-2 is predicted to have acid phosphatase activity, based on protein domain information; acp-2 is expressed in the spermatheca, nervous system, and the intestine.	protein_coding_gene	Live
WBGene00008801	acp-3	F14E5.3	A	Acid phosphatase	Glycerolipid metabolism (indirect); Riboflavin metabolism	acp-3 is an ortholog of human ACP2 (acid phosphatase 2, lysosomal); acp-3 is predicted to have acid phosphatase activity, based on protein domain information.	protein_coding_gene	Live
WBGene00017427	acp-5	F13D11.1	C	Acid phosphatase		acp-5 is an ortholog of human ACP2 (acid phosphatase 2, lysosomal); acp-5 is predicted to have acid phosphatase activity, based on protein domain information.	protein_coding_gene	Live
WBGene00022245	acp-6	Y73B6BL.24	C	Acid phosphatase		acp-6 is an ortholog of human ACP2 (acid phosphatase 2, lysosomal); acp-6 is predicted to have acid phosphatase activity, based on protein domain information.	protein_coding_gene	Live
WBGene00022246	acp-7	Y73B6BL.25	A	Acid phosphatase	Glycerolipid metabolism (indirect); Riboflavin metabolism	acp-7 is an ortholog of human ACP2 (acid phosphatase 2, lysosomal); acp-7 is predicted to have acid phosphatase activity, based on protein domain information.	protein_coding_gene	Live
WBGene00018488	acs-1	F46E10.1	C	acyl-CoA synthetase		acs-1 is an ortholog of human ACSF2 (acyl-CoA synthetase family member 2); acs-1 is predicted to have catalytic activity, based on protein domain information; acs-1 is expressed in the nervous system, intestine, and the somatic gonad.	protein_coding_gene	Live
WBGene00007082	acs-10	AH10.1	C	acyl-CoA synthetase		acs-10 is predicted to have catalytic activity, based on protein domain information.	protein_coding_gene	Live
WBGene00009106	acs-12	F25C8.4	C	acyl-CoA synthetase		acs-12 is predicted to have catalytic activity, based on protein domain information.	protein_coding_gene	Live
WBGene00022037	acs-13	Y65B4BL.5	A	acyl-CoA synthetase	Fatty acid metabolism	acs-13 is an ortholog of human ACSL5 (acyl-CoA synthetase long-chain family member 5), ACSL6 (acyl-CoA synthetase long-chain family member 6) and ACSL1 (acyl-CoA synthetase long-chain family member 1); acs-13 is predicted to have catalytic activity, based on protein domain information; acs-13 is expressed in the pharynx, hypodermis, head, intestine, and the body wall musculature.	protein_coding_gene	Live
WBGene00008669	acs-14	F11A3.1	A	acyl-CoA synthetase		acs-14 is predicted to have catalytic activity, based on protein domain information.	protein_coding_gene	Live
WBGene00019920	acs-15	R07C3.4	A	acyl-CoA synthetase	Fatty acid metabolism	acs-15 is an ortholog of human ACSL6 (acyl-CoA synthetase long-chain family member 6), ACSL1 (acyl-CoA synthetase long-chain family member 1) and ACSL5 (acyl-CoA synthetase long-chain family member 5); acs-15 is predicted to have catalytic activity, based on protein domain information.	protein_coding_gene	Live
WBGene00018579	acs-16	F47G6.2	C	acyl-CoA synthetase		acs-16 is an ortholog of human ACSF2 (acyl-CoA synthetase family member 2); acs-16 is predicted to have catalytic activity, based on protein domain information.	protein_coding_gene	Live
WBGene00016716	acs-17	C46F4.2	A	acyl-CoA synthetase	Fatty acid metabolism	acs-17 is an ortholog of human ACSL3 (acyl-CoA synthetase long-chain family member 3) and ACSL4 (acyl-CoA synthetase long-chain family member 4); acs-17 is predicted to have catalytic activity, based on protein domain information.	protein_coding_gene	Live
WBGene00011173	acs-18	R09E10.3	A	acyl-CoA synthetase	Fatty acid metabolism	acs-18 is an ortholog of human ACSL6 (acyl-CoA synthetase long-chain family member 6), ACSL1 (acyl-CoA synthetase long-chain family member 1) and ACSL5 (acyl-CoA synthetase long-chain family member 5); acs-18 is predicted to have catalytic activity, based on protein domain information.	protein_coding_gene	Live
WBGene00007969	acs-19	C36A4.9	A	acyl-CoA synthetase	Glycolysis / Gluconeogenesis; Propanoate metabolism	acs-19 is an ortholog of human ACSS2 (acyl-CoA synthetase short-chain family member 2); acs-19 is predicted to have AMP binding activity and acetate-CoA ligase activity, based on protein domain information; acs-19 is expressed in the hypodermis, nervous system, and the intestine.	protein_coding_gene	Live
WBGene00009221	acs-2	F28F8.2	A	acyl-CoA synthetase	Fatty acid metabolism	acs-2 encodes an acyl-CoA synthetase; by homology, ACS-2 is predicted to catalyze conversion of a fatty acid to Acyl-CoA for subsequent beta oxidation; accordingly, loss of acs-2 activity via RNAi results in defects in fat metabolism; an ACS-2::GFP reporter fusion protein is widely expressed and appears to localize to mitochondria; acs-2 expression is positively regulated by the NHR-49 nuclear ho…	protein_coding_gene	Live
WBGene00009218	acs-20	F28D1.9	A	acyl-CoA synthetase	Steroid metabolism	acs-20 encodes a protein homologous to the mammalian FATP1 and FATP4 fatty acid transport proteins (FATP)/very long chain fatty acid acyl-CoA synthetases; acs-20 activity is required for proper cuticle development, specifically formation of a cuticle surface barrier that prevents penetration of small molecules; acs-20 may affect cuticle development via its role in incorporation of very long chain…	protein_coding_gene	Live
WBGene00016849	acs-21	C50H11.1	C	acyl-CoA synthetase		acs-21 is an ortholog of human ACSF3 (acyl-CoA synthetase family member 3); acs-21 is predicted to have catalytic activity, based on protein domain information.	protein_coding_gene	Live
WBGene00017012	acs-22	D1009.1	A	acyl-CoA synthetase	Steroid metabolism	acs-22 encodes a protein homologous to the mammalian FATP1 and FATP4 fatty acid transport proteins (FATP)/very long chain fatty acid acyl-CoA synthetases; acs-22 functions redundantly with acs-20 to regulate formation of the cuticle surface barrier that prevents penetration of small molecules; acs-22 may affect cuticle development via its role in incorporation of very long chain fatty acids, but …	protein_coding_gene	Live
WBGene00020343	acs-3	T08B1.6	A	acyl-CoA synthetase	Fatty acid metabolism	acs-3 is an ortholog of human ACSL6 (acyl-CoA synthetase long-chain family member 6), ACSL1 (acyl-CoA synthetase long-chain family member 1) and ACSL5 (acyl-CoA synthetase long-chain family member 5); acs-3 is predicted to have catalytic activity, based on protein domain information; acs-3 is expressed in the head, tail, seam cell, intestine, excretory cell, and the vulva.	protein_coding_gene	Live
WBGene00018152	acs-4	F37C12.7	A	acyl-CoA synthetase	Fatty acid metabolism	acs-4 is an ortholog of human ACSL3 (acyl-CoA synthetase long-chain family member 3) and ACSL4 (acyl-CoA synthetase long-chain family member 4); acs-4 is predicted to have catalytic activity, based on protein domain information; acs-4 is expressed in the pharynx, hypodermis, intestine, ventral nerve cord, and the dorsal nerve cord; acs-4 is localized to the lipid droplet.	protein_coding_gene	Live
WBGene00013575	acs-5	Y76A2B.3	A	acyl-CoA synthetase	Fatty acid metabolism	acs-5 is an ortholog of human ACSL6 (acyl-CoA synthetase long-chain family member 6), ACSL1 (acyl-CoA synthetase long-chain family member 1) and ACSL5 (acyl-CoA synthetase long-chain family member 5); acs-5 is predicted to have catalytic activity, based on protein domain information; acs-5 is expressed in the hypodermis and the intestine.	protein_coding_gene	Live
WBGene00022849	acs-6	ZK1127.2	A	acyl-CoA synthetase	Ubiquinone and other terpenoid-quinone biosynthesis	acs-6 is predicted to have catalytic activity, based on protein domain information.	protein_coding_gene	Live
WBGene00007228	acs-7	C01G6.7	C	acyl-CoA synthetase		acs-7 is predicted to have catalytic activity, based on protein domain information.	protein_coding_gene	Live
WBGene00020634	acs-9	T20F7.7	C	acyl-CoA synthetase		acs-9 is predicted to have catalytic activity, based on protein domain information.	protein_coding_gene	Live
WBGene00022104	acsd-1	Y71D11A.3	A	Aminocarboxy muconate semialdehyde decarboxylase	Tryptophan metabolism	acsd-1 is an ortholog of human ACMSD (aminocarboxymuconate semialdehyde decarboxylase); acsd-1 is predicted to have carboxy-lyase activity and hydrolase activity, based on protein domain information.	protein_coding_gene	Live
WBGene00000079	adr-1	H15N14.1	C	Adenosine deaminase	RNA-editing	adr-1 encodes, through alternative splicing, at least five isoforms of an adenosine deaminase that acts on RNA (ADAR); ADARs are RNA-editing enzymes that deaminate adenosines to create inosines in double-stranded RNA (dsRNA); adr-1 is expressed in embryos, most or all neurons (e.g., sensory neurons and cilia, the ventral nerve cord, motor neurons and interneurons) and in the developing (but not t…	protein_coding_gene	Live
WBGene00000080	adr-2	T20H4.4	C	Adenosine deaminase	RNA-editing	adr-2 encodes an adenosine deaminase that acts on RNA (ADAR); ADARs are RNA-editing enzymes that deaminate adenosines to create inosines in double-stranded RNA (dsRNA); adr-2 is expressed ubiquitously in early embryos, as well as in the germline of early adults; ADR-2 is required for ADAR activity in vivo, and for normal chemotaxis.	protein_coding_gene	Live	CEOP3424
WBGene00000081	ads-1	Y50D7A.7	A	Alkylglycerone phosphate synthase	Ether lipid metabolism	ads-1 is an ortholog of human AGPS (alkylglycerone phosphate synthase; OMIM:603051) that is required for the biosynthesis of ether lipids; mutation of human AGPS leads to type 3 rhizomelic chondrodysplasia punctata (OMIM:600121).	protein_coding_gene	Live
WBGene00011064	adsl-1	R06C7.5	A	Adenylosuccinate lyase	Purine metabolism	The R06C7.5 gene encodes an ortholog of the human gene ADSL, which when mutated leads to adenylosuccinate lyase deficiency (OMIM:103050).	protein_coding_gene	Live	CEOP1380
WBGene00016509	adss-1	C37H5.6	A	Adenylosuccinate synthetase	Purine metabolism	adss-1 is an ortholog of human ADSSL1 (adenylosuccinate synthase like 1) and AdSS (adenylosuccinate synthase); adss-1 is predicted to have GTP binding activity and adenylosuccinate synthase activity, based on protein domain information; adss-1 is expressed in the pharynx, anal depressor muscle, hypodermis, nervous system, reproductive system, intestine, and the body wall musculature.	protein_coding_gene	Live	CEOP5064
WBGene00017051	afmd-1	D2024.2	A	Arylformidase	Tryptophan metabolism	afmd-1 is an ortholog of human AFMID (arylformamidase); afmd-1 is predicted to have hydrolase activity, based on protein domain information.	protein_coding_gene	Live
WBGene00012866	afmd-2	Y45F10A.3	C	Arylformidase		afmd-2 is an ortholog of human AFMID (arylformamidase); afmd-2 is predicted to have hydrolase activity, based on protein domain information.	protein_coding_gene	Live
WBGene00000090	age-1	B0334.8	A	Phosphoinositide 3-kinase	Inositol phosphate metabolism	age-1 encodes the C. elegans ortholog of the phosphoinositide 3-kinase (PI3K) p110 catalytic subunit; AGE-1, supplied maternally and embryonically, is a central component of the C. elegans insulin-like signaling pathway, lying downstream of the DAF-2/insulin receptor and upstream of both the PDK-1 and AKT-1/AKT-2 kinases and the DAF-16 forkhead type transcription factor, whose negative regulation…	protein_coding_gene	Live	CEOP2552
WBGene00011050	agl-1	R06A4.8	A	Glucanotransferase	Starch and sucrose metabolism	agl-1 encodes a protein orthologous to human amylo-alpha-1, 6-glucosidase, 4-alpha-glucanotransferase (AGL), also known as Glycogen Debrancher Enzyme (EC:2.4.1.25, 3.2.1.33); ALG is involved in the breakdown of the complex sugar, glycogen.	protein_coding_gene	Live
WBGene00007210	agmo-1	BE10.2	A	Alkylglycerol monooxygenase	Degradation of alkylacylglycerolipids	agmo-1 is an ortholog of human AGMO (alkylglycerol monooxygenase); agmo-1 is predicted to have iron ion binding activity and oxidoreductase activity, based on protein domain information; agmo-1 is expressed in the hypodermis.	protein_coding_gene	Live
WBGene00011767	agxt-1	T14D7.1	A	ALANINE-GLYOXYLATE AMINOTRANSFERASE	Alanine, aspartate and glutamate metabolism; Glycine, serine and threonine metabolism	T14D7.1 is orthologous to the human gene ALANINE-GLYOXYLATE AMINOTRANSFERASE HOMOLOG (AGXT; OMIM:604285), which when mutated leads to disease.	protein_coding_gene	Live
WBGene00019322	ahcy-1	K02F2.2	A	S-adenosylhomocysteine hydrolase	Cysteine and methionine metabolism	ahcy-1 encodes the C. elegans S-adenosylhomocysteine hydrolase (SAHH) ortholog; by homology, AHCY-1 is predicted to catalyze the hydrolysis of S-adenosyl-L-homocysteine to adenosine and L-homocysteine; loss of ahcy-1 activity via RNAi results in embryonic and larval lethality, abnormal body morphology, sick animals, and uncoordinated locomotion; Northern blot analyses indicate the ahcy-1 mRNA is …	protein_coding_gene	Live	CEOP1999
WBGene00045192	aho-3	K04G2.2	C	alpha/beta hydrolase	human ABHD17, function unknown, 3e-122, 87%	aho-3 encodes a hydrolase; aho-3 is required for temperature preference, a learning-like behavior associating feeding conditions with temperatures; while normal C. elegans thermotax away from those temperatures at which they have been starved for 1 hour, aho-3(nj15) mutants fail to show this connection of temperature preference to recent starvation; although aho-3(nj15) mutants fail to show corre…	protein_coding_gene	Live
WBGene00011474	aldo-1	T05D4.1	A	fructose-bisphosphate aldolase	Glycolysis / Gluconeogenesis; Pentose phosphate pathway (indirect)	aldo-1 is orthologous to the human gene ALDOLASE A, FRUCTOSE-BISPHOSPHATE (ALDOA; OMIM:103850), which when mutated leads to aldolase A deficiency.	protein_coding_gene	Live
WBGene00017166	aldo-2	F01F1.12	A	fructose-bisphosphate aldolase	Glycolysis / Gluconeogenesis; Pentose phosphate pathway (indirect)	aldo-2 encodes a fructose-bisphosphate aldolase homologous to human ALDOB, which when mutated leads to fructosemia, hereditary fructose intolerance (OMIM:229600).	protein_coding_gene	Live
WBGene00020820	algn-1	T26A5.4	A	Mannosyltransferase	N-Glycan biosynthesis	algn-1 is an ortholog of human ALG1L2 (ALG1, chitobiosyldiphosphodolichol beta-mannosyltransferase like 2), ALG1 (ALG1, chitobiosyldiphosphodolichol beta-mannosyltransferase) and ALG1L (ALG1, chitobiosyldiphosphodolichol beta-mannosyltransferase like); algn-1 is predicted to have transferase activity, transferring glycosyl groups, based on protein domain information.	protein_coding_gene	Live	CEOP3388
WBGene00015162	algn-11	B0361.8	A	Mannosyltransferase	N-Glycan biosynthesis	algn-11 is an ortholog of human ALG11 (ALG11, alpha-1,2-mannosyltransferase); tiling array, RNA sequencing, and microarray studies indicate that algn-11 is affected by daf-12, tatn-1, jmjd-1.2, hsf-1, mir-34, cebp-1, and fbf-1; microarray studies indicate that algn-11 is affected by Atrazine, Chlorpyrifos, Diazinon, Humic substances, and single-walled carbon nanotubes; RNA sequencing and microarr…	protein_coding_gene	Live	CEOP3426
WBGene00011193	algn-13	R10D12.12	A	UDP-N-acetylglucosaminyltransferase	N-Glycan biosynthesis	algn-13 is an ortholog of human ALG13 (ALG13, UDP-N-acetylglucosaminyltransferase subunit); algn-13 is predicted to have transferase activity, transferring hexosyl groups, based on protein domain information.	protein_coding_gene	Live
WBGene00019725	algn-14	M02B7.4	A	UDP-N-acetylglucosaminyltransferase	N-Glycan biosynthesis	algn-14 is an ortholog of human ALG14 (ALG14, UDP-N-acetylglucosaminyltransferase subunit); microarray and RNA sequencing studies indicate that algn-14 is affected by cyc-1, isp-1, gld-2, cco-1, jmjd-3.1, jmjd-1.2, hsf-1, mir-34, daf-12, and daf-16; RNA sequencing and microarray studies indicate that algn-14 is affected by Rotenone, Resveratrol, and Atrazine; RNA sequencing and microarray studies…	protein_coding_gene	Live
WBGene00017282	algn-2	F09E5.2	A	Mannosyltransferase	N-Glycan biosynthesis	algn-2 is an ortholog of human ALG2 (ALG2, alpha-1,3/1,6-mannosyltransferase); microarray, tiling array, and RNA sequencing studies indicate that algn-2 is affected by cyc-1, daf-12, npr-1, jmjd-3.1, jmjd-1.2, hsf-1, and sir-2.1; RNA sequencing studies indicate that algn-2 is affected by Mianserin; RNA sequencing studies indicate that algn-2 is enriched in the germ line.	protein_coding_gene	Live	CEOP2168
WBGene00013362	algn-7	Y60A3A.14	A	Acetylglucosaminephosphotransferase	N-Glycan biosynthesis	algn-7 is an ortholog of human DPAGT1 (dolichyl-phosphate N-acetylglucosaminephosphotransferase 1); algn-7 is predicted to have UDP-N-acetylglucosamine-dolichyl-phosphate N-acetylglucosaminephosphotransferase activity and phospho-N-acetylmuramoyl-pentapeptide-transferase activity, based on protein domain information.	protein_coding_gene	Live	CEOP5542
WBGene00000107	alh-1	F54D8.3	A	Aldehyde dehydrogenase	Glycolysis / Gluconeogenesis; Tryptophan metabolism	alh-1 is orthologous to the human gene ALDEHYDE DEHYDROGENASE 2, MITOCHONDRIAL (ALDH2; OMIM:100650), in which a polymorphism can lead to acute ethanol intolerance.	protein_coding_gene	Live
WBGene00000116	alh-10	C54D1.4	C	Aldehyde dehydrogenase		alh-10 is an ortholog of human ALDH8A1 (aldehyde dehydrogenase 8 family member A1); alh-10 is predicted to have oxidoreductase activity, based on protein domain information; alh-10 is expressed in the nervous system and the intestine.	protein_coding_gene	Live
WBGene00000117	alh-11	F42G9.5	A	Aldehyde dehydrogenase		alh-11 is an ortholog of human ALDH9A1 (aldehyde dehydrogenase 9 family member A1); alh-11 is predicted to have oxidoreductase activity, based on protein domain information.	protein_coding_gene	Live	CEOP3034
WBGene00000118	alh-12	Y69F12A.2	A	Aldehyde dehydrogenase	Arginine and proline metabolism; Ascorbate and aldarate metabolism; Carnitine biosynthesis; Degradation of alkylacylglycerolipids; Glycerolipid metabolism; Glycolysis / Gluconeogenesis; Tryptophan metabolism	alh-12 is an ortholog of human ALDH9A1 (aldehyde dehydrogenase 9 family member A1); alh-12 is predicted to have oxidoreductase activity, based on protein domain information.	protein_coding_gene	Live
WBGene00011938	alh-13	T22H6.2	A	Aldehyde dehydrogenase	Arginine and proline metabolism	alh-13 is an ortholog of human ALDH18A1 (aldehyde dehydrogenase 18 family member A1); alh-13 is predicted to have glutamate-5-semialdehyde dehydrogenase activity, based on protein domain information; alh-13 is expressed in the intestine; alh-13 is localized to the mitochondrion.	protein_coding_gene	Live
WBGene00000108	alh-2	K04F1.15	A	Aldehyde dehydrogenase	Arginine and proline metabolism; Ascorbate and aldarate metabolism; Carnitine biosynthesis; Degradation of alkylacylglycerolipids; Glycerolipid metabolism; Glycolysis / Gluconeogenesis; Tryptophan metabolism	alh-2 is an ortholog of human ALDH1B1 (aldehyde dehydrogenase 1 family member B1), RP11-162P23.2 and ALDH2 (aldehyde dehydrogenase 2 family (mitochondrial)); alh-2 is predicted to have oxidoreductase activity, based on protein domain information.	protein_coding_gene	Live
WBGene00000109	alh-3	F36H1.6	A	Aldehyde dehydrogenase	One carbon pool by folate	alh-3 encodes an aldehyde dehydrogenase predicted to be mitochondrial.	protein_coding_gene	Live
WBGene00000110	alh-4	T05H4.13	A	Aldehyde dehydrogenase	Arginine and proline metabolism; Ascorbate and aldarate metabolism; Carnitine biosynthesis; Degradation of alkylacylglycerolipids; Fatty acid metabolism; Glycerolipid metabolism; Glycolysis / Gluconeogenesis; Tryptophan metabolism	alh-4 is an ortholog of members of the human ALDH (Aldehyde dehydrogenases) family including ALDH3A2; alh-4 is predicted to have aldehyde dehydrogenase [NAD(P)+] activity, based on protein domain information.	protein_coding_gene	Live	CEOP5108
WBGene00000111	alh-5	T08B1.3	A	Aldehyde dehydrogenase	Glycolysis / Gluconeogenesis; Histidine metabolism; Tyrosine metabolism	alh-5 is an ortholog of members of the human ALDH (Aldehyde dehydrogenases) family including ALDH3B2; alh-5 is predicted to have aldehyde dehydrogenase [NAD(P)+] activity, based on protein domain information.	protein_coding_gene	Live
WBGene00000112	alh-6	F56D12.1	A	Aldehyde dehydrogenase	Alanine, aspartate and glutamate metabolism; Arginine and proline metabolism	alh-6 is orthologous to the human gene ALDEHYDE DEHYDROGENASE 4 FAMILY, MEMBER A1 (ALDH4A1; OMIM:606811), which when mutated leads to hyperprolinemia type II.	protein_coding_gene	Live	CEOP2044
WBGene00000113	alh-7	F45H10.1	A	Aldehyde dehydrogenase	Alanine, aspartate and glutamate metabolism	alh-7 encodes an ortholog of the human gene DJ73M23.2 (NAD+-DEPENDENT SUCCINIC SEMIALDEHYDE DEHYDROGENASE; ALDH5A1), which when mutated leads to SSADH deficiency (OMIM:271980).	protein_coding_gene	Live	CEOP2612
WBGene00000114	alh-8	F13D12.4	A	Aldehyde dehydrogenase	Propanoate metabolism; Valine, leucine and isoleucine degradation; beta-Alanine metabolism	alh-8 is orthologous to the human gene METHYLMALONATE-SEMIALDEHYDE DEHYDROGENASE (ALDH6A1; OMIM:603178), which when mutated leads to MMSDH deficiency.	protein_coding_gene	Live
WBGene00000115	alh-9	F01F1.6	A	Aldehyde dehydrogenase	Glycine, serine and threonine metabolism; Glycolysis / Gluconeogenesis; Lysine degradation; Tryptophan metabolism	alh-9 is an ortholog of human ALDH7A1 (aldehyde dehydrogenase 7 family member A1); alh-9 is predicted to have oxidoreductase activity, based on protein domain information; alh-9 is expressed in the seam cell and the ABa.	protein_coding_gene	Live	CEOP3340
WBGene00018877	aman-1	F55D10.1	B	Mannosidase		aman-1 encodes an ortholog of human lysosomal mannosidase (MAN2B1; OMIM:609458, mutated in alpha-mannosidosis); AMAN-1 is predicted to help digest glycoproteins by removing mannose residues from their N-linked oligosaccharides; AMAN-1 has seven predicted N-glycosylation sites; AMAN-1 is biochemically active in vitro, has optimal activity at pH 4-4.5, and is unaffected by Co(II); however, AMAN-1 e…	protein_coding_gene	Live
WBGene00010284	aman-2	F58H1.1	A	Mannosidase	N-Glycan biosynthesis	aman-2 encodes an alpha-mannosidase II, homologous to human MAN2A1 (OMIM:154582) and MAN2A2, that is required for normal N-glycan structures and predicted to act in the Golgi; AMAN-2 is predicted to mature glycoproteins by removing mannose residues from their N-linked oligosaccharides; translational fusions of AMAN-2 with GFP are subcellularly localized in a pattern consistent with Golgi function…	protein_coding_gene	Live
WBGene00018594	aman-3	F48C1.1	B	Mannosidase		aman-3 encodes a Co(II)-activated alpha-mannosidase II, orthologous to human MAN2C1; AMAN-3 is predicted to remove mannose residues from the N-linked oligosaccharides of glycoproteins; AMAN-3 contains three predicted N-glycosylation sites; AMAN-3 is biochemically active in vitro, with a pH optimum of 6.5; AMAN-3 requires either Co(II) or Mn(II) for activity, preferring the former ion; since aman-…	protein_coding_gene	Live
WBGene00016415	ampd-1	C34F11.3	A	Adenosine deaminase	Purine metabolism	ampd-1 is an ortholog of human AMPD3 (adenosine monophosphate deaminase 3), AMPD1 (adenosine monophosphate deaminase 1) and AMPD2 (adenosine monophosphate deaminase 2); ampd-1 is predicted to have AMP deaminase activity, based on protein domain information; ampd-1 is expressed in the pharynx, anal depressor muscle, hypodermis, nervous system, reproductive system, pharyngeal-intestinal valve, inte…	protein_coding_gene	Live
WBGene00000138	amx-2	B0019.1	A	Lysine demethylase	Arginine and proline metabolism; Glycine, serine and threonine metabolism; Histidine metabolism; Tryptophan metabolism; Tyrosine metabolism	amx-2 is an ortholog of human IL4I1 (interleukin 4 induced 1) and KDM1A (lysine demethylase 1A); amx-2 is involved in striated muscle myosin thick filament assembly; amx-2 is predicted to have oxidoreductase activity, based on protein domain information; amx-2 is expressed in the intestine, rectal epithelium, vulva, and the head neurons.	protein_coding_gene	Live
WBGene00000139	amx-3	F25C8.2	C	Amine oxidase		amx-3 is an ortholog of human Smox (spermine oxidase) and PAOX (polyamine oxidase); amx-3 is predicted to have oxidoreductase activity, based on protein domain information.	protein_coding_gene	Live
WBGene00015938	anat-1	C17H12.13	D	Gcn5-related N-acetyltransferase	Acyl-CoA N-acyltransferase	anat-1 encodes a protein containing a C-terminal acetyltransferase domain and a protein kinase A phosphorylation site that is a member of the arylalkylamine N-acetyltransferases (AA-NAT) family, and the Gcn5-related N-acetyltransferases (GNAT) superfamily, of proteins; ANAT-1 shows similarity to enzymes involved in melatonin synthesis from serotonin; adult C. elegans exhibit daily fluctuation in …	protein_coding_gene	Live
WBGene00015124	anmt-1	B0303.2	A	methyltransferase	Nicotinate and nicotinamide metabolism	anmt-1 is an ortholog of human INMT-FAM188B (INMT-FAM188B readthrough (NMD candidate)) and members of the Seven-beta-strand methyltransferase motif containing family including NNMT; anmt-1 is predicted to have methyltransferase activity, based on protein domain information; anmt-1 is expressed in the pharynx, reproductive system, intestine, and the body wall musculature; anmt-1 is localized to th…	protein_coding_gene	Live
WBGene00018340	anmt-2	F42A10.3	C	methyltransferase	human INMT, Catalyzes the N-methylation of tryptamine and structurally related compounds. 1e-23, 92%	anmt-2 is an ortholog of human INMT-FAM188B (INMT-FAM188B readthrough (NMD candidate)) and members of the Seven-beta-strand methyltransferase motif containing family including NNMT; anmt-2 is predicted to have methyltransferase activity, based on protein domain information; anmt-2 is expressed in the pharynx, MSaaapaa, MSpaaapp, MSaaaapp, ABalpaapap, ABalpaaapa, and the ABaraapapa.	protein_coding_gene	Live
WBGene00011573	anmt-3	T07C12.9	A	methyltransferase	Nicotinate and nicotinamide metabolism	anmt-3 is an ortholog of human INMT-FAM188B (INMT-FAM188B readthrough (NMD candidate)) and members of the Seven-beta-strand methyltransferase motif containing family including NNMT; anmt-3 is predicted to have methyltransferase activity, based on protein domain information; anmt-3 is expressed in the pharyngeal muscle cell and the body wall musculature.	protein_coding_gene	Live
WBGene00017244	apy-1	F08C6.6	A	uridine diphosphatase	Purine metabolism; Pyrimidine metabolism	apy-1 encodes a membrane-bound uridine diphosphatase (UDPase, endo-apyrase) orthologous to human CANT1 and paralogous to ZK563.7; APY-1 is required for repression of the unfolded protein response of stressed endoplasmic reticulum (ER), for normally organized pharynx and thin muscle fibers in adults, and for normally high fertility, rapid growth, and long lifespan; apy-1 is transcriptionally activ…	protein_coding_gene	Live
WBGene00000181	ard-1	F01G4.2	A	3-hydroxyacyl-CoA dehydrogenase	Valine, leucine and isoleucine degradation	ard-1 encodes a homolog of mammalian 3-hydroxyacyl-CoA dehydrogenase (HADH II)/amyloid-beta binding alcohol dehydrogenase (ABAD) that is predicted to be mitochondrial.	protein_coding_gene	Live	CEOP4412
WBGene00009706	argk-1	F44G3.2	A	Creatine kinase		argk-1 is an ortholog of human CKMT2 (creatine kinase, mitochondrial 2), CKM (creatine kinase, M-type), CKB (creatine kinase B) and CKMT1B (creatine kinase, mitochondrial 1B); argk-1 is predicted to have kinase activity, based on protein domain information; argk-1 is expressed in the intestine, IL socket cell, and the OL socket cell.	protein_coding_gene	Live
WBGene00000198	art-1	C15F1.6	A	3-oxo-5-alpha-steroid 4-dehydrogenase	Biosynthesis of unsaturated fatty acids; Fatty acid elongation; Monomethyl branched chain fatty acid synthesis	a protein similar to synaptic glycoprotein SC2 from mammals.	protein_coding_gene	Live	CEOP2272
WBGene00010769	asah-1	K11D2.2	A	N-acylsphingosine amidohydrolase	Sphingolipid metabolism	asah-1 is an ortholog of human ASAH1 (N-acylsphingosine amidohydrolase 1); asah-1 is expressed in the intestine.	protein_coding_gene	Live
WBGene00009192	asah-2	F27E5.1	A	N-acylsphingosine amidohydrolase	Sphingolipid metabolism	asah-2 is an ortholog of human ASAH1 (N-acylsphingosine amidohydrolase 1); microarray and RNA sequencing studies indicate that asah-2 is affected by Heme, Rotenone, Manganese chloride, Mianserin, D-glucose, Fluoranthene, Quercetin, Hydrolyzable Tannins, Humic substances, and Colistin; tiling array, RNA sequencing, and microarray studies indicate that asah-2 is enriched in the intestine and in the…	protein_coding_gene	Live
WBGene00000206	asb-1	F35G12.10	A	ETC - COMPLEX V ATP synthase	Oxidative phosphorylation	asb-1 encodes the B subunit of the membrane-bound F0 proton channel portion of ATP synthase (mitochondrial respiratory chain [MRC] complex V) that is closely similar to its paralog ASB-2; asb-1 activity is required for embryonic viability and for normal proliferation of germline cells, specifically their progression to meiosis; in addition, asb-1 is required for response to hermaphrodite contact,…	protein_coding_gene	Live	CEOP3204
WBGene00000207	asb-2	F02E8.1	A	ETC - COMPLEX V ATP synthase	Oxidative phosphorylation	asb-2 encodes the B subunit of the membrane-bound F0 proton channel portion of ATP synthase (mitochondrial respiratory chain [MRC] complex V) that is closely similar to its paralog ASB-1; RNAi experiments indicate that asb-2 activity is required for larval development as well as for normal body morphology, lifespan, and growth rate.	protein_coding_gene	Live
WBGene00000209	asg-1	K07A12.3	A	ETC - COMPLEX V ATP synthase	Oxidative phosphorylation	asg-1 encodes a homolog of the proton-translocating F0 ATP synthase complex subunit g; by homology, ASG-1 is predicted to function in ATP synthesis, although its precise role in ATP anabolism is not yet known; in C. elegans, asg-1 activity is required for transposon silencing in the germline, suggesting that healthy energy metabolism is necessary for this process; in addition, large-scale RNAi sc…	protein_coding_gene	Live
WBGene00000210	asg-2	C53B7.4	A	ETC - COMPLEX V ATP synthase	Oxidative phosphorylation	asg-2 encodes a homolog of subunit G of the membrane-bound F0 proton channel portion of ATP synthase (mitochondrial respiratory chain [MRC] complex V); asg-2 activity is required for growth at a normally high rate and for normal osmoregulation; in addition, asg-2 activity is required for response to hermaphrodite contact, the first step in a series of stereotypical male mating behaviors; an ASG-2…	protein_coding_gene	Live
WBGene00000211	asm-1	B0252.2	A	Acid sphingomyelinase	Sphingolipid metabolism	asm-1 encodes a protein similar to human acid sphingomyelinase (ASM) or sphingomyelin phosphodiesterase; the ASM-1 protein has a putative secretory signal peptide at the N-terminus, saposin-like and proline-rich domains and putative N-linked glycosylation sites; asm-1 shows phosphodiesterase activity when expressed in COS-7 cells; while mammalian ASM is detected as both intracellular and secreted…	protein_coding_gene	Live
WBGene00000212	asm-2	ZK455.4	A	Acid sphingomyelinase	Sphingolipid metabolism	asm-2 encodes a protein similar to human acid sphingomyelinase (ASM) or sphingomyelin phosphodiesterase 1; the ASM-2 protein has a putative secretory signal peptide at the N-terminus, saposin-like and proline-rich domains and putative N-linked glycosylation sites; asm-2 shows phosphodiesterase activity when expressed in COS-7 cells; like mammalian ASM, asm-2 is probably both intracellular and sec…	protein_coding_gene	Live
WBGene00000213	asm-3	W03G1.7	A	Acid sphingomyelinase	Sphingolipid metabolism	asm-3 is an ortholog of human SMPD1 (sphingomyelin phosphodiesterase 1); asm-3 is predicted to have sphingomyelin phosphodiesterase activity, based on protein domain information.	protein_coding_gene	Live
WBGene00003816	asns-1	F25G6.6	A	asparagine synthase	Alanine, aspartate and glutamate metabolism	asns-1 encodes a predicted asparagine synthase (glutamine-hydrolysing); ASNA-1 is predicted to catalyze the synthesis of L-asparagine from L-aspartate.	protein_coding_gene	Live
WBGene00019730	asns-2	M02D8.4	A	asparagine synthase	Alanine, aspartate and glutamate metabolism	asns-2 is an ortholog of human ASNS (asparagine synthetase (glutamine-hydrolyzing)); asns-2 is predicted to have asparagine synthase (glutamine-hydrolyzing) activity, based on protein domain information; asns-2 is expressed in the intestine.	protein_coding_gene	Live
WBGene00010015	atad-3	F54B3.3	C	ATPase - mitochondrial		atad-3 encodes the ortholog of the vertebrate mitochondrial protein ATAD3; both vertebrate and elegans ATAD-3 contain the conserved AAA (ATPases associated with a variety of cellular activities) domain; atad-3 is required for normal mitochondrial morphology and activity as atad-3 mutants show reduced complex I and citrate synthase activities; atad-3 is also required for embryonic and larval devel…	protein_coding_gene	Live	CEOP2714
WBGene00010615	ate-1	K07A1.9	B	arginyltransferase		ate-1 is an ortholog of human Ate1 (arginyltransferase 1); ate-1 is predicted to have arginyltransferase activity, based on protein domain information.	protein_coding_gene	Live	CEOP1552
WBGene00015484	atgl-1	C05D11.7	A	Phospholipase	Glycerolipid metabolism	atgl-1 is an ortholog of human PNPLA3 (patatin like phospholipase domain containing 3), PNPLA5 (patatin like phospholipase domain containing 5) and PNPLA2 (patatin like phospholipase domain containing 2); atgl-1 is predicted to have hydrolase activity, based on protein domain information; atgl-1 is expressed in the pharynx, mu_int_R, mu_int_L, anal depressor muscle, hypodermis, nervous system, re…	protein_coding_gene	Live
WBGene00010564	ath-1	K04G2.5	A	lysophospholipase	Glycerophospholipid metabolism	ath-1 is an ortholog of human LYPLA1 (lysophospholipase I) and LYPLA2 (lysophospholipase II); ath-1 is predicted to have hydrolase activity, based on protein domain information.	protein_coding_gene	Live	CEOP1449
WBGene00016957	atic-1	C55F2.1	A	5-Aminoimidazole-4-carboxamide ribonucleotide formylTransferase/IMP Cyclohydrolase	Purine metabolism	atic-1 is an ortholog of human ATIC (5-aminoimidazole-4-carboxamide ribonucleotide formyltransferase/IMP cyclohydrolase); atic-1 is predicted to have IMP cyclohydrolase activity and phosphoribosylaminoimidazolecarboxamide formyltransferase activity, based on protein domain information.	protein_coding_gene	Live
WBGene00010419	atp-1	H28O16.1	A	ETC - COMPLEX V ATP synthase	Oxidative phosphorylation	H28O16.1 encodes the C. elegans ortholog of the alpha subunit of mitochondrial ATP synthase.	protein_coding_gene	Live
WBGene00000229	atp-2	C34E10.6	A	ETC - COMPLEX V ATP synthase	Oxidative phosphorylation	atp-2 encodes the beta subunit of the soluble, catalytic F1 portion of ATP synthase (mitochondrial respiratory chain [MRC] complex V); atp-2 activity is required for embryonic and larval development past the L3 stage, as well as for normal mobility, pharyngeal pumping, defecation, growth rate, and larval lifespan; in males, atp-2 activity is also required cell autonomously in male-specific sensor…	protein_coding_gene	Live	CEOP3268
WBGene00000230	atp-3	F27C1.7	A	ETC - COMPLEX V ATP synthase	Oxidative phosphorylation	atp-3 encodes the C. elegans homolog of the ATP5O subunit of mitochondrial ATP synthase (complex V); as part of the ATP synthase complex, ATP-3 controls respiration and regulates growth rate and body size, aging, and rates of behaviors such as pharyngeal pumping, defecation, and locomotion; loss of atp-3 function during larval development indicates that respiratory rates established during develo…	protein_coding_gene	Live	CEOP1248
WBGene00020275	atp-4	T05H4.12	C	ETC - COMPLEX V ATP synthase	ATP synthase-coupling factor 6, mitochondrial, human Part of the complex F0 domain and the peripheric stalk, which acts as a stator to hold the catalytic alpha3beta3 subcomplex and subunit a/ATP6 static relative to the rotary elements	atp-4 is an ortholog of human ATP5J (ATP synthase, H+ transporting, mitochondrial Fo complex subunit F6); atp-4 is involved in apoptotic process, determination of adult lifespan, embryo development, nematode larval development and reproduction; atp-4 is predicted to have hydrogen ion transmembrane transporter activity, based on protein domain information.	protein_coding_gene	Live	CEOP5108
WBGene00007385	atp-5	C06H2.1	A	ETC - COMPLEX V ATP synthase	Oxidative phosphorylation	atp-5 is an ortholog of human ATP5H (ATP synthase, H+ transporting, mitochondrial Fo complex subunit D); atp-5 is predicted to have hydrogen ion transmembrane transporter activity, based on protein domain information.	protein_coding_gene	Live	CEOP5272
WBGene00010960	atp-6	MTCE.12	A	ETC - COMPLEX V ATP synthase	Oxidative phosphorylation	The atp-6 gene resides on the mitochondrial chromosome, and encodes the protein ATP synthase subunit a; this is the C. elegans homolog of the MT-ATP6 mitochondrial membrane ATP synthase (Complex V).	protein_coding_gene	Live
WBGene00007089	B0001.4	B0001.4	A	uridine-cytidine kinase	Pyrimidine metabolism	B0001.4 is an ortholog of human UCK2 (uridine-cytidine kinase 2) and UCK1 (uridine-cytidine kinase 1); B0001.4 is predicted to have ATP binding activity and kinase activity, based on protein domain information.	protein_coding_gene	Live	CEOP4500
WBGene00007101	B0024.11	B0024.11	C	pseudouridine synthase		B0024.11 is an ortholog of human PUS7 (pseudouridylate synthase 7 (putative)); B0024.11 is predicted to have RNA binding activity and pseudouridine synthase activity, based on protein domain information.	protein_coding_gene	Live	CEOP5252
WBGene00007102	B0024.13	B0024.13	A	Steroid alpha reductase	N-Glycan Biosynthesis; Steroid hormone biosynthesis	B0024.13 is an ortholog of human SRD5A3 (steroid 5 alpha-reductase 3); B0024.13 is predicted to have oxidoreductase activity, acting on the CH-CH group of donors, based on protein domain information.	protein_coding_gene	Live
WBGene00007104	B0024.15	B0024.15	C	Galactosyltransferase 1		B0024.15 is an ortholog of human B3GALT1 (beta-1,3-galactosyltransferase 1), B3GALT2 (beta-1,3-galactosyltransferase 2) and B3GALT5 (beta-1,3-galactosyltransferase 5); B0024.15 is predicted to have galactosyltransferase activity, based on protein domain information.	protein_coding_gene	Live
WBGene00007096	B0024.3	B0024.3	C	Glycosyltransferase		B0024.3 is an ortholog of members of the human Beta 3-glycosyltransferases family including B3GNT4; B0024.3 is predicted to have galactosyltransferase activity, based on protein domain information.	protein_coding_gene	Live
WBGene00007112	B0035.13	B0035.13	D	Putative lipase	Alpha/Beta hydrolase fold, Fungal lipase-like domain	Microarray and RNA sequencing studies indicate that B0035.13 is affected by Aldicarb, Tryptophan, 1-methylnicotinamide, Methylmercuric chloride, Rotenone, Tunicamycin, D-glucopyranose, Bisphenol A, Bisphenol S, Atrazine, Cry5B, Chlorpyrifos, Diazinon, Hydrolyzable Tannins, Humic substances, Colistin, Sirolimus, and Ag nanoparticles; tiling array and microarray studies indicate that B0035.13 is en…	protein_coding_gene	Live
WBGene00007113	B0035.15	B0035.15	C	ETC - COMPLEX I ASSEMBLY FACTOR		B0035.15 is an ortholog of human NDUFAF4 (NADH:ubiquinone oxidoreductase complex assembly factor 4); microarray and RNA sequencing studies indicate that B0035.15 is affected by cid-1, htz-1, lin-35, npr-1, jmjd-3.1, jmjd-1.2, hsf-1, pgl-1, pgl-3, glh-4, glh-1, emb-4, sma-2, sma-4, sir-2.1, fbf-1, rnp-8, isp-1, and nuo-6; RNA sequencing and microarray studies indicate that B0035.15 is affected by …	protein_coding_gene	Live	CEOP4428
WBGene00044290	B0035.18	B0035.18	C	ETC - COMPLEX IV	paralog to F29C4.2, oxphos CIII	B0035.18 is an ortholog of human COX6C (cytochrome c oxidase subunit 6C); B0035.18 is predicted to have cytochrome-c oxidase activity, based on protein domain information.	protein_coding_gene	Live	CEOP4683
WBGene00015019	B0205.4	B0205.4	C	Fucosyltransferase	human Galactoside 2-alpha-L-fucosyltransferase 1	The B0205.4 gene encodes a homolog of the human gene FUT1, which when mutated leads to leukocyte adhesion deficiency, type II (OMIM:266265).	protein_coding_gene	Live
WBGene00015021	nfs-1	B0205.6	A	Cysteine desulfurase	Iron-sulfur cluster biosynthesis; Molybdenum Cofactor Biosynthesis	B0205.6 is an ortholog of human NFS1 (NFS1, cysteine desulfurase) and RP1-309K20.6; B0205.6 is predicted to have cysteine desulfurase activity and pyridoxal phosphate binding activity, based on protein domain information.	protein_coding_gene	Live	CEOP1644
WBGene00015064	B0228.7	B0228.7	A	S-methyl-5'-thioadenosine phosphorylase	Cysteine and methionine metabolism	B0228.7 is an ortholog of human Mtap (methylthioadenosine phosphorylase) and RP11-145E5.5; B0228.7 is predicted to have S-methyl-5-thioadenosine phosphorylase activity, based on protein domain information; B0228.7 is expressed in the nervous system, intestine, Ep, and the Ea.	protein_coding_gene	Live
WBGene00015067	cest-35.1	B0238.1	C	Putative Carboxylesterase	human Carboxylesterase 5A	RNA sequencing and microarray studies indicate that B0238.1 is affected by Ethanol, Rotenone, Bisphenol A, Atrazine, Cry5B, Diazinon, R24, single-walled carbon nanotubes, Paraquat, Allantoin, and Sirolimus; tiling array and RNA sequencing studies indicate that B0238.1 is enriched in the coelomocytes, excretory cell, hypodermis, intestine, and amphid sheath cell and in the dopaminergic neurons.	protein_coding_gene	Live
WBGene00015071	cest-30	B0238.7	C	Putative Carboxylesterase	human Carboxylesterase 4A	Microarray and RNA sequencing studies indicate that B0238.7 is affected by age-1, pgl-1, pgl-3, glh-4, glh-1, and sir-2.1; microarray studies indicate that B0238.7 is affected by Resveratrol and Dafa#1; tiling array studies indicate that B0238.7 is enriched in neurons.	protein_coding_gene	Live
WBGene00007122	B0250.5	B0250.5	A	3-hydroxyisobutyrate dehydrogenase	Valine, leucine and isoleucine degradation	B0250.5 is an ortholog of human HIBADH (3-hydroxyisobutyrate dehydrogenase); B0250.5 is predicted to have 3-hydroxyisobutyrate dehydrogenase activity, NAD binding activity, and phosphogluconate dehydrogenase (decarboxylating) activity, based on protein domain information.	protein_coding_gene	Live
WBGene00007129	B0272.3	B0272.3	A	3-hydroxyacyl-CoA dehydrogenase	Fatty acid elongation; Fatty acid metabolism; Mitochondrial fatty acid beta oxidation; Valine, leucine and isoleucine degradation	B0272.3 encodes a 3-hydroxyacyl-CoA dehydrogenase; by homology, the product of B0272.3 is predicted to function in mitochondrial fatty acid metabolism by catalyzing the NAD+-dependent oxidation of short-chain hydroxyacyl CoAs; large-scale expression studies indicate that B0272.3 is widely expressed.	protein_coding_gene	Live
WBGene00007130	B0272.4	B0272.4	A	Enoyl-CoA delta isomerase	Mitochondrial fatty acid beta oxidation	B0272.4 is an ortholog of human ECI2 (enoyl-CoA delta isomerase 2), CDY2A (chromodomain Y-linked 2A), CDY1 (chromodomain Y-linked 1), CDYL (chromodomain Y-like) and CDYL2 (chromodomain Y-like 2); B0272.4 is predicted to have catalytic activity, based on protein domain information; B0272.4 is expressed widely.	protein_coding_gene	Live
WBGene00206473	B0273.115	B0273.115	D	Putative sulfotransferase		B0273.115 is predicted to have chondroitin 4-sulfotransferase activity, based on protein domain information.	protein_coding_gene	Live
WBGene00015125	B0303.3	B0303.3	A	Acyltransferase	Fatty acid elongation; Mitochondrial fatty acid beta oxidation; Valine, leucine and isoleucine degradation	B0303.3 is orthologous to the human gene 3-KETOACYL-COA THIOLASE BETA-SUBUNIT OF TRIFUNCTIONAL PROTEIN (HADHB; OMIM:143450), which when mutated leads to disease.	protein_coding_gene	Live
WBGene00007143	hacl-1	B0334.3	C	2-hydroxyacyl-CoA lyase 1		B0334.3 is an ortholog of human HACL1 (2-hydroxyacyl-CoA lyase 1); B0334.3 is predicted to have catalytic activity, magnesium ion binding activity, and thiamine pyrophosphate binding activity, based on protein domain information.	protein_coding_gene	Live	CEOP2544
WBGene00007145	B0334.5	B0334.5	C	ETC - COMPLEX I ASSEMBLY FACTOR		B0334.5 is an ortholog of human NDUFAF6 (NADH:ubiquinone oxidoreductase complex assembly factor 6); B0334.5 is predicted to have transferase activity, based on protein domain information.	protein_coding_gene	Live	CEOP5631
WBGene00007175	B0395.3	B0395.3	A	CHOLINE ACETYLTRANSFERASE	Carnitine shuttle; Propanoate metabolism	B0395.3 is orthologous to the human gene CHOLINE ACETYLTRANSFERASE ISOFORM R (CHAT; OMIM:118490), which when mutated leads to disease.	protein_coding_gene	Live
WBGene00015202	B0478.3	B0478.3	C	Phospholipase A2		B0478.3 is an ortholog of human PLA2G12B (phospholipase A2 group XIIB) and PLA2G12A (phospholipase A2 group XIIA); B0478.3 is predicted to have calcium ion binding activity and phospholipase A2 activity, based on protein domain information.	protein_coding_gene	Live
WBGene00007189	pigm-1	B0491.1	B	phosphatidylinositol glycan anchor biosynthesis		B0491.1 is an ortholog of human PIGM (phosphatidylinositol glycan anchor biosynthesis class M); B0491.1 is predicted to have transferase activity, transferring hexosyl groups, based on protein domain information.	protein_coding_gene	Live	CEOP2532
WBGene00007194	dph-5	B0491.7	A	Diphtine synthase	Protein modification	B0491.7 encodes a putative diphthine synthase orthologous to S. cerevisiae DPH5; DPH5 is an S-adenosylmethionine:EF-2 methyltransferase required for the enzymatic conversion of 3-amino-3-carboxypropyl-histidine to diphthine; DPH5 adds at least the last two of the three methyl groups present in diphthine, and is homologous to bacterial AdoMet:uroporphyrinogen III methyltransferases.	protein_coding_gene	Live	CEOP2532
WBGene00015238	mppe-1	B0511.13	C	Phosphoesterase		B0511.13 is an ortholog of human MPPE1 (metallophosphoesterase 1); B0511.13 is predicted to have hydrolase activity, based on protein domain information.	protein_coding_gene	Live	CEOP1953
WBGene00007197	prdh-1	B0513.5	A	Proline dehydrogenase	Arginine and proline metabolism	B0513.5 is an ortholog of human PRODH (proline dehydrogenase 1); B0513.5 is predicted to have proline dehydrogenase activity, based on protein domain information.	protein_coding_gene	Live
WBGene00015241	B0524.2	B0524.2	C	Phospholipase domain		B0524.2 is an ortholog of human PNPLA4 (patatin like phospholipase domain containing 4); B0524.2 is predicted to have hydrolase activity, based on protein domain information.	protein_coding_gene	Live
WBGene00007202	B0564.2	B0564.2	C	Alpha-ketoglutarate-dependent dioxygenase	Human Alpha-ketoglutarate-dependent dioxygenase alkB homolog 6	B0564.2 is an ortholog of human ALKBH6 (alkB 6); microarray, RNA sequencing, and proteomic studies indicate that B0564.2 is affected by cid-1, tatn-1, skn-1, glp-1, jmjd-3.1, pgl-1, pgl-3, glh-4, glh-1, sma-2, sma-4, sir-2.1, dpy-9, mir-243, aak-2, isp-1, nuo-6, and lin-35; RNA sequencing and microarray studies indicate that B0564.2 is affected by Rotenone, Chlorpyrifos, Diazinon, Hydrolyzable Ta…	protein_coding_gene	Live	CEOP4532
WBGene00000239	bas-1	C05D2.4	A	Aromatic-L-amino-acid decarboxylase	Histidine metabolism; Phenylalanine metabolism; Tryptophan metabolism; Tyrosine metabolism	bas-1 encodes a serotonin- and dopamine-synthetic aromatic amino acid decarboxylase (AAADC) that is required for the synthesis of serotonin from 5-hydroxytryptophan in vivo; mutations of bas-1 impair the turning step in male mating, the migration of AVM, SDQR, ALM, and BDU neurons during development.	protein_coding_gene	Live
WBGene00015467	basl-1	C05D2.3	B	Aromatic-L-amino-acid decarboxylase	Histidine metabolism; Phenylalanine metabolism; Tryptophan metabolism; Tyrosine metabolism	C05D2.3 generally resembles aromatic-L-amino-acid/L-histidine decarboxylases; however, its predicted protein sequence lacks six residues critical for AADC function.	protein_coding_gene	Live
WBGene00000245	bca-1	T13C5.5	A	Carbonic anhydrase	Nitrogen metabolism	bca-1 encodes a member of the carbonic anhydrase family.	protein_coding_gene	Live	CEOPX072
WBGene00013805	bca-2	Y116A8C.28	A	Carbonic anhydrase	Nitrogen metabolism	bca-2 is involved in cellular metabolic process; bca-2 is predicted to have carbonate dehydratase activity and zinc ion binding activity, based on protein domain information.	protein_coding_gene	Live	CEOP4596
WBGene00001149	bcat-1	K02A4.1	A	branched-chain amino acid aminotransferase	Valine, leucine and isoleucine degradation	bcat-1 encodes a branched-chain amino acid aminotransferase that, by homology, is predicted to catalyze the first reaction in the catabolism of essential branched-chain amino acids such as leucine, isoleucine, and valine; in C. elegans, large-scale RNA-mediated interference (RNAi) screens indicate that bcat-1 activity is required for embryonic and larval development.	protein_coding_gene	Live
WBGene00012713	bckd-1A	Y39E4A.3	A	Branched-chain keto acid dehydrogenase	Propanoate metabolism; Valine, leucine and isoleucine degradation	Y39E4A.3 is orthologous to the human gene MAPLE SYRUP URINE DISEASE, TYPE IA (MSUD, TYPE IA; E1-alpha subunit of branched-chain keto acid dehydrogenase; OMIM:248600), which when mutated leads to maple syrup urine disease; Y39E4A.3 protein is predicted to be mitochondrial.	protein_coding_gene	Live	CEOP3837
WBGene00006518	bckd-1B	F27D4.5	A	Branched-chain keto acid dehydrogenase	Propanoate metabolism; Valine, leucine and isoleucine degradation	bckd-1B is an ortholog of human BCKDHB (branched chain keto acid dehydrogenase E1 subunit beta); bckd-1B is predicted to have catalytic activity, based on protein domain information.	protein_coding_gene	Live	CEOP1420
WBGene00012914	bcmo-1	Y46G5A.24	A	retinoid isomerohydrolase	Retinol metabolism	bcmo-1 is an ortholog of human RPE65 (RPE65, retinoid isomerohydrolase); bcmo-1 is predicted to have oxidoreductase activity, acting on single donors with incorporation of molecular oxygen, incorporation of two atoms of oxygen, based on protein domain information; bcmo-1 is expressed in the intestine.	protein_coding_gene	Live
WBGene00018755	bcmo-2	F53C3.12	A	retinoid isomerohydrolase	Retinol metabolism	bcmo-2 is an ortholog of human RPE65 (RPE65, retinoid isomerohydrolase); bcmo-2 is predicted to have oxidoreductase activity, acting on single donors with incorporation of molecular oxygen, incorporation of two atoms of oxygen, based on protein domain information.	protein_coding_gene	Live
WBGene00007211	BE10.3	BE10.3	D	Fucosyltransferase	paralog to fut-1	BE10.3 is predicted to have fucosyltransferase activity, based on protein domain information.	protein_coding_gene	Live
WBGene00011832	bgal-1	T19B10.3	A	beta-galactosidase	Galactose metabolism; Sphingolipid metabolism	The T19B10.3 gene encodes an ortholog of the human gene GALACTOSIDASE, BETA 1 (GLB1), which when mutated leads to gangliosidosis type I (OMIM:230500).	protein_coding_gene	Live
WBGene00019225	bgal-2	H22K11.2	A	beta-galactosidase	Sphingolipid metabolism	bgal-2 is an ortholog of human GLB1L (galactosidase beta 1 like) and GLB1 (galactosidase beta 1); bgal-2 is predicted to have beta-galactosidase activity, based on protein domain information.	protein_coding_gene	Live
WBGene00008491	bgnt-1.1	F01D4.9	C	beta-1,4-glucuronyltransferase		bgnt-1.1 is an ortholog of human B4GAT1 (beta-1,4-glucuronyltransferase 1); bgnt-1.1 is expressed in the amphid sheath cell and the phasmid sheath cell.	protein_coding_gene	Live
WBGene00017723	bgnt-1.2	F22F7.6	C	beta-1,4-glucuronyltransferase		bgnt-1.2 is an ortholog of human B4GAT1 (beta-1,4-glucuronyltransferase 1); tiling array, RNA sequencing, and microarray studies indicate that bgnt-1.2 is affected by rsr-2, pgrn-1, ubc-9, clk-1, dpy-21, mir-34, and mir-35; microarray studies indicate that bgnt-1.2 is affected by Methylmercuric chloride, Tunicamycin, Quercetin, and Colistin; tiling array studies indicate that bgnt-1.2 is enriched…	protein_coding_gene	Live
WBGene00009032	bgnt-1.3	F21H7.10	C	beta-1,4-glucuronyltransferase		bgnt-1.3 is an ortholog of human B4GAT1 (beta-1,4-glucuronyltransferase 1); RNA sequencing and microarray studies indicate that bgnt-1.3 is affected by prg-1, ubc-9, clk-1, dpy-21, daf-16, set-4, mir-35, lin-54, and eat-2; RNA sequencing and microarray studies indicate that bgnt-1.3 is affected by Ethanol, Methylmercuric chloride, Multi-walled carbon nanotubes, and Colistin; tiling array and RNA …	protein_coding_gene	Live
WBGene00015982	bgnt-1.4	C18G1.3	C	beta-1,4-glucuronyltransferase		bgnt-1.4 is an ortholog of human B4GAT1 (beta-1,4-glucuronyltransferase 1); tiling array, microarray, and RNA sequencing studies indicate that bgnt-1.4 is affected by hpl-2, nhr-114, ubc-9, pgl-1, pgl-3, glh-4, glh-1, sir-2.1, aak-2, and tax-6; RNA sequencing and microarray studies indicate that bgnt-1.4 is affected by Methylmercury hydroxide, Methylmercuric chloride, Tunicamycin, Cadmium, Paraqu…	protein_coding_gene	Live
WBGene00010694	bgnt-1.5	K08H2.9	C	beta-1,4-glucuronyltransferase		bgnt-1.5 is an ortholog of human B4GAT1 (beta-1,4-glucuronyltransferase 1); tiling array, microarray, and RNA sequencing studies indicate that bgnt-1.5 is affected by daf-12, bar-1, dpy-21, and mir-34; RNA sequencing studies indicate that bgnt-1.5 is affected by Multi-walled carbon nanotubes; RNA sequencing studies indicate that bgnt-1.5 is enriched in the male.	protein_coding_gene	Live
WBGene00010167	bgnt-1.6	F56H6.6	C	beta-1,4-glucuronyltransferase		bgnt-1.6 is an ortholog of human B4GAT1 (beta-1,4-glucuronyltransferase 1); tiling array, microarray, and RNA sequencing studies indicate that bgnt-1.6 is affected by rsr-2, ubc-9, fog-3, npr-1, jmjd-3.1, pgl-1, pgl-3, glh-4, glh-1, tax-6, isp-1, nuo-6, and pmk-1; microarray studies indicate that bgnt-1.6 is affected by Tryptophan, Tunicamycin, Dibromoacetic acid, and Sirolimus; RNA sequencing st…	protein_coding_gene	Live
WBGene00011779	bgnt-1.7	T15D6.4	C	beta-1,4-glucuronyltransferase		bgnt-1.7 is an ortholog of human B4GAT1 (beta-1,4-glucuronyltransferase 1); tiling array and microarray studies indicate that bgnt-1.7 is affected by rsr-2, clk-1, sir-2.1, and tdp-1.	protein_coding_gene	Live
WBGene00008290	bgnt-1.8	C54C8.2	C	beta-1,4-glucuronyltransferase		bgnt-1.8 is an ortholog of human B4GAT1 (beta-1,4-glucuronyltransferase 1); bgnt-1.8 is expressed in the seam cell.	protein_coding_gene	Live
WBGene00009512	bigr-1	F37H8.3	C	Acyl-CoA dehydrogenase	human isoform 4 of acyl-CoA dehydrogenase family member 10, 4e-28	bigr-1 is predicted to have hydrolase activity, based on protein domain information; bigr-1 is expressed in the intestine and the ventral nerve cord.	protein_coding_gene	Live
WBGene00000253	bli-3	F56C11.1	A	Peroxidase	Collagen biosynthesis; Miscellaneous	bli-3 encodes an NADPH oxidases of the dual oxidase (DUOX) variety that contains an N-terminal peroxidase domain, two central calmodulin-binding EF hands, and a C-terminal superoxide-generating NADPH-oxidase domain; BLI-3 is required for dityrosine cross-linking of collagen, and thus for cuticular integrity; BLI-3 is thought to use cytosolic NADPH to generate reactive oxygen, which then drives th…	protein_coding_gene	Live
WBGene00000259	bpl-1	F13H8.10	C	holocarboxylase synthetase		bpl-1 encodes an ortholog of biotin ligase/holocarboxylase synthetase (called biotin ligase in bacteria, and holocarboxylase synthetase in mammalian or animal systems); it is orthologous to human HOLOCARBOXYLASE SYNTHETASE (HLCS; OMIM:253270), which when mutated leads to HLCS deficiency.	protein_coding_gene	Live
WBGene00044063	bpnt-1	ZK430.2	A	Biphosphate nucleotidase	Miscellaneous; Sulfur metabolism	bpnt-1 is an ortholog of human BPNT1 (3'(2'), 5'-bisphosphate nucleotidase 1); bpnt-1 is expressed in several tissues including the hypodermis, nervous system, tail, intestine, and the body wall musculature.	protein_coding_gene	Live
WBGene00000266	bre-1	C53B4.7	A	GDP-mannose 4, 6-dehydratases	Fructose and mannose metabolism	bre-1 encodes one of two C. elegans GDP-mannose 4, 6-dehydratases; BRE-1 exhibits GDP-mannose dehydratase activity when expressed in vitro and thus, is predicted to function in vivo in the first step of the biosynthetic pathway that synthesizes GDP-fucose from GDP-mannose; bre-1 is required for toxicity to Cry5B, a Bacillus thurigensis delta-endotoxin, as mutant animals are defective for producti…	protein_coding_gene	Live
WBGene00000267	bre-2	Y39E4B.9	C	Galactosyl transferase	human Beta-1,3-galactosyltransferase 1, 1e-16	bre-2 is required for Cry5B toxicity.	protein_coding_gene	Live
WBGene00000268	bre-3	B0464.4	C	Galactosyl transferase		bre-3 encodes a protein similar to beta-glycosyltransferases from bacteria that is required for the toxicity of Bacillus thuringiensis Cry5B; BRE-3 may act in a pathway with bre-5 and is expressed and functions in the gut epithelium.	protein_coding_gene	Live
WBGene00000269	bre-4	Y73E7A.7	A	Galactosyl transferase	N-Glycan biosynthesis	bre-4 encodes a beta-1,4-N-acetylgalactosaminyltransferase that is required for the toxicity of Bacillus thuringiensis Cry5B.	protein_coding_gene	Live
WBGene00000270	bre-5	T12G3.8	C	Galactosyl transferase		The bre-5 gene encodes a putative beta-1,3-galactosyltransferase that is predicted to transfer galactose onto proteins or lipids; BRE-5 is required for Cry5B toxicity.	protein_coding_gene	Live
WBGene00044617	bus-1	R03H4.6	C	O-acyltransferase		bus-1 encodes an integral membrane O-acyltransferase; bus-1 mutants are resistant to colonization by Microbacterium nematophilum; a bus-1::GFP reporter fusion is expressed in rectal cells from late embryogenesis through adulthood with some adjacent neurons as well as two head neurons, probably amphidial, also showing expression.	protein_coding_gene	Live
WBGene00044630	bus-17	ZK678.8	C	Glycosyltransferase		bus-17 encodes a putative GT13 glycosyltransferase whose homologs include human B3GALT2 and C. elegans BRE-5; BUS-17 is required for bacterial infection, as well as for cuticle integrity, long-term survival, and traction during movement; specifically, bus-17 is needed both for colonization by Microbacterium nematophilum (and the tail-swelling response to M. nematophilum infection) and for attachm…	protein_coding_gene	Live
WBGene00044631	bus-18	F55A11.5	A	Lysocardiolipin acyltransferase	Glycerolipid metabolism; Glycerophospholipid metabolism	bus-18 encodes a lysocardiolipin acyltransferase; bus-18 is required for colonization by Microbacterium nematophilum and the tail-swelling response to M. nematophilum infection, as well as for cuticle integrity, traction during movement, full body size, normally rapid growth, and vulval morphogenesis; bus-18 is also needed for normal cuticle antigens and resistance to emetine or colchicine, perha…	protein_coding_gene	Live
WBGene00044618	bus-2	K08D12.5	C	Glycosyltransferase		bus-2 encodes a predicted glycosyltransferase that contains conserved domains of core-1 beta1,3 galactosyltransferases; bus-2 is required for bacterial infection, and for fully normal cuticle integrity; specifically, bus-2 is needed both for colonization by Microbacterium nematophilum (and the tail-swelling response to M. nematophilum infection), and for attachment of Yersinia pseudotuberculosis …	protein_coding_gene	Live
WBGene00044620	bus-4	T22B11.2	C	Galactosyl transferase		bus-4 encodes a galactosyltransferase; bus-4 is required for bacterial infection, and for fully normal cuticle integrity and body size; specifically, bus-4 is needed both for colonization by Microbacterium nematophilum (and the tail-swelling response to M. nematophilum infection) and for attachment of Yersinia pseudotuberculosis biofilms.	protein_coding_gene	Live
WBGene00044623	bus-8	T23F2.1	C	Glycosyltransferase		bus-8 encodes a glycosyltransferase related to mannosyltransferases that play a role in protein N-linked glycosylation ; bus-8 is required for colonization by Microbacterium nematophilum and the tail-swelling response to M. nematophilum infection; bus-8 is also essential for enclosure during embryonic morphogenesis, functioning in or with ephrin-mediated signaling to effect the proper neuroblast …	protein_coding_gene	Live
WBGene00015284	cest-5.2	C01B10.10	C	Putative Carboxylesterase	human carboxylesterase 3 isoform 2 precursor, 1e-37	RNA sequencing, microarray, and tiling array studies indicate that C01B10.10 is affected by jmjd-3.1, jmjd-1.2, daf-2, hsf-1, rbr-2, mir-34, elli-1, pgl-1, pgl-3, glh-4, glh-1, dpy-10, octr-1, hcf-1, sir-2.1, nuo-6, and eat-2; microarray studies indicate that C01B10.10 is affected by Diazinon, Chlorpyrifos, single-walled carbon nanotubes, Paraquat, and Colistin; tiling array and RNA sequencing st…	protein_coding_gene	Live
WBGene00015278	C01B10.3	C01B10.3	A	inositol 1,4,5-trisphosphate 5-phosphatase	Inositol phosphate metabolism	C01B10.3 encodes a paralog of IPP-5, and thus may functionally overlap with ipp-5 in vivo.	protein_coding_gene	Live
WBGene00015279	cest-5.1	C01B10.4	C	Putative Carboxylesterase	mouse Acylcarnitine hydrolase 2e-34	Microarray and RNA sequencing studies indicate that C01B10.4 is affected by daf-12, lin-35, lin-15B, nhr-8, htz-1, csr-1, jmjd-3.1, jmjd-1.2, hsf-1, rbr-2, mir-34, pgl-1, pgl-3, glh-4, glh-1, eri-1, octr-1, and tdp-1; RNA sequencing and microarray studies indicate that C01B10.4 is affected by D-glucose, Cry5B, Paraquat, and Sirolimus; tiling array and RNA sequencing studies indicate that C01B10.4…	protein_coding_gene	Live
WBGene00015283	C01B10.9	C01B10.9	C	Pyrophosphatase/phosphodiesterase		C01B10.9 is an ortholog of human ENPP4 (ectonucleotide pyrophosphatase/phosphodiesterase 4 (putative)) and ENPP5 (ectonucleotide pyrophosphatase/phosphodiesterase 5 (putative)); C01B10.9 is predicted to have catalytic activity, based on protein domain information.	protein_coding_gene	Live	CEOP4188
WBGene00015270	C01B4.6	C01B4.6	A	Galactose mutarotase	Glycolysis / Gluconeogenesis	C01B4.6 is an ortholog of human GALM (galactose mutarotase); C01B4.6 is predicted to have carbohydrate binding activity and isomerase activity, based on protein domain information.	protein_coding_gene	Live
WBGene00015298	rml-4	C01F1.3	A	TDP-glucose 4,6-dehydratase	Amino sugar and nucleotide sugar metabolism	C01F1.3 is an ortholog of human TGDS (TDP-glucose 4,6-dehydratase); C01F1.3 is predicted to have dTDP-glucose 4,6-dehydratase activity, based on protein domain information.	protein_coding_gene	Live
WBGene00007234	C01G10.7	C01G10.7	C	Citrate lyase		C01G10.7 is an ortholog of human CLYBL (citrate lyase beta like); C01G10.7 is predicted to have catalytic activity, based on protein domain information; C01G10.7 is expressed in the pharynx, hmc, nervous system, head, intestine, and the rectal gland cell.	protein_coding_gene	Live
WBGene00007236	C01G10.9	C01G10.9	A	Methylthioribose-1-phosphate isomerase	Cysteine and methionine metabolism	C01G10.9 is an ortholog of human MRI1 (methylthioribose-1-phosphate isomerase 1); tiling array, proteomic, microarray, and RNA sequencing studies indicate that C01G10.9 is affected by daf-12, gld-1, let-7, clk-1, htz-1, set-25, met-2, skn-1, pgl-1, pgl-3, glh-4, glh-1, sir-2.1, dpy-10, tax-6, lin-35, and let-60; microarray studies indicate that C01G10.9 is affected by Fluoranthene, Cry5B, and Chl…	protein_coding_gene	Live
WBGene00007245	C01G12.5	C01G12.5	C	hydroxysteroid 17-beta dehydrogenase		C01G12.5 is an ortholog of human HSD17B14 (hydroxysteroid 17-beta dehydrogenase 14); tiling array and microarray studies indicate that C01G12.5 is affected by hpl-2, ubc-9, and clk-1; microarray and RNA sequencing studies indicate that C01G12.5 is affected by Tunicamycin, Mianserin, Resveratrol, and Sirolimus; RNA sequencing studies indicate that C01G12.5 is enriched in the germ line.	protein_coding_gene	Live
WBGene00015307	C01G5.5	C01G5.5	C	Aldo-keto reductase		C01G5.5 is an ortholog of members of the human AKR (Aldo-keto reductases) family including AKR1E2; C01G5.5 is predicted to have oxidoreductase activity, based on protein domain information.	protein_coding_gene	Live	CEOP4180
WBGene00007254	C01H6.4	C01H6.4	C	Dimethylaniline monooxygenase		C01H6.4 is predicted to have N,N-dimethylaniline monooxygenase activity, NADP binding activity, and flavin adenine dinucleotide binding activity, based on protein domain information; C01H6.4 is expressed in the nervous system and the intestine.	protein_coding_gene	Live
WBGene00015336	C02D5.2	C02D5.2	C	lysosomal thiol reductase		C02D5.2 is an ortholog of human IFI30 (IFI30, lysosomal thiol reductase); RNA sequencing and microarray studies indicate that C02D5.2 is affected by Rotenone, Zidovudine, Progesterone, Quercetin, single-walled carbon nanotubes, Dafa#1, and Sirolimus; microarray studies indicate that C02D5.2 is enriched in the muscle cell, intestine, and body wall musculature and in neurons including the PVD and O…	protein_coding_gene	Live
WBGene00015361	C02H6.1	C02H6.1	C	Galactosyltransferase	Human and Mouse Glycoprotein-N-acetylgalactosamine 3-beta-galactosyltransferase 1, 3e-32	C02H6.1 is an ortholog of human C1GALT1C1 (C1GALT1 specific chaperone 1); C02H6.1 is predicted to have transferase activity, transferring glycosyl groups, based on protein domain information.	protein_coding_gene	Live
WBGene00015371	C03A7.13	C03A7.13	A	N-acetylgalactosamine 3-beta-galactosyltransferase	Pentose and glucuronate interconversions; Porphyrin metabolism; Retinol metabolism; Steroid hormone biosynthesis	C03A7.13 is predicted to have transferase activity, transferring hexosyl groups, based on protein domain information.	protein_coding_gene	Live
WBGene00015402	C03G6.17	C03G6.17	D	Putative Acyl-CoA N-acyltransferase	Acyl-CoA N-acyltransferase	Microarray and RNA sequencing studies indicate that C03G6.17 is affected by clk-1, daf-2, skn-1, daf-16, hsf-1, dpy-21, daf-12, sir-2.1, tax-6, hcf-1, cdk-4, cyd-1, isp-1, nuo-6, pmk-1, and lin-35; microarray and RNA sequencing studies indicate that C03G6.17 is affected by Tunicamycin, D-glucose, Resveratrol, and Quercetin; microarray, tiling array, and RNA sequencing studies indicate that C03G6.…	protein_coding_gene	Live	CEOP5156
WBGene00007284	C03H12.1	C03H12.1	C	Thioredoxin domain	paralog of c14B9.2	C03H12.1 is an ortholog of human TXNDC11 (thioredoxin domain containing 11), TMX4 (thioredoxin related transmembrane protein 4) and TMX1 (thioredoxin related transmembrane protein 1); RNA sequencing and microarray studies indicate that C03H12.1 is affected by htz-1, swsn-2.2, npr-1, jmjd-3.1, jmjd-1.2, hsf-1, lin-14, lin-4, daf-2, hcf-1, and sir-2.1; microarray studies indicate that C03H12.1 is a…	protein_coding_gene	Live	CEOPX002
WBGene00015406	C03H5.4	C03H5.4	C	Phospholipase A2		C03H5.4 encodes a secreted phospholipase A2; based on similarity to mammalian enzymes, the product of C03H5.4 is predicted to function in phospholipid hydrolysis during fat digestion and/or host response to bacterial infection.	protein_coding_gene	Live
WBGene00015423	C04E6.7	C04E6.7	C	Acyl-CoA dehydrogenase	Mouse, Acyl-CoA dehydrogenase family member 10, 7e-18	C04E6.7 is predicted to have hydrolase activity, based on protein domain information.	protein_coding_gene	Live
WBGene00007330	C05C10.3	C05C10.3	A	3-OXOACID COA TRANSFERASE	Synthesis and degradation of ketone bodies	C05C10.3 is orthologous to the human gene 3-OXOACID COA TRANSFERASE (also called succinyl-CoA:3-ketoacid CoA transferase; OXCT; OMIM:245050), which when mutated leads to episodic ketoacidosis.	protein_coding_gene	Live	CEOP2751
WBGene00015460	C05C8.1	C05C8.1	C	ETC - COMPLEX V ATP synthase		C05C8.1 is an ortholog of human ATP5S (ATP synthase, H+ transporting, mitochondrial Fo complex subunit s (factor B)); C05C8.1 is expressed in the nervous system, intestine, and the rectal gland cell.	protein_coding_gene	Live	CEOP5152
WBGene00015464	C05C8.7	C05C8.7	A	Mannose-6-phosphate isomerase	Fructose and mannose metabolism	C05C8.7 is an ortholog of human MPI (mannose phosphate isomerase); C05C8.7 is predicted to have mannose-6-phosphate isomerase activity and zinc ion binding activity, based on protein domain information; C05C8.7 is expressed in the seam cell.	protein_coding_gene	Live
WBGene00015481	C05D11.1	C05D11.1	C	paralog to ubiquinol-cytochrome c reductase	paraplog to ucr genes	C05D11.1 is predicted to have catalytic activity and metal ion binding activity, based on protein domain information.	protein_coding_gene	Live	CEOP3376
WBGene00015483	C05D11.5	C05D11.5	B	Hydroxypyruvate isomerase		C05D11.5 is an ortholog of human HYI (hydroxypyruvate isomerase (putative)); C05D11.5 is expressed in the hypodermis, reproductive system, intestine, and the body wall musculature.	protein_coding_gene	Live
WBGene00007339	C05D12.1	C05D12.1	C	Ferric chelate reductase		C05D12.1 is an ortholog of human FRRS1 (ferric chelate reductase 1); microarray and RNA sequencing studies indicate that C05D12.1 is affected by cyc-1, tatn-1, csr-1, clk-1, daf-2, daf-16, mir-34, daf-12, pgl-1, pgl-3, glh-4, glh-1, slr-2, fbf-1, crh-1, tax-6, octr-1, and tbx-2; RNA sequencing and microarray studies indicate that C05D12.1 is affected by D-glucose, Paraquat, and Sirolimus; tiling …	protein_coding_gene	Live
WBGene00206359	C05E4.15	C05E4.15	D	Fucosyltransferase	paralog to fut-1	C05E4.15 is predicted to have fucosyltransferase activity, based on protein domain information.	protein_coding_gene	Live
WBGene00015509	C06A6.4	C06A6.4	A	Aminoacylase	Arginine and proline metabolism	C06A6.4 is an ortholog of human ACY1 (aminoacylase 1) and ABHD14A-ACY1 (ABHD14A-ACY1 readthrough); C06A6.4 is predicted to have aminoacylase activity, based on protein domain information.	protein_coding_gene	Live
WBGene00007369	C06B8.3	C06B8.3	C	Hydroxysteroid 17-beta dehydrogenase		C06B8.3 is an ortholog of human HSD17B14 (hydroxysteroid 17-beta dehydrogenase 14); microarray studies indicate that C06B8.3 is affected by clk-1; tiling array studies indicate that C06B8.3 is enriched in the NSM neurons.	protein_coding_gene	Live
WBGene00015522	C06E1.7	C06E1.7	C	Galactoside fucosyltransferase		C06E1.7 is predicted to have galactoside 2-alpha-L-fucosyltransferase activity, based on protein domain information.	protein_coding_gene	Live
WBGene00015532	C06E4.3	C06E4.3	C	Hydroxysteroid 17-beta dehydrogenase		C06E4.3 is an ortholog of human HSD17B14 (hydroxysteroid 17-beta dehydrogenase 14); microarray, RNA sequencing, and tiling array studies indicate that C06E4.3 is affected by cid-1, age-1, atfs-1, spg-7, wdr-23, rsr-2, bar-1, prg-1, clk-1, skn-1, dpy-21, pgl-1, pgl-3, glh-4, glh-1, mut-2, ahr-1, ash-2, daf-19, and nuo-6; microarray and RNA sequencing studies indicate that C06E4.3 is affected by Tr…	protein_coding_gene	Live
WBGene00015535	C06E4.6	C06E4.6	C	Hydroxysteroid 17-beta dehydrogenase		C06E4.6 is an ortholog of human HSD17B14 (hydroxysteroid 17-beta dehydrogenase 14); microarray and RNA sequencing studies indicate that C06E4.6 is affected by zfp-1, cid-1, bar-1, ubc-9, clk-1, cec-4, dpy-27, dpy-21, lin-14, lin-4, ahr-1, ash-2, daf-19, and spg-7; microarray and RNA sequencing studies indicate that C06E4.6 is affected by Tryptophan, Methylmercuric chloride, Mercuric Chloride, Tun…	protein_coding_gene	Live
WBGene00015551	adah-1	C06G3.5	A	Adenosine deaminase	Purine metabolism	C06G3.5 is orthologous to human ADENOSINE DEAMINASE (ADA; OMIM:102700), which when mutated leads to severe combined immunodeficiency; in C. elegans, C06G3.5 is an essential gene; C06G3.5 is broadly expressed; about 2% to 6% of C06G3.5a transcripts are RNA edited to change A to G resulting in a change to residue 59 from a D to a G.	protein_coding_gene	Live
WBGene00015564	C07D8.5	C07D8.5	C	Putative aldose reductase	Rat Aldose reductase 6e-19	Tiling array, RNA sequencing, and microarray studies indicate that C07D8.5 is affected by hpl-2, wdr-23, clk-1, and npr-1; microarray studies indicate that C07D8.5 is affected by Resveratrol and Sirolimus; tiling array studies indicate that C07D8.5 is enriched in the ventral nerve cord.	protein_coding_gene	Live
WBGene00015565	C07D8.6	C07D8.6	A	Aldo-keto reductase	Steroid metabolism	C07D8.6 is predicted to have oxidoreductase activity, based on protein domain information; C07D8.6 is expressed in the germ line.	protein_coding_gene	Live
WBGene00007418	C07E3.8	C07E3.8	C	Fucosyltransferases	paralog to fut-1	C07E3.8 is an ortholog of members of the human FUT (Fucosyltransferases) family including FUT9; C07E3.8 is predicted to have fucosyltransferase activity, based on protein domain information.	protein_coding_gene	Live
WBGene00007419	C07E3.9	C07E3.9	A	Phospholipase A2	Bacterial digestion	C07E3.9 is an ortholog of members of the human Phospholipases family including PLA2G2A; C07E3.9 is predicted to have calcium ion binding activity and phospholipase A2 activity, based on protein domain information.	protein_coding_gene	Live
WBGene00007435	algn-6	C08B11.8	A	Glucosyltransferase	N-Glycan biosynthesis	C08B11.8 is an ortholog of human ALG6 (ALG6, alpha-1,3-glucosyltransferase); C08B11.8 is predicted to have transferase activity, transferring hexosyl groups, based on protein domain information.	protein_coding_gene	Live
WBGene00044044	C08B6.14	C08B6.14	B	Acid phosphatase		C08B6.14 is an ortholog of human ACP7 (acid phosphatase 7, tartrate resistant (putative)); C08B6.14 is predicted to have acid phosphatase activity and metal ion binding activity, based on protein domain information.	protein_coding_gene	Live
WBGene00007425	C08B6.4	C08B6.4	A	Chitinase	Amino sugar and nucleotide sugar metabolism	C08B6.4 is predicted to have chitinase activity, based on protein domain information.	protein_coding_gene	Live
WBGene00007438	C08E8.2	C08E8.2	C	Strictosidine synthase domain	Strictosidine synthase domain	C08E8.2 is an ortholog of human APMAP (adipocyte plasma membrane associated protein); C08E8.2 is predicted to have strictosidine synthase activity, based on protein domain information.	protein_coding_gene	Live
WBGene00007464	algn-8	C08H9.3	A	Glucosyltransferase	N-Glycan biosynthesis	C08H9.3 is an ortholog of human ALG8 (ALG8, alpha-1,3-glucosyltransferase); C08H9.3 is predicted to have endonuclease activity and transferase activity, transferring hexosyl groups, based on protein domain information.	protein_coding_gene	Live	CEOP2464
WBGene00015635	C09D4.4	C09D4.4	C	Carboxylic ester hydrolase	human carboxylic ester hydrolase activity, 1e-41, 32%	C09D4.4 is an ortholog of human FAM135B (family with sequence similarity 135 member B) and FAM135A (family with sequence similarity 135 member A); C09D4.4 is involved in reproduction.	protein_coding_gene	Live	CEOP1252
WBGene00007482	C09F12.2	C09F12.2	D	Nucleotide-diphospho-sugar transferases	Nucleotide-diphospho-sugar transferases	Tiling array, microarray, and RNA sequencing studies indicate that C09F12.2 is affected by hpl-2, nhr-114, ubc-9, tdp-1, daf-16, npr-1, jmjd-3.1, jmjd-1.2, dpy-21, ain-1, ain-2, mir-243, crh-1, and let-60; RNA sequencing and microarray studies indicate that C09F12.2 is affected by 1-methylnicotinamide, Methylmercuric chloride, Rotenone, Bisphenol A, Resveratrol, single-walled carbon nanotubes, an…	protein_coding_gene	Live
WBGene00007507	C10C5.3	C10C5.3	A	Aminoacylase	Arginine and proline metabolism	C10C5.3 is an ortholog of human ACY1 (aminoacylase 1) and ABHD14A-ACY1 (ABHD14A-ACY1 readthrough); C10C5.3 is predicted to have aminoacylase activity, based on protein domain information.	protein_coding_gene	Live
WBGene00007508	C10C5.4	C10C5.4	A	Aminoacylase		C10C5.4 encodes an aminoacylase with similarity to the vertebrate aminoacylase-I; by homology, the product of C10C5.4 is predicted to hydrolyze N-acetyl amino acids into the free amino acid and carboxylate.	protein_coding_gene	Live
WBGene00007509	C10C5.5	C10C5.5	A	Aminoacylase	Arginine and proline metabolism	C10C5.5 is an ortholog of human ACY1 (aminoacylase 1) and ABHD14A-ACY1 (ABHD14A-ACY1 readthrough); C10C5.5 is predicted to have aminoacylase activity, based on protein domain information.	protein_coding_gene	Live
WBGene00007545	C13B4.1	C13B4.1	C	Putative Ferric chelate reductase	Frog and human: of Ferric-chelate reductase 1 8e-24	Microarray and RNA sequencing studies indicate that C13B4.1 is affected by lin-35, age-1, wdr-23, tatn-1, emr-1, lem-2, mir-34, pgl-1, pgl-3, glh-4, glh-1, sir-2.1, ain-2, fbf-1, gld-2, rnp-8, and lin-54; microarray studies indicate that C13B4.1 is affected by Humic substances, Paraquat, and Sirolimus; RNA sequencing studies indicate that C13B4.1 is enriched in the germ line.	protein_coding_gene	Live
WBGene00015733	C13B9.2	C13B9.2	A	Glycerate kinase	Glycine, serine and threonine metabolism	C13B9.2 is an ortholog of human GLYCTK (glycerate kinase); RNA sequencing and microarray studies indicate that C13B9.2 is affected by tatn-1, npr-1, pgl-1, pgl-3, glh-4, glh-1, sir-2.1, and mir-243; microarray studies indicate that C13B9.2 is affected by adsorbable organic bromine compounds and Sirolimus; RNA sequencing studies indicate that C13B9.2 is enriched in the germ line.	protein_coding_gene	Live	CEOP3396
WBGene00007548	C13C4.4	C13C4.4	A	pyrophosphate phosphatase	Miscellaneous	C13C4.4 is an ortholog of human LHPP (phospholysine phosphohistidine inorganic pyrophosphate phosphatase); C13C4.4 is expressed in the nervous system and the reproductive system.	protein_coding_gene	Live
WBGene00007551	C13C4.7	C13C4.7	D	Putative Oxidoreductase		Tiling array, microarray, and RNA sequencing studies indicate that C13C4.7 is affected by hpl-2, mir-34, pgl-1, pgl-3, glh-4, glh-1, and sma-4; tiling array studies indicate that C13C4.7 is enriched in the body wall muscle cell.	protein_coding_gene	Live
WBGene00007556	algn-9	C14A4.3	A	Alpha mannosyl transferase	N-Glycan biosynthesis	C14A4.3 is an ortholog of human ALG9 (ALG9, alpha-1,2-mannosyltransferase) and RP11-108O10.8; C14A4.3 is predicted to have transferase activity, transferring glycosyl groups, based on protein domain information.	protein_coding_gene	Live	CEOP2496
WBGene00015755	C14B9.10	C14B9.10	C	ETC - COMPLEX III	Ox Phos	C14B9.10 is an ortholog of human UQCR10 (ubiquinol-cytochrome c reductase, complex III subunit X); C14B9.10 is involved in embryo development.	protein_coding_gene	Live
WBGene00015752	C14B9.2	C14B9.2	A	Protein disulfide isomerase	Collagen biosynthesis	C14B9.2 encodes a protein disulfide isomerase; by homology, the product of C14B9.2 is predicted to function in oxidative protein folding in the endoplasmic reticulum (ER); C14B9.2 transcript levels are increased in response to ER stress.	protein_coding_gene	Live
WBGene00015754	C14B9.8	C14B9.8	C	Phosphorylase Kinase		C14B9.8 is orthologous to the human gene PHOSPHORYLASE KINASE, LIVER, ALPHA-2 SUBUNIT (PHKA2; OMIM:306000), which when mutated leads to liver glycogenosis.	protein_coding_gene	Live
WBGene00015757	C14C6.3	C14C6.3	C	galactoside 2-alpha-L-fucosyltransferase	paralog to fut-2	C14C6.3 is predicted to have galactoside 2-alpha-L-fucosyltransferase activity, based on protein domain information; C14C6.3 is expressed in the seam cell.	protein_coding_gene	Live
WBGene00015773	C14E2.4	C14E2.4	A	prolyl hydroxylase	Arginine and proline metabolism; Collagen biosynthesis	C14E2.4 is an ortholog of human P4HA1 (prolyl 4-hydroxylase subunit alpha 1), P4HA3 (prolyl 4-hydroxylase subunit alpha 3) and P4HA2 (prolyl 4-hydroxylase subunit alpha 2); C14E2.4 is predicted to have L-ascorbic acid binding activity, iron ion binding activity, and oxidoreductase activity, acting on paired donors, with incorporation or reduction of molecular oxygen, based on protein domain infor…	protein_coding_gene	Live
WBGene00015775	C14E2.6	C14E2.6	C	Alpha/Beta hydrolase fold domain	Alpha/Beta hydrolase fold domain	Microarray, tiling array, and RNA sequencing studies indicate that C14E2.6 is affected by cyc-1, rsr-2, tatn-1, and rsd-2; microarray studies indicate that C14E2.6 is affected by Atrazine.	protein_coding_gene	Live
WBGene00015781	rml-3	C14F11.6	B	Dehydrorhamnose epimerase		C14F11.6 is predicted to have dTDP-4-dehydrorhamnose 3,5-epimerase activity, based on protein domain information.	protein_coding_gene	Live
WBGene00007593	C14H10.3	C14H10.3	C	Pyridoxal phosphate-dependent transferase	Pyridoxal phosphate-dependent transferase	C14H10.3 is an ortholog of human PDXDC1 (pyridoxal dependent decarboxylase domain containing 1); C14H10.3 is predicted to have catalytic activity, based on protein domain information.	protein_coding_gene	Live
WBGene00015783	C15B12.1	C15B12.1	C	Sarcosine oxidase		C15B12.1 is an ortholog of human PIPOX (pipecolic acid and sarcosine oxidase); C15B12.1 is predicted to have oxidoreductase activity, based on protein domain information.	protein_coding_gene	Live
WBGene00015788	C15B12.8	C15B12.8	C	Sarcosine oxidase		C15B12.8 is an ortholog of human PIPOX (pipecolic acid and sarcosine oxidase); C15B12.8 is predicted to have oxidoreductase activity, based on protein domain information.	protein_coding_gene	Live
WBGene00015793	pfut-1	C15C7.7	B	O-fucosyltransferase		C15C7.7 encodes a protein O-fucosyltransferase orthologous to the vertebrate POFUT1 family of proteins; the protein product of C15C7.7 exhibits protein O-fucosyltransferase activity in vitro, fucosylating the EGF12 repeat from the mouse Notch1 receptor; by sequence similarity, the product of C15C7.7 is predicted to localize to the endoplasmic reticulum.	protein_coding_gene	Live	CEOPX040
WBGene00015810	C16A3.5	C16A3.5	A	ETC - COMPLEX I	Oxidative phosphorylation	C16A3.5 is an ortholog of human NDUFB9 (NADH:ubiquinone oxidoreductase subunit B9); microarray, proteomic, and RNA sequencing studies indicate that C16A3.5 is affected by cyc-1, gld-1, let-7, daf-16, jmjd-1.2, mir-34, and sir-2.1; microarray and RNA sequencing studies indicate that C16A3.5 is affected by Biotin, Rotenone, D-glucose, Chlorpyrifos, Sirolimus, and Allantoin; proteomic, tiling array,…	protein_coding_gene	Live	CEOP3364
WBGene00015861	C16D9.6	C16D9.6	C	Galactosyltransferase	Frog and human Glycoprotein-N-acetylgalactosamine 3-beta-galactosyltransferase 1, 1e-36	C16D9.6 is an ortholog of human C1GALT1C1 (C1GALT1 specific chaperone 1); C16D9.6 is predicted to have transferase activity, transferring glycosyl groups, based on protein domain information.	protein_coding_gene	Live
WBGene00015871	C17A2.3	C17A2.3	C	Galactosyltransferase	Fly and human Glycoprotein-N-acetylgalactosamine 3-beta-galactosyltransferase 1, 5e-31	C17A2.3 is an ortholog of human C1GALT1C1 (C1GALT1 specific chaperone 1); C17A2.3 is predicted to have transferase activity, transferring glycosyl groups, based on protein domain information.	protein_coding_gene	Live
WBGene00015872	C17A2.4	C17A2.4	C	galactoside 2-alpha-L-fucosyltransferase		C17A2.4 is predicted to have galactoside 2-alpha-L-fucosyltransferase activity, based on protein domain information.	protein_coding_gene	Live
WBGene00015887	C17C3.1	C17C3.1	A	Acyl-CoA thioesterase	Biosynthesis of unsaturated fatty acids	C17C3.1 is an ortholog of human ACOT8 (acyl-CoA thioesterase 8); C17C3.1 is predicted to have acyl-CoA hydrolase activity, based on protein domain information.	protein_coding_gene	Live
WBGene00015889	C17C3.3	C17C3.3	A	Acyl-CoA thioesterase	Biosynthesis of unsaturated fatty acids	C17C3.3 is an ortholog of human ACOT8 (acyl-CoA thioesterase 8); C17C3.3 is predicted to have acyl-CoA hydrolase activity, based on protein domain information.	protein_coding_gene	Live
WBGene00015915	C17G10.1	C17G10.1	C	Oxygenase		C17G10.1 is an ortholog of human OGFOD1 (2-oxoglutarate and iron dependent oxygenase domain containing 1); C17G10.1 is involved in meiotic cell cycle and meiotic chromosome segregation; C17G10.1 is predicted to have L-ascorbic acid binding activity, iron ion binding activity, and oxidoreductase activity, acting on paired donors, with incorporation or reduction of molecular oxygen, 2-oxoglutarate …	protein_coding_gene	Live	CEOP2192
WBGene00015930	cest-4	C17H12.4	C	Putative acylcarnotine hydrolase	mouse Acylcarnitine hydrolase, 1e-32	Microarray and RNA sequencing studies indicate that C17H12.4 is affected by zfp-1, emr-1, daf-2, htz-1, jmjd-3.1, jmjd-1.2, hsf-1, rbr-2, pgl-1, pgl-3, glh-4, glh-1, sir-2.1, eri-1, rrf-1, dpy-9, dpy-10, hcf-1, tdp-1, and acs-3; microarray and RNA sequencing studies indicate that C17H12.4 is affected by Tryptophan, Bisphenol A, Bisphenol S, Fluoranthene, R24, single-walled carbon nanotubes, Paraq…	protein_coding_gene	Live
WBGene00007684	C18E9.4	C18E9.4	A	ETC - COMPLEX I	Oxidative phosphorylation	C18E9.4 encodes the C. elegans ortholog of the NDUFB3/B12 subunit of the mitochondrial NADH dehydrogenase (ubiquinone) complex (complex I).	protein_coding_gene	Live	CEOP2400
WBGene00015986	C18G1.8	C18G1.8	C	galactoside 2-alpha-L-fucosyltransferase		C18G1.8 is predicted to have galactoside 2-alpha-L-fucosyltransferase activity, based on protein domain information.	protein_coding_gene	Live
WBGene00016013	ugt-66	C23G10.6	C	UDP-glucuronosyltransferase		C23G10.6 is an ortholog of human UGT3A2 (UDP glycosyltransferase family 3 member A2) and UGT3A1 (UDP glycosyltransferase family 3 member A1); C23G10.6 is predicted to have transferase activity, transferring hexosyl groups, based on protein domain information.	protein_coding_gene	Live	CEOP3826
WBGene00007691	cest-8	C23H4.2	C	Putative esterase	human cocaine esterase isoform 2, 8e-32, B. subtilis Para-nitrobenzyl esterase, 2e-33	RNA sequencing and microarray studies indicate that C23H4.2 is affected by 1-methylnicotinamide, D-glucopyranose, Chlorpyrifos, and Colistin; tiling array and RNA sequencing studies indicate that C23H4.2 is enriched in the intestine and in the ASER neurons.	protein_coding_gene	Live
WBGene00007692	cest-9.1	C23H4.3	C	Putative Carboxylesterase	cow Carboxylesterase 4A, 1e-32,alpha/beta hydrolase fold, carboxyesterase type B domain	Microarray studies indicate that C23H4.3 is affected by Cadmium, Cry5B, and Sirolimus; RNA sequencing studies indicate that C23H4.3 is enriched in the intestine.	protein_coding_gene	Live
WBGene00007693	cest-7	C23H4.4	C	Putative Carboxylesterase	Human and duck carboxylic ester hydrolase, 1e-37	Microarray studies indicate that C23H4.4 is affected by Aldicarb, Methylmercuric chloride, Tunicamycin, Cry5B, Copper sulfate, and single-walled carbon nanotubes; RNA sequencing studies indicate that C23H4.4 is enriched in the intestine.	protein_coding_gene	Live
WBGene00007695	cest-9.2	C23H4.7	C	Putative Carboxylesterase	cow and human carboxylesterase	Microarray and RNA sequencing studies indicate that C23H4.7 is affected by clk-1, lin-35, nhr-8, emr-1, lem-2, wrn-1, daf-2, jmjd-3.1, jmjd-1.2, hsf-1, rbr-2, pgl-1, pgl-3, glh-4, glh-1, ain-1, and daf-16; RNA sequencing studies indicate that C23H4.7 is enriched in the intestine.	protein_coding_gene	Live
WBGene00016034	C24A3.4	C24A3.4	A	Alpha-methylacyl-CoA racemase	Steroid metabolism	C24A3.4 is an ortholog of human AMACR (alpha-methylacyl-CoA racemase); C24A3.4 is predicted to have catalytic activity, based on protein domain information.	protein_coding_gene	Live	CEOPX173
WBGene00016062	C24G6.8	C24G6.8	B	tRNA hydrolase		C24G6.8 is an ortholog of human PTRH2 (peptidyl-tRNA hydrolase 2); C24G6.8 is predicted to have aminoacyl-tRNA hydrolase activity, based on protein domain information.	protein_coding_gene	Live	CEOP5606
WBGene00007730	C25G4.2	C25G4.2	C	alpha/beta hydrolase	Alpha/Beta hydrolase fold, Serine hydrolase FSH domain	C25G4.2 is an ortholog of human OVCA2 (ovarian tumor suppressor candidate 2); microarray and RNA sequencing studies indicate that C25G4.2 is affected by rde-4, zfp-1, cyc-1, sma-2, age-1, atfs-1, spg-7, gld-2, clk-1, jmjd-3.1, jmjd-1.2, hsf-1, mir-34, mir-35, sir-2.1, glp-1, tax-6, isp-1, and nuo-6; RNA sequencing and microarray studies indicate that C25G4.2 is affected by Rotenone, Atrazine, Chl…	protein_coding_gene	Live	CEOP4516
WBGene00016108	C25G6.3	C25G6.3	C	Acyl-CoA synthetase		C25G6.3 is an ortholog of human ACSBG1 (acyl-CoA synthetase bubblegum family member 1); C25G6.3 is predicted to have catalytic activity, based on protein domain information.	protein_coding_gene	Live
WBGene00016123	C25H3.14	C25H3.14	C	Acyl-CoA thioesterase		C25H3.14 is an ortholog of human ACOT13 (acyl-CoA thioesterase 13); microarray, tiling array, and RNA sequencing studies indicate that C25H3.14 is affected by cyc-1, lin-15B, daf-12, daf-2, pgl-1, pgl-3, glh-4, glh-1, emb-4, sma-4, sir-2.1, tdp-1, isp-1, and nuo-6; RNA sequencing and microarray studies indicate that C25H3.14 is affected by Rotenone, Fluoranthene, Cry5B, Humic substances, and Para…	protein_coding_gene	Live	CEOP2212
WBGene00016112	C25H3.3	C25H3.3	C	Acyl-CoA thioesterase		C25H3.3 is an ortholog of human ACOT13 (acyl-CoA thioesterase 13); microarray, tiling array, and RNA sequencing studies indicate that C25H3.3 is affected by isp-1, age-1, daf-12, hpl-2, cox-5B, hsf-1, pgl-1, pgl-3, glh-4, glh-1, emb-4, sir-2.1, ain-1, mir-243, tdp-1, and nuo-6; RNA sequencing and microarray studies indicate that C25H3.3 is affected by Rotenone, Cry5B, Humic substances, and Paraqu…	protein_coding_gene	Live	CEOP2212
WBGene00016116	C25H3.7	C25H3.7	D	GST	GST domain	C25H3.7 is an ortholog of human FAXC (failed axon connections); microarray, tiling array, proteomic, and RNA sequencing studies indicate that C25H3.7 is affected by cyc-1, daf-12, gld-1, let-7, clk-1, tdp-1, alg-1, lin-22, sir-2.1, fbf-1, isp-1, and nuo-6; RNA sequencing studies indicate that C25H3.7 is affected by Rotenone, Mianserin, and Zidovudine; proteomic, RNA sequencing, and microarray stu…	protein_coding_gene	Live	CEOP2728
WBGene00016118	C25H3.9	C25H3.9	A	ETC - COMPLEX I	Oxidative phosphorylation	C25H3.9 encodes the C. elegans ortholog of the NDUFB5/SGDH subunit of the mitochondrial NADH dehydrogenase (ubiquinone) complex (complex I).	protein_coding_gene	Live	CEOP2728
WBGene00007744	C26D10.3	C26D10.3	C	Pyridine nucleotide-disulphide oxidoreductase		C26D10.3 is an ortholog of human PYROXD1 (pyridine nucleotide-disulphide oxidoreductase domain 1); C26D10.3 is predicted to have oxidoreductase activity, based on protein domain information.	protein_coding_gene	Live
WBGene00007745	C26D10.4	C26D10.4	A	Fucokinase		C26D10.4 is an ortholog of human FUK (fucokinase); C26D10.4 is predicted to have ATP binding activity and kinase activity, based on protein domain information.	protein_coding_gene	Live
WBGene00016159	pigo-1	C27A12.9	B	phosphatidylinositol glycan anchor biosynthesis		C27A12.9 is an ortholog of human PIGO (phosphatidylinositol glycan anchor biosynthesis class O); C27A12.9 is predicted to have catalytic activity, based on protein domain information.	protein_coding_gene	Live	CEOP1296
WBGene00206373	C27A2.12	C27A2.12	A	Acid phosphatase	Glycerolipid metabolism (indirect); Riboflavin metabolism	C27A2.12 is an ortholog of human ACP2 (acid phosphatase 2, lysosomal); C27A2.12 is predicted to have acid phosphatase activity, based on protein domain information.	protein_coding_gene	Live
WBGene00044387	C27A2.8	C27A2.8	D	Putative Adenylosuccinate synthetase	Adenylosuccinate synthetase, H. pylori, e=0.00002	Microarray and RNA sequencing studies indicate that C27A2.8 is affected by ubc-9, clk-1, daf-2, daf-16, pgl-1, pgl-3, glh-4, glh-1, lin-22, and ain-2; microarray and RNA sequencing studies indicate that C27A2.8 is affected by Tunicamycin, Zidovudine, and Colistin; tiling array, RNA sequencing, and microarray studies indicate that C27A2.8 is enriched in the intestine and in neurons including the B…	protein_coding_gene	Live
WBGene00007753	C27A7.1	C27A7.1	A	Ectonucleotide pyrophosphatase/phosphodiesteras	Ether lipid metabolism; Nicotinate and nicotinamide metabolism; Purine metabolism; Pyrimidine metabolism; Riboflavin metabolism	C27A7.1 is orthologous to the human gene NPPASE (ENPP1; OMIM:173335), which when mutated leads to disease.	protein_coding_gene	Live
WBGene00007755	C27A7.3	C27A7.3	A	Ectonucleotide pyrophosphatase/phosphodiesteras	Ether lipid metabolism; Nicotinate and nicotinamide metabolism; Purine metabolism; Pyrimidine metabolism; Riboflavin metabolism	C27A7.3 is an ortholog of human ENPP1 (ectonucleotide pyrophosphatase/phosphodiesterase 1), ENPP2 (ectonucleotide pyrophosphatase/phosphodiesterase 2) and ENPP3 (ectonucleotide pyrophosphatase/phosphodiesterase 3); C27A7.3 is predicted to have catalytic activity, based on protein domain information.	protein_coding_gene	Live
WBGene00007756	C27A7.5	C27A7.5	A	Asparaginase	Alanine, aspartate and glutamate metabolism; Ether lipid metabolism; Glycerophospholipid metabolism	C27A7.5 is an ortholog of human ASPG (asparaginase); C27A7.5 is predicted to have asparaginase activity, based on protein domain information.	protein_coding_gene	Live
WBGene00007780	C27D8.4	C27D8.4	A	Retinol dehydrogenase	Retinol metabolism	C27D8.4 is predicted to have catalytic activity and coenzyme binding activity, based on protein domain information; C27D8.4 is expressed in the pharynx and the intestine.	protein_coding_gene	Live	CEOP4626
WBGene00016163	C27D9.1	C27D9.1	C	Fucosyltransferase	paralog to fut-1	C27D9.1 is involved in body morphogenesis, embryo development and reproduction; C27D9.1 is predicted to have fucosyltransferase activity, based on protein domain information.	protein_coding_gene	Live
WBGene00007792	C28D4.4	C28D4.4	D	Putative Acyl-CoA N-acyltransferase	Acyl-CoA N-acyltransferase	RNA sequencing and microarray studies indicate that C28D4.4 is affected by Ethanol, Methylmercuric chloride, Multi-walled carbon nanotubes, D-glucose, Chlorpyrifos, Diazinon, Hydrolyzable Tannins, Humic substances, Paraquat, Colistin, adsorbable organic bromine compounds, and Sirolimus; RNA sequencing studies indicate that C28D4.4 is enriched in the germ line and male.	protein_coding_gene	Live
WBGene00007793	C28D4.5	C28D4.5	D	Putative Acyl-CoA N-acyltransferase	Acyl-CoA N-acyltransferase	Microarray and RNA sequencing studies indicate that C28D4.5 is affected by Methylmercuric chloride, Manganese chloride, D-glucose, Chlorpyrifos, Diazinon, Hydrolyzable Tannins, Humic substances, Paraquat, Colistin, adsorbable organic bromine compounds, and Sirolimus; RNA sequencing studies indicate that C28D4.5 is enriched in the germ line and male.	protein_coding_gene	Live
WBGene00007795	C28D4.8	C28D4.8	D	Putative Acyl-CoA N-acyltransferase	Acyl-CoA N-acyltransferase	Microarray and RNA sequencing studies indicate that C28D4.8 is affected by Methylmercuric chloride, D-glucose, Resveratrol, Acrylamide, Atrazine, Diazinon, Chlorpyrifos, Hydrolyzable Tannins, Humic substances, Paraquat, Colistin, adsorbable organic bromine compounds, and Sirolimus; RNA sequencing studies indicate that C28D4.8 is enriched in the germ line and male.	protein_coding_gene	Live
WBGene00016207	C29E4.10	C29E4.10	A	GALACTOCEREBROSIDASE	Sphingolipid metabolism	C29E4.10 is orthologous to the human gene GALACTOCEREBROSIDASE (GALC; OMIM:606890), which when mutated leads to disease.	protein_coding_gene	Live	CEOP3465
WBGene00016212	C29F5.3	C29F5.3	C	cytidine deaminase		C29F5.3 encodes a cytidine deaminase; by homology the product of C29F5.3 is predicted to function in deamination of cytidine to uridine.	protein_coding_gene	Live
WBGene00007812	C29F7.3	C29F7.3	A	cytidine/uridine monophosphate kinase	Pyrimidine metabolism	C29F7.3 is an ortholog of human CMPK1 (cytidine/uridine monophosphate kinase 1); C29F7.3 is involved in UDP biosynthetic process; C29F7.3 exhibits UMP kinase activity and is predicted to have ATP binding activity and cytidylate kinase activity, based on protein domain information; C29F7.3 is expressed in the pharynx, hypodermis, and the intestine.	protein_coding_gene	Live
WBGene00016274	C30G12.2	C30G12.2	C	Putatie Retinol Dehydrogenase	human Retinol dehydrogenase 16, 6e-15	RNA sequencing and microarray studies indicate that C30G12.2 is affected by Ethanol, Tryptophan, 1-methylnicotinamide, Rotenone, Manganese chloride, D-glucopyranose, Sodium arsenite, D-glucose, Atrazine, Chlorpyrifos, Diazinon, Cry5B, Humic substances, Colistin, Dafa#1, Ethosuximide, and Sirolimus; sage analysis, tiling array, RNA sequencing, and microarray studies indicate that C30G12.2 is enric…	protein_coding_gene	Live
WBGene00007825	C30H6.8	C30H6.8	B	Putative thioredoxin-disulfide reductase	Thioredoxin-like fold, human thioredoxin-disulfide reductase activity	Microarray, proteomic, and RNA sequencing studies indicate that C30H6.8 is affected by cyc-1, spe-44, gld-1, let-7, tatn-1, prg-1, clk-1, hsf-1, mir-34, dpy-21, pgl-1, pgl-3, glh-4, glh-1, and sir-2.1; RNA sequencing and microarray studies indicate that C30H6.8 is affected by Rotenone, Chlorpyrifos, Diazinon, and Humic substances; tiling array, RNA sequencing, and microarray studies indicate that…	protein_coding_gene	Live	CEOP4608
WBGene00007836	C31C9.2	C31C9.2	A	PHOSPHOGLYCERATE DEHYDROGENASE	Butanoate metabolism (indirect); Glycine, serine and threonine metabolism	C31C9.2 is orthologous to the human gene PHOSPHOGLYCERATE DEHYDROGENASE (PHGDH; OMIM:606879), which when mutated leads to phosphoglycerate dehydrogenase deficiency.	protein_coding_gene	Live
WBGene00016288	C31H1.5	C31H1.5	C	Phospholipase A2		C31H1.5 is an ortholog of human PLA2G12B (phospholipase A2 group XIIB) and PLA2G12A (phospholipase A2 group XIIA); C31H1.5 is predicted to have calcium ion binding activity and phospholipase A2 activity, based on protein domain information.	protein_coding_gene	Live
WBGene00016294	C31H2.4	C31H2.4	A	4-hydroxyphenylpyruvate dioxygenase	Phenylalanine metabolism; Ubiquinone and other terpenoid-quinone biosynthesis	C31H2.4 encodes a possible 4-hydroxyphenylpyruvate dioxygenase, orthologous to human HPDL/GLOXD1, and paralogous to HPD-1 and human HPD (OMIM:609695, mutated in tyrosinemia type III); C31H2.4 has no obvious function in mass RNAi experiments.	protein_coding_gene	Live
WBGene00007854	C31H5.1	C31H5.1	C	Unknown		C31H5.1 is an ortholog of human ABHD4 (abhydrolase domain containing 4); microarray, tiling array, and RNA sequencing studies indicate that C31H5.1 is affected by clk-1, hpl-2, wdr-23, rsr-2, daf-16, dpy-21, sir-2.1, and eri-1; microarray studies indicate that C31H5.1 is affected by adsorbable organic bromine compounds; RNA sequencing and microarray studies indicate that C31H5.1 is enriched in th…	protein_coding_gene	Live
WBGene00007857	C31H5.6	C31H5.6	A	Acyl-CoA thioesterase	Biosynthesis of unsaturated fatty acids; Steroid metabolism	C31H5.6 is an ortholog of human BAAT (bile acid-CoA:amino acid N-acyltransferase) and members of the ACOT (Acyl-CoA thioesterases) family including ACOT2; C31H5.6 is predicted to have thiolester hydrolase activity, based on protein domain information.	protein_coding_gene	Live
WBGene00016319	C32D5.12	C32D5.12	C	Hydroxysteroid dehydrogenase		C32D5.12 is predicted to have 3-beta-hydroxy-delta5-steroid dehydrogenase activity, based on protein domain information.	protein_coding_gene	Live
WBGene00016316	C32D5.8	C32D5.8	B	nucleoredoxin-like		C32D5.8 is an ortholog of human NXNL1 (nucleoredoxin-like 1) and NXNL2 (nucleoredoxin-like 2); microarray and RNA sequencing studies indicate that C32D5.8 is affected by Aldicarb, Rotenone, Deoxyglucose, Cry5B, Chlorpyrifos, Diazinon, Humic substances, and Paraquat; tiling array, RNA sequencing, and microarray studies indicate that C32D5.8 is enriched in the germ line and intestine and in the dop…	protein_coding_gene	Live	CEOP2240
WBGene00016324	C32E8.6	C32E8.6	C	Acyl-CoA synthetase	human Acyl-CoA synthetase family member 3, mitochondrial, 2e-16	C32E8.6 is predicted to have catalytic activity, based on protein domain information.	protein_coding_gene	Live
WBGene00016325	C32E8.9	C32E8.9	C	ethylmalonyl-CoA decarboxylase 1		C32E8.9 is an ortholog of human ECHDC1 (ethylmalonyl-CoA decarboxylase 1); C32E8.9 is predicted to have catalytic activity, based on protein domain information; C32E8.9 is expressed in the hypodermis and the intestine.	protein_coding_gene	Live	CEOP1112
WBGene00016333	C32F10.8	C32F10.8	A	glutamic--pyruvic transaminase	Alanine, aspartate and glutamate metabolism	C32F10.8 is an ortholog of human GPT2 (glutamic--pyruvic transaminase 2) and GPT (glutamic--pyruvic transaminase); C32F10.8 is predicted to have catalytic activity and pyridoxal phosphate binding activity, based on protein domain information; C32F10.8 is expressed in the pharynx, nervous system, reproductive system, intestine, and the body wall musculature.	protein_coding_gene	Live
WBGene00007880	C33A12.1	C33A12.1	A	ETC - COMPLEX I	Oxidative phosphorylation	C33A12.1 encodes the C. elegans ortholog of the NDUFA5/B13 subunit of the mitochondrial NADH dehydrogenase (ubiquinone) complex (complex I).	protein_coding_gene	Live
WBGene00016350	C33E10.10	C33E10.10	C	Dehydrogenase	Short-chain dehydrogenase/reductase SDR, NAD(P)-binding domain	C33E10.10 is an ortholog of human DHRS7B (dehydrogenase/reductase 7B) and DHRS7C (dehydrogenase/reductase 7C); C33E10.10 is expressed in the pharynx.	protein_coding_gene	Live
WBGene00050941	C33F10.14	C33F10.14	C	Hydroxysteroid dehydrogenase		C33F10.14 is an ortholog of human HTATIP2 (HIV-1 Tat interactive protein 2); C33F10.14 is predicted to have NAD binding activity and oxidoreductase activity, acting on the aldehyde or oxo group of donors, based on protein domain information.	protein_coding_gene	Live	CEOP2136
WBGene00007904	C33G3.4	C33G3.4	B	BETA-MANNOSIDASE		C33G3.4 is orthologous to the human gene BETA-MANNOSIDASE (MANBA; OMIM:248510), which when mutated leads to disease.	protein_coding_gene	Live
WBGene00016393	C34B2.8	C34B2.8	A	ETC - COMPLEX I	Oxidative phosphorylation	C34B2.8 is an ortholog of human NDUFA13 (NADH:ubiquinone oxidoreductase subunit A13); proteomic, tiling array, RNA sequencing, and microarray studies indicate that C34B2.8 is affected by atx-3, daf-12, gld-1, let-7, npr-1, hsf-1, mir-34, and sir-2.1; RNA sequencing and microarray studies indicate that C34B2.8 is affected by Rotenone, Atrazine, and Fluoranthene; proteomic, tiling array, and microa…	protein_coding_gene	Live
WBGene00007912	figo-1	C34B7.2	A	Polyphosphoinositide phosphatase		C34B7.2 is an ortholog of human FIG4 (FIG4 phosphoinositide 5-phosphatase); C34B7.2 is predicted to have phosphoric ester hydrolase activity, based on protein domain information; C34B7.2 is expressed in the GABAergic neurons, intestine, body wall musculature, head neurons, and the tail neurons.	protein_coding_gene	Live	CEOP1464
WBGene00007917	chdh-1	C34C6.4	A	Choline dehydrogenase	Glycine, serine and threonine metabolism	C34C6.4 is an ortholog of human CHDH (choline dehydrogenase); C34C6.4 is predicted to have flavin adenine dinucleotide binding activity and oxidoreductase activity, acting on CH-OH group of donors, based on protein domain information; C34C6.4 is expressed in the gonad.	protein_coding_gene	Live	CEOP2384
WBGene00016402	C34D4.10	C34D4.10	C	Putative mannose beta-1,2-N-acetylglucosaminyltransferase	paralog to gly genes, ortholog to mammalianProtein O-linked-mannose beta-1,2-N-acetylglucosaminyltransferase 1	Microarray and RNA sequencing studies indicate that C34D4.10 is affected by spe-44, nhr-114, tatn-1, csr-1, skn-1, glp-1, jmjd-3.1, let-418, chd-3, unc-39, rrf-1, fbf-1, and mir-243; microarray and RNA sequencing studies indicate that C34D4.10 is affected by Hydrogen sulfide, Rotenone, Manganese chloride, Chlorpyrifos, Diazinon, Humic substances, Paraquat, Sirolimus, and Allantoin; RNA sequencing…	protein_coding_gene	Live
WBGene00016435	C35B1.5	C35B1.5	B	Putative Thioredoxin like	Thioredoxin domain	RNA sequencing and microarray studies indicate that C35B1.5 is affected by Rotenone, D-glucose, Acrylamide, Quercetin, Hydrolyzable Tannins, Humic substances, Paraquat, Sirolimus, and Allantoin; tiling array and microarray studies indicate that C35B1.5 is enriched in the excretory cell and intestine and in the GABAergic neurons.	protein_coding_gene	Live
WBGene00016446	C35D10.10	C35D10.10	C	thioredoxin related	Thioredoxin domain	C35D10.10 is an ortholog of human TMX2 (thioredoxin related transmembrane protein 2); microarray, proteomic, and RNA sequencing studies indicate that C35D10.10 is affected by cyc-1, gld-1, let-7, hsf-1, sir-2.1, fbf-1, mir-243, isp-1, and nuo-6; RNA sequencing and microarray studies indicate that C35D10.10 is affected by Rotenone, Resveratrol, Paraquat, Sirolimus, and Allantoin; RNA sequencing st…	protein_coding_gene	Live
WBGene00016442	C35D10.5	C35D10.5	C	ubiquinol-cytochrome c reductase complex chaperon		C35D10.5 encodes the C. elegans homolog of vertebrate and budding yeast CBP3, a ubiquinol-cytochrome c reductase complex chaperone; by homology, the product of C35D10.5 is predicted to function as a mitochondrial enzyme-specific chaperone that is required for the assembly of ubiquinol-cytochrome c reductase; loss of C35D10.5 activity via RNAi results in embryos that contain a short pharynx and ro…	protein_coding_gene	Live
WBGene00016443	C35D10.6	C35D10.6	C	Aldo-keto reductase	human Aldo-keto reductase family 1 member B10, 2e-48	C35D10.6 is predicted to have oxidoreductase activity, based on protein domain information.	protein_coding_gene	Live	CEOP3224
WBGene00007965	C36A4.4	C36A4.4	A	UDP-N-acetylglucosamine pyrophosphorylase	Amino sugar and nucleotide sugar metabolism	C36A4.4 encodes a putative UDP-N-acetylglucosamine pyrophosphorylase, paralogous to K06B9.2 and orthologous to human UAP1 (OMIM:602862) and UAP1L1; C36A4.4 is thought to catalyse the fourth step of the hexosamine pathway to UDP-N-acetylglucosamine or UDP-N-acetylgalactosamine; C36A4.4 transcripts are enriched during oogenesis; C36A4.4(RNAi) animals have an osmotically-sensitive embryonic lethal p…	protein_coding_gene	Live
WBGene00016511	C37H5.13	C37H5.13	A	Acyl-CoA thioesterase	Biosynthesis of unsaturated fatty acids	C37H5.13 is an ortholog of human ACOT8 (acyl-CoA thioesterase 8); C37H5.13 is predicted to have acyl-CoA hydrolase activity, based on protein domain information.	protein_coding_gene	Live
WBGene00008019	C38H2.2	C38H2.2	B	Galactosyltransferase		C38H2.2 encodes a core 1 UDP-Gal:GalNAcalpha1-Ser/Thr beta1,3-galactosyltransferase (core 1 beta3-Gal-T or T-synthase, EC2.4.1.122); C38H2.2 protein is predicted to be primarily extracellular, with an N-terminal transmembrane domain; C38H2.2 shares 6 conserved cysteine residues with all known T-synthases, and is ubiquitously expressed; enzymatically active C38H2.2 can be generated from insect but…	protein_coding_gene	Live
WBGene00189950	C39B5.14	C39B5.14	D	Putative Lipase	Alpha/Beta hydrolase fold, Fungal lipase-like domain	RNA sequencing, microarray, and tiling array studies indicate that C39B5.14 is affected by wdr-23, clk-1, csr-1, pgl-1, pgl-3, glh-4, glh-1, elli-1, slr-2, and eat-2; microarray studies indicate that C39B5.14 is affected by Colistin.	protein_coding_gene	Live
WBGene00016524	C39B5.6	C39B5.6	A	Glutamyl-tRNA amidotransferase	Aminoacyl-tRNA biosynthesis	C39B5.6 is an ortholog of human GATB (glutamyl-tRNA amidotransferase subunit B); C39B5.6 is predicted to have carbon-nitrogen ligase activity, with glutamine as amido-N-donor, based on protein domain information.	protein_coding_gene	Live	CEOP3834
WBGene00008038	C40H1.2	C40H1.2	D	Putative Alpha/Beta hydrolase	Alpha/Beta hydrolase fold	Microarray and RNA sequencing studies indicate that C40H1.2 is affected by rheb-1, cyc-1, daf-2, rsks-1, bar-1, clk-1, hpk-1, npr-1, jmjd-1.2, hsf-1, rbr-2, daf-16, sir-2.1, osm-8, tdp-1, and lin-35; microarray studies indicate that C40H1.2 is affected by Tryptophan, Methylmercuric chloride, Tunicamycin, Cry5B, Quercetin, Humic substances, Dafa#1, and Sirolimus.	pseudogene	Live
WBGene00008042	C40H1.7	C40H1.7	D	Putative Lipase	Alpha/Beta hydrolase fold, Fungal lipase-like domain	RNA sequencing and microarray studies indicate that C40H1.7 is affected by Rotenone, Bisphenol A, Cry5B, Quercetin, Hydrolyzable Tannins, Humic substances, single-walled carbon nanotubes, Dafa#1, and Sirolimus; microarray, tiling array, and RNA sequencing studies indicate that C40H1.7 is enriched in the intestine, muscle cell, and hermaphrodite-specific tissues and in the PVD and OLL neurons.	protein_coding_gene	Live
WBGene00008043	C40H1.8	C40H1.8	D	Putative Lipase	Alpha/Beta hydrolase fold, Fungal lipase-like domain	RNA sequencing and microarray studies indicate that C40H1.8 is affected by prp-8, eat-2, bar-1, ubc-9, npr-1, jmjd-3.1, jmjd-1.2, hyl-2, hsf-1, rbr-2, flp-6, mys-1, pgl-1, pgl-3, glh-4, glh-1, and mir-243; RNA sequencing and microarray studies indicate that C40H1.8 is affected by Ethanol, Tryptophan, 1-methylnicotinamide, Nicotinic acid, Rotenone, Tunicamycin, D-glucose, Bisphenol A, Bisphenol S,…	protein_coding_gene	Live
WBGene00008044	C40H1.9	C40H1.9	D	Putative Lipase	Alpha/Beta hydrolase fold, Fungal lipase-like domain	RNA sequencing and microarray studies indicate that C40H1.9 is affected by tatn-1, bar-1, ubc-9, clk-1, wrn-1, daf-2, daf-16, chd-3, cec-4, dpy-27, daf-12, dpy-21, osm-8, tdp-1, and lin-35; microarray studies indicate that C40H1.9 is affected by Methylmercuric chloride, Cry5B, Quercetin, Humic substances, Dafa#1, and Sirolimus.	protein_coding_gene	Live
WBGene00016595	cest-10	C42D4.2	C	Putative Carboxylesterase	Mouse Carboxylesterase 1C, 5e-37	Microarray and RNA sequencing studies indicate that C42D4.2 is affected by Methylmercuric chloride, Tunicamycin, Manganese chloride, Resveratrol, Cry5B, Humic substances, and Dafa#1; RNA sequencing studies indicate that C42D4.2 is enriched in the intestine.	protein_coding_gene	Live
WBGene00016632	adal-1	C44B7.12	A	Adenosine deaminase like	Purine metabolism	C44B7.12 is an ortholog of human ADAL (adenosine deaminase like); C44B7.12 is predicted to have deaminase activity, based on protein domain information.	protein_coding_gene	Live	CEOP2730
WBGene00016629	C44B7.7	C44B7.7	A	Gamma-glutamylcyclotransferase	Glutathione metabolism	C44B7.7 is an ortholog of human GGCT (gamma-glutamylcyclotransferase); C44B7.7 is predicted to have gamma-glutamylcyclotransferase activity, based on protein domain information.	protein_coding_gene	Live
WBGene00016657	C44E12.1	C44E12.1	A	Hydrolase	Arginine and proline metabolism	C44E12.1 is predicted to have hydrolase activity, based on protein domain information.	protein_coding_gene	Live
WBGene00045379	C45B11.6	C45B11.6	C	Epoxide hydrolase	human aromatic hydrocarbon catabolism	C45B11.6 is an ortholog of human EPHX1 (epoxide hydrolase 1); C45B11.6 is predicted to have cis-stilbene-oxide hydrolase activity, based on protein domain information.	protein_coding_gene	Live
WBGene00016661	C45B2.6	C45B2.6	C	Phospholipase A2	human Catalyzes the release of fatty acids from phospholipids	C45B2.6 is an ortholog of human PLA2G6 (phospholipase A2 group VI); tiling array, RNA sequencing, and microarray studies indicate that C45B2.6 is affected by daf-12, tatn-1, htz-1, mes-2, mes-6, mir-34, pgl-1, pgl-3, glh-4, glh-1, sir-2.1, mes-4, and nuo-6; microarray studies indicate that C45B2.6 is affected by Paraquat and Sirolimus; RNA sequencing and microarray studies indicate that C45B2.6 i…	protein_coding_gene	Live
WBGene00016664	C45E5.1	C45E5.1	C	phosphoglycolate phosphatase	human Glycerol-3-phosphate phosphatase, 2e-37	C45E5.1 is an ortholog of human PGP (phosphoglycolate phosphatase); C45E5.1 is predicted to have phosphatase activity, based on protein domain information.	protein_coding_gene	Live
WBGene00001590	lipt-1	C45G3.3	B	Lipoyltransferase		C45G3.3 is an ortholog of human LIPT1 (lipoyltransferase 1); RNA sequencing and microarray studies indicate that C45G3.3 is affected by tatn-1, npr-1, pgl-1, pgl-3, glh-4, glh-1, and sir-2.1; tiling array and RNA sequencing studies indicate that C45G3.3 is enriched in the germ line and in the PVD, OLL, and AFD neurons.	protein_coding_gene	Live	CEOP1986
WBGene00016700	C46A5.4	C46A5.4	C	Peroxidase	human H2O2 metabolism, 9e-100	C46A5.4 is predicted to have heme binding activity and peroxidase activity, based on protein domain information.	protein_coding_gene	Live
WBGene00016728	C46H11.2	C46H11.2	C	Dimethylaniline monooxygenase		C46H11.2 is predicted to have N,N-dimethylaniline monooxygenase activity, NADP binding activity, and flavin adenine dinucleotide binding activity, based on protein domain information; C46H11.2 is expressed in the intestine.	protein_coding_gene	Live
WBGene00008131	C47B2.2	C47B2.2	A	uracil phosphoribosyltransferase	Pyrimidine metabolism	C47B2.2 encodes, by alternative splicing, two isoforms of a uracil phosphoribosyltransferase (UPRTase) homolog, orthologous to human UPRT (OMIM:300656) and budding yeast Fur1p; however, C47B2.2 lacks two normally conserved residues in its putative uracil-binding domain, and is thus predicted (like human UPRT) to lack UPRTase activity; C47B2.2's actual substrates are unknown.	protein_coding_gene	Live	CEOP1680
WBGene00008148	C47E12.3	C47E12.3	C	alpha-mannosidase		C47E12.3 is an ortholog of human Edem1 (ER degradation enhancing alpha-mannosidase like protein 1); C47E12.3 is predicted to have calcium ion binding activity and mannosyl-oligosaccharide 1,2-alpha-mannosidase activity, based on protein domain information.	protein_coding_gene	Live	CEOP4344
WBGene00008159	C47F8.3	C47F8.3	C	Galactosyl transferase		C47F8.3 is an ortholog of human B3GALNT1 (beta-1,3-N-acetylgalactosaminyltransferase 1 (globoside blood group)) and members of the Beta 3-glycosyltransferases family including B3GALT2; C47F8.3 is predicted to have galactosyltransferase activity, based on protein domain information.	protein_coding_gene	Live
WBGene00008161	C47F8.5	C47F8.5	C	Galactosyl transferase		C47F8.5 is an ortholog of human B3GALNT1 (beta-1,3-N-acetylgalactosaminyltransferase 1 (globoside blood group)) and members of the Beta 3-glycosyltransferases family including B3GALT5; C47F8.5 is predicted to have galactosyltransferase activity, based on protein domain information.	protein_coding_gene	Live
WBGene00008162	C47F8.6	C47F8.6	C	Galactosyl transferase		C47F8.6 is an ortholog of human B3GALNT1 (beta-1,3-N-acetylgalactosaminyltransferase 1 (globoside blood group)) and members of the Beta 3-glycosyltransferases family including B3GALT5; C47F8.6 is predicted to have galactosyltransferase activity, based on protein domain information.	protein_coding_gene	Live
WBGene00016764	C49A9.10	C49A9.10	C	Oxidoreductase		C49A9.10 is an ortholog of human OXLD1 (oxidoreductase like domain containing 1); RNA sequencing and microarray studies indicate that C49A9.10 is affected by tatn-1, gld-2, npr-1, jmjd-3.1, hsf-1, lin-28, mir-34, pgl-1, pgl-3, glh-4, glh-1, morc-1, sma-4, mir-243, and nuo-6; microarray studies indicate that C49A9.10 is affected by Hydrogen sulfide, Chlorpyrifos, Diazinon, Sirolimus, and Allantoin…	protein_coding_gene	Live
WBGene00008220	C50B6.7	C50B6.7	B	Amylase		C50B6.7 is an ortholog of human AMY1C (amylase, alpha 1C (salivary)), AMY2A (amylase, alpha 2A (pancreatic)), AMY1A (amylase, alpha 1A (salivary)) and AMY2B (amylase, alpha 2B (pancreatic)); C50B6.7 is predicted to have catalytic activity and cation binding activity, based on protein domain information; C50B6.7 is expressed in the intestine.	protein_coding_gene	Live
WBGene00008222	C50B6.9	C50B6.9	C	Unknown		C50B6.9 is an ortholog of human ABHD10 (abhydrolase domain containing 10) and ABHD13 (abhydrolase domain containing 13); RNA sequencing and microarray studies indicate that C50B6.9 is affected by emr-1, lem-2, wrn-1, csr-1, dpy-21, mir-243, crh-1, octr-1, daf-2, isp-1, nuo-6, and pmk-1; microarray and RNA sequencing studies indicate that C50B6.9 is affected by Hydrogen sulfide, Mianserin, Diazino…	protein_coding_gene	Live
WBGene00016810	C50D2.7	C50D2.7	A	ADP dependent glucokinase	Glycolysis / Gluconeogenesis	C50D2.7 is an ortholog of human ADPGK (ADP dependent glucokinase); C50D2.7 is predicted to have phosphotransferase activity, alcohol group as acceptor, based on protein domain information; C50D2.7 is expressed in the hypodermis and the body wall musculature.	protein_coding_gene	Live	CEOP2012
WBGene00016812	C50D2.9	C50D2.9	B	Malonyl-CoA acyl carrier protein		C50D2.9 is an ortholog of human MCAT (malonyl-CoA-acyl carrier protein transacylase); microarray and RNA sequencing studies indicate that C50D2.9 is affected by cyc-1, lin-15B, clk-1, cco-1, jmjd-3.1, jmjd-1.2, pgl-1, pgl-3, glh-4, glh-1, fbf-1, spg-7, isp-1, and nuo-6; microarray studies indicate that C50D2.9 is affected by Biotin, Cry5B, Sirolimus, and Allantoin; RNA sequencing studies indicate…	protein_coding_gene	Live	CEOP2012
WBGene00008238	C50F4.16	C50F4.16	C	Uridine diphosphate glucose pyrophosphatase	human and cow Uridine diphosphate glucose pyrophosphatase, 6e-31	The C50F4.16 gene encodes a NUDIX hydrolase.	protein_coding_gene	Live	CEOP5232
WBGene00016862	cest-32	C52A10.1	C	alpha/beta hydrolase	human carboxylesterase 5A, 8e-58	Microarray and RNA sequencing studies indicate that C52A10.1 is affected by Methylmercuric chloride, Rotenone, D-glucopyranose, Bisphenol A, Juglone, Chlorpyrifos, Diazinon, Cry5B, Quercetin, Hydrolyzable Tannins, Humic substances, R24, Copper sulfate, Dafa#1, and Sirolimus; tiling array, RNA sequencing, and microarray studies indicate that C52A10.1 is enriched in the excretory cell, intestine, a…	protein_coding_gene	Live
WBGene00016863	cest-35.2	C52A10.2	B	alpha/beta hydrolase	human Carboxylesterase 5A, Alpha/Beta hydrolase fold, Carboxylesterase, type B domain	RNA sequencing and microarray studies indicate that C52A10.2 is affected by Ethanol, Tryptophan, Mianserin, Bisphenol A, Bisphenol S, Fluoranthene, Chlorpyrifos, Diazinon, R24, single-walled carbon nanotubes, Colistin, Allantoin, and Sirolimus; tiling array studies indicate that C52A10.2 is enriched in the intestine.	protein_coding_gene	Live
WBGene00016892	pgph-3	C53A3.2	A	Pyridoxal phosphatase	Glyoxylate and dicarboxylate metabolism	C53A3.2 is an ortholog of human PDXP (pyridoxal phosphatase) and PGP (phosphoglycolate phosphatase); C53A3.2 is predicted to have phosphatase activity, based on protein domain information; C53A3.2 is expressed in the hypodermis and the intestine.	protein_coding_gene	Live
WBGene00194707	C53A5.17	C53A5.17	B	tRNA methyltransferase		C53A5.17 is an ortholog of human TRMT5 (tRNA methyltransferase 5); RNA sequencing and proteomic studies indicate that C53A5.17 is affected by tatn-1, cco-1, jmjd-3.1, dpy-21, glp-1, pgl-1, pgl-3, glh-4, and glh-1; RNA sequencing studies indicate that C53A5.17 is affected by Rotenone; RNA sequencing studies indicate that C53A5.17 is enriched in the germ line.	protein_coding_gene	Live	CEOP5424
WBGene00016906	C53D5.5	C53D5.5	A	gamma-glutamyltransferase	Cyanoamino acid metabolism; Glutathione metabolism; Taurine and hypotaurine metabolism	The C53D5.5 gene encodes an ortholog of the human gene GAMMA-GLUTAMYLTRANSFERASE 1 (GGT1), which when mutated leads to glutathionuria (OMIM:231950).	protein_coding_gene	Live
WBGene00008281	C53D6.4	C53D6.4	C	Thioredoxin domain		C53D6.4 is an ortholog of human TXNDC15 (thioredoxin domain containing 15); microarray, tiling array, and RNA sequencing studies indicate that C53D6.4 is affected by cgh-1, cyc-1, isp-1, cid-1, hpl-2, tatn-1, npr-1, sir-2.1, and daf-2; microarray studies indicate that C53D6.4 is affected by Humic substances, Paraquat, Sirolimus, and Allantoin; RNA sequencing studies indicate that C53D6.4 is enric…	protein_coding_gene	Live
WBGene00008291	C54C8.3	C54C8.3	C	Galactosyl transferase		C54C8.3 is an ortholog of human B3GALNT1 (beta-1,3-N-acetylgalactosaminyltransferase 1 (globoside blood group)) and members of the Beta 3-glycosyltransferases family including B3GALT5; C54C8.3 is predicted to have galactosyltransferase activity, based on protein domain information.	protein_coding_gene	Live
WBGene00016920	C54E4.5	C54E4.5	A	Inositol oxygenase	Ascorbate and aldarate metabolism	C54E4.5 is an ortholog of human MIOX (myo-inositol oxygenase); C54E4.5 is predicted to have inositol oxygenase activity and iron ion binding activity, based on protein domain information.	protein_coding_gene	Live
WBGene00008317	C54G4.7	C54G4.7	C	Abhydrolase domain	Abhydrolase domain containing 18, Alpha/Beta hydrolase fold	C54G4.7 is an ortholog of human ABHD18 (abhydrolase domain containing 18); C54G4.7 is involved in determination of adult lifespan.	protein_coding_gene	Live	CEOP1444
WBGene00008332	C55A6.3	C55A6.3	C	Putative carbonyl reductase	human Carbonyl reductase [NADPH] 3, 1e-11	Tiling array, microarray, proteomic, and RNA sequencing studies indicate that C55A6.3 is affected by daf-12, spe-44, gld-1, let-7, csr-1, daf-2, glp-1, fog-3, daf-16, jmjd-3.1, pgl-1, pgl-3, glh-4, glh-1, dpy-9, dpy-10, and hcf-1; RNA sequencing and microarray studies indicate that C55A6.3 is affected by Rotenone, Acrylamide, Hydrolyzable Tannins, Humic substances, and Paraquat; RNA sequencing st…	protein_coding_gene	Live	CEOP5555
WBGene00008333	C55A6.4	C55A6.4	C	Putative dehydrogenase/reductase	human Dehydrogenase/reductase SDR family member 9, 3e-13	Microarray and RNA sequencing studies indicate that C55A6.4 is affected by Tunicamycin, Bisphenol A, Juglone, Acrylamide, Diazinon, Cry5B, Humic substances, Paraquat, and Ag nanoparticles; tiling array, RNA sequencing, and microarray studies indicate that C55A6.4 is enriched in the hypodermis, male, and intestine.	protein_coding_gene	Live
WBGene00008335	C55A6.6	C55A6.6	C	Putative retinol dehydrogenase	human Retinol dehydrogenase 16, 6e-12	C55A6.6 is involved in growth. Microarray and RNA sequencing studies indicate that C55A6.6 is affected by Tryptophan, Methylmercuric chloride, Mercuric Chloride, Mianserin, Juglone, Resveratrol, Acrylamide, Atrazine, Quercetin, Arsenic trioxide, Selenium, and Sirolimus; microarray and RNA sequencing studies indicate that C55A6.6 is enriched in the pharynx and intestine and in the PLM neurons.	protein_coding_gene	Live	CEOP5555
WBGene00008336	C55A6.7	C55A6.7	C	Putative 17-beta-hydroxysteroid dehydrogenase	human 17-beta-hydroxysteroid dehydrogenase type 6, 1e-13	C55A6.7 is involved in defense response to Gram-negative bacterium and innate immune response.	protein_coding_gene	Live	CEOP5292
WBGene00016939	C55B6.1	C55B6.1	C	Glycerol kinase		C55B6.1 is an ortholog of human GK5 (glycerol kinase 5 (putative)); C55B6.1 is predicted to have phosphotransferase activity, alcohol group as acceptor, based on protein domain information.	protein_coding_gene	Live	CEOPX167
WBGene00008346	C56A3.8	C56A3.8	A	Phosphatidylinositol 4-kinase	Inositol phosphate metabolism	C56A3.8 is an ortholog of human PI4K2B (phosphatidylinositol 4-kinase type 2 beta), RP11-548K23.11 and PI4K2A (phosphatidylinositol 4-kinase type 2 alpha); C56A3.8 is predicted to have kinase activity, based on protein domain information.	protein_coding_gene	Live
WBGene00016985	C56G3.2	C56G3.2	A	Aldo-keto reductase	Glycerolipid metabolism	C56G3.2 is an ortholog of members of the human AKR (Aldo-keto reductases) family including AKR1C1; C56G3.2 is predicted to have oxidoreductase activity, based on protein domain information.	protein_coding_gene	Live
WBGene00000279	cah-1	F54D8.4	A	Carbonic anhydrase	Nitrogen metabolism	cah-1 encodes a member of the carbonic anhydrase family.	protein_coding_gene	Live
WBGene00000280	cah-2	D1022.8	A	Carbonic anhydrase	Nitrogen metabolism	cah-2 encodes a predicted carbonic anhydrase.	protein_coding_gene	Live
WBGene00000281	cah-3	K05G3.3	A	Carbonic anhydrase	Nitrogen metabolism	cah-3 encodes a putative carbonic anhydrase, closely similar to its paralog CAH-5; cah-3 is expressed in intestine and head (including neurons) of L3 larvae through adults, and its transcription is moderately stimulated by DBL-1 and SMA-2; CAH-3 is bound by CKU-80 in two-hybrid assays, but has no obvious function in mass RNAi assays.	protein_coding_gene	Live
WBGene00000282	cah-4	R01E6.3	A	Carbonic anhydrase	Nitrogen metabolism	cah-4 encodes a carbonic anhydrase homolog, which is rather divergent from other such homologs in C. elegans (with at most 38% identity to any other carbonic anhydrase, in or out of C. elegans); it is individually dispensable for viability and for grossly normal postembryonic morphology, and thus may have a more subtle biological function than the basic cytoprotective functions expected for carbo…	protein_coding_gene	Live
WBGene00000283	cah-5	R173.1	A	Carbonic anhydrase	Nitrogen metabolism	cah-5 encodes a member of the carbonic anhydrase family.	protein_coding_gene	Live
WBGene00000284	cah-6	T28F2.3	A	Carbonic anhydrase	Nitrogen metabolism	cah-6 encodes a predicted carbonic anhydrase.	protein_coding_gene	Live
WBGene00000800	cars-1	Y23H5A.7	A	Aminoacyl-tRNA synthetase	Aminoacyl-tRNA biosynthesis	cars-1 encodes a predicted cytoplasmic cysteinyl-tRNA synthetase (CysRS), a class I aminoacyl-tRNA synthetase that catalyzes the attachment of cysteine to its cognate tRNA and is thus required for protein biosynthesis; CARS-1 is essential for embryonic and larval development, and is required for molting and a normal rate of postembryonic development.	protein_coding_gene	Live
WBGene00000296	cat-2	B0432.5	A	Tyrosine hydroxylase	Isoquinoline alkaloid biosynthesis; Tyrosine metabolism	cat-2 encodes a tyrosine hydroxylase, the rate-limiting enzyme in the synthesis of catecholamines, such as dopamine; mutations in cat-2 affect dopamine levels that in turn affect locomotory slowing in response to food; CAT-2 demonstrates tyrosine hydroxylase activity in vitro, and this activity can be regulated, in vitro, by phosphorylation of CAT-2 Ser35 by protein kinase A; CAT-2 activity does …	protein_coding_gene	Live
WBGene00000298	cat-4	F32G8.6	A	GTP cyclohydrolase I	Folate biosynthesis	cat-4 is an ortholog of human GCH1 (GTP cyclohydrolase 1); cat-4 is involved in dopamine biosynthetic process from tyrosine, melanin biosynthetic process and tetrahydrobiopterin biosynthetic process; cat-4 is predicted to have GTP cyclohydrolase I activity, based on protein domain information; cat-4 is expressed in the muscle cell, certain pharyngeal motor neurons, certain interneurons, certain a…	protein_coding_gene	Live
WBGene00007533	cbl-1	C12C8.2	A	Cystathionine gamma-lyase	Cysteine and methionine metabolism; Glycine, serine and threonine metabolism; Selenocompound metabolism	cbl-1 encodes a putative cystathionine gamma-lyase orthologous to human CTH (OMIM:607657, mutated in cystathioninuria), and paralogous to CTH-1 and CTH-2; CBL-1, unlike its paralog CTH-2, does not inhibit DHC-1 in vivo.	protein_coding_gene	Live
WBGene00022766	cblc-1	ZK546.17	C	MMACHC-like protein		cblc-1 is an ortholog of human MMACHC (methylmalonic aciduria (cobalamin deficiency) cblC type, with homocystinuria); tiling array, RNA sequencing, and microarray studies indicate that cblc-1 is affected by daf-12, tatn-1, prg-1, clk-1, mir-34, pgl-1, pgl-3, glh-4, glh-1, lin-22, ain-1, ain-2, slr-2, fbf-1, tdp-1, isp-1, and nuo-6; RNA sequencing and microarray studies indicate that cblc-1 is aff…	protein_coding_gene	Live	CEOP2144
WBGene00013866	cbs-1	ZC373.1	A	Cystathionine beta-synthase	Glycine, serine and threonine metabolism	cbs-1 encodes an ortholog of human CYSTATHIONINE-BETA-SYNTHASE (CBS), which when mutated leads to homocystinuria (OMIM:236200).	protein_coding_gene	Live
WBGene00018783	cbs-2	F54A3.4	A	Cystathionine beta-synthase	Glycine, serine and threonine metabolism	The F54A3.4 gene encodes a homolog of the human gene CBS, which when mutated leads to homocystinuria (OMIM:236200).	protein_coding_gene	Live	CEOP2708
WBGene00011527	cchl-1	T06D8.6	A	cytochrome C-type heme lyase	Iron metabolism	cchl-1 encodes a cytochrome C-type heme lyase; by homology, CCHL-1 is predicted to covalently attach heme to cytochrome c; loss of cchl-1 activity results in longer lifespan.	protein_coding_gene	Live	CEOP2524
WBGene00000391	cdd-1	C47D2.2	A	cytidine deaminase	Pyrimidine metabolism	cdd-1 encodes a cytidine deaminase that contains a zinc-binding region; CDD-1 exhibits deoxycytidine deaminase activity when expressed in vitro, and is able to bind AU-rich RNA sequences in vitro; a cdd-1::lacZ reporter fusion is expressed at highest levels in early larvae and is seen predominantly in the intestine and pharynx.	protein_coding_gene	Live
WBGene00000392	cdd-2	F49E8.4	A	cytidine deaminase	Pyrimidine metabolism	A functional cytidine deaminase that affects morphology of embryos; it is expressed at all life cycle stages.	protein_coding_gene	Live	CEOP4228
WBGene00016384	cdgs-1	C33H5.18	A	CDP-diglyceride synthetase	Glycerophospholipid metabolism	C33H5.18 encodes a CDP-diglyceride synthetase ortholog required for locomotion and osmoregulation; given its biochemical function in other organisms, C33H5.18 is expected to catalyse synthesis of cytidine diphosphate-diacylglycerol (CDP-DAG), an activated precursor for anionic and zwitterionic phospholipids, and is likely to regulate phosphatidylinositol lipid signalling; one might expect loss of…	protein_coding_gene	Live	CEOP4260
WBGene00018986	cdo-1	F56F10.3	A	Cysteine dioxygenase	Cysteine and methionine metabolism	cdo-1 encodes the C. elegans cysteine dioxygenase ortholog; by homology to mammalian enzymes, CDO-1 is predicted to function in cysteine catabolism by catalyzing the oxidation of cysteine to cysteine sulfanate.	protein_coding_gene	Live
WBGene00000412	cdr-1	F35E8.11	C	Glutathione-S-transferase	Glutathione S-transferase C-terminal-like, Metaxin, glutathione S-transferase domain, Thioredoxin-like fold	cdr-1 encodes a member of the cadmium-inducible lysosomal family that affects susceptibility to cadmium toxicity; expressed in intestinal cells.	protein_coding_gene	Live
WBGene00008296	cdr-2	C54D10.1	C	Glutathione-S-transferase	Glutathione S-transferase C-terminal-like, Metaxin, glutathione S-transferase domain, Thioredoxin-like fold	cdr-2 encodes a predicted transmembrane protein that is a member of the CDR (cadmium responsive) family of proteins; cdr-2 expression is increased upon exposure to cadmium ions, and loss of cdr-2 activity results in increased sensitivity to cadmium.	protein_coding_gene	Live
WBGene00008297	cdr-3	C54D10.2	C	Glutathione-S-transferase	Glutathione S-transferase C-terminal-like, Metaxin, glutathione S-transferase domain, Thioredoxin-like fold	cdr-3 encodes a predicted transmembrane protein that is a member of the CDR (cadmium responsive) family of proteins; cdr-3 expression is increased upon exposure to cadmium ions.	protein_coding_gene	Live
WBGene00010470	cdr-4	K01D12.11	C	Glutathione-S-transferase	Glutathione S-transferase C-terminal-like, Metaxin, glutathione S-transferase domain, Thioredoxin-like fold	cdr-4 encodes a predicted transmembrane protein that is a member of the CDR (cadmium responsive) family of proteins; cdr-4 expression is upregulated in response to cadmium treatment.	protein_coding_gene	Live
WBGene00010471	cdr-6	K01D12.12	C	Glutathione-S-transferase	Glutathione S-transferase C-terminal-like, Metaxin, glutathione S-transferase domain, Thioredoxin-like fold	cdr-6 encodes a predicted transmembrane protein that is a member of the C. elegans CDR (cadmium responsive) family of proteins; loss of cdr-6 activity results in shortened lifespan, but has no effect on sensitivity to cadmium or other metals; cdr-6 is expressed postembryonically in pharyngeal and intestinal cells, as well as the rectal gland cell.	protein_coding_gene	Live
WBGene00010472	cdr-7	K01D12.13	C	Glutathione-S-transferase	Glutathione S-transferase domain, Thioredoxin-like fold	cdr-7 is an ortholog of human FAXC (failed axon connections); RNA sequencing and microarray studies indicate that cdr-7 is regulated by emr-1, lem-2, bar-1, prg-1, clk-1, tdp-1, csr-1, daf-2, hsf-1, let-418, chd-3, dpy-21, rde-4, crh-1, isp-1, nuo-6, and let-60; RNA sequencing and microarray studies indicate that cdr-7 is regulated by Mianserin, Cry5B, Quercetin, Humic substances, and Sirolimus; …	protein_coding_gene	Live
WBGene00019329	ceeh-1	K02F3.6	A	Epoxide hydrolase	Arachidonic acid metabolism	ceeh-1 encodes a soluble epoxide hydrolase (sEH) orthologous to human ABHD7 and ABHD9; recombinant CEEH-1 is biochemically active in vitro on epoxyeicosatrienoic acids and leukotoxins (EpOMEs); conversely, CEEH-1 is inhibited by urea-based antagonists of mammalian sEH that elevate EpOME levels when fed to C. elegans; perhaps because of genetic redundancy with its paralog CEEH-2, CEEH-1 has no obv…	protein_coding_gene	Live
WBGene00010628	ceeh-2	K07C5.5	A	Epoxide hydrolase	Arachidonic acid metabolism	ceeh-2 encodes a soluble epoxide hydrolase (sEH) orthologous to human ABHD7 and ABHD9; recombinant CEEH-2 is biochemically active in vitro on epoxyeicosatrienoic acids and leukotoxins (EpOMEs); conversely, CEEH-2 is inhibited by urea-based antagonists of mammalian sEH that elevate EpOME levels when fed to C. elegans; perhaps because of genetic redundancy with its paralog CEEH-1, CEEH-2 has no obv…	protein_coding_gene	Live
WBGene00009057	cept-1	F22E10.5	A	choline/ethanolamine phosphotransferase	Ether lipid metabolism	cept-1 is an ortholog of human CEPT1 (choline/ethanolamine phosphotransferase 1) and CHPT1 (choline phosphotransferase 1); cept-1 is predicted to have phosphotransferase activity, for other substituted phosphate groups, based on protein domain information.	protein_coding_gene	Live
WBGene00013024	cept-2	Y49A3A.1	A	choline/ethanolamine phosphotransferase	Ether lipid metabolism; Glycerophospholipid metabolism	Y49A3A.1 encodes a homolog of choline/ethanolaminephosphotransferase choline phosphotransferase 1; Y49A3A.1 shares an operon with vha-13, and thus might be a previously undescribed V-ATPase component or ancillary protein.	protein_coding_gene	Live	CEOP5412
WBGene00020398	cerk-1	T10B11.2	A	Ceramide kinase	Sphingolipid metabolism	cerk-1 is an ortholog of human Cerk (ceramide kinase); cerk-1 is predicted to have kinase activity, based on protein domain information; cerk-1 is expressed in the hypodermis, nervous system, reproductive system, and the intestine.	protein_coding_gene	Live	CEOP1358
WBGene00011362	cest-1.1	T02B5.1	C	alpha/beta hydrolase	human cocaine esterase isoform 1, 2e-46	Microarray and RNA sequencing studies indicate that cest-1 is affected by Hydrogen sulfide, Ethanol, Methylmercury hydroxide, Methylmercuric chloride, Tunicamycin, Cholestanol, Resveratrol, Atrazine, Chlorpyrifos, Diazinon, Humic substances, and Sirolimus.	protein_coding_gene	Live
WBGene00009668	cfim-1	F43G9.5	C	Nudix hydrolase		F43G9.5 encodes a NUDIX hydrolase that that inhibits DHC-1 in vivo, and is a (perhaps evolutionarily conserved) target of transcriptional activation by DAF-16; F43G9.5(RNAi) suppresses the lethality of conditional dhc-1 mutations, as well as the spindle length and cytokinesis defects of dhc-1(or195), indicating that F43G9.5 negatively regulates dynein; while loss of F43G9.5 function has no obviou…	protein_coding_gene	Live
WBGene00011517	cgt-1	T06C12.10	A	Ceramide glusosyltransferase	Sphingolipid metabolism	cgt-1 encodes a transmembrane protein that is one of three C. elegans ceramide glucosyltransferases; by homology, CGT-1 is predicted to localize to the Golgi membrane and catalyze the transfer of glucose from UDP-glucose to ceramide to synthesize glucosylceramide, a glycosphingolipid precursor; although cgt-1 mutant worms show no obvious defects, animals doubly mutant for cgt-1 and cgt-3 arrest d…	protein_coding_gene	Live
WBGene00017625	cgt-2	F20B4.6	A	Ceramide glusosyltransferase	Sphingolipid metabolism	cgt-2 encodes a transmembrane protein that is one of three C. elegans ceramide glucosyltransferases; by homology, CGT-2 is predicted to localize to the Golgi membrane and catalyze the transfer of glucose from UDP-glucose to ceramide to synthesize glucosylceramide, a glycosphingolipid precursor; although cgt-2 mutant worms show no obvious defects, cgt-3;cgt-1;cgt-2 triply mutant animals show reduc…	protein_coding_gene	Live
WBGene00019127	cgt-3	F59G1.1	A	Ceramide glusosyltransferase	Sphingolipid metabolism	cgt-3 encodes a transmembrane protein that is one of three C. elegans ceramide glucosyltransferases; by homology, CGT-3 is predicted to localize to the Golgi membrane and catalyze the transfer of glucose from UDP-glucose to ceramide to synthesize glucosylceramide, a glycosphingolipid precursor; although cgt-3 mutant worms show no obvious defects, animals doubly mutant for cgt-3 and cgt-1 arrest d…	protein_coding_gene	Live	CEOP2232
WBGene00000481	cha-1	ZC416.8	A	Choline acetyltransferase	Glycerophospholipid metabolism	cha-1 is part of a gene complex, in which it shares a common promoter and first (noncoding) exon with unc-17 (and is thus coexpressed with unc-17), but in which the two genes encode mutationally separable functions; cha-1 encodes a choline acetyltransferase that synthesizes acetylcholine, is expressed in neurons, and is required for viability, normal growth, locomotion, and sensitivity to acetylc…	protein_coding_gene	Live
WBGene00011923	chhy-1	T22C8.2	B	Chondroitin hydrolase		chhy-1 encodes a chondroitin hydrolase orthologous to human HYAL1 (OMIM:607071, mutated in mucopolysaccharidosis type IX) and other hyaluronidases; in COS-7 cells, heterologously expressed CHHY-1 preferentially cleaves chondroitin as an endo-ss-galactosaminidase, with lesser activity on chondroitin sulfate A (CS-A) and CS-C, but almost no activity on hyaluronic acid; the optimum pH for CHHY-1 cle…	protein_coding_gene	Live
WBGene00007465	chil-1	C08H9.4	A	Chitinase	Amino sugar and nucleotide sugar metabolism	chil-1 is an ortholog of human CHI3L1 (chitinase 3 like 1) and OVGP1 (oviductal glycoprotein 1); chil-1 is predicted to have chitin binding activity, based on protein domain information.	protein_coding_gene	Live	CEOP2460
WBGene00016642	chil-10	C44C1.2	C	Chitinase	Chininase-like, Glycoside hydrolase superfamily	chil-10 is an ortholog of human CHID1 (chitinase domain containing 1); chil-10 is predicted to have hydrolase activity, hydrolyzing O-glycosyl compounds, based on protein domain information; chil-10 is expressed in the head, intestine, and the rectal gland cell.	protein_coding_gene	Live	CEOPX012
WBGene00016665	chil-11	C45E5.2	A	Chitinase	Amino sugar and nucleotide sugar metabolism	chil-11 is an ortholog of human CHI3L1 (chitinase 3 like 1) and OVGP1 (oviductal glycoprotein 1); chil-11 is predicted to have chitin binding activity, based on protein domain information.	protein_coding_gene	Live
WBGene00010799	chil-12	M01B2.6	A	Chitinase	Amino sugar and nucleotide sugar metabolism	chil-12 is an ortholog of human CHI3L1 (chitinase 3 like 1) and OVGP1 (oviductal glycoprotein 1); chil-12 is predicted to have chitin binding activity, based on protein domain information.	protein_coding_gene	Live
WBGene00010945	chil-13	M176.8	A	Chitinase	Amino sugar and nucleotide sugar metabolism	chil-13 is an ortholog of human CHI3L1 (chitinase 3 like 1) and OVGP1 (oviductal glycoprotein 1); chil-13 is predicted to have chitin binding activity, based on protein domain information.	protein_coding_gene	Live
WBGene00019980	chil-14	R09B5.12	C	Chitinase	Chininase-like, Glycoside hydrolase superfamily	chil-14 is an ortholog of human CHID1 (chitinase domain containing 1); microarray, RNA sequencing, and tiling array studies indicate that chil-14 is regulated by nhr-114, nhr-62, eat-2, csr-1, pgl-1, pgl-3, glh-4, glh-1, jmjd-3.1, hsf-1, glp-1, isp-1, and nuo-6; microarray and RNA sequencing studies indicate that chil-14 is regulated by Methylmercuric chloride, D-glucose, Resveratrol, Hydrolyzabl…	protein_coding_gene	Live
WBGene00011157	chil-15	R09D1.1	A	Chitinase	Amino sugar and nucleotide sugar metabolism	chil-15 is an ortholog of human CHI3L1 (chitinase 3 like 1) and OVGP1 (oviductal glycoprotein 1); chil-15 is predicted to have chitin binding activity, based on protein domain information.	protein_coding_gene	Live
WBGene00011158	chil-16	R09D1.2	A	Chitinase	Amino sugar and nucleotide sugar metabolism	chil-16 is an ortholog of human CHI3L1 (chitinase 3 like 1) and OVGP1 (oviductal glycoprotein 1); chil-16 is predicted to have chitin binding activity, based on protein domain information.	protein_coding_gene	Live
WBGene00011159	chil-17	R09D1.3	A	Chitinase	Amino sugar and nucleotide sugar metabolism	chil-17 is an ortholog of human CHI3L1 (chitinase 3 like 1) and OVGP1 (oviductal glycoprotein 1); chil-17 is predicted to have chitin binding activity, based on protein domain information.	protein_coding_gene	Live
WBGene00011161	chil-18	R09D1.5	A	Chitinase	Amino sugar and nucleotide sugar metabolism	chil-18 is an ortholog of human CHI3L1 (chitinase 3 like 1) and OVGP1 (oviductal glycoprotein 1); chil-18 is predicted to have chitin binding activity, based on protein domain information.	protein_coding_gene	Live
WBGene00011162	chil-19	R09D1.6	A	Chitinase	Amino sugar and nucleotide sugar metabolism	chil-19 is an ortholog of human CHI3L1 (chitinase 3 like 1) and OVGP1 (oviductal glycoprotein 1); chil-19 is predicted to have chitin binding activity, based on protein domain information.	protein_coding_gene	Live
WBGene00007466	chil-2	C08H9.6	A	Chitinase	Amino sugar and nucleotide sugar metabolism	chil-2 is an ortholog of human CHI3L1 (chitinase 3 like 1) and OVGP1 (oviductal glycoprotein 1); chil-2 is predicted to have chitin binding activity, based on protein domain information.	protein_coding_gene	Live
WBGene00011163	chil-20	R09D1.7	A	Chitinase	Amino sugar and nucleotide sugar metabolism	chil-20 is an ortholog of human CHI3L1 (chitinase 3 like 1) and OVGP1 (oviductal glycoprotein 1); chil-20 is predicted to have chitin binding activity, based on protein domain information.	pseudogene	Live
WBGene00011164	chil-21	R09D1.8	A	Chitinase	Amino sugar and nucleotide sugar metabolism	chil-21 is an ortholog of human CHI3L1 (chitinase 3 like 1) and OVGP1 (oviductal glycoprotein 1); chil-21 is predicted to have chitin binding activity, based on protein domain information.	protein_coding_gene	Live
WBGene00011166	chil-22	R09D1.10	A	Chitinase	Amino sugar and nucleotide sugar metabolism	chil-22 is an ortholog of human CHI3L1 (chitinase 3 like 1) and OVGP1 (oviductal glycoprotein 1); chil-22 is predicted to have chitin binding activity, based on protein domain information.	protein_coding_gene	Live
WBGene00011167	chil-23	R09D1.11	A	Chitinase	Amino sugar and nucleotide sugar metabolism	chil-23 is an ortholog of human CHI3L1 (chitinase 3 like 1) and OVGP1 (oviductal glycoprotein 1); chil-23 is predicted to have chitin binding activity, based on protein domain information.	protein_coding_gene	Live
WBGene00020407	chil-24	T10D4.3	A	Chitinase	Amino sugar and nucleotide sugar metabolism	chil-24 is an ortholog of human CHI3L1 (chitinase 3 like 1) and OVGP1 (oviductal glycoprotein 1); chil-24 is predicted to have chitin binding activity, based on protein domain information.	protein_coding_gene	Live
WBGene00011846	chil-25	T19H5.1	A	Chitinase	Amino sugar and nucleotide sugar metabolism	chil-25 is an ortholog of human CHI3L1 (chitinase 3 like 1) and OVGP1 (oviductal glycoprotein 1); chil-25 is predicted to have chitin binding activity, based on protein domain information.	protein_coding_gene	Live
WBGene00011847	chil-26	T19H5.2	C	Chitinase	Chininase-like, Glycoside hydrolase superfamily	chil-26 is predicted to have chitinase activity, based on protein domain information.	protein_coding_gene	Live
WBGene00011848	chil-27	T19H5.3	A	Chitinase	Amino sugar and nucleotide sugar metabolism	Microarray and tiling array studies indicate that chil-27 is affected by lin-15B, rsr-2, clk-1, and eat-2; microarray studies indicate that chil-27 is affected by Atrazine and Sirolimus.	protein_coding_gene	Live
WBGene00007467	chil-3	C08H9.7	A	Chitinase	Amino sugar and nucleotide sugar metabolism	chil-3 is an ortholog of human CHI3L1 (chitinase 3 like 1) and OVGP1 (oviductal glycoprotein 1); chil-3 is predicted to have chitin binding activity, based on protein domain information.	protein_coding_gene	Live	CEOP2460
WBGene00007469	chil-4	C08H9.10	A	Chitinase	Amino sugar and nucleotide sugar metabolism	chil-4 is an ortholog of human CHI3L1 (chitinase 3 like 1) and OVGP1 (oviductal glycoprotein 1); chil-4 is predicted to have chitin binding activity, based on protein domain information.	protein_coding_gene	Live
WBGene00007470	chil-5	C08H9.11	A	Chitinase	Amino sugar and nucleotide sugar metabolism	chil-5 is an ortholog of human CHI3L1 (chitinase 3 like 1) and OVGP1 (oviductal glycoprotein 1); chil-5 is predicted to have chitin binding activity, based on protein domain information.	protein_coding_gene	Live	CEOP2460
WBGene00007471	chil-6	C08H9.12	A	Chitinase	Amino sugar and nucleotide sugar metabolism	chil-6 is an ortholog of human CHI3L1 (chitinase 3 like 1) and OVGP1 (oviductal glycoprotein 1); chil-6 is predicted to have chitin binding activity, based on protein domain information.	protein_coding_gene	Live	CEOP2460
WBGene00007472	chil-7	C08H9.13	A	Chitinase	Amino sugar and nucleotide sugar metabolism	chil-7 is an ortholog of human CHI3L1 (chitinase 3 like 1) and OVGP1 (oviductal glycoprotein 1); chil-7 is predicted to have chitin binding activity, based on protein domain information.	protein_coding_gene	Live
WBGene00007473	chil-8	C08H9.14	A	Chitinase	Amino sugar and nucleotide sugar metabolism	chil-8 is an ortholog of human CHI3L1 (chitinase 3 like 1) and OVGP1 (oviductal glycoprotein 1); chil-8 is predicted to have chitin binding activity, based on protein domain information.	protein_coding_gene	Live
WBGene00014162	chil-9	ZK938.6	A	Chitinase	Amino sugar and nucleotide sugar metabolism	chil-9 is an ortholog of human CHI3L1 (chitinase 3 like 1) and OVGP1 (oviductal glycoprotein 1); chil-9 is predicted to have chitin binding activity, based on protein domain information.	protein_coding_gene	Live	CEOP2456
WBGene00000496	chs-1	T25G3.2	A	Chitine synthase	Amino sugar and nucleotide sugar metabolism	chs-1 encodes a chitin synthase, paralogous to CHS-2; chs-1 is required for embryonic chitin synthesis, eggshell synthesis and osmotic integrity, error-free chromosomal segregation during meiosis, polar body extrusion, association of the sperm pronucleus/centrosome complex (SPCC) with the early embryonic cortex, localization of PAR-2 in early embryos, posterior localization of P granules or PIE-1…	protein_coding_gene	Live	CEOP1400
WBGene00000497	chs-2	F48A11.1	A	Chitine synthase	Amino sugar and nucleotide sugar metabolism	chs-2 encodes a putative chitin synthase, paralogous to CHS-1; CHS-2 is required for synthesis of chitin lining the inner pharyngeal surface (primarily in the buccal cavity and grinder), while CHS-1 is dispensable for pharyngeal chitin; CHS-2 is also required for normal pharyngeal shape and function, and for larval viability; chs-2(RNAi) animals have abnormally large, misshapen grinders, and arre…	protein_coding_gene	Live
WBGene00008050	chst-1	C41C4.1	C	Chondroitin-4-sulfotransferase		chst-1 encodes for a chondroitin sulfate (CS) 4-O-sulfotransferase in C. elegans and shows similarity to human CS 4-O-sulfotransferases; loss of chst-1 leads to lack of sulfation at the C4-position of galactosamine in CS and reduced survival rates of the worms upon exposure to sodium hypochlorite.	protein_coding_gene	Live
WBGene00000503	cht-1	C04F6.3	A	Chitinase	Amino sugar and nucleotide sugar metabolism	cht-1 encodes a chitinase orthologous to human chitinase-1 (OMIM:600031, mutations are associated with chitotriosidase deficiency); CHT-1 is predicted to function as an extracellular O-glycosyl hydrolase that hydrolyzes the glycosidic bond between two or more carbohydrates; in C. elegans, CHT-1 may play a role in embryogenesis, and may also be required for cuticle degradation during molting and d…	protein_coding_gene	Live
WBGene00011757	cht-2	T13H5.3	A	Chitinase	Amino sugar and nucleotide sugar metabolism	cht-2 is an ortholog of human CHI3L1 (chitinase 3 like 1) and OVGP1 (oviductal glycoprotein 1); cht-2 is predicted to have chitin binding activity, based on protein domain information.	protein_coding_gene	Live
WBGene00016084	cht-3	C25A8.4	C	Chitinase	Chitinase II, Glycoside hydrolase family 18, catalytic domain, Glycoside hydrolase superfamily	cht-3 is an ortholog of human CHI3L1 (chitinase 3 like 1) and OVGP1 (oviductal glycoprotein 1); cht-3 is predicted to have chitin binding activity, based on protein domain information; cht-3 is expressed in the vulA, vulB1, vulB2, vulC, vulD, vulE, vulF, and the uterine toroidal epithelial cell.	protein_coding_gene	Live
WBGene00021252	cht-4	Y22D7AL.14	A	Chitinase	Amino sugar and nucleotide sugar metabolism	cht-4 is predicted to have chitin binding activity, based on protein domain information.	protein_coding_gene	Live
WBGene00086546	cil-1	C50C3.7	C	Inositol polyphosphate 5-phosphatase	Inositol polyphosphate-related phosphatase	cil-1 is an ortholog of human INPP5K (inositol polyphosphate-5-phosphatase K), INPP5J (inositol polyphosphate-5-phosphatase J) and INPP5E (inositol polyphosphate-5-phosphatase E); cil-1 is involved in dendrite development and spermatogenesis; cil-1 is localized to the axon, the dendrite, the neuronal cell body, the non-motile cilium and the nucleus.	protein_coding_gene	Live	CEOP3484
WBGene00000509	cka-1	C28D4.2	A	Choline kinase	Glycerophospholipid metabolism	cka-1 encodes an isoform of choline kinase whose activity has been verified in vitro, and that has a strong preference for choline over ethanolamine; CKA-1 and CKA-2 comprise a related group ('A') of choline kinases.	protein_coding_gene	Live
WBGene00000510	cka-2	C52B9.1	A	Choline kinase	Glycerophospholipid metabolism	cka-2 encodes an isoform of choline kinase whose activity has been verified in vitro; CKA-1 and CKA-2 comprise a related group ('A') of choline kinases; purified CKA-2 is dimeric, requires 1 mM Mg(2+) for optimal activity, and has a strong preference for choline over ethanolamine; CKA-2 has a pH optimum of 10 and a k(cat) of 74/s, close to the maximum rate observed for yeast and rat enzymes.	protein_coding_gene	Live
WBGene00000511	ckb-1	B0285.8	A	Choline kinase	Glycerophospholipid metabolism	ckb-1 encodes a putative choline kinase; CKB-1 through CKB-4 comprise a related group ('B') of choline kinases.	protein_coding_gene	Live	CEOP3176
WBGene00000512	ckb-2	B0285.9	A	Choline kinase	Glycerophospholipid metabolism	ckb-2 encodes an isoform of choline kinase whose activity has been verified in vitro; CKB-1 through CKB-4 comprise a related group ('B') of choline kinases; purified CKB-2 has a strong preference for choline over ethanolamine, a specific activity of 2.4 micromol/min/mg protein and a pH optimum near 10.	protein_coding_gene	Live	CEOP3176
WBGene00000513	ckb-3	B0285.10	A	Choline kinase	Glycerophospholipid metabolism	ckb-3 encodes a putative choline kinase; CKB-1 through CKB-4 comprise a related group ('B') of choline kinases.	protein_coding_gene	Live
WBGene00000514	ckb-4	F22F7.5	A	Choline kinase	Glycerophospholipid metabolism	ckb-4 encodes an isoform of choline kinase whose activity has been verified in vitro, and that has a strong preference for choline over ethanolamine; CKB-1 through CKB-4 comprise a related group ('B') of choline kinases.	protein_coding_gene	Live
WBGene00000515	ckc-1	T27A10.3	A	Choline kinase	Glycerophospholipid metabolism	ckc-1 encodes a putative ethanolamine or choline kinase, with somewhat more sequence similarity to ethanolamine kinases; CKC-1 is the sole member of a 'C' group of choline/ethanolamine kinases.	protein_coding_gene	Live
WBGene00000536	clk-1	ZC395.2	A	demethoxyubiquinone (DMQ) hydroxylase	Ubiquinone and other terpenoid-quinone biosynthesis	clk-1 encodes the C. elegans ortholog of COQ7/CAT5, a highly conserved demethoxyubiquinone (DMQ) hydroxylase that is necessary for the biosynthesis of ubiquinone (coenzyme Q, Q9) from 5-demethoxyubiquinone (DMQ9); in C. elegans, CLK-1 activity is required for normal physiological rates of growth, development, behavior, and aging, as well as for normal brood sizes.	protein_coding_gene	Live	CEOP3280
WBGene00195063	coa-1	Y38C1AA.14	C	ETC - Cytochrome C oxidase assembly factor		coa-1 is an ortholog of human COA1 (cytochrome c oxidase assembly factor 1); RNA sequencing studies indicate that coa-1 is affected by cox-5B, jmjd-3.1, jmjd-1.2, and hsf-1; RNA sequencing studies indicate that coa-1 is affected by Rotenone; RNA sequencing studies indicate that coa-1 is enriched in the germ line and in the NSM neurons	protein_coding_gene	Live	CEOP4636
WBGene00018046	coa-3	F35D11.5	C	ETC - Cytochrome C oxidase assembly factor		coa-3 is an ortholog of human COA3 (cytochrome c oxidase assembly factor 3); microarray, tiling array, and RNA sequencing studies indicate that coa-3 is affected by rde-4, zfp-1, daf-16, clk-1, jmjd-3.1, jmjd-1.2, mir-34, sir-2.1, daf-2, and gei-8; RNA sequencing and microarray studies indicate that coa-3 is affected by Rotenone, Cry5B, and Humic substances; tiling array and RNA sequencing studie…	protein_coding_gene	Live	CEOP2726
WBGene00011857	coa-4	T20D3.3	C	ETC - Cytochrome C oxidase assembly factor		Microarray and RNA sequencing studies indicate that coa-4 is affected by rde-4, zfp-1, aak-2, clk-1, htz-1, lin-35, hsf-1, emb-4, sir-2.1, ain-1, xpa-1, and let-60; microarray studies indicate that coa-4 is affected by Cry5B; RNA sequencing studies indicate that coa-4 is enriched in the germ line and in the ASER neurons.	protein_coding_gene	Live	CEOP5626
WBGene00012483	coa-5	Y18D10A.16	C	ETC - Cytochrome C oxidase assembly factor		coa-5 is an ortholog of human COA5 (cytochrome c oxidase assembly factor 5); microarray and RNA sequencing studies indicate that coa-5 is affected by Hydrogen sulfide, Rotenone, D-glucose, Cry5B, Paraquat, Sirolimus, and Allantoin; RNA sequencing and microarray studies indicate that coa-5 is enriched in the intestine and muscle cell and in the AFD and ASER neurons.	protein_coding_gene	Live
WBGene00013893	coa-6	ZC434.7	C	ETC - Cytochrome C oxidase assembly factor	Cytochrome c oxidase, subunit Vib domain	ZC434.7 is an ortholog of human KIAA0391 (KIAA0391); ZC434.7 is predicted to have cytochrome-c oxidase activity, based on protein domain information.	protein_coding_gene	Live	CEOP1596
WBGene00013925	coa-7	ZK20.4	C	ETC - Cytochrome C oxidase assembly factor		coa-7 is an ortholog of human COA7 (cytochrome c oxidase assembly factor 7 (putative)); microarray, RNA sequencing, and proteomic studies indicate that coa-7 is affected by cyc-1, daf-16, daf-2, jmjd-3.1, jmjd-1.2, hsf-1, ifg-1, let-418, chd-3, glp-1, pgl-1, pgl-3, glh-4, glh-1, emb-4, sir-2.1, fbf-1, mir-243, isp-1, and nuo-6; microarray and RNA sequencing studies indicate that coa-7 is affected…	protein_coding_gene	Live	CEOP2568
WBGene00018741	comt-1	F53B3.2	C	Catechol-O-Methyltransferase		comt-1 is an ortholog of human COMTD1 (catechol-O-methyltransferase domain containing 1); comt-1 is predicted to have O-methyltransferase activity, based on protein domain information.	protein_coding_gene	Live
WBGene00012518	comt-2	Y32B12A.3	C	Catechol-O-Methyltransferase		comt-2 is an ortholog of human COMTD1 (catechol-O-methyltransferase domain containing 1); comt-2 is involved in innate immune response; comt-2 is predicted to have O-methyltransferase activity, based on protein domain information.	protein_coding_gene	Live
WBGene00021487	comt-3	Y40B10A.2	C	Catechol-O-Methyltransferase		comt-3 is an ortholog of human COMTD1 (catechol-O-methyltransferase domain containing 1); comt-3 is predicted to have O-methyltransferase activity, based on protein domain information.	protein_coding_gene	Live
WBGene00021491	comt-4	Y40B10A.6	C	Catechol-O-Methyltransferase		comt-4 is an ortholog of human COMTD1 (catechol-O-methyltransferase domain containing 1); comt-4 is predicted to have O-methyltransferase activity, based on protein domain information.	protein_coding_gene	Live
WBGene00021492	comt-5	Y40B10A.7	C	Catechol-O-Methyltransferase		comt-5 is an ortholog of human COMTD1 (catechol-O-methyltransferase domain containing 1); comt-5 is predicted to have O-methyltransferase activity, based on protein domain information.	protein_coding_gene	Live
WBGene00000761	coq-1	C24A11.9	A	hexaprenyl pyrophosphate synthetase	Terpenoid backbone biosynthesis	coq-1 encodes a putative hexaprenyl pyrophosphate synthetase, orthologous to S. cerevisiae COQ1; COQ-1 is required for ubiquinone (coenzyme Q9) biosynthesis and for normally short lifespan; coq-1 mutants have slowed pharyngeal pumping, and eventually arrest as paralysed larvae before dying; coq-1(RNAi) animals have reduced levels of coenzyme Q9 and superoxide, and have abnormally long lifespans; …	protein_coding_gene	Live	CEOP1248
WBGene00000762	coq-2	F57B9.4	A	para-hydroxybenzoate-polyprenyl transferase	Ubiquinone and other terpenoid-quinone biosynthesis	coq-2 encodes a putative para-hydroxybenzoate-polyprenyl transferase (UbiA prenyltransferase), orthologous to S. cerevisiae COQ2; COQ-2 is required for ubiquinone (coenzyme Q9) biosynthesis and for normally short lifespan; coq-2 mutants have slowed pharyngeal pumping, and eventually arrest as paralysed larvae before dying; coq-2(RNAi) animals have reduced levels of coenzyme Q9 and superoxide, and…	protein_coding_gene	Live	CEOP3404
WBGene00000763	coq-3	Y57G11C.11	A	3,4-dihydroxy-5-hexaprenylbenzoate methyltransferase	Ubiquinone and other terpenoid-quinone biosynthesis	coq-3 encodes a putative 3,4-dihydroxy-5-hexaprenylbenzoate methyltransferase, orthologous to S. cerevisiae COQ3; by orthology, COQ-3 is predicted to be in a complex with COQ-4 (and perhaps COQ-6), and to be required for two different steps of ubiquinone synthesis; COQ-3 is required for viability, ubiquinone (coenzyme Q9) biosynthesis and for normally short lifespan; coq-3 null mutations are leth…	protein_coding_gene	Live	CEOP4580
WBGene00000764	coq-4	T03F1.2	C	Ubiquinone biosynthesis	ubiquinone biosynthesis	coq-4 encodes an ortholog of S. cerevisiae COQ4; while COQ-4 is conserved between eukaryotes and bacteria, its biochemical function is unknown; by orthology, COQ-4 is predicted to peripherally associate with the matrix face of the mitochondrial inner membrane, in a complex with COQ-3 (and perhaps COQ-6), and to be required to maintain a steady-state level of CLK-1/COQ-7 protein; COQ-4 is required…	protein_coding_gene	Live	CEOP1124
WBGene00000765	coq-5	ZK652.9	A	2-hexaprenyl-6-methoxy-1,4-benzoquinone methyltransferase	Ubiquinone and other terpenoid-quinone biosynthesis	coq-5 encodes a putative 2-hexaprenyl-6-methoxy-1,4-benzoquinone methyltransferase, homologous to COQ5 in S. cerevisiae and to a family of methyltransferases involved in ubiquinone, menaquinone, biotin and sterol biosynthesis and in phosphatidylethanolamine methylation; COQ-5 is required for ubiquinone (coenzyme Q9) biosynthesis and for normally short lifespan; coq-5 can transgenically rescue a c…	protein_coding_gene	Live	CEOP3456
WBGene00000766	coq-6	K07B1.2	A	monooxygenase	Ubiquinone and other terpenoid-quinone biosynthesis	coq-6 encodes a putative flavin-dependent aromatic-ring monooxygenase, homologous to yeast COQ6; COQ-6 is required for ubiquinone (coenzyme Q9) biosynthesis and for normally short lifespan; coq-6(RNAi) animals have reduced levels of coenzyme Q9 and superoxide, and have abnormally long lifespans.	protein_coding_gene	Live	CEOP5224
WBGene00000767	coq-8	C35D10.4	C	Ubiquinone biosynthesis	ubiquinone biosynthesis	coq-8 encodes a putative protein kinase orthologous to ABC1 (COQ8) from S. cerevisiae and UbiB from E. coli, and paralogous to C. elegans D2023.6 and its (uncharacterized) eukaryotic orthologs; COQ-8 is required for ubiquinone (coenzyme Q9) biosynthesis and for normally short lifespan; alternative hypotheses for COQ-8's biochemical function are that it is a 2-polyprenylphenol 6-hydroxylase, or th…	protein_coding_gene	Live	CEOP3226
WBGene00012895	cox-10	Y46G5A.2	A	ETC - COMPLEX IV	Iron metabolism, Ox Phos CIV	cox-10 is orthologous to the human gene COX10 (YEAST) HOMOLOG, CYTOCHROME C OXIDASE ASSEMBLY PROTEIN (HEME A: FARNESYLTRANSFERASE) (COX10; OMIM:602125), which when mutated leads to disease.	protein_coding_gene	Live	CEOP2756
WBGene00010437	cox-11	JC8.5	C	ETC - COMPLEX IV	Ox Phos IV	cox-11 is an ortholog of human COX11 (COX11, cytochrome c oxidase copper chaperone); cox-11 is involved in reproduction; cox-11 is predicted to have copper ion binding activity, based on protein domain information; cox-11 is expressed in the nervous system and the intestine.	protein_coding_gene	Live	CEOP4536
WBGene00011526	cox-15	T06D8.5	A	ETC - COMPLEX IV	Iron metabolism, Ox Phos CIV	cox-15 is an ortholog of human COX15 (COX15, cytochrome c oxidase assembly); cox-15 is predicted to have oxidoreductase activity, acting on the CH-CH group of donors, based on protein domain information.	protein_coding_gene	Live	CEOP2524
WBGene00018240	cox-17	F40G9.2	C	ETC - COMPLEX IV	Ox Phos CIV	cox-17 is an ortholog of human COX17 (COX17, cytochrome c oxidase copper chaperone); cox-17 is predicted to have copper chaperone activity, based on protein domain information; cox-17 is expressed in the body region, reproductive system, and the body wall musculature.	protein_coding_gene	Live	CEOP3016
WBGene00021932	cox-18	Y55F3AR.1	C	Cytochrome C oxidase assembly factor		cox-18 is an ortholog of human COX18 (COX18, cytochrome c oxidase assembly factor); cox-18 is predicted to have membrane insertase activity, based on protein domain information.	protein_coding_gene	Live	CEOP4048
WBGene00012354	cox-4	W09C5.8	A	ETC - COMPLEX IV	Ox Phos CIV	W09C5.8 encodes the C. elegans ortholog of the cytochrome c oxidase (COX) subunit IV (COX IV); loss of W09C5.8 activity via RNAi results in a shortened life span, reduced fertility, and defects in mitochondrial respiratory chain function.	protein_coding_gene	Live
WBGene00012553	cox-5A	Y37D8A.14	A	ETC - COMPLEX IV	Oxidative phosphorylation	cco-2 encodes the C. elegans ortholog of the cytochrome c oxidase (COX) subunit Va (COX Va); loss of cco-2 activity via RNAi results in a shortened life span, reduced fertility, and defects in mitochondrial respiratory chain function.	protein_coding_gene	Live
WBGene00000371	cox-5B	F26E4.9	A	ETC - COMPLEX IV	Oxidative phosphorylation	cco-1 encodes the ortholog of the nuclear-encoded cytochrome c oxidase-1 subunit Vb/COX4, a component of the electron transport chain in mitochondria; knock-down of cco-1 via RNA interference in specific tissues like body wall muscle decreases life span, whereas knock-down in the nervous system and intestine increases life-span; the effects of cco-1 on life span indicate that the electron transpo…	protein_coding_gene	Live	CEOP1930
WBGene00006519	cox-6A	F54D8.2	A	ETC - COMPLEX IV	Oxidative phosphorylation	tag-174 is an ortholog of human COX6A2 (cytochrome c oxidase subunit 6A2) and COX6A1 (cytochrome c oxidase subunit 6A1); tag-174 is predicted to have cytochrome-c oxidase activity, based on protein domain information; tag-174 is expressed in the pharynx, hypodermis, intestine, and the body wall musculature; tag-174 is localized to the mitochondrion.	protein_coding_gene	Live
WBGene00022170	cox-6B	Y71H2AM.5	A	ETC - COMPLEX IV	Oxidative phosphorylation	Y71H2AM.5 is an ortholog of human COX6B1 (cytochrome c oxidase subunit 6B1) and COX6B2 (cytochrome c oxidase subunit 6B2); RNA sequencing, tiling array, and microarray studies indicate that Y71H2AM.5 is affected by aak-2, daf-12, npr-1, jmjd-3.1, jmjd-1.2, and sir-2.1; RNA sequencing studies indicate that Y71H2AM.5 is affected by Rotenone and D-glucose; RNA sequencing and microarray studies indic…	protein_coding_gene	Live	CEOP3084
WBGene00017926	cox-6C	F29C4.2	A	ETC - COMPLEX IV	Oxidative phosphorylation	F29C4.2 is an ortholog of human COX6C (cytochrome c oxidase subunit 6C); F29C4.2 is predicted to have cytochrome-c oxidase activity, based on protein domain information.	protein_coding_gene	Live
WBGene00009161	cox-7C	F26E4.6	A	ETC - COMPLEX IV	Oxidative phosphorylation	F26E4.6 is an ortholog of human COX7C (cytochrome c oxidase subunit 7C); F26E4.6 is predicted to have cytochrome-c oxidase activity, based on protein domain information.	protein_coding_gene	Live
WBGene00000775	cpin-1	F38E11.3	A	guanine aminohydrolase	Histidine metabolism	cpin-1 is orthologous to a mammalian protein variously identified as guanine aminohydrolase (or guanine deaminase, or guanase), cypin, or p51-nedasin.	protein_coding_gene	Live
WBGene00012907	cpt-1	Y46G5A.17	A	Carnitine palmitoyltranferase	Carnitine shuttle; Fatty acid metabolism	Y46G5A.17 is orthologous to the human gene SIMILAR TO CARNITINE PALMITOYLTRANSFERASE I, LIVER (CPT1A; OMIM:600528), which when mutated leads to disease.	protein_coding_gene	Live	CEOP2721
WBGene00011122	cpt-2	R07H5.2	A	Carnitine palmitoyltranferase	Carnitine shuttle; Fatty acid metabolism; Propanoate metabolism	cpt-2 encodes a carnitine palmitoyltranferase orthologous to the human gene CPT2, an enzyme involved in fatty acid oxidation.	protein_coding_gene	Live	CEOP4424
WBGene00021703	cpt-3	Y48G9A.10	A	Carnitine palmitoyltranferase	Carnitine shuttle; Fatty acid metabolism	cpt-3 is an ortholog of human CPT1B (carnitine palmitoyltransferase 1B), CPT1C (carnitine palmitoyltransferase 1C) and CPT1A (carnitine palmitoyltransferase 1A); cpt-3 is predicted to have transferase activity, transferring acyl groups, based on protein domain information.	protein_coding_gene	Live
WBGene00019644	cpt-4	K11D12.4	A	Carnitine palmitoyltranferase	Carnitine shuttle; Fatty acid metabolism	cpt-4 is an ortholog of human CPT1B (carnitine palmitoyltransferase 1B), CPT1C (carnitine palmitoyltransferase 1C) and CPT1A (carnitine palmitoyltransferase 1A); cpt-4 is predicted to have transferase activity, transferring acyl groups, based on protein domain information.	protein_coding_gene	Live
WBGene00008629	cpt-5	F09F3.9	A	Carnitine palmitoyltranferase	Carnitine shuttle; Fatty acid metabolism	cpt-5 is an ortholog of human CPT1B (carnitine palmitoyltransferase 1B), CPT1C (carnitine palmitoyltransferase 1C) and CPT1A (carnitine palmitoyltransferase 1A); cpt-5 is predicted to have transferase activity, transferring acyl groups, based on protein domain information.	protein_coding_gene	Live
WBGene00020911	cpt-6	W01A11.5	A	Carnitine palmitoyltranferase	Carnitine shuttle; Fatty acid metabolism	cpt-6 is an ortholog of human CPT1B (carnitine palmitoyltransferase 1B), CPT1C (carnitine palmitoyltransferase 1C) and CPT1A (carnitine palmitoyltransferase 1A); cpt-6 is predicted to have transferase activity, transferring acyl groups, based on protein domain information; cpt-6 is expressed in the hypodermis.	protein_coding_gene	Live
WBGene00020068	cra-1	R13F6.10	C	Acetyltransferase	paralog to hpo-29	cra-1 is an ortholog of human NAA25 (N(alpha)-acetyltransferase 25, NatB auxiliary subunit); cra-1 is involved in embryo development and oogenesis; cra-1 is expressed in the reproductive system, intestine, and the body wall musculature.	protein_coding_gene	Live
WBGene00017763	crls-1	F23H11.9	A	Cardiolipin synthase	Glycerophospholipid metabolism	crls-1 encodes a cardiolipin synthase; by homology, CRLS-1 is predicted to catalyze cardiolipin biosynthesis from phosphatidylglycerol and cytidinediphosphate-diacylglycerol, and loss of crls-1 activity results in reduced levels of cardiolipin and elevated levels of phosphatidylglycerol; in C. elegans, crls-1 activity is required for normal germ cell mitochondrial membrane potential and cristae m…	protein_coding_gene	Live	CEOP3048
WBGene00000829	ctb-1	MTCE.21	A	ETC - COMPLEX III	Oxidative phosphorylation	The ctb-1 gene resides on the mitochondrial chromosome, and encodes the cytochrome b protein of mitochondrial complex III; mutation of ctb-1 suppresses the slow embryonic development of isp-1 mutants, while enhancing their paraquat resistance.	protein_coding_gene	Live
WBGene00010964	ctc-1	MTCE.26	A	ETC - COMPLEX IV	Oxidative phosphorylation	The ctc-1 gene resides on the mitochondrial chromosome, and encodes the protein cytochrome c oxidase subunit 1; CTC-1 functions as the catalytic subunit of the cytochrome c oxidase complex (also known as Complex IV) that is the terminal member of the electron transport chain that catalyzes the reduction of oxygen to water.	protein_coding_gene	Live
WBGene00010965	ctc-2	MTCE.31	A	ETC - COMPLEX IV	Oxidative phosphorylation	The ctc-2 gene resides on the mitochondrial chromosome, and encodes the protein cytochrome c oxidase subunit 2; cytochrome c oxidase is the component of the respiratory chain that catalyzes the reduction of oxygen to water; CTC-2 is one of the 3 subunits (1-3) that forms the functional core of the enzyme complex.	protein_coding_gene	Live
WBGene00010962	ctc-3	MTCE.23	A	ETC - COMPLEX IV	Oxidative phosphorylation	The ctc-3 gene resides on the mitochondrial chromosome, and encodes the protein cytochrome c oxidase subunit 3; cytochrome c oxidase is the component of the respiratory chain that catalyzes the reduction of oxygen to water; CTC-3 is one of the 3 subunits (1-3) that forms the functional core of the enzyme complex.	protein_coding_gene	Live
WBGene00009048	cth-1	F22B8.6	A	Cystathionine gamma-lyase	Cysteine and methionine metabolism; Glycine, serine and threonine metabolism; Selenocompound metabolism	cth-1 encodes a putative cystathionine gamma-lyase; CTH-1 is orthologous to human CTH (OMIM:607657, mutated in cystathioninuria), extremely similar to its paralog CTH-2, and also paralogous to CBL-1; either CTH-1, or CTH-2, or both proteins weakly inhibit DHC-1 in vivo.	protein_coding_gene	Live
WBGene00022856	cth-2	ZK1127.10	A	Cystathionine gamma-lyase	Cysteine and methionine metabolism; Glycine, serine and threonine metabolism; Selenocompound metabolism	cth-2 encodes a putative cystathionine gamma-lyase; CTH-2 is orthologous to human CTH (OMIM:607657, mutated in cystathioninuria), extremely similar to its paralog CTH-1, and also paralogous to CBL-1; either CTH-2, or CTH-1, or both proteins weakly inhibit DHC-1 in vivo; CTH-2 is expressed in both larval and adult hypodermis, anal depressor muscle, and body wall muscle, as well as in adult vulval …	protein_coding_gene	Live
WBGene00000830	ctl-1	Y54G11A.6	A	Catalase	Methane metabolism; Reactive oxygen species degradation; Tryptophan metabolism	ctl-1 encodes one of three C. elegans catalases; CTL-1 exhibits catalase activity in vitro, and thus likely functions in vivo as an antioxidant enzyme that protects cells from reactive oxygen species; ctl-1 activity contributes to the extended lifespan seen in daf-2 mutant animals; in addition, ctl-1 expression is negatively regulated by DAF-2-mediated insulin signaling; as CTL-1 does not possess…	protein_coding_gene	Live
WBGene00000831	ctl-2	Y54G11A.5	A	Catalase	Methane metabolism; Reactive oxygen species degradation; Tryptophan metabolism	ctl-2 encodes one of three C. elegans catalases; CTL-2 exhibits catalase and peroxidase activity in vitro, and thus likely functions in vivo as an antioxidant enzyme that protects cells from reactive oxygen species; ctl-2 activity is required for normal lifespan as well as for the extended lifespan seen in daf-2 mutant animals; in addition, ctl-2 is required for normal egg-laying capacity and for…	protein_coding_gene	Live
WBGene00012316	ctps-1	W06H3.3	A	CTP synthase	Pyrimidine metabolism	ctps-1 is an ortholog of human CTPS1 (CTP synthase 1) and CTPS2 (CTP synthase 2); ctps-1 is predicted to have CTP synthase activity, based on protein domain information; ctps-1 is expressed in the intestine.	protein_coding_gene	Live	CEOP5456
WBGene00000833	cts-1	T20G5.2	A	Citrate synthase	Citrate cycle (TCA cycle)	cts-1 encodes a citrate synthase; by homology, CTS-1 is predicted to function in the citric acid cycle to catalyze the formation of citrate from oxaloacetate and acetyl-CoA; cts-1 is required for embryonic development.	protein_coding_gene	Live	CEOP3660
WBGene00000869	cyc-1	C54G4.8	A	ETC - COMPLEX III	Oxidative phosphorylation	cyc-1 encodes a component of complex III ( cytochrome c reductase) required for normal ATP production; reduction of ATP production by cyc-1(RNAi) decreases growth rate and body size, slows behavior, and increases lifespan; cyc-1 encodes a protein predicted by Eisenberg and coworkers, with 52% accuracy, to be mitochondrial	protein_coding_gene	Live	CEOP1448
WBGene00017121	cyc-2.1	E04A4.7	A	ETC - Complex III	Sulfur metabolism	cyc-2.1 encodes, along with cyc-2.2, one of two C. elegans cytochrome c proteins; the product of cyc-2.1 is predicted to function in the electron transport chain by transferring electrons from respiratory chain Complex III to Complex IV; large-scale RNAi screens indicate the cyc-2.1 activity is required for embryonic and larval development as well as for normal brood sizes and growth rates.	protein_coding_gene	Live	CEOP4148
WBGene00013854	cyc-2.2	ZC116.2	A	ETC - Complex III	Sulfur metabolism	cyc-2.2 encodes, along with cyc-2.1, one of two C. elegans cytochrome c proteins; the product of cyc-2.2 is predicted to function in the electron transport chain by transferring electrons from respiratory chain Complex III to Complex IV; RNAi screens indicate the cyc-2.2 activity is required for embryonic development as well as for normal body size and rates of growth.	protein_coding_gene	Live
WBGene00011677	cyp-13A1	T10B9.8	C	Cytochrome P450		cyp-13A1 encodes one of ~80 C. elegans cytochrome P450s, membrane-associated, heme-containing NADPH-dependent monooxygenases that catalyze the oxidative metabolism of a variety of exogenous and endogenous compounds.	protein_coding_gene	Live	CEOP2766
WBGene00014254	cyp-13A10	ZK1320.4	C	Cytochrome P450		cyp-13A10 encodes one of ~80 C. elegans cytochrome P450s: membrane-associated, heme-containing NADPH-dependent monooxygenases that catalyze the oxidative metabolism of a variety of exogenous and endogenous compounds.	protein_coding_gene	Live
WBGene00008809	cyp-13A11	F14F7.2	C	Cytochrome P450		cyp-13A11 encodes one of ~80 C. elegans cytochrome P450s: membrane-associated, heme-containing NADPH-dependent monooxygenases that catalyze the oxidative metabolism of a variety of exogenous compounds and endogenous substrates; cyp-13A11 expression is upregulated in response to the tetrachlorobiphenyl PCB52.	protein_coding_gene	Live
WBGene00008810	cyp-13A12	F14F7.3	C	Cytochrome P450		cyp-13A12 encodes one of ~80 C. elegans cytochrome P450s: membrane-associated, heme-containing NADPH-dependent monooxygenases that catalyze the oxidative metabolism of a variety of exogenous compounds and endogenous substrates.	protein_coding_gene	Live
WBGene00011676	cyp-13A2	T10B9.7	C	Cytochrome P450		cyp-13A2 encodes one of ~80 C. elegans cytochrome P450s: membrane-associated, heme-containing NADPH-dependent monooxygenases that catalyze the oxidative metabolism of a variety of exogenous compounds and endogenous substrates.	protein_coding_gene	Live	CEOP2766
WBGene00011675	cyp-13A3	T10B9.5	C	Cytochrome P450		cyp-13A3 encodes one of ~80 C. elegans cytochrome P450s: membrane-associated, heme-containing NADPH-dependent monooxygenases that catalyze the oxidative metabolism of a variety of exogenous compounds and endogenous substrates.	protein_coding_gene	Live
WBGene00011671	cyp-13A4	T10B9.1	C	Cytochrome P450		cyp-13A4 encodes one of ~80 C. elegans cytochrome P450s: membrane-associated, heme-containing NADPH-dependent monooxygenases that catalyze the oxidative metabolism of a variety of exogenous compounds and endogenous substrates; loss of cyp-13A4 activity in large-scale RNAi screens in wild-type and various mutant backgrounds results in uncoordinated locomotion, reduced and/or slow growth, alteratio…	protein_coding_gene	Live
WBGene00011672	cyp-13A5	T10B9.2	C	Cytochrome P450		cyp-13A5 encodes one of ~80 C. elegans cytochrome P450s: membrane-associated, heme-containing NADPH-dependent monooxygenases that catalyze the oxidative metabolism of a variety of exogenous compounds and endogenous substrates; loss of cyp-13A5 activity in large-scale RNAi screens results in uncoordinated locomotion, decreased and/or slow growth, and cadmium hypersensitivity.	protein_coding_gene	Live
WBGene00011673	cyp-13A6	T10B9.3	C	Cytochrome P450		cyp-13A6 encodes one of ~80 C. elegans cytochrome P450s: membrane-associated, heme-containing NADPH-dependent monooxygenases that catalyze the oxidative metabolism of a variety of exogenous compounds and endogenous substrates; loss of cyp-13A6 activity in large-scale RNAi screens results in decreased and/or slow growth and cadmium hypersensitivity; cyp-13A6 expression is upregulated in response t…	protein_coding_gene	Live
WBGene00000372	cyp-13A7	T10B9.10	C	Cytochrome P450		cyp-13A7 encodes a homolog of cytochrome P450 proteins; these proteins are membrane proteins with a heme prosthetic group that catalyze the synthesis of steroid hormones (and bile salts), and also detoxify foreign substances (xenobiotic compounds); loss of cyp-13A7 activity in large-scale RNAi screens results in uncoordinated locomotion and decreased and/or slow growth; a cyp-13A7::gfp promoter f…	protein_coding_gene	Live
WBGene00011674	cyp-13A8	T10B9.4	C	Cytochrome P450		cyp-13A8 encodes one of ~80 C. elegans cytochrome P450s: membrane-associated, heme-containing NADPH-dependent monooxygenases that catalyze the oxidative metabolism of a variety of exogenous compounds and endogenous substrates; loss of cyp-13A8 activity in large-scale RNAi screens results in low levels of embryonic lethality, sluggish locomotion, and a clear appearance.	protein_coding_gene	Live
WBGene00008519	cyp-13B1	F02C12.5	C	Cytochrome P450		cyp-13B1 encodes one of ~80 C. elegans cytochrome P450s: membrane-associated, heme-containing NADPH-dependent monooxygenases that catalyze the oxidative metabolism of a variety of exogenous compounds and endogenous substrates.	protein_coding_gene	Live
WBGene00010606	cyp-13B2	K06G5.2	C	Cytochrome P450		cyp-13B2 encodes one of ~80 C. elegans cytochrome P450s: membrane-associated, heme-containing NADPH-dependent monooxygenases that catalyze the oxidative metabolism of a variety of exogenous compounds and endogenous substrates.	protein_coding_gene	Live
WBGene00010705	cyp-14A1	K09A11.2	C	Cytochrome P450		cyp-14A1 encodes one of ~80 C. elegans cytochrome P450s: membrane-associated, heme-containing NADPH-dependent monooxygenases that catalyze the oxidative metabolism of a variety of exogenous compounds and endogenous substrates.	protein_coding_gene	Live
WBGene00010706	cyp-14A2	K09A11.3	C	Cytochrome P450		cyp-14A2 encodes one of ~80 C. elegans cytochrome P450s: membrane-associated, heme-containing NADPH-dependent monooxygenases that catalyze the oxidative metabolism of a variety of exogenous compounds and endogenous substrates.	protein_coding_gene	Live
WBGene00010707	cyp-14A3	K09A11.4	C	Cytochrome P450		cyp-14A3 encodes one of ~80 C. elegans cytochrome P450s: membrane-associated, heme-containing NADPH-dependent monooxygenases that catalyze the oxidative metabolism of a variety of exogenous compounds and endogenous substrates; large-scale expression studies reveal cyp-14A3 expression in the intestine and some neurons; cyp-14A3 expression is upregulated in response to the tetrachlorobiphenyl PCB52…	protein_coding_gene	Live
WBGene00011009	cyp-14A4	R04D3.1	C	Cytochrome P450		cyp-14A4 encodes one of ~80 C. elegans cytochrome P450s: membrane-associated, heme-containing NADPH-dependent monooxygenases that catalyze the oxidative metabolism of a variety of exogenous compounds and endogenous substrates.	protein_coding_gene	Live
WBGene00000373	cyp-14A5	F08F3.7	C	Cytochrome P450		cyp-14A5 encodes one of ~80 C. elegans cytochrome P450s: membrane-associated, heme-containing NADPH-dependent monooxygenases that catalyze the oxidative metabolism of a variety of exogenous compounds and endogenous substrates; cyp-14A5 expression is upregulated in response to stressors such as ionizing radiation and bacterial infection.	protein_coding_gene	Live
WBGene00007963	cyp-25A1	C36A4.1	C	Cytochrome P450		cyp-25A1 encodes one of ~80 C. elegans cytochrome P450s: membrane-associated, heme-containing NADPH-dependent monooxygenases that catalyze the oxidative metabolism of a variety of exogenous compounds and endogenous substrates.	protein_coding_gene	Live
WBGene00007964	cyp-25A2	C36A4.2	C	Cytochrome P450		cyp-25A2 is an ortholog of human TBXAS1 (thromboxane A synthase 1) and members of the CYP3 (Cytochrome P4503) family including CYP3A43; cyp-25A2 is predicted to have heme binding activity, iron ion binding activity, and oxidoreductase activity, acting on paired donors, with incorporation or reduction of molecular oxygen, based on protein domain information.	protein_coding_gene	Live
WBGene00014697	cyp-25A3	C36A4.3	C	Cytochrome P450		cyp-25A3 is an ortholog of human TBXAS1 (thromboxane A synthase 1) and members of the CYP3 (Cytochrome P4503) family including CYP3A43; cyp-25A3 is predicted to have heme binding activity, iron ion binding activity, and oxidoreductase activity, acting on paired donors, with incorporation or reduction of molecular oxygen, based on protein domain information.	protein_coding_gene	Live
WBGene00007967	cyp-25A4	C36A4.6	C	Cytochrome P450		cyp-25A4 is an ortholog of human TBXAS1 (thromboxane A synthase 1) and members of the CYP3 (Cytochrome P4503) family including CYP3A7; cyp-25A4 is predicted to have heme binding activity, iron ion binding activity, and oxidoreductase activity, acting on paired donors, with incorporation or reduction of molecular oxygen, based on protein domain information.	protein_coding_gene	Live	CEOP3863
WBGene00019438	cyp-25A6	K06B9.1	C	Cytochrome P450		cyp-25A6 is an ortholog of human TBXAS1 (thromboxane A synthase 1) and members of the CYP3 (Cytochrome P4503) family including CYP3A43; cyp-25A6 is predicted to have heme binding activity, iron ion binding activity, and oxidoreductase activity, acting on paired donors, with incorporation or reduction of molecular oxygen, based on protein domain information.	protein_coding_gene	Live
WBGene00011830	cyp-29A2	T19B10.1	C	Cytochrome P450		cyp-29A2 is an ortholog of human CYP19A1 (cytochrome P450 family 19 subfamily A member 1) and CYP4V2 (cytochrome P450 family 4 subfamily V member 2); cyp-29A2 is predicted to have heme binding activity, iron ion binding activity, and oxidoreductase activity, acting on paired donors, with incorporation or reduction of molecular oxygen, based on protein domain information; cyp-29A2 is expressed in …	protein_coding_gene	Live
WBGene00021412	cyp-29A3	Y38C9B.1	C	Cytochrome P450		cyp-29A3 is an ortholog of human CYP19A1 (cytochrome P450 family 19 subfamily A member 1) and CYP4V2 (cytochrome P450 family 4 subfamily V member 2); cyp-29A3 is predicted to have heme binding activity, iron ion binding activity, and oxidoreductase activity, acting on paired donors, with incorporation or reduction of molecular oxygen, based on protein domain information.	protein_coding_gene	Live
WBGene00007140	cyp-29A4	B0331.1	A	Cytochrome P450	Arachidonic acid metabolism	cyp-29A4 is an ortholog of human CYP19A1 (cytochrome P450 family 19 subfamily A member 1) and CYP4V2 (cytochrome P450 family 4 subfamily V member 2); cyp-29A4 is predicted to have heme binding activity, iron ion binding activity, and oxidoreductase activity, acting on paired donors, with incorporation or reduction of molecular oxygen, based on protein domain information.	protein_coding_gene	Live
WBGene00010354	cyp-31A2	H02I12.8	C	Cytochrome P450		cyp-31A2 encodes a class 4 cytochrome P450 predicted to hydroxylate polyunsaturated fats (PUFAs); CYP-31A2 is required for sperm to normally migrate towards a PUFA-based signal exuded by oocytes; cyp-31A2(RNAi) hermaphrodites are infertile, both through aberrant loss of their own sperm and through failure of males to effectively inseminate them; in mammalian eicosanoid signalling, class 4 cytochr…	protein_coding_gene	Live
WBGene00021200	cyp-31A3	Y17G9B.3	C	Cytochrome P450		The Y17G9B.3 gene encodes a homolog of the human gene CYP7B1, which when mutated leads to pseudovitamin D deficiency rickets (OMIM:264700).	protein_coding_gene	Live
WBGene00013381	cyp-31A5	Y62E10A.15	C	Cytochrome P450		cyp-31A5 is an ortholog of human CYP4V2 (cytochrome P450 family 4 subfamily V member 2); cyp-31A5 is involved in embryo development; cyp-31A5 is predicted to have heme binding activity, iron ion binding activity, and oxidoreductase activity, acting on paired donors, with incorporation or reduction of molecular oxygen, based on protein domain information.	protein_coding_gene	Live
WBGene00016147	cyp-32A1	C26F1.2	A	Cytochrome P450	Arachidonic acid metabolism	cyp-32A1 is an ortholog of human CYP19A1 (cytochrome P450 family 19 subfamily A member 1) and CYP4V2 (cytochrome P450 family 4 subfamily V member 2); cyp-32A1 is predicted to have heme binding activity, iron ion binding activity, and oxidoreductase activity, acting on paired donors, with incorporation or reduction of molecular oxygen, based on protein domain information.	protein_coding_gene	Live
WBGene00021167	cyp-32B1	Y5H2B.5	A	Cytochrome P450	Arachidonic acid metabolism	cyp-32B1 is an ortholog of human CYP19A1 (cytochrome P450 family 19 subfamily A member 1) and CYP4V2 (cytochrome P450 family 4 subfamily V member 2); cyp-32B1 is predicted to have heme binding activity, iron ion binding activity, and oxidoreductase activity, acting on paired donors, with incorporation or reduction of molecular oxygen, based on protein domain information.	protein_coding_gene	Live
WBGene00015709	cyp-33A1	C12D5.7	C	Cytochrome P450		cyp-33A1 is an ortholog of human RP11-400G3.5 and members of the CYP2 (Cytochrome P4502) family including CYP2C9; cyp-33A1 is predicted to have heme binding activity, iron ion binding activity, and oxidoreductase activity, acting on paired donors, with incorporation or reduction of molecular oxygen, based on protein domain information.	protein_coding_gene	Live
WBGene00016092	cyp-33B1	C25E10.2	C	Cytochrome P450		cyp-33B1 is an ortholog of human RP11-400G3.5 and members of the CYP2 (Cytochrome P4502) family including CYP2C9; cyp-33B1 is predicted to have heme binding activity, iron ion binding activity, and oxidoreductase activity, acting on paired donors, with incorporation or reduction of molecular oxygen, based on protein domain information.	protein_coding_gene	Live
WBGene00016686	cyp-33C1	C45H4.2	C	Cytochrome P450		cyp-33C1 is an ortholog of human RP11-400G3.5 and members of the CYP2 (Cytochrome P4502) family including CYP2C9; cyp-33C1 is predicted to have heme binding activity, iron ion binding activity, and oxidoreductase activity, acting on paired donors, with incorporation or reduction of molecular oxygen, based on protein domain information.	protein_coding_gene	Live
WBGene00021710	cyp-33C11	Y49C4A.9	C	Cytochrome P450		cyp-33C11 is an ortholog of human RP11-400G3.5 and members of the CYP2 (Cytochrome P4502) family including CYP2C9; cyp-33C11 is predicted to have heme binding activity, iron ion binding activity, and oxidoreductase activity, acting on paired donors, with incorporation or reduction of molecular oxygen, based on protein domain information.	protein_coding_gene	Live
WBGene00021168	cyp-33C12	Y5H2B.6	C	Cytochrome P450		cyp-33C12 is an ortholog of human RP11-400G3.5 and members of the CYP2 (Cytochrome P4502) family including CYP2C9; cyp-33C12 is predicted to have heme binding activity, iron ion binding activity, and oxidoreductase activity, acting on paired donors, with incorporation or reduction of molecular oxygen, based on protein domain information.	protein_coding_gene	Live
WBGene00016697	cyp-33C2	C45H4.17	C	Cytochrome P450		cyp-33C2 is an ortholog of human RP11-400G3.5 and members of the CYP2 (Cytochrome P4502) family including CYP2C9; cyp-33C2 is predicted to have heme binding activity, iron ion binding activity, and oxidoreductase activity, acting on paired donors, with incorporation or reduction of molecular oxygen, based on protein domain information; cyp-33C2 is expressed in the intestine.	protein_coding_gene	Live
WBGene00018262	cyp-33C3	F41B5.4	C	Cytochrome P450		cyp-33C3 is an ortholog of human RP11-400G3.5 and members of the CYP2 (Cytochrome P4502) family including CYP2C9; cyp-33C3 is predicted to have heme binding activity, iron ion binding activity, and oxidoreductase activity, acting on paired donors, with incorporation or reduction of molecular oxygen, based on protein domain information.	protein_coding_gene	Live
WBGene00018413	cyp-33C4	F44C8.1	C	Cytochrome P450		cyp-33C4 is an ortholog of human RP11-400G3.5 and members of the CYP2 (Cytochrome P4502) family including CYP2C9; cyp-33C4 is predicted to have heme binding activity, iron ion binding activity, and oxidoreductase activity, acting on paired donors, with incorporation or reduction of molecular oxygen, based on protein domain information.	protein_coding_gene	Live
WBGene00018261	cyp-33C5	F41B5.3	C	Cytochrome P450		cyp-33C5 is an ortholog of human RP11-400G3.5 and members of the CYP2 (Cytochrome P4502) family including CYP2C9; cyp-33C5 is predicted to have heme binding activity, iron ion binding activity, and oxidoreductase activity, acting on paired donors, with incorporation or reduction of molecular oxygen, based on protein domain information.	protein_coding_gene	Live
WBGene00018264	cyp-33C6	F41B5.7	C	Cytochrome P450		cyp-33C6 is an ortholog of human RP11-400G3.5 and members of the CYP2 (Cytochrome P4502) family including CYP2C9; cyp-33C6 is predicted to have heme binding activity, iron ion binding activity, and oxidoreductase activity, acting on paired donors, with incorporation or reduction of molecular oxygen, based on protein domain information.	protein_coding_gene	Live
WBGene00018260	cyp-33C7	F41B5.2	C	Cytochrome P450		cyp-33C7 is an ortholog of human RP11-400G3.5 and members of the CYP2 (Cytochrome P4502) family including CYP2C9; cyp-33C7 is predicted to have heme binding activity, iron ion binding activity, and oxidoreductase activity, acting on paired donors, with incorporation or reduction of molecular oxygen, based on protein domain information.	protein_coding_gene	Live
WBGene00019967	cyp-33C8	R08F11.3	C	Cytochrome P450		cyp-33C8 is an ortholog of human RP11-400G3.5 and members of the CYP2 (Cytochrome P4502) family including CYP2C9; cyp-33C8 is predicted to have heme binding activity, iron ion binding activity, and oxidoreductase activity, acting on paired donors, with incorporation or reduction of molecular oxygen, based on protein domain information.	protein_coding_gene	Live
WBGene00016860	cyp-33C9	C50H11.15	C	Cytochrome P450		cyp-33C9 is an ortholog of human RP11-400G3.5 and members of the CYP2 (Cytochrome P4502) family including CYP2C9; cyp-33C9 is predicted to have heme binding activity, iron ion binding activity, and oxidoreductase activity, acting on paired donors, with incorporation or reduction of molecular oxygen, based on protein domain information.	protein_coding_gene	Live
WBGene00010589	cyp-33D1	K05D4.4	C	Cytochrome P450		cyp-33D1 is an ortholog of human RP11-400G3.5 and members of the CYP2 (Cytochrome P4502) family including CYP2C9; cyp-33D1 is predicted to have heme binding activity, iron ion binding activity, and oxidoreductase activity, acting on paired donors, with incorporation or reduction of molecular oxygen, based on protein domain information.	protein_coding_gene	Live
WBGene00012448	cyp-33D3	Y17D7A.4	C	Cytochrome P450		cyp-33D3 is an ortholog of human RP11-400G3.5 and members of the CYP2 (Cytochrome P4502) family including CYP2C9; cyp-33D3 is predicted to have heme binding activity, iron ion binding activity, and oxidoreductase activity, acting on paired donors, with incorporation or reduction of molecular oxygen, based on protein domain information.	protein_coding_gene	Live
WBGene00016768	cyp-33E1	C49C8.4	C	Cytochrome P450		cyp-33E1 is an ortholog of human RP11-400G3.5 and members of the CYP2 (Cytochrome P4502) family including CYP2C9; cyp-33E1 is predicted to have heme binding activity, iron ion binding activity, and oxidoreductase activity, acting on paired donors, with incorporation or reduction of molecular oxygen, based on protein domain information; cyp-33E1 is expressed in the intestine.	protein_coding_gene	Live
WBGene00018334	cyp-33E2	F42A9.5	C	Cytochrome P450		cyp-33E2 encodes a cytochrome P450; when co-expressed with human CPR in vitro, CYP-33E2 exhibits monooxygenase activity on a variety of long-chain fatty acid substrates, including eicosapentaenoic acid and arachidonic acid; cyp-33E2(RNAi) animals show reduced rates of pharyngeal pumping, suggesting that CYP-33E2-generated metabolites may play a role in regulating pharyngeal muscle contraction; a …	protein_coding_gene	Live
WBGene00018333	cyp-33E3	F42A9.4	C	Cytochrome P450		cyp-33E3 is an ortholog of human CYP21A2 (cytochrome P450 family 21 subfamily A member 2); cyp-33E3 is predicted to have heme binding activity, iron ion binding activity, and oxidoreductase activity, acting on paired donors, with incorporation or reduction of molecular oxygen, based on protein domain information.	protein_coding_gene	Live
WBGene00011698	cyp-34A1	T10H4.10	C	Cytochrome P450		cyp-34A1 is an ortholog of human CYP21A2 (cytochrome P450 family 21 subfamily A member 2) and members of the CYP2 (Cytochrome P4502) family including CYP2W1; cyp-34A1 is predicted to have heme binding activity, iron ion binding activity, and oxidoreductase activity, acting on paired donors, with incorporation or reduction of molecular oxygen, based on protein domain information.	protein_coding_gene	Live
WBGene00015045	cyp-34A10	B0213.16	C	Cytochrome P450		cyp-34A10 is an ortholog of human CYP21A2 (cytochrome P450 family 21 subfamily A member 2) and members of the CYP2 (Cytochrome P4502) family including CYP2W1; cyp-34A10 is predicted to have heme binding activity, iron ion binding activity, and oxidoreductase activity, acting on paired donors, with incorporation or reduction of molecular oxygen, based on protein domain information.	protein_coding_gene	Live
WBGene00011699	cyp-34A2	T10H4.11	C	Cytochrome P450		cyp-34A2 is an ortholog of human CYP21A2 (cytochrome P450 family 21 subfamily A member 2) and members of the CYP2 (Cytochrome P4502) family including CYP2W1; cyp-34A2 is predicted to have heme binding activity, iron ion binding activity, and oxidoreductase activity, acting on paired donors, with incorporation or reduction of molecular oxygen, based on protein domain information.	protein_coding_gene	Live
WBGene00020386	dach-1	T09H2.1	C	Cytochrome P450		cyp-34A4 is an ortholog of human CYP21A2 (cytochrome P450 family 21 subfamily A member 2) and members of the CYP2 (Cytochrome P4502) family including CYP2W1; cyp-34A4 is predicted to have heme binding activity, iron ion binding activity, and oxidoreductase activity, acting on paired donors, with incorporation or reduction of molecular oxygen, based on protein domain information.	protein_coding_gene	Live
WBGene00015040	cyp-34A5	B0213.10	C	Cytochrome P450		cyp-34A5 is an ortholog of human CYP21A2 (cytochrome P450 family 21 subfamily A member 2) and members of the CYP2 (Cytochrome P4502) family including CYP2W1; cyp-34A5 is predicted to have heme binding activity, iron ion binding activity, and oxidoreductase activity, acting on paired donors, with incorporation or reduction of molecular oxygen, based on protein domain information.	protein_coding_gene	Live
WBGene00015041	cyp-34A6	B0213.11	C	Cytochrome P450		cyp-34A6 is an ortholog of human CYP21A2 (cytochrome P450 family 21 subfamily A member 2) and members of the CYP2 (Cytochrome P4502) family including CYP2W1; cyp-34A6 is predicted to have heme binding activity, iron ion binding activity, and oxidoreductase activity, acting on paired donors, with incorporation or reduction of molecular oxygen, based on protein domain information.	protein_coding_gene	Live
WBGene00015042	cyp-34A7	B0213.12	C	Cytochrome P450		cyp-34A7 is an ortholog of human CYP21A2 (cytochrome P450 family 21 subfamily A member 2) and members of the CYP2 (Cytochrome P4502) family including CYP2W1; cyp-34A7 is predicted to have heme binding activity, iron ion binding activity, and oxidoreductase activity, acting on paired donors, with incorporation or reduction of molecular oxygen, based on protein domain information.	protein_coding_gene	Live
WBGene00015043	cyp-34A8	B0213.14	C	Cytochrome P450		cyp-34A8 is an ortholog of human CYP21A2 (cytochrome P450 family 21 subfamily A member 2) and members of the CYP2 (Cytochrome P4502) family including CYP2W1; cyp-34A8 is predicted to have heme binding activity, iron ion binding activity, and oxidoreductase activity, acting on paired donors, with incorporation or reduction of molecular oxygen, based on protein domain information.	protein_coding_gene	Live
WBGene00015044	cyp-34A9	B0213.15	C	Cytochrome P450		cyp-34A9 is an ortholog of human CYP21A2 (cytochrome P450 family 21 subfamily A member 2) and members of the CYP2 (Cytochrome P4502) family including CYP2W1; cyp-34A9 is predicted to have heme binding activity, iron ion binding activity, and oxidoreductase activity, acting on paired donors, with incorporation or reduction of molecular oxygen, based on protein domain information; cyp-34A9 is expre…	protein_coding_gene	Live
WBGene00015399	cyp-35A1	C03G6.14	A	Cytochrome P450	Arachidonic acid metabolism	cyp-35A1 encodes one of over 80 C. elegans cytochrome P450s, NADPH-dependent monooxygenases that metabolize endogenous and exogenous compounds; RT-PCR experiments indicate that cyp-35A1 mRNA is upregulated in response to treatment with xenobiotics, such as PCBs (polychlorinated biphenyls) or PAHs (polycyclic aromatic hydrocarbons); loss of cyp-35A/C gene family activity in the presence of xenobio…	protein_coding_gene	Live
WBGene00015400	cyp-35A2	C03G6.15	A	Cytochrome P450	Arachidonic acid metabolism	cyp-35A2 encodes one of over 80 C. elegans cytochrome P450s, NADPH-dependent monooxygenases that metabolize endogenous and exogenous compounds; RT-PCR experiments indicate that cyp-35A2 mRNA is upregulated in response to treatment with xenobiotics, such as PCBs (polychlorinated biphenyls) or PAHs (polycyclic aromatic hydrocarbons); loss of cyp-35A/C gene family activity in the presence of xenobio…	protein_coding_gene	Live
WBGene00019565	cyp-35A3	K09D9.2	C	Cytochrome P450		cyp-35A3 encodes one of over 80 C. elegans cytochrome P450s, NADPH-dependent monooxygenases that metabolize endogenous and exogenous compounds; loss of cyp-35A/C gene family activity in the presence of xenobiotics can diminish the reproductive decline seen in wild-type worms treated with the same compounds; in addition, cyp-35A(RNAi) also results in a reduction of fat content; cyp-35A3 reporter g…	protein_coding_gene	Live
WBGene00016786	cyp-35A4	C49G7.8	A	Cytochrome P450	Arachidonic acid metabolism	cyp-35A4 encodes one of over 80 C. elegans cytochrome P450s, NADPH-dependent monooxygenases that metabolize endogenous and exogenous compounds; loss of cyp-35A/C gene family activity in the presence of xenobiotics can diminish the reproductive decline seen in wild-type worms treated with the same compounds; in addition, cyp-35A(RNAi) also results in a reduction of fat content.	protein_coding_gene	Live
WBGene00019473	cyp-35A5	K07C6.5	A	Cytochrome P450	Arachidonic acid metabolism	cyp-35A5 encodes one of over 80 C. elegans cytochrome P450s, NADPH-dependent monooxygenases that metabolize endogenous and exogenous compounds; RT-PCR experiments indicate that cyp-35A5 mRNA is upregulated in response to treatment with xenobiotics, such as PCBs (polychlorinated biphenyls) or PAHs (polycyclic aromatic hydrocarbons); loss of cyp-35A/C gene family activity in the presence of xenobio…	protein_coding_gene	Live
WBGene00019472	cyp-35B1	K07C6.4	C	Cytochrome P450		cyp-35B1 is an ortholog of human CYP21A2 (cytochrome P450 family 21 subfamily A member 2) and members of the CYP2 (Cytochrome P4502) family including CYP2W1; cyp-35B1 is predicted to have heme binding activity, iron ion binding activity, and oxidoreductase activity, acting on paired donors, with incorporation or reduction of molecular oxygen, based on protein domain information; cyp-35B1 is expre…	protein_coding_gene	Live
WBGene00019471	cyp-35B2	K07C6.3	C	Cytochrome P450		cyp-35B2 is an ortholog of human CYP21A2 (cytochrome P450 family 21 subfamily A member 2) and members of the CYP2 (Cytochrome P4502) family including CYP2W1; cyp-35B2 is predicted to have heme binding activity, iron ion binding activity, and oxidoreductase activity, acting on paired donors, with incorporation or reduction of molecular oxygen, based on protein domain information.	protein_coding_gene	Live
WBGene00019470	cyp-35B3	K07C6.2	C	Cytochrome P450		cyp-35B3 is an ortholog of human CYP21A2 (cytochrome P450 family 21 subfamily A member 2) and members of the CYP2 (Cytochrome P4502) family including CYP2W1; cyp-35B3 is predicted to have heme binding activity, iron ion binding activity, and oxidoreductase activity, acting on paired donors, with incorporation or reduction of molecular oxygen, based on protein domain information.	protein_coding_gene	Live
WBGene00007362	cyp-35C1	C06B3.3	C	Cytochrome P450		cyp-35C1 encodes one of over 80 C. elegans cytochrome P450s, NADPH-dependent monooxygenases that metabolize endogenous and exogenous compounds; RT-PCR experiments indicate that cyp-35C1 mRNA is upregulated in response to treatment with xenobiotics, such as PCBs (polychlorinated biphenyls) or PAHs (polycyclic aromatic hydrocarbons); loss of cyp-35A/C gene family activity in the presence of xenobio…	protein_coding_gene	Live
WBGene00008829	cyp-35D1	F14H3.10	C	Cytochrome P450		cyp-35D1 is an ortholog of human CYP21A2 (cytochrome P450 family 21 subfamily A member 2) and members of the CYP2 (Cytochrome P4502) family including CYP2W1; cyp-35D1 is predicted to have heme binding activity, iron ion binding activity, and oxidoreductase activity, acting on paired donors, with incorporation or reduction of molecular oxygen, based on protein domain information.	protein_coding_gene	Live
WBGene00007913	cyp-36A1	C34B7.3	C	Cytochrome P450		cyp-36A1 is an ortholog of human RP11-400G3.5 and members of the CYP2 (Cytochrome P4502) family including CYP2C9; cyp-36A1 is predicted to have heme binding activity, iron ion binding activity, and oxidoreductase activity, acting on paired donors, with incorporation or reduction of molecular oxygen, based on protein domain information.	protein_coding_gene	Live
WBGene00008499	cyp-37A1	F01D5.9	A	Cytochrome P450	Arachidonic acid metabolism	cyp-37A1 is an ortholog of human CYP19A1 (cytochrome P450 family 19 subfamily A member 1) and CYP4V2 (cytochrome P450 family 4 subfamily V member 2); cyp-37A1 is predicted to have heme binding activity, iron ion binding activity, and oxidoreductase activity, acting on paired donors, with incorporation or reduction of molecular oxygen, based on protein domain information; cyp-37A1 is expressed in …	protein_coding_gene	Live
WBGene00009226	cyp-37B1	F28G4.1	A	Cytochrome P450	Arachidonic acid metabolism	cyp-37B1 is an ortholog of human CYP19A1 (cytochrome P450 family 19 subfamily A member 1) and CYP4V2 (cytochrome P450 family 4 subfamily V member 2); cyp-37B1 is involved in defense response to Gram-positive bacterium; cyp-37B1 is predicted to have heme binding activity, iron ion binding activity, and oxidoreductase activity, acting on paired donors, with incorporation or reduction of molecular o…	protein_coding_gene	Live
WBGene00013585	cyp-42A1	Y80D3A.5	C	Cytochrome P450		cyp-42A1 is an ortholog of human CYP4V2 (cytochrome P450 family 4 subfamily V member 2); cyp-42A1 is predicted to have heme binding activity, iron ion binding activity, and oxidoreductase activity, acting on paired donors, with incorporation or reduction of molecular oxygen, based on protein domain information.	protein_coding_gene	Live
WBGene00017108	cyp-43A1	E03E2.1	C	Cytochrome P450		cyp-43A1 is predicted to have heme binding activity, iron ion binding activity, monooxygenase activity, and oxidoreductase activity, acting on paired donors, with incorporation or reduction of molecular oxygen, based on protein domain information.	protein_coding_gene	Live
WBGene00000375	cyp-44A1	ZK177.5	C	Cytochrome P450		cyp-44A1 encodes a cytochrome P450 that is most closely related to the mammalian CYP24A1 enzymes (OMIM:126065, also known as vitamin D 24-hydroxylase, overexpression is associated with albuminuria and hyperlipidemia); by homology, CYP-44A1 is predicted to function as a monooxygenase that, during electron transport, catalyzes the oxidative degradation of various metabolites and the synthesis of ch…	protein_coding_gene	Live	CEOP2188
WBGene00007653	cysl-1	C17G1.7	A	Cysteine synthetase	Cysteine and methionine metabolism	cysl-1 encodes a homolog of sulfhydrylases/cysteine synthases; CYSL-1 functions in neurons to transduce signals from H2S (hydrogen sulfide), which accumulates during hypoxia, to the EGL-9 proline hydroxylase to regulate O2-dependent behavioral plasticity in C. elegans via neuronal activation of the HIF-1 hypoxia-inducible transcription factor.; specifically, CYSL-1 physically interacts with EGL-9…	protein_coding_gene	Live
WBGene00010759	cysl-2	K10H10.2	A	Cysteine synthetase	Cyanoamino acid metabolism; Cysteine and methionine metabolism	cysl-2 encodes a homolog of sulfhydrylases/cysteine synthases.	protein_coding_gene	Live
WBGene00019962	cysl-3	R08E5.2	A	Cystathionine beta-synthase	Cysteine and methionine metabolism	cysl-3 is an ortholog of human Cbs (cystathionine-beta-synthase); cysl-3 is predicted to have cysteine synthase activity, based on protein domain information.	protein_coding_gene	Live
WBGene00019096	cysl-4	F59A7.9	A	Cystathionine beta-synthase	Cysteine and methionine metabolism	cysl-4 is an ortholog of human Cbs (cystathionine-beta-synthase); cysl-4 is predicted to have cysteine synthase activity, based on protein domain information.	protein_coding_gene	Live
WBGene00007848	cytb-5.1	C31E10.7	C	Cytochrome B5		cytb-5.1 encodes a protein orthologous to cytochrome b5; a CYTB-5.1 reporter fusion protein, when expressed in the distal tip cell, exhibits perinuclear localization, consistent with localization to the endoplasmic reticulum.	protein_coding_gene	Live
WBGene00020931	cytb-5.2	W02D3.1	C	Cytochrome B5		cytb-5.2 is an ortholog of human CYB5B (cytochrome b5 type B) and CYB5A (cytochrome b5 type A); microarray, tiling array, and RNA sequencing studies indicate that cytb-5.2 is affected by cyc-1, daf-12, daf-16, wdr-23, jmjd-3.1, mir-34, sir-2.1, dcr-1, nuo-6, and daf-2; microarray and RNA sequencing studies indicate that cytb-5.2 is affected by Mercuric Chloride, D-glucose, Acrylamide, Humic subst…	protein_coding_gene	Live	CEOP1344
WBGene00016996	D1005.2	D1005.2	A	UTP-glucose pyrophosphorylase	Pentose and glucuronate interconversions	D1005.2 is an ortholog of human UGP2 (UDP-glucose pyrophosphorylase 2); D1005.2 is predicted to have UTP:glucose-1-phosphate uridylyltransferase activity, based on protein domain information.	protein_coding_gene	Live
WBGene00017022	D1022.3	D1022.3	D	Putative hydrolase	Bradyrhizobium species: Probable 2-oxo-3-(5-oxofuran-2-ylidene)propanoate lactonase, 1e-9, Alpha/Beta hydrolase fold, Dienelactone hydrolase	D1022.3 is predicted to have hydrolase activity, based on protein domain information.	protein_coding_gene	Live
WBGene00017023	D1022.4	D1022.4	D	Putative hydrolase	Bradyrhizobium species: Probable 2-oxo-3-(5-oxofuran-2-ylidene)propanoate lactonase, 1e-9, Alpha/Beta hydrolase fold, Dienelactone hydrolase	D1022.4 is predicted to have hydrolase activity, based on protein domain information.	protein_coding_gene	Live
WBGene00017024	D1022.5	D1022.5	D	Putative hydrolase	Bradyrhizobium species: Probable 2-oxo-3-(5-oxofuran-2-ylidene)propanoate lactonase, 1e-9, Alpha/Beta hydrolase fold, Dienelactone hydrolase	D1022.5 is predicted to have hydrolase activity, based on protein domain information.	protein_coding_gene	Live
WBGene00008370	D1054.1	D1054.1	C	Phospholipase A2	human: catalyzes the initial step in triglyceride hydrolysis in lipid droplets, 3e-53	D1054.1 is an ortholog of human PNPLA4 (patatin like phospholipase domain containing 4); D1054.1 is predicted to have hydrolase activity, based on protein domain information; D1054.1 is expressed in the reproductive system.	protein_coding_gene	Live
WBGene00008375	D1054.8	D1054.8	C	Dehydrogenase		D1054.8 is an ortholog of human HSD17B14 (hydroxysteroid 17-beta dehydrogenase 14); microarray and RNA sequencing studies indicate that D1054.8 is affected by Rifampin, Juglone, Diazinon, Cry5B, Humic substances, and Sirolimus; microarray, tiling array, and RNA sequencing studies indicate that D1054.8 is enriched in the pharynx and intestine and in the PVD and OLL neurons.	protein_coding_gene	Live
WBGene00008397	D2005.1	D2005.1	C	Adenosine deaminase	RNA processing	D2005.1 is an ortholog of human ADAD2 (adenosine deaminase domain containing 2) and ADAT1 (adenosine deaminase, tRNA specific 1); D2005.1 is predicted to have RNA binding activity and adenosine deaminase activity, based on protein domain information.	protein_coding_gene	Live
WBGene00017048	D2021.4	D2021.4	C	Acyl-CoA thioesterase		D2021.4 is an ortholog of human ACOT8 (acyl-CoA thioesterase 8); D2021.4 is predicted to have acyl-CoA hydrolase activity, based on protein domain information.	protein_coding_gene	Live
WBGene00014300	D2023.1	D2023.1	C	Cytochrome B5	Cytochrome b5-like heme/steroid binding domain	D2023.1 is an ortholog of human CYB5A (cytochrome b5 type A); RNA sequencing and microarray studies indicate that D2023.1 is affected by Rotenone, Diazinon, Hydrolyzable Tannins, Colistin, Sirolimus, and Allantoin; tiling array, RNA sequencing, and microarray studies indicate that D2023.1 is enriched in the germline precursor cell, intestine, and body wall musculature and in neurons including the…	protein_coding_gene	Live
WBGene00008408	D2023.4	D2023.4	A	Acetyltransferase	Arginine and proline metabolism, Acyl-CoA N-acyltransferase	D2023.4 encodes a thialysine N-(epsilon)-acetyltransferase, belonging to the GCN5-related N-acetyltransferase superfamily; recombinant D2023.4 protein forms a catalytically active homodimer, most efficiently catalysing the N-acetylation of thialysine [S-(2-aminoethyl)-L-cysteine], O-(2-aminoethyl)-L-serine and S-(2-aminoethyl)-D,L-homocysteine.	protein_coding_gene	Live	CEOP5304
WBGene00008410	D2023.6	D2023.6	C	Ubiquinone biosynthesis	paralog to coq-8, ubiquinone biosynthesis	D2023.6 is orthologous to a set of uncharacterized putative protein kinases from eukaryotes and from prokaryotes (e.g., UbiB from E. coli), and paralogous to COQ-8 from C. elegans and ABC1 (COQ8) from S. cerevisiae; like COQ-8, D2023.6 may be involved in ubiquinone (coenzyme Q9) biosynthesis.	protein_coding_gene	Live
WBGene00008414	D2030.4	D2030.4	A	ETC - COMPLEX I	Oxidative phosphorylation	D2030.4 encodes the C. elegans ortholog of the NDUFB7/B18 subunit of the mitochondrial NADH dehydrogenase (ubiquinone) complex (complex I).	protein_coding_gene	Live	CEOP1404
WBGene00008418	D2030.8	D2030.8	C	PC esterase		D2030.8 is an ortholog of human PCED1A (PC-esterase domain containing 1A) and PCED1B (PC-esterase domain containing 1B); RNA sequencing and microarray studies indicate that D2030.8 is affected by Manganese chloride, Zidovudine, Chlorpyrifos, single-walled carbon nanotubes, Paraquat, and Sirolimus; RNA sequencing and microarray studies indicate that D2030.8 is enriched in the germ line, hypodermis…	protein_coding_gene	Live	CEOP1408
WBGene00008426	D2045.9	D2045.9	B	Collagen galactosyltransferase		D2045.9 is an ortholog of human COLGALT2 (collagen beta(1-O)galactosyltransferase 2), CERCAM (cerebral endothelial cell adhesion molecule) and COLGALT1 (collagen beta(1-O)galactosyltransferase 1); D2045.9 is expressed in the mu_int_R, mu_int_L, anal depressor muscle, reproductive system, anal sphincter muscle, and the body wall musculature.	protein_coding_gene	Live	CEOP3676
WBGene00017060	D2063.1	D2063.1	A	Oxidoreductase	Glycolysis / Gluconeogenesis; Retinol metabolism; Tyrosine metabolism	D2063.1 is predicted to have oxidoreductase activity, based on protein domain information; D2063.1 is localized to the striated muscle dense body.	protein_coding_gene	Live
WBGene00017065	D2092.4	D2092.4	C	Putative protein disulfide-isomerase	human Protein disulfide-isomerase A5, thioredoxin-like fold	D2092.4 is localized to the myofibril.	protein_coding_gene	Live
WBGene00022076	daao-1	Y69A2AR.5	A	D-amino acid oxidase	Glycine, serine and threonine metabolism; Miscellaneous	daao-1 encodes a D-amino acid oxidase (DAAO); recombinant DAOO-1 has DAAO activity on neutral and basic D-amino acid substrates (e.g., D-alanine or D-methionine, and D-arginine), with highest catalytic efficiency on D-arginine; since the C-terminal residues of DAAO-1 match the PTS1 consensus sequence, DAAO-1 is predicted to be peroxisomal.	protein_coding_gene	Live
WBGene00000913	daf-18	T07A9.6	A	PTEN	Inositol phosphate metabolism	daf-18 encodes a lipid phosphatase homologous to the human PTEN tumor suppresor (OMIM:601728, mutated in Cowden disease and several cancers); DAF-18 negatively regulates insulin-like signaling mediated by DAF-2/IR and AGE-1/PI3K and thus plays a role in metabolism, development, and longevity; based on sequence and genetic analysis, DAF-18 is predicted to dephosphorylate AGE-1-generated PIP3 in or…	protein_coding_gene	Live	CEOP4024
WBGene00013284	daf-22	Y57A10C.6	A	Sterol carrier protein	Peroxisomal fatty acid beta oxidation; Steroid metabolism	daf-22 encodes the C. elegans ortholog of human sterol carrier protein SCP2, which catalyzes the final step in peroxisomal fatty acid beta-oxidation; in C. elegans, DAF-22 activity is required for dauer pheromone biosynthesis; daf-22 mutant animals cannot produce dauer pheromone, but can synthesize weakly active longer-chain fatty acid derivatives; in synthesizing dauer pheromone, DAF-22 acts dow…	protein_coding_gene	Live
WBGene00000923	daf-31	K07H8.3	B	N alpha-AcetylTransferase	Acyl-CoA N-acyltransferase	daf-31 encodes an ortholog of the ARrest-Defective-1 protein (ARD1) that is the catalytic subunit of the major N alpha-AcetylTransferase (NatA), a heterodimeric complex that is responsible for the cotranslational N-terminal acetylation of protein substrates; loss of daf-31 activity results in constitutive formation of dauer-like larvae and fat accumulation, indicating that DAF-31 is required for …	protein_coding_gene	Live	CEOP4280
WBGene00007536	daf-36	C12D8.5	B	Cholesterol 7-desaturase	bacteria 3-ketosteroid-9-alpha-monooxygenase	daf-36 encodes a protein homologous to the catalytic subunit of Rieske-like oxygenases; DAF-36 functions in a hormone biosynthetic pathway producing a ligand for the DAF-12 nuclear receptor that regulates the developmental decision between reproductive growth and dauer formation; a daf-36::gfp reporter fusion is expressed in the intestine, the head mesodermal cell, two unidentified head neurons (…	protein_coding_gene	Live
WBGene00022599	daf-41	ZC395.10	A	Prostaglandin synthase	Arachidonic acid metabolism	ZC395.10 is an ortholog of human PTGES3 (prostaglandin E synthase 3); ZC395.10 is expressed in the pharynx, anal depressor muscle, nervous system, reproductive system, seam cell, intestine, and the body wall musculature; ZC395.10 is localized to the myofibril.	protein_coding_gene	Live	CEOP3276
WBGene00000905	daf-9	T13C5.1	A	Cytochrome P450	Steroid metabolism	daf-9 encodes a cytochrome P450 of the CYP2 subfamily that by homology is predicted to function as a steroidogenic or fatty acid hydroxylase; DAF-9 likely functions cell nonautonomously in hypodermal and neuronal cells to produce, for the DAF-12 nuclear receptor, a lipophilic hormone whose presence is necessary for bypassing entry into the alternative L3/dauer larval stage and promoting reproduct…	protein_coding_gene	Live
WBGene00018364	dagl-2	F42G9.6	C	Diacylglycerol Lipase	human 2e-78, 98%	dagl-2 is an ortholog of human DAGLB (diacylglycerol lipase beta) and DAGLA (diacylglycerol lipase alpha); dagl-2 is involved in determination of adult lifespan.	protein_coding_gene	Live	CEOP3034
WBGene00000929	dao-3	K07E3.3	A	tetrahydrofolate dehydrogenase	One carbon pool by folate	dao-3 encodes a protein containing tetrahydrofolate dehydrogenase/cyclohydrolase catalytic and NAD(P)-binding domains; by similarity to mammalian enzymes, DAO-3 is predicted to function in one-carbon unit metabolism and thus, in amino acid and nucleotide biosynthesis; dao-3 expression appears to be regulated by daf-2-mediated insulin signaling: microarray experiments suggest that it is upregulate…	protein_coding_gene	Live
WBGene00001094	dars-1	B0464.1	A	Aminoacyl-tRNA synthetase	Aminoacyl-tRNA biosynthesis	drs-1 encodes a putative aspartyl(D) tRNA synthetase	protein_coding_gene	Live
WBGene00001095	dars-2	F10C2.6	A	Aminoacyl-tRNA synthetase	Aminoacyl-tRNA biosynthesis	drs-2 encodes a putative aspartyl-tRNA synthetase.	protein_coding_gene	Live	CEOP5316
WBGene00014054	dbt-1	ZK669.4	A	DIHYDROLIPOAMIDE BRANCHED CHAIN TRANSACYLASE	Propanoate metabolism; Valine, leucine and isoleucine degradation	ZK669.4 is orthologous to the human gene DIHYDROLIPOAMIDE BRANCHED CHAIN TRANSACYLASE (E2 COMPONENT OF BRANCHED CHAIN KETO ACID DEHYDROGENASE COMPLEX; (DBT), which when mutated leads to maple syrup urine disease, type II (OMIM:248610); the ZK669.4 protein is predicted to be mitochondrial with 68% accuracy.	protein_coding_gene	Live	CEOP2705
WBGene00017082	DC2.5	DC2.5	C	Oxidoreductase	human tumor suppressor and plays a role in apoptosis	DC2.5 is an ortholog of human Wwox (WW domain containing oxidoreductase); microarray studies indicate that DC2.5 is affected by Resveratrol, Humic substances, Selenium, and Sirolimus; RNA sequencing and microarray studies indicate that DC2.5 is enriched in the intestine and muscle cell and in neurons including the AFD and AWB neurons.	protein_coding_gene	Live
WBGene00003582	dcap-2	F52G2.1	C	Nudix hydrolase	paralog of ndx-1	dcap-2 encodes an mRNA decapping enzyme that is a member of the NUDIX hydrolase (NUcleoside Diphosphate linked to some moiety X) family of enzymes; dcap-2 exhibits sequence- and context-dependent hydrolysis of mRNA caps in vitro, but RNAi experiments indicate that this activity is not essential for embryonic development; DCAP-2 localizes to cytoplasmic mRNA processing bodies and to P granules thr…	protein_coding_gene	Live	CEOP4556
WBGene00008127	ddo-1	C47A10.5	A	aspartate oxidase	Alanine, aspartate and glutamate metabolism	ddo-1 encodes a D-aspartate oxidase (DASPO), paralogous to DDO-2 and DDO-3; recombinant DDO-1 has DASPO acvitity on acidic D-amino acid substrates (e.g., D-aspartate, D-glutamate, or N-methyl-D-aspartate/NMDA), with highest catalytic efficiency on D-glutamate; since the C-terminal residues of DDO-1 match the PTS1 consensus sequence, DDO-1 is predicted to be peroxisomal.	protein_coding_gene	Live
WBGene00017565	ddo-2	F18E3.7	A	aspartate oxidase	Alanine, aspartate and glutamate metabolism	ddo-2 encodes a D-aspartate oxidase (DASPO), paralogous to DDO-1 and DDO-3; recombinant DDO-2 protein has DASPO acvitity on acidic D-amino acid substrates (e.g., D-aspartate, D-glutamate, or N-methyl-D-aspartate/NMDA), with highest catalytic efficiency on D-aspartate or D-glutamate; ddo-2 is required for viability in mass RNAi assays.	protein_coding_gene	Live
WBGene00017648	ddo-3	F20H11.5	A	aspartate oxidase	Alanine, aspartate and glutamate metabolism	ddo-3 encodes a putative secreted D-aspartate oxidase (DASPO), paralogous to DDO-1 and DDO-2; recombinant DDO-3 protein is insoluble when expressed in E. coli, and thus has not yet been tested in vitro for activity; ddo-3 is expressed in a head mesodermal cell, hypodermis, other head cells, and vulva.	protein_coding_gene	Live
WBGene00018380	decr-1.1	F43C11.3	D	Di-enoyl-CoA reductase	only worm homology	RNA sequencing and microarray studies indicate that decr-1.1 is affected by Ethanol, Methylmercury hydroxide, Methylmercuric chloride, Rotenone, Manganese chloride, D-glucose, Fluoranthene, Quercetin, Paraquat, Dafa#1, adsorbable organic bromine compounds, Sirolimus, and Ag nanoparticles; tiling array and RNA sequencing studies indicate that decr-1.1 is enriched in the hypodermis and germ line.	protein_coding_gene	Live
WBGene00012177	decr-1.2	W01C9.4	A	Di-enoyl-CoA reductase	Mitochondrial fatty acid beta oxidation	decr-1.2 is an ortholog of human DECR1 (2,4-dienoyl-CoA reductase 1, mitochondrial); microarray and RNA sequencing studies indicate that decr-1.2 is affected by Methylmercuric chloride, Manganese chloride, Mianserin, D-glucose, Acrylamide, Chlorpyrifos, Diazinon, Humic substances, Paraquat, Colistin, and Allantoin; proteomic and RNA sequencing studies indicate that decr-1.2 is enriched in the ger…	protein_coding_gene	Live	CEOP2360
WBGene00011467	decr-1.3	T05C12.3	A	Di-enoyl-CoA reductase	Mitochondrial fatty acid beta oxidation	decr-1.3 is an ortholog of human DECR1 (2,4-dienoyl-CoA reductase 1, mitochondrial); microarray and RNA sequencing studies indicate that decr-1.3 is affected by Methylmercuric chloride, Rotenone, Manganese chloride, D-glucose, Acrylamide, Humic substances, Paraquat, and Colistin; RNA sequencing studies indicate that decr-1.3 is enriched in the male.	protein_coding_gene	Live
WBGene00010296	dgat-2	F59A1.10	A	Diacylglycerol acyltransferase	Glycerolipid metabolism	dgat-2 is an ortholog of human DGAT2 (diacylglycerol O-acyltransferase 2), MOGAT1 (monoacylglycerol O-acyltransferase 1) and MOGAT2 (monoacylglycerol O-acyltransferase 2); dgat-2 is predicted to have transferase activity, transferring acyl groups other than amino-acyl groups, based on protein domain information; dgat-2 is localized to the lipid droplet.	protein_coding_gene	Live
WBGene00000958	dgk-1	C09E10.2	A	diacylglycerol kinase	Glycerolipid metabolism	dgk-1 encodes an ortholog of mammalian diacylglycerol kinase theta (DGKQ); dgk-1 activity functions downstream in a serotonin signaling pathway that regulates locomotion and synaptic transmission; in addition, dgk-1 activity negatively regulates egg laying; dgk-1 genetically interacts with the goa-1 and egl-30 signaling pathways; a GFP::DGK-1 reporter fusion protein is expressed in the excretory …	protein_coding_gene	Live
WBGene00000959	dgk-2	F46H6.2	A	diacylglycerol kinase	Glycerolipid metabolism	dgk-2 encodes a putative diacylglycerol kinase.	protein_coding_gene	Live
WBGene00000960	dgk-3	F54G8.2	A	diacylglycerol kinase	Glycerolipid metabolism	dgk-3 encodes a diacylglycerol kinase that is the C. elegans ortholog of mammalian DGK-beta; dgk-3 activity is required for regulation of long-term thermotactic behavioral plasticity and for regulation of olfactory adaptation; large-scale expression studies have reported dgk-3 expression in head neurons, the intestine, and the pharyngeal lumen, while expression profiling indicates that dgk-3 is e…	protein_coding_gene	Live
WBGene00006483	dgk-4	F42A9.1	A	diacylglycerol kinase	Glycerolipid metabolism	dgk-4 encodes a diacylglycerol kinase (DGK) that is most closely related to the mammalian DGK subfamily that includes DGKH and DGKD; in situ hybridization studies have detected dgk-4 mRNA in the gonad, and large-scale expression studies have reported expression in a wide range of tissues including hypodermis, muscle, neurons, and the pharynx.	protein_coding_gene	Live	CEOP4616
WBGene00019428	dgk-5	K06A1.6	A	diacylglycerol kinase	Glycerolipid metabolism	dgk-5 encodes a putative diacylglycerol kinase, orthologous to Drosophila RDGA, and to human DGKI (OMIM:604072) and DGKZ (OMIM:601441); DGK-5 has no obvious function in mass RNAi assays.	protein_coding_gene	Live
WBGene00020910	dgtr-1	W01A11.2	A	Diacylglycerol acyltransferase	Glycerolipid metabolism	dgtr-1 encodes an acyl chain transfer enzyme; dgtr-1 is required for formation of the eggshell permeability barrier, a distinct envelope that forms between the embryonic plasma membrane and the trilaminar eggshell.	protein_coding_gene	Live	CEOP5118
WBGene00007126	dhcr-7	B0250.9	C	7-DEHYDROCHOLESTEROL REDUCTASE		dhcr-7 encodes a protein orthologous to the human 7-DEHYDROCHOLESTEROL REDUCTASE (DHCR7; OMIM:602858), which when mutated leads to disease.	protein_coding_gene	Live
WBGene00007974	dhfr-1	C36B1.7	A	Dihydrofolate reductase	One carbon pool by folate	dhfr-1 is an ortholog of human Dhfr (dihydrofolate reductase) and DHFRL1; dhfr-1 is predicted to have NADP binding activity and dihydrofolate reductase activity, based on protein domain information.	protein_coding_gene	Live	CEOP1982
WBGene00020932	dhod-1	W02D3.2	A	Dihydroorotate dehydrogenase	Pyrimidine metabolism	dhod-1 is an ortholog of human DHODH (dihydroorotate dehydrogenase (quinone)); dhod-1 is predicted to have dihydroorotate dehydrogenase activity, based on protein domain information.	protein_coding_gene	Live	CEOP1344
WBGene00000963	dhp-1	R06C7.3	A	Dihydropyrimidinase	Pyrimidine metabolism	dhp-1 encodes a homolog of the human gene DPYS, which when mutated leads to dihydropyrimidinuria (OMIM:222748).	protein_coding_gene	Live
WBGene00000964	dhp-2	C47E12.8	A	Dihydropyrimidinase	Pyrimidine metabolism	The dhp-2 gene encodes an ortholog of the human gene DIHYDROPYRIMIDINASE (DPYS), which when mutated leads to dihydropyrimidinuria (OMIM:222748).	protein_coding_gene	Live
WBGene00012460	dhps-1	Y17G7B.4	B	Deoxyhypusine synthase		dhps-1 encodes a deoxyhypusine synthase; by homology, DHPS-1 is predicted to function in peptidyl-lysine modification to hypusine.	protein_coding_gene	Live	CEOP2584
WBGene00010063	dhrs-4	F54F3.4	A	Dehydrogenase	Retinol metabolism	dhrs-4 encodes a member of the short-chain dehydrogenase/reductase (SDR) family; by orthology to human DHRS4, C. elegans DHRS-4 is predicted to function as a tetrameric, peroxisomal NADPH-dependent carbonyl-reductase that acts on a large and diverse set of small molecule substrates.	protein_coding_gene	Live
WBGene00000965	dhs-1	C01G8.3	C	Short chain dehydrogenase		dhs-1 is an ortholog of human DHRSX (dehydrogenase/reductase X-linked); microarray, proteomic, and RNA sequencing studies indicate that dhs-1 is affected by cyc-1, cid-1, gld-1, let-7, tatn-1, mir-34, pgl-1, pgl-3, glh-4, glh-1, sir-2.1, fbf-1, mir-243, nuo-6, and lin-35; microarray studies indicate that dhs-1 is affected by Atrazine, Chlorpyrifos, Diazinon, Paraquat, and Sirolimus; tiling array …	protein_coding_gene	Live	CEOP1232
WBGene00000974	dhs-11	Y39A1A.11	B	Short chain dehydrogenase		dhs-11 encodes a short-chain dehydrogenase predicted to be mitochondrial.	protein_coding_gene	Live
WBGene00000975	dhs-12	K08F4.9	C	Short chain dehydrogenase		dhs-12 encodes a predicted short-chain dehydrogenase.	protein_coding_gene	Live
WBGene00000976	dhs-13	F36H9.3	A	Short chain dehydrogenase	Retinol metabolism	dhs-13 encodes a short-chain dehydrogenase that is a member of the short-chain dehydrogenase/reductase (SDR) family of enzymes; DHS-13 is predicted to be mitochondrial.	protein_coding_gene	Live
WBGene00000977	dhs-14	R05D8.8	C	Short chain dehydrogenase		dhs-14 encodes a short chain-type of alcohol/other dehydrogenase, more similar to 18 paralogs in C. elegans than to any non-worm protein; it is dispensable for viability and gross morphology in mass RNAi screens.	protein_coding_gene	Live
WBGene00000978	dhs-15	R05D8.10	C	Short chain dehydrogenase		dhs-15 encodes a member of the short chain dehydrogenase/reductase family.	protein_coding_gene	Live
WBGene00000979	dhs-16	C10F3.2	C	Short chain dehydrogenase		dhs-16 encodes a short-chain dehydrogenase predicted to be mitochondrial.	protein_coding_gene	Live
WBGene00000980	dhs-17	F29G9.6	C	Short chain dehydrogenase		dhs-17 encodes a member of the short-chain dehydrogenases/reductases family (SDR).	protein_coding_gene	Live
WBGene00000981	dhs-18	C45B11.3	C	Short chain dehydrogenase		dhs-18 encodes a predicted short-chain dehydrogenase.	protein_coding_gene	Live
WBGene00000982	dhs-19	T11F9.11	A	Short chain dehydrogenase	Retinol metabolism	dhs-19 encodes a short-chain dehydrogenase predicted to be mitochondrial.	protein_coding_gene	Live
WBGene00000966	dhs-2	F55A12.4	C	Short chain dehydrogenase		dhs-2 encodes a short-chain dehydrogenase predicted to be mitochondrial.	protein_coding_gene	Live
WBGene00000983	dhs-20	F35B12.2	C	Short chain dehydrogenase		dhs-20 encodes a short-chain dehydrogenase predicted to be mitochondrial.	protein_coding_gene	Live
WBGene00000984	dhs-21	R11D1.11	A	Short chain dehydrogenase	Pentose and glucuronate interconversions	dhs-21 encodes a member of the short-chain dehydrogenases/reductases family (SDR) expressed in the intestine, hypodermis, uterus, and spermatheca.	protein_coding_gene	Live
WBGene00000985	dhs-22	C15H11.4	C	Short chain dehydrogenase		dhs-22 encodes a short-chain dehydrogenase predicted to be mitochondrial.	protein_coding_gene	Live	CEOP5416
WBGene00000986	dhs-23	R08H2.1	C	Short chain dehydrogenase		dhs-23 encodes a short-chain dehydrogenase predicted to be mitochondrial.	protein_coding_gene	Live
WBGene00000987	dhs-24	Y60A3A.10	C	Short chain dehydrogenase		dhs-24 encodes a member of the short-chain dehydrogenases/reductases family (SDR).	protein_coding_gene	Live	CEOP5542
WBGene00000988	dhs-25	F09E10.3	A	Short chain dehydrogenase	Steroid metabolism	dhs-25 encodes a short-chain dehydrogenase predicted to be mitochondrial.	protein_coding_gene	Live
WBGene00000989	dhs-26	ZK816.5	C	Short chain dehydrogenase		dhs-26 encodes a short-chain dehydrogenase predicted to be mitochondrial.	protein_coding_gene	Live
WBGene00000990	dhs-27	C04F6.5	C	Short chain dehydrogenase		dhs-27 encodes a short-chain dehydrogenase predicted to be mitochondrial.	protein_coding_gene	Live
WBGene00000991	dhs-28	M03A8.1	A	Short chain dehydrogenase	Peroxisomal fatty acid beta oxidation; Steroid metabolism	dhs-28 encodes an ortholog of human 17-BETA-HYDROXYSTEROID DEHYDROGENASE 4 (HSD17B4; OMIM:601860, mutated in D-bifunctional protein deficiency), which contains a C-terminal SCP-2 sterol transfer domain; the deletion allele dhs-28(ok450) is superficially wild-type.	protein_coding_gene	Live
WBGene00000992	dhs-29	F27D9.6	C	Short chain dehydrogenase		dhs-29 is an ortholog of human HSD17B11 (hydroxysteroid 17-beta dehydrogenase 11) and HSD17B13 (hydroxysteroid 17-beta dehydrogenase 13); microarray, tiling array, and RNA sequencing studies indicate that dhs-29 is affected by clk-1, sma-2, sma-4, daf-12, hpl-2, daf-2, rsks-1, tdp-1, dpy-21, mir-34, pgl-1, pgl-3, glh-4, glh-1, sir-2.1, mir-243, and nhr-23; RNA sequencing and microarray studies in…	protein_coding_gene	Live
WBGene00000967	dhs-3	T02E1.5	A	Short chain dehydrogenase	Retinol metabolism	dhs-3 encodes a member of the short-chain dehydrogenases/reductases family (SDR) predicted to be mitochondrial.	protein_coding_gene	Live
WBGene00000993	dhs-30	T25G12.7	C	Short chain dehydrogenase		dhs-30 encodes a member of the short-chain dehydrogenases/reductases family (SDR) homologous to HSD, which when mutated leads to cortisol 11-beta ketoreductase deficiency (OMIM:218030).	protein_coding_gene	Live
WBGene00011424	dhs-31	T04B2.6	C	Short chain dehydrogenase		dhs-31 is expressed in the hypodermis and the vulva.	protein_coding_gene	Live
WBGene00000968	dhs-4	T05F1.10	C	Short chain dehydrogenase		dhs-4 encodes a short-chain dehydrogenase predicted to be mitochondrial.	protein_coding_gene	Live
WBGene00000969	dhs-5	F56D1.5	C	Short chain dehydrogenase		dhs-5 encodes a possible steroid dehydrogenase; DHS-5 generally resembles short chain-type alcohol/other dehydrogenases, but has two predicted N-terminal transmembrane sequences, and its closest relatives in vertebrates are known or putative steroid dehydrogenases such as hydroxysteroid (17-beta) dehydrogenase 12 from mouse (also known as KIK-I or DHBK_MOUSE).	protein_coding_gene	Live
WBGene00000970	dhs-6	C17G10.8	C	Short chain dehydrogenase		The dhs-6 locus is predicted to encode four transcripts derived from alternative splicing and alternative transcriptional initiation sites; the longest transcript is predicted to encode a member of the eukaryotic translation initiation factor family within its amino-terminal end, and is a member of both the SCP-2 sterol transfer family and short-chain dehydrogenase-reductase families within its c…	protein_coding_gene	Live	CEOP2196
WBGene00000971	dhs-7	E04F6.7	C	Short chain dehydrogenase	human tumor suppressor and plays a role in apoptosis	dhs-7 is an ortholog of human Wwox (WW domain containing oxidoreductase); microarray and RNA sequencing studies indicate that dhs-7 is affected by Methylmercuric chloride, D-glucose, Cry5B, Diazinon, Humic substances, Dafa#1, and Allantoin; tiling array and RNA sequencing studies indicate that dhs-7 is enriched in the intestine and male.	protein_coding_gene	Live
WBGene00000972	dhs-8	K10H10.3	C	Short chain dehydrogenase	human tumor suppressor and plays a role in apoptosis	dhs-8 is an ortholog of human Wwox (WW domain containing oxidoreductase); microarray and RNA sequencing studies indicate that dhs-8 is affected by Hydrogen sulfide, Tryptophan, Methylmercury hydroxide, 1-methylnicotinamide, Methylmercuric chloride, Mercuric Chloride, Tunicamycin, Sodium arsenite, Juglone, and Acrylamide; microarray and RNA sequencing studies indicate that dhs-8 is enriched in the…	protein_coding_gene	Live
WBGene00000973	dhs-9	Y32H12A.3	C	Short chain dehydrogenase		dhs-9 encodes a member of the short-chain dehydrogenases/reductases family (SDR).	protein_coding_gene	Live
WBGene00017885	dip-2	F28B3.4	C	AMP-dependent synthetase/ligase domain	AMP-dependent synthetase/ligase domain	dip-2 is an ortholog of human DIP2C (disco interacting protein 2 C), DIP2B (disco interacting protein 2 B) and DIP2A (disco interacting protein 2 A); dip-2 is involved in embryo development; dip-2 is predicted to have catalytic activity, based on protein domain information.	protein_coding_gene	Live
WBGene00015184	djr-1.1	B0432.2	C	Glyoxylase	human Protein and nucleotide deglycase, 7e-42	djr-1.1 encodes a glyoxylase orthologous to human DJ-1 (OMIM:602533, mutated in early-onset Parkinson disease); DJR-1.1 is required for resistance to rotenone, a mitochondrial complex I inhibitor that mimics Parkinson disease (PD); djr-1.1(RNAi) animals are partly rescued from PD-like sensitivity by D-beta-hydroxybutyrate or tauroursodeoxycholic acid, and fully rescued by both; by orthology with …	protein_coding_gene	Live	CEOP2024
WBGene00016789	djr-1.2	C49G7.11	C	Glyoxylase	human Protein and nucleotide deglycase, 7e-42	djr-1.2 encodes a glyoxylase orthologous to human DJ-1; DJR-1.2 is expressed throughout the life cycle in a variety of tissues including pharyngeal muscles, the pharyngeal-intestinal valve, the ventral nerve cord, spermatheca, rectal gland cell, inner labial (IL) cells of head neurons, the phasmid (PHA/PHB) neurons, and supporting sheath/socket cells, and in adults is also found in the head mesod…	protein_coding_gene	Live
WBGene00009082	dlat-1	F23B12.5	A	dihydrolipoyllysine acetyltransferase	Glycolysis / Gluconeogenesis	dlat-1 is orthologous to the human gene dihydrolipoyllysine acetyltransferase component of the pyruvate dehydrogenase complex, mitochondrial; dlat-1 is involved in embryo development and reproduction; dlat-1 is predicted to have dihydrolipoyllysine-residue acetyltransferase activity, based on protein domain information; dlat-1 is expressed in the pharynx, anal depressor muscle, nervous system, he…	protein_coding_gene	Live
WBGene00007824	dlat-2	C30H6.7	A	dihydrolipoyllysine acetyltransferase	Glycolysis / Gluconeogenesis	C30H6.7 encodes a dihydrolipoamide acetyltransferase that is the second enzyme (E2) of the mitochondrial pyruvate dehydrogenase complex; by homology, the product of C30H6.7 is predicted to function in the transfer of an acetyl group to coenzyme A to generate acetyl-CoA for the citric acid cycle.	protein_coding_gene	Live	CEOP4608
WBGene00010794	dld-1	LLC1.3	A	DIHYDROLIPOAMIDE DEHYDROGENASE	Citrate cycle (TCA cycle); Glycine, serine and threonine metabolism; Glycolysis / Gluconeogenesis; Lysine degradation; Propanoate metabolism; Valine, leucine and isoleucine degradation	LLC1.3 is orthologous to the human gene DIHYDROLIPOAMIDE DEHYDROGENASE (DLD; OMIM:246900), which when mutated leads to dihydrolipoamide dehydrogenase deficiency.	protein_coding_gene	Live
WBGene00020741	dlhd-1	T23F4.3	D	Alpha/Beta hydrolase fold, Dienelactone hydrolase domain	Alpha/Beta hydrolase fold, Dienelactone hydrolase domain	dlhd-1 is predicted to have hydrolase activity, based on protein domain information.	protein_coding_gene	Live
WBGene00020950	dlst-1	W02F12.5	A	dihydrolipoamide S-succinyltransferase	Citrate cycle (TCA cycle); Lysine degradation	dlst-1 is an ortholog of human DLST (dihydrolipoamide S-succinyltransferase); dlst-1 is predicted to have dihydrolipoyllysine-residue succinyltransferase activity, based on protein domain information.	protein_coding_gene	Live	CEOP5132
WBGene00008316	dod-18	C54G5.6	C	N-acetylserotonin O-methyltransferase-like	human N-acetylserotonin O-methyltransferase-like protein	dod-18 encodes a Maf-like protein required for normally short lifespan; dod-18 is repressed in daf-2 mutants and induced in daf-16 mutants, and dod-18(RNAi) lengthens lifespan by 30%; MAF-like proteins are ubiquitous among eukarya, bacteria, and archaea; DOD-18 is orthologous to the N-terminal ~200 residues of human ASMTL (OMIM:300162), and to Bacillus subtilis Maf (Multicopy Associated Filamenta…	protein_coding_gene	Live
WBGene00007555	dohh-1	C14A4.1	B	Deoxyhypusine hydroxylase		dohh-1 is an ortholog of human DOHH (deoxyhypusine hydroxylase/monooxygenase); dohh-1 is expressed in the head and the intestine; dohh-1 is localized to the cytoplasm.	protein_coding_gene	Live	CEOP2496
WBGene00015519	doxa-1	C06E1.3	C	Dual oxidase maturation factor		doxa-1 is an ortholog of human DUOXA2 (dual oxidase maturation factor 2) and DUOXA1 (dual oxidase maturation factor 1); doxa-1 is expressed in the terminal bulb, gonad, hypodermis, and the vulva.	protein_coding_gene	Live
WBGene00001058	dpf-5	R11E3.8	C	acylamino-acid-releasing enzyme		dpf-5 encodes a putative acylamino-acid-releasing enzyme (AARE; EC 3.4.19.1), orthologous to human APEH, with no obvious function in mass RNAi assays.	protein_coding_gene	Live	CEOP4152
WBGene00007576	dph-1	C14B1.5	B	Diphtamide biosynthesis	synthesis of diphthamide, frog 2-(3-amino-3-carboxypropyl)histidine synthase subunit 1	dph-1 encodes an ortholog of S. cerevisiae YIL103 and human DPH2L1/OVCA1 (OMIM:603527, deleted or downregulated in ovarian tumors); DPH-1 is paralogous to S. cerevisiae DPH2/YKL191W, a protein component of diphtamide synthesis.	protein_coding_gene	Live	CEOP3136
WBGene00007488	dph-2	C09G5.2	C	Diphtamide biosynthesis	Human Required for the first step in the synthesis of diphthamide, a post-translational modification of histidine which occurs in translation elongation factor 2 (EEF2). 5e-49 Diphthamide ensures translation fidelity.	dph-2 encodes an ortholog of S. cerevisiae DPH2/YKL191W and human DPH2L2 (OMIM:603456); DPH-2 is a putative protein component of diphtamide synthesis.	protein_coding_gene	Live
WBGene00010484	dph-3	K01H12.1	C	Diphtamide biosynthesis?		dph-3 encodes a small protein conserved in diverse eukaryotes, with a CSL motif (a probable zinc finger, sometimes found associated with the N-terminal domain of DnaJ protein); DPH-3 is probably a small subunit or ancillary protein of RNA polymerase II Elongator or of a hypothetical diphthamide synthase complex; DPH-3 is orthologous to mammalian DESR1 (diphtheria toxin and Pseudomonas exotoxin A …	protein_coding_gene	Live
WBGene00022044	dpm-1	Y66H1A.2	A	Dolichol phosphate mannosyltransferase	N-Glycan biosynthesis	dpm-1 encodes a putative catalytic subunit of dolichol phosphate mannosyltransferase, orthologous to budding yeast and human DPM1 (OMIM:603503, mutated in congenital disorder of glycosylation type Ie); in mass RNAi assays, DPM-1 is required for embryonic viability and proper cortical motion in the early embryo.	protein_coding_gene	Live	CEOP4028
WBGene00009219	dpm-3	F28D1.11	A	Dolichol phosphate mannosyltransferase	N-Glycan biosynthesis	dpm-3 encodes a putative regulatory subunit of dolichol phosphate mannosyltransferase, orthologous to human DPM3 (OMIM:605951); in mass RNAi assays, DPM-3 is required for normal body size, fertility, and health.	protein_coding_gene	Live
WBGene00001073	dpy-11	F46E10.9	C	thioredoxin-like		dpy-11 is an ortholog of human TMX4 (thioredoxin related transmembrane protein 4) and TMX1 (thioredoxin related transmembrane protein 1); dpy-11 is involved in cellular protein modification process and functions in cuticle development involved in collagen and cuticulin-based cuticle the molting cycle, locomotion, oviposition, positive regulation of growth and post-embryonic body morphogenesis; dp…	protein_coding_gene	Live	CEOP5120
WBGene00001077	dpy-18	Y47D3B.10	A	collagen prolyl 4-hydroxylase	Arginine and proline metabolism; Collagen biosynthesis	dpy-18 encodes a catalytic alpha subunit of collagen prolyl 4-hydroxylase (P4H) orthologous to human P4H alpha (I) isoform (OMIM: 176710), an alpha subunit of prolyl-4-hydroxylase which is a procollagen modifying enzyme required for exoskeleton formation, morphogenesis and maintenance of body shape; dpy-18 has a critical role in hydroxylation of cuticle collagens during collagen synthesis; dpy-18…	protein_coding_gene	Live
WBGene00001078	dpy-19	F22B7.10	C	C-mannosyltransferase		dpy-19 encodes a C-mannosyltransferase; DPY-19 is required for mannosylation of the surface receptors MIG-21 and UNC-5, and for correct polarization and migration of the neuroblasts QL and QR.	protein_coding_gene	Live
WBGene00016103	dpyd-1	C25F6.3	A	DihydroPYrimidine Dehydrogenase	Pyrimidine metabolism	dpyd-1 encodes the C. elegans ortholog of human DihydroPYrimidine Dehydrogenase (DPYD), which when mutated leads to thymine-uraciluria (OMIM:274270); DPYD-1 is the first and rate-limiting enzyme for uracil and thymine metabolism to 5,6-dihydrouracil and 5,6-dihydrothymine, respectively, and in humans, functions in metabolism of the anti-cancer pyrimidine antagonist 5-fluorouracil (5-FU); in C. el…	protein_coding_gene	Live
WBGene00009902	drd-1	F49E12.9	B	Fatty acid hydroxylase		drd-1 is an ortholog of human FAXDC2 (fatty acid hydroxylase domain containing 2); drd-1 is predicted to have iron ion binding activity and oxidoreductase activity, based on protein domain information; drd-1 is expressed in the intestine.	protein_coding_gene	Live
WBGene00018885	drd-5	F55E10.6	C	Short chain Dehydrogenase		drd-5 is an ortholog of members of the human SDR (Short chain dehydrogenase/reductase) family including DHRS9; RNA sequencing and microarray studies indicate that drd-5 is affected by D-glucose, Acrylamide, Cry5B, Chlorpyrifos, Diazinon, Quercetin, Hydrolyzable Tannins, Humic substances, and Sirolimus; tiling array studies indicate that drd-5 is enriched in the intestine.	protein_coding_gene	Live
WBGene00011272	dtmk-1	R53.2	A	Deoxythymidylate kinase	Pyrimidine metabolism	dtmk-1 is an ortholog of human DTYMK (deoxythymidylate kinase); dtmk-1 is predicted to have ATP binding activity and thymidylate kinase activity, based on protein domain information.	protein_coding_gene	Live	CEOP2470
WBGene00018771	duox-2	F53G12.3	A	Dual Oxidase		duox-2 encodes a large partial homolog of dual oxidase, with an N-terminal peroxidase domain, two central calmodulin-binding EF hands, and a C-terminal superoxide-generating NADPH-oxidase domain; duox-2 may be required for dityrosine cross-linking of collagen, and thus for cuticular integrity; duox-2 may use cytosolic NADPH to generate reactive oxygen, which then may drive the peroxidase ectodoma…	protein_coding_gene	Live
WBGene00010609	dut-1	K07A1.2	A	dUTPase	Pyrimidine metabolism	dut-1 encodes a deoxyuridine triphosphate nucleotidohydrolase (dUTPase); by homology, DUT-1 is predicted to catalyze the hydrolysis of dUTP into dUMP and pyrophosphate, thus providing the dUMP substrate for de novo dTMP synthesis; disruption of DUT-1 activity leads to incorporation of uracil into DNA which can be removed by the base excision repair pathway, but eventually gives rise to apoptosis …	protein_coding_gene	Live
WBGene00017084	E01A2.1	E01A2.1	A	Glutamate cysteine ligase	Glutathione metabolism	E01A2.1 encodes a glutamate cysteine ligase regulatory subunit; by homology, the product of E01A2.1, along with the catalytic subunit GCS-1 (gamma-glutamylcysteine synthetase), is predicted to participate in the rate-limiting first step of glutathione (GSH) synthesis.	protein_coding_gene	Live
WBGene00017087	dph-6	E01A2.5	B	Diphtamide biosynthesis		E01A2.5 is an ortholog of human DPH6 (diphthamine biosynthesis 6); microarray and RNA sequencing studies indicate that E01A2.5 is affected by cyc-1, tatn-1, jmjd-3.1, ifg-1, lin-28, mir-34, pgl-1, pgl-3, glh-4, glh-1, and fbf-1; RNA sequencing and microarray studies indicate that E01A2.5 is affected by Rotenone, Atrazine, Paraquat, Sirolimus, and Allantoin; RNA sequencing studies indicate that E0…	protein_coding_gene	Live	CEOP1892
WBGene00008451	cest-3	E01G6.3	C	alpha/beta hydrolase	human butyrylcholinesterase, 9e-34, Alpha/Beta hydrolase fold, Carboxylesterase, type B	RNA sequencing and microarray studies indicate that E01G6.3 is affected by D-glucose, Bisphenol A, Ethanol, Fluoranthene, Cry5B, Diazinon, Quercetin, and Sirolimus; tiling array and RNA sequencing studies indicate that E01G6.3 is enriched in the intestine and hermaphrodite-specific tissues.	protein_coding_gene	Live
WBGene00017092	E02C12.6	E02C12.6	D	Putative oxidoreductase	oxidoreductase domain	Microarray and RNA sequencing studies indicate that E02C12.6 is affected by Tryptophan, Bisphenol A, Bisphenol S, Indole, Chlorpyrifos, Quercetin, Humic substances, and Paraquat; tiling array, RNA sequencing, and proteomic studies indicate that E02C12.6 is enriched in the intestine and in the PVD and OLL neurons.	protein_coding_gene	Live
WBGene00017093	E02C12.8	E02C12.8	D	Putative oxidoreductase	oxidoreductase domain	Microarray and RNA sequencing studies indicate that E02C12.8 is affected by Methylmercuric chloride, Mianserin, D-glucopyranose, Levamisole, Humic substances, R24, adsorbable organic bromine compounds, Sirolimus, and Allantoin; RNA sequencing studies indicate that E02C12.8 is enriched in the intestine and in the AFD neurons.	protein_coding_gene	Live
WBGene00017094	E02C12.9	E02C12.9	D	Putative oxidoreductase	oxidoreductase domain	Microarray and tiling array studies indicate that E02C12.9 is affected by lin-15B, rsr-2, and pmk-1; microarray studies indicate that E02C12.9 is affected by Chlorpyrifos and Diazinon.	protein_coding_gene	Live
WBGene00008455	E02H1.1	E02H1.1	B	Dimethyladenosine transferase		E02H1.1 is an ortholog of human DIMT1 (DIM1 dimethyladenosine transferase 1); E02H1.1 is predicted to have rRNA (adenine-N6,N6-)-dimethyltransferase activity, based on protein domain information.	protein_coding_gene	Live	CEOP2432
WBGene00008478	E03H4.11	E03H4.11	C	Acetylgalactosaminyltransferase		E03H4.11 is an ortholog of human B3GALNT1 (beta-1,3-N-acetylgalactosaminyltransferase 1 (globoside blood group)) and members of the Beta 3-glycosyltransferases family including B3GALT2; E03H4.11 is predicted to have galactosyltransferase activity, based on protein domain information.	protein_coding_gene	Live
WBGene00008471	E03H4.3	E03H4.3	C	Galactosyltransferase	human Glycoprotein-N-acetylgalactosamine 3-beta-galactosyltransferase 1, 2e-31	E03H4.3 is an ortholog of human C1GALT1C1 (C1GALT1 specific chaperone 1); E03H4.3 is predicted to have transferase activity, transferring glycosyl groups, based on protein domain information.	protein_coding_gene	Live
WBGene00017131	E04F6.15	E04F6.15	C	Ooxidoreductase	human tumor suppressor and plays a role in apoptosis	E04F6.15 is an ortholog of human Wwox (WW domain containing oxidoreductase); RNA sequencing and microarray studies indicate that E04F6.15 is affected by 1-methylnicotinamide, Methylmercuric chloride, Mercuric Chloride, Tunicamycin, D-glucose, Resveratrol, Acrylamide, and Colistin; tiling array, RNA sequencing, and microarray studies indicate that E04F6.15 is enriched in the intestine.	protein_coding_gene	Live
WBGene00017124	E04F6.4	E04F6.4	C	Phospholipase D	human phospholipase D3, 2e-48	E04F6.4 is an ortholog of human PLD5 (phospholipase D family member 5), PLD3 (phospholipase D family member 3) and PLD4 (phospholipase D family member 4); E04F6.4 is predicted to have catalytic activity, based on protein domain information.	protein_coding_gene	Live
WBGene00001337	ears-1	ZC434.5	A	Aminoacyl-tRNA synthetase	Porphyrin metabolism	ers-2 encodes a predicted mitochondrial glutamyl-tRNA synthetase (GluRS), a class I aminoacyl-tRNA synthetase that catalyzes the attachment of glutamate to its cognate tRNA and is thus required for protein biosynthesis; ERS-2 contains, at its C-terminus, six tandemly repeated WHEP-TRS domains that have been predicted to function as general RNA-binding domains that may act as cis tRNA-binding cofa…	protein_coding_gene	Live	CEOP1596
WBGene00001338	ears-2	T07A9.2	A	Aminoacyl-tRNA synthetase	Porphyrin metabolism	ers-3 encodes a a glutamine (E)/glutaminyl (Q) tRNA synthetase.	protein_coding_gene	Live
WBGene00001150	ech-1.1	C29F3.1	A	Enoyl-CoA hydratase	Fatty acid elongation; Fatty acid metabolism; Mitochondrial fatty acid beta oxidation; Valine, leucine and isoleucine degradation; beta-Alanine metabolism	ech-1.1 encodes one of two C. elegans enoyl-CoA hydratases/long-chain 3-hydroxyacyl-CoA dehydrogenases [EC:4.2.1.17 1.1.1.211] orthologous to human HADHA (hydroxyacyl-coenzyme A dehydrogenase/3-ketoacyl-coenzyme A thiolase/enoyl-coenzyme a hydratase (trifunctional protein), alpha subunit OMIM:600890), which when mutated leads to disease; loss of ech-1.1 activity via RNAi results in an increase in…	protein_coding_gene	Live
WBGene00020347	ech-1.2	T08B2.7	A	Enoyl-CoA hydratase	Fatty acid elongation; Fatty acid metabolism; Mitochondrial fatty acid beta oxidation; Valine, leucine and isoleucine degradation; beta-Alanine metabolism	ech-1.2 encodes one of two C. elegans enoyl-CoA hydratases/long-chain 3-hydroxyacyl-CoA dehydrogenases [EC:4.2.1.17 1.1.1.211] orthologous to human HADHA (hydroxyacyl-coenzyme A dehydrogenase/3-ketoacyl-coenzyme A thiolase/enoyl-coenzyme a hydratase (trifunctional protein), alpha subunit OMIM:600890), which when mutated leads to disease.	protein_coding_gene	Live	CEOP1312
WBGene00001151	ech-2	F38H4.8	C	Enoyl-CoA hydratase		ech-2 encodes an enoyl-coenzyme A hydratase, an enzyme involved in mitochondrial beta-oxidation of fatty acids.	protein_coding_gene	Live	CEOP4660
WBGene00001152	ech-3	F43H9.1	A	Enoyl-CoA hydratase	Fatty acid elongation; Fatty acid metabolism; Mitochondrial fatty acid beta oxidation; Valine, leucine and isoleucine degradation; beta-Alanine metabolism	ech-3 is predicted to have catalytic activity, based on protein domain information; ech-3 is expressed in the intestine.	protein_coding_gene	Live
WBGene00001153	ech-4	R06F6.9	A	Enoyl-CoA hydratase	Mitochondrial fatty acid beta oxidation	acbp-2/ech-4 encodes a highly conserved protein containing a functional acyl-CoA-binding binding domain required for protein stability and ligand binding; previously described as containing an enoyl-CoA hydratase/isomerase (ECH) domain and a predicted N-terminal mitochondrial targeting signal; loss of ACBP-2/ECH-4 function affects B-oxidation of unsaturated fatty acids in vivo; in acbp-2 mutants …	protein_coding_gene	Live
WBGene00001154	ech-5	F56B3.5	A	Enoyl-CoA hydratase	Valine, leucine and isoleucine degradation	ech-5 is an ortholog of human AUH (AU RNA binding methylglutaconyl-CoA hydratase) and ECHDC2 (enoyl-CoA hydratase domain containing 2); ech-5 is predicted to have catalytic activity, based on protein domain information; ech-5 is expressed in the pharynx.	protein_coding_gene	Live	CEOP4040
WBGene00001155	ech-6	T05G5.6	A	Enoyl-CoA hydratase	Fatty acid elongation; Fatty acid metabolism; Mitochondrial fatty acid beta oxidation; Valine, leucine and isoleucine degradation; beta-Alanine metabolism	ech-6 is an ortholog of human ECHS1 (enoyl-CoA hydratase, short chain 1); ech-6 is predicted to have catalytic activity, based on protein domain information; ech-6 is localized to the mitochondrion.	protein_coding_gene	Live	CEOP3616
WBGene00001156	ech-7	Y105E8A.4	A	Enoyl-CoA hydratase	Fatty acid elongation; Fatty acid metabolism; Mitochondrial fatty acid beta oxidation; Valine, leucine and isoleucine degradation; beta-Alanine metabolism	ech-7 is an ortholog of human ECHS1 (enoyl-CoA hydratase, short chain 1); ech-7 is predicted to have catalytic activity, based on protein domain information.	protein_coding_gene	Live
WBGene00001157	ech-8	F01G10.2	A	Enoyl-CoA hydratase	Fatty acid elongation; Fatty acid metabolism; Mitochondrial fatty acid beta oxidation; Valine, leucine and isoleucine degradation	ech-8 is an ortholog of human EHHADH (enoyl-CoA hydratase and 3-hydroxyacyl CoA dehydrogenase); ech-8 is predicted to have 3-hydroxyacyl-CoA dehydrogenase activity, based on protein domain information.	protein_coding_gene	Live
WBGene00001158	ech-9	F01G10.3	A	Enoyl-CoA hydratase	Fatty acid elongation; Fatty acid metabolism; Mitochondrial fatty acid beta oxidation; Valine, leucine and isoleucine degradation	ech-9 is an ortholog of human EHHADH (enoyl-CoA hydratase and 3-hydroxyacyl CoA dehydrogenase); ech-9 is predicted to have 3-hydroxyacyl-CoA dehydrogenase activity, based on protein domain information.	protein_coding_gene	Live
WBGene00017151	EGAP9.3	EGAP9.3	C	Fucosyltransferase	paralog to fut-2	EGAP9.3 is predicted to have galactoside 2-alpha-L-fucosyltransferase activity, based on protein domain information.	protein_coding_gene	Live
WBGene00001193	egl-26	C23H3.1	C	lecithin retinol acyltransferase		egl-26 encodes a protein that contains an H-box and an NC domain that is a member of the LRAT (lecithin retinol acyltransferase) subfamily of the NlpC/P60 superfamily of enzymes; egl-26 activity is required for fertility, egg laying, and vulval development, specifically the connection of the uterus to the vulva mediated by proper morphogenesis of vulF, the most dorsal vulval cell; EGL-26 is an ap…	protein_coding_gene	Live
WBGene00001177	egl-8	B0348.4	A	Phospholipase C	Inositol phosphate metabolism	egl-8 encodes a phospholipase C beta; egl-8 activity is required for pharyngeal pumping, defecation, activity levels, and innate immunity; egl-8 is genetically downstream of egl-30 with respect to aldicarb-induced paralysis, and is expressed in most or all neurons, with the strongest staining in the head and tail ganglia, and in the intestine.	protein_coding_gene	Live
WBGene00001178	egl-9	F22E12.4	C	Proline hydroxylase		egl-9 encodes a proline hydroxylase; EGL-9 functions in a conserved hypoxia-sensing pathway to negatively regulate HIF-1 (hypoxia inducible factor) by hydroxylating prolyl HIF-1 residues; EGL-9 activity is negatively regulated by its physical association with CYSL-1, a protein with similarity to cysteine synthases that acts to transduce information about the environmental O2 levels through H2S (h…	protein_coding_gene	Live
WBGene00001239	elo-1	F56H11.4	A	Fatty acid elongase	Biosynthesis of unsaturated fatty acids; Fatty acid elongation	elo-1 encodes a component of C-18 polyunsaturated fatty acid (PUFA) elongase that is required for normal elongation of n-6 and n-3 20-carbon PUFA in vivo; ELO-1 is a condensing enzyme that elongates n-6 and n-7 (and, with less efficiency, n-3) series C18 PUFAs.	protein_coding_gene	Live
WBGene00001240	elo-2	F11E6.5	A	Fatty acid elongase	Biosynthesis of unsaturated fatty acids	elo-2 encodes a palmitic acid elongase, homologous to polyunsaturated fatty acid (PUFA) elongases such as ELO-1, that is required for normally rapid growth, normally large body size, fertility, and for the quantitative regulation of the ultradian defecation rhythm; the joint action of ELO-2 with ELO-1 is strongly required for 20-carbon PUFA production and for general viability; loss of el-2 activ…	protein_coding_gene	Live
WBGene00001241	elo-3	D2024.3	A	Fatty acid elongase	Biosynthesis of unsaturated fatty acids	The elo-3 gene encodes a paralog of elo-1 and elo-2, each of which encodes a polyunsaturated fatty acid (PUFA) elongase; ELO-3 may be required for normally rapid growth.	protein_coding_gene	Live
WBGene00001242	elo-4	C40H1.4	A	Fatty acid elongase	Biosynthesis of unsaturated fatty acids	The elo-4 gene encodes a paralog of elo-1 and elo-2, each of which encodes a polyunsaturated fatty acid (PUFA) elongase; its function in vivo is unknown.	protein_coding_gene	Live
WBGene00001243	elo-5	F41H10.7	A	Fatty acid elongase	Biosynthesis of unsaturated fatty acids; Monomethyl branched chain fatty acid synthesis	The elo-5 gene encodes a paralog of elo-1 and elo-2, each of which encodes a polyunsaturated fatty acid (PUFA) elongase; ELO-5 is required for normally rapid growth and for normal fatty acid composition.	protein_coding_gene	Live
WBGene00001244	elo-6	F41H10.8	A	Fatty acid elongase	Biosynthesis of unsaturated fatty acids; Monomethyl branched chain fatty acid synthesis	The elo-6 gene encodes a paralog of elo-1 and elo-2, each of which encodes a polyunsaturated fatty acid (PUFA) elongase; ELO-6 may be required for a normally high growth rate.	protein_coding_gene	Live
WBGene00001245	elo-7	F56H11.3	A	Fatty acid elongase	Biosynthesis of unsaturated fatty acids	The elo-7 gene encodes a paralog of elo-1 and elo-2, each of which encodes a polyunsaturated fatty acid (PUFA) elongase; ELO-7 has no known function in vivo.	protein_coding_gene	Live
WBGene00001246	elo-8	Y47D3A.30	B	Fatty acid elongase		The elo-8 gene encodes a paralog of elo-1 and elo-2, each of which encodes a polyunsaturated fatty acid (PUFA) elongase; elo-8 has no known function in vivo.	protein_coding_gene	Live
WBGene00001247	elo-9	Y53F4B.2	A	Fatty acid elongase	Biosynthesis of unsaturated fatty acids	The elo-9 gene encodes a paralog of elo-1 and elo-2, each of which encodes a polyunsaturated fatty acid (PUFA) elongase; elo-9 has no known function in vivo.	protein_coding_gene	Live
WBGene00001262	emb-8	K10D2.6	A	NADPH-cytochrome P450 reductase	Miscellaneous	emb-8 encodes the C. elegans NADPH-cytochrome P450 reductase ortholog; by homology, EMB-8 is predicted to function in the enzymatic reduction of the cytochrome P450 monooxygenase enzymes that play a role in fatty acid modification; during embryonic development, emb-8 activity is essential for normal interactions between the pronucleus/centrosome complex and the posterior cortex and thus, for prop…	protein_coding_gene	Live	CEOP3848
WBGene00017164	eng-1	F01F1.10	C	Acetylglucosaminidase		F01F1.10 encodes two isoforms of an endo-beta-N-acetylglucosaminidase (ENGase, or Endo-M); recombinant F01F1.10 has ENGase activity when expressed in E. coli, with specificity mainly for high-mannose type oligosaccharides, and optimal activity on Man8GlcNAc2; F01F1.10 has no obvious phenotype in mass RNAi screens; F01F1.10 is predicted to catabolize free oligosaccharides in the cytosol.	protein_coding_gene	Live	CEOP3344
WBGene00011884	enol-1	T21B10.2	A	Enolase	Glycolysis / Gluconeogenesis	enol-1 is orthologous to human ENOLASE 1 (also CRYSTALLIN, TAU; ENO1; OMIM:172430), which when mutated leads to spherocytic red cell enolase deficiency.	protein_coding_gene	Live	CEOP2749
WBGene00020139	eppl-1	T01B11.2	A	ethanolamine-phosphate phospho-lyase	Glycerophospholipid metabolism	eppl-1 is an ortholog of human ETNPPL (ethanolamine-phosphate phospho-lyase) and PHYKPL (5-phosphohydroxy-L-lysine phospho-lyase); eppl-1 is predicted to have pyridoxal phosphate binding activity and transaminase activity, based on protein domain information.	protein_coding_gene	Live
WBGene00001334	ero-1	Y105E8B.8	C	Oxidoreductase		ero-1 encodes an endoplasmic reticulum oxidoreductase that affects ER-stress response and affects reactive oxygen species levels.	protein_coding_gene	Live	CEOP1744
WBGene00007886	ethe-1	C33A12.7	A	persulfide dioxygenase	Sulfur metabolism	ethe-1 is an ortholog of human ETHE1 (ETHE1, persulfide dioxygenase); microarray, tiling array, and RNA sequencing studies indicate that ethe-1 is affected by isp-1, daf-16, sma-2, daf-12, clk-1, unc-75, hsf-1, mir-34, dpy-21, pgl-1, pgl-3, glh-4, glh-1, sir-2.1, lin-54, daf-2, hcf-1, nuo-6, and lin-35; microarray and RNA sequencing studies indicate that ethe-1 is affected by Hydrogen sulfide, Ro…	protein_coding_gene	Live
WBGene00008490	F01D4.8	F01D4.8	A	Cystathionine beta-synthase	Cysteine and methionine metabolism	RNA sequencing and microarray studies indicate that F01D4.8 is affected by Multi-walled carbon nanotubes, D-glucose, Quercetin, Humic substances, single-walled carbon nanotubes, Colistin, and Sirolimus; tiling array and microarray studies indicate that F01D4.8 is enriched in the hermaphrodite-specific tissues and in the dopaminergic and FLP neurons.	protein_coding_gene	Live
WBGene00008497	F01D5.7	F01D5.7	C	abhydrolase domain containing		F01D5.7 is an ortholog of human ABHD17A (abhydrolase domain containing 17A) and ABHD17C (abhydrolase domain containing 17C); microarray and RNA sequencing studies indicate that F01D5.7 is affected by spe-44, nhr-114, tatn-1, tdp-1, csr-1, jmjd-3.1, jmjd-1.2, let-418, chd-3, mir-243, octr-1, and nhr-25; microarray studies indicate that F01D5.7 is affected by single-walled carbon nanotubes and Siro…	protein_coding_gene	Live
WBGene00008498	F01D5.8	F01D5.8	C	abhydrolase domain containing	human 2e-42, 80%	F01D5.8 is an ortholog of human ABHD17A (abhydrolase domain containing 17A) and ABHD17C (abhydrolase domain containing 17C); RNA sequencing and microarray studies indicate that F01D5.8 is affected by 1-methylnicotinamide, Cry5B, Chlorpyrifos, Hydrolyzable Tannins, Humic substances, Paraquat, adsorbable organic bromine compounds, and Sirolimus; microarray and RNA sequencing studies indicate that F…	protein_coding_gene	Live
WBGene00008504	pigq-1	F01G4.5	A	PIGQphosphatidylinositol glycan anchor biosynthesis	Glycosylphosphatidylinositol(GPI)-anchor biosynthesis	F01G4.5 is an ortholog of human PIGQ (phosphatidylinositol glycan anchor biosynthesis class Q); F01G4.5 is predicted to have phosphatidylinositol N-acetylglucosaminyltransferase activity, based on protein domain information; F01G4.5 is localized to the endoplasmic reticulum.	protein_coding_gene	Live	CEOP4416
WBGene00008514	mrpl-44	F02A9.4	A	METHYLCROTONOYL-COENZYME A CARBOXYLASE 2	mccc-2/b, human MCCC2 Methylcrotonoyl-CoA carboxylase beta chain, mitochondrial, e=0, 88%,	F02A9.4 is orthologous to the human gene SIMILAR TO METHYLCROTONOYL-COENZYME A CARBOXYLASE 2 (BETA) (MCCC2; OMIM:210210), which when mutated leads to disease.	protein_coding_gene	Live	CEOP5623
WBGene00008516	F02C12.2	F02C12.2	C	hydroxysteroid 17-beta dehydrogenase		F02C12.2 is an ortholog of human HSD17B14 (hydroxysteroid 17-beta dehydrogenase 14); tiling array, RNA sequencing, and microarray studies indicate that F02C12.2 is affected by daf-12, hpl-2, wdr-23, rsr-2, dpy-27, dpy-21, mir-34, pgl-1, pgl-3, glh-4, glh-1, and nhr-25; microarray studies indicate that F02C12.2 is affected by Mercuric Chloride, Resveratrol, and adsorbable organic bromine compounds…	protein_coding_gene	Live
WBGene00008531	F02E9.7	F02E9.7	A	Acid phosphatase	Glycerolipid metabolism (indirect); Riboflavin metabolism	F02E9.7 is an ortholog of human ACP5 (acid phosphatase 5, tartrate resistant); F02E9.7 is predicted to have hydrolase activity, based on protein domain information.	protein_coding_gene	Live	CEOP1980
WBGene00008548	F07A11.5	F07A11.5	A	Carbohydrate/purine kinase	Pentose phosphate pathway	F07A11.5 is an ortholog of human RBKS (ribokinase); F07A11.5 is predicted to have ribokinase activity, based on protein domain information.	protein_coding_gene	Live
WBGene00017194	F07C3.3	F07C3.3	C	Alkaline phosphatase-like	Alkaline phosphatase-like, alpha/beta/alpha	F07C3.3 is predicted to have catalytic activity, based on protein domain information.	protein_coding_gene	Live
WBGene00017205	cest-29	F07C4.12	C	Putative Fatty acyl-CoA hydrolase	Duck Fatty acyl-CoA hydrolase precursor, medium chain, 4e-63	RNA sequencing and microarray studies indicate that F07C4.12 is affected by daf-16, jmjd-3.1, hsf-1, dpy-21, and sir-2.1; microarray studies indicate that F07C4.12 is affected by Tunicamycin and Diazinon.	pseudogene	Live
WBGene00008568	F08A8.5	F08A8.5	C	Fucosyltransferase		F08A8.5 encodes, by alternative splicing, two isoforms of a putative alpha-1,2-fucosyltransferase (alpha1,2FT) that is required for biosynthesis of H-type 3 glycans; F08A8.5 is expressed pharyngeally from embryogenesis to adulthood; recombinant F08A8.5 protein has alpha1,2FT activity in vitro on a Gal[beta]1-3GalNAc[alpha]-O-pNP substrate, but not on Gal[beta]-O-phenyl; F08A8.5 has no obvious fun…	protein_coding_gene	Live
WBGene00017262	F08F3.4	F08F3.4	A	L-threonine 3-dehydrogenase	Glycine, serine and threonine metabolism	F08F3.4 is involved in innate immune response; F08F3.4 is predicted to have catalytic activity and coenzyme binding activity, based on protein domain information.	protein_coding_gene	Live
WBGene00017272	F08F8.7	F08F8.7	A	Ribulose-phosphate 3-epimerase	Pentose phosphate pathway	F08F8.7 is an ortholog of human RPEL1 (ribulose-5-phosphate-3-epimerase like 1) and RPE (ribulose-5-phosphate-3-epimerase); F08F8.7 is predicted to have ribulose-phosphate 3-epimerase activity, based on protein domain information; F08F8.7 is expressed in the intestine.	protein_coding_gene	Live	CEOP3428
WBGene00017279	F09C12.8	F09C12.8	C	Histidine phosphatase		F09C12.8 encodes an ortholog, predicted to be catalytically inactive, of Bombyx mori ecdysteroid phosphate phosphatase (EPP), human STS1 (OMIM:609201) and human UBASH3A (OMIM:605736); F09C12.8 is also paralogous to C. elegans C52E4.7, F53B6.7, F55A11.11, and T07F12.1.	protein_coding_gene	Live
WBGene00008610	F09C3.2	F09C3.2	C	N-acetylneuraminic acid phosphatase		F09C3.2 is an ortholog of human NANP (N-acetylneuraminic acid phosphatase); F09C3.2 is predicted to have hydrolase activity, based on protein domain information; F09C3.2 is expressed in certain ventral cord neurons, hypodermis, and the intestine.	protein_coding_gene	Live
WBGene00008621	F09C8.1	F09C8.1	C	Phospholipase B1		F09C8.1 is an ortholog of human PLB1 (phospholipase B1); F09C8.1 is predicted to have hydrolase activity, acting on ester bonds, based on protein domain information; F09C8.1 is expressed in the intestine.	protein_coding_gene	Live
WBGene00017289	F09E5.11	F09E5.11	C	vacuolar ATPase assembly		F09E5.11 encodes a divergent ortholog of S. cerevisiae VPH2/VMA12; like VPH2, F09E5.11 may be required for vacuolar proton-translocating ATPase (V-ATPase) assembly in the endoplasmic reticulum.	protein_coding_gene	Live
WBGene00017283	F09E5.3	F09E5.3	A	deoxyribose-phosphate aldolase	Pentose phosphate pathway	F09E5.3 is an ortholog of human DERA (deoxyribose-phosphate aldolase); F09E5.3 is predicted to have deoxyribose-phosphate aldolase activity, based on protein domain information; F09E5.3 is expressed in the hypodermis and the intestine.	protein_coding_gene	Live	CEOP2168
WBGene00017286	F09E5.8	F09E5.8	C	Pyroline synthetase	mouse pyridoxal phosphate homeostasis, yeast putative non-specific single-domain racemase	F09E5.8 is an ortholog of human PROSC (proline synthetase cotranscribed (bacterial)); F09E5.8 is involved in embryo development.	protein_coding_gene	Live	CEOP2164
WBGene00017316	F09G2.8	F09G2.8	A	Phospholipase D	Ether lipid metabolism; Glycerophospholipid metabolism	F09G2.8 is an ortholog of human PLD4 (phospholipase D family member 4), PLD5 (phospholipase D family member 5) and PLD3 (phospholipase D family member 3); F09G2.8 is predicted to have catalytic activity, based on protein domain information; F09G2.8 is expressed in the pharynx, nervous system, tail, intestine, arcade cell, and the rectal gland cell.	protein_coding_gene	Live	CEOP5140
WBGene00008644	F10C2.3	F10C2.3	C	Alkaline phosphatase-like	Alkaline phosphatase-like, alpha/beta/alpha	F10C2.3 is involved in cell development; F10C2.3 is predicted to have catalytic activity, based on protein domain information.	protein_coding_gene	Live
WBGene00008646	F10C2.5	F10C2.5	C	Alpha-mannosidase		F10C2.5 is an ortholog of human Edem2 (ER degradation enhancing alpha-mannosidase like protein 2); F10C2.5 is predicted to have calcium ion binding activity and mannosyl-oligosaccharide 1,2-alpha-mannosidase activity, based on protein domain information.	protein_coding_gene	Live	CEOP5316
WBGene00017335	F10D2.10	F10D2.10	D	abhydrolase domain containing	paralogous to worm adhd's, Alpha/Beta hydrolase fold domain	RNA sequencing and microarray studies indicate that F10D2.10 is affected by Ethanol, 1-methylnicotinamide, Tunicamycin, D-glucose, Atrazine, Quercetin, Humic substances, and Paraquat; proteomic, tiling array, RNA sequencing, and microarray studies indicate that F10D2.10 is enriched in the germ line, body wall muscle cell, coelomocytes, and intestine.	protein_coding_gene	Live
WBGene00017334	F10D2.8	F10D2.8	A	UDP-glucuronosyltransferase	Pentose and glucuronate interconversions; Porphyrin and chlorophyll metabolism; Retinol metabolism; Steroid hormone biosynthesis, human UDP-glucuronosyltransferase 1-4, 5e-33	Merged with F10D2.12, F10D2.8 is predicted to have transferase activity, transferring hexosyl groups, based on protein domain information.	protein_coding_gene	Live
WBGene00017340	F10D7.3	F10D7.3	C	glutaredoxin		F10D7.3 is an ortholog of human GLRX (glutaredoxin); F10D7.3 is predicted to have electron carrier activity and protein disulfide oxidoreductase activity, based on protein domain information.	protein_coding_gene	Live
WBGene00017343	F10E7.1	F10E7.1	C	fucosyltransferase	paralog to fut-1	F10E7.1 is predicted to have fucosyltransferase activity, based on protein domain information.	protein_coding_gene	Live
WBGene00017358	F10E9.7	F10E9.7	D	Cytidine and deoxycytidylate deaminase domain	Cytidine and deoxycytidylate deaminase domain	F10E9.7 is involved in embryo development, locomotion and reproduction; F10E9.7 is predicted to have catalytic activity, based on protein domain information.	protein_coding_gene	Live
WBGene00017366	F10G2.7	F10G2.7	D	Acyl-CoA N-acyltransferase domain	Acyl-CoA N-acyltransferase domain	Tiling array, RNA sequencing, and microarray studies indicate that F10G2.7 is affected by daf-12, cebp-1, lin-14, and lin-4; microarray and RNA sequencing studies indicate that F10G2.7 is affected by Methylmercuric chloride, Multi-walled carbon nanotubes, Atrazine, and Diazinon; tiling array and RNA sequencing studies indicate that F10G2.7 is enriched in the germ line and in the AVE, NSM, AFD, AS…	protein_coding_gene	Live
WBGene00008667	F10G8.9	F10G8.9	B	3-oxoacyl-ACP synthase		F10G8.9 is an ortholog of human OXSM (3-oxoacyl-ACP synthase, mitochondrial); F10G8.9 is predicted to have catalytic activity, based on protein domain information.	protein_coding_gene	Live	CEOP1584
WBGene00008673	F11A5.5	F11A5.5	C	fucosyltransferase		F11A5.5 is predicted to have galactoside 2-alpha-L-fucosyltransferase activity, based on protein domain information.	protein_coding_gene	Live
WBGene00195214	F11C1.10	F11C1.10	C	lipid droplet associated hydrolase		F11C1.10 is an ortholog of human LDAH (lipid droplet associated hydrolase); RNA sequencing studies indicate that F11C1.10 is affected by dpy-21.	protein_coding_gene	Live
WBGene00008693	F11C1.4	F11C1.4	C	lipid droplet associated hydrolase	human cholesterol ester turnover, 3e-25, 91%	F11C1.4 is an ortholog of human LDAH (lipid droplet associated hydrolase); microarray and RNA sequencing studies indicate that F11C1.4 is affected by clk-1, cyc-1, eat-2, dpy-21, sir-2.1, and rrf-3; microarray studies indicate that F11C1.4 is affected by Resveratrol; tiling array and RNA sequencing studies indicate that F11C1.4 is enriched in neurons including the DA and VA neurons.	protein_coding_gene	Live
WBGene00017388	F11G11.13	F11G11.13	C	Creatine kinase		F11G11.13 is an ortholog of human CKMT2 (creatine kinase, mitochondrial 2), CKM (creatine kinase, M-type), CKB (creatine kinase B), CKMT1A (creatine kinase, mitochondrial 1A) and CKMT1B (creatine kinase, mitochondrial 1B); F11G11.13 is predicted to have kinase activity, based on protein domain information.	protein_coding_gene	Live
WBGene00044811	F12E12.11	F12E12.11	C	hydroxysteroid 17-beta dehydrogenase		F12E12.11 is an ortholog of human HSD17B14 (hydroxysteroid 17-beta dehydrogenase 14); microarray and RNA sequencing studies indicate that F12E12.11 is affected by Tryptophan, Rotenone, Tunicamycin, Rifampin, Mianserin, D-glucose, Chlorpyrifos, and Sirolimus; RNA sequencing and microarray studies indicate that F12E12.11 is enriched in the Z4, Z1, gon_male_dtc posterior, gon_male_dtc anterior, Z1.p…	protein_coding_gene	Live
WBGene00086558	F12E12.12	F12E12.12	C	hydroxysteroid 17-beta dehydrogenase		F12E12.12 is an ortholog of human HSD17B14 (hydroxysteroid 17-beta dehydrogenase 14); tiling array, microarray, and RNA sequencing studies indicate that F12E12.12 is affected by hpl-2, clk-1, unc-39, elli-1, slr-2, osm-11, spg-7, hlh-29, tbx-2, isp-1, and nuo-6; microarray studies indicate that F12E12.12 is affected by Tryptophan and Sirolimus; RNA sequencing studies indicate that F12E12.12 is en…	pseudogene	Live
WBGene00008732	F13B12.4	F13B12.4	A	Putative S-adenosyl-L-methionine-dependent methyltransferase	Cysteine and methionine metabolism	RNA sequencing and microarray studies indicate that F13B12.4 is affected by Methylmercury hydroxide, Methylmercuric chloride, D-glucose, Resveratrol, Cadmium, Colistin, and adsorbable organic bromine compounds; tiling array and microarray studies indicate that F13B12.4 is enriched in the germline precursor cell and hypodermis and in neurons.	protein_coding_gene	Live
WBGene00017429	F13D11.4	F13D11.4	C	Hydroxysteroid dehydrogenase		F13D11.4 is predicted to have 3-beta-hydroxy-delta5-steroid dehydrogenase activity, based on protein domain information.	protein_coding_gene	Live
WBGene00008741	ctsa-1.2	F13D12.6	C	BETA-GALACTOSIDASE	Human lysosomal protective protein, 2e-107, 95%	F13D12.6 is orthologous to the human gene SIMILAR TO PROTECTIVE PROTEIN FOR BETA-GALACTOSIDASE (GALACTOSIALIDOSIS) (PPGB; OMIM:256540), which when mutated leads to disease.	protein_coding_gene	Live
WBGene00008743	F13D12.9	F13D12.9	B	S-adenosyl-L-methionine-dependent methyltransferase	Mycobacterium Tuberculostearic acid methyltransferase, Mycolic acid cyclopropane synthase, S-adenosyl-L-methionine-dependent methyltransferase	RNA sequencing and microarray studies indicate that F13D12.9 is affected by 1-methylnicotinamide, Methylmercuric chloride, Resveratrol, single-walled carbon nanotubes, Paraquat, Dafa#1, adsorbable organic bromine compounds, and Sirolimus; RNA sequencing studies indicate that F13D12.9 is enriched in the male.	protein_coding_gene	Live
WBGene00008735	F13D2.1	F13D2.1	C	glucuronyl C5-epimerase	homology to hse-5	Class B, homology to hse-5, glucuronyl C5-epimerase. F13D2.1 is an ortholog of human CD109 (CD109 molecule), PZP (PZP, alpha-2-macroglobulin like) and A2M (alpha-2-macroglobulin); F13D2.1 is predicted to have endopeptidase inhibitor activity, based on protein domain information.	protein_coding_gene	Live
WBGene00008746	F13E6.2	F13E6.2	C	Adenylate Kinase		F13E6.2 is an ortholog of human AK5 (adenylate kinase 5), AK9 (adenylate kinase 9) and AK2 (adenylate kinase 2); F13E6.2 is predicted to have ATP binding activity and nucleobase-containing compound kinase activity, based on protein domain information.	protein_coding_gene	Live
WBGene00044797	F13E9.13	F13E9.13	C	uridine-5'-monophosphate synthase	homology to umps-1	Uridine-5'-monophosphate synthase. F13E9.13 is predicted to have catalytic activity, based on protein domain information.	protein_coding_gene	Live
WBGene00008766	F13G3.6	F13G3.6	C	Acetylglucosaminyltransferase		F13G3.6 is an ortholog of human B3GNTL1 (UDP-GlcNAc:betaGal beta-1,3-N-acetylglucosaminyltransferase-like 1); microarray, tiling array, and RNA sequencing studies indicate that F13G3.6 is affected by cyc-1, hpl-2, hlh-30, jmjd-3.1, hsf-1, pgl-1, pgl-3, glh-4, glh-1, sir-2.1, fbf-1, glp-1, and lin-35; microarray studies indicate that F13G3.6 is affected by Resveratrol, Hydrolyzable Tannins, and Hu…	protein_coding_gene	Live	CEOP1388
WBGene00008776	F13H10.5	F13H10.5	A	ectonucleotide pyrophosphatase/phosphodiesterase	Ether lipid metabolism	F13H10.5 is an ortholog of human ENPP2 (ectonucleotide pyrophosphatase/phosphodiesterase 2), ENPP1 (ectonucleotide pyrophosphatase/phosphodiesterase 1) and ENPP3 (ectonucleotide pyrophosphatase/phosphodiesterase 3); F13H10.5 is predicted to have catalytic activity, based on protein domain information.	protein_coding_gene	Live
WBGene00044784	F13H10.8	F13H10.8	D	serine palmitoyltransferase-like domain	Small subunit of serine palmitoyltransferase-like domain	Tiling array, RNA sequencing, microarray, and proteomic studies indicate that F13H10.8 is affected by daf-16, emr-1, clk-1, htz-1, dpy-21, mir-34, and glp-1; RNA sequencing studies indicate that F13H10.8 is affected by Rotenone; RNA sequencing studies indicate that F13H10.8 is enriched in the intestine.	protein_coding_gene	Live
WBGene00017431	cest-33	F13H6.3	B	medium chain Fatty acyl-CoA hydrolase	duck medium chain Fatty acyl-CoA hydrolase	Microarray and RNA sequencing studies indicate that F13H6.3 is affected by cyc-1, csr-1, glp-1, cco-1, hsf-1, mir-34, pgl-1, pgl-3, glh-4, glh-1, alg-1, tdp-1, daf-2, and daf-16; microarray and RNA sequencing studies indicate that F13H6.3 is affected by Tryptophan, 1-methylnicotinamide, Mianserin, Bisphenol A, Bisphenol S, Cadmium, Fluoranthene, Chlorpyrifos, Diazinon, Albendazole, Cry5B, Quercet…	protein_coding_gene	Live
WBGene00017443	F13H8.11	F13H8.11	C	Phospholipase B1		F13H8.11 is an ortholog of human PLB1 (phospholipase B1); F13H8.11 is predicted to have hydrolase activity, acting on ester bonds, based on protein domain information.	protein_coding_gene	Live
WBGene00017436	F13H8.3	F13H8.3	C	Uridine nucleosidase	yeast Uridine nucleosidase (uridine-cytidine N-ribohydrolase); cleaves N-glycosidic bonds in nucleosides; involved in the pyrimidine salvage and nicotinamide riboside salvage pathways, 6e-16	Microarray and RNA sequencing studies indicate that F13H8.3 is affected by Tunicamycin, D-glucose, Bisphenol A, Quercetin, Hydrolyzable Tannins, Humic substances, Paraquat, and Sirolimus.	protein_coding_gene	Live
WBGene00017442	F13H8.9	F13H8.9	A	Selenocysteine lyase	Selenocompound metabolism	F13H8.9 is an ortholog of human SCLY (selenocysteine lyase); F13H8.9 is predicted to have catalytic activity, based on protein domain information.	protein_coding_gene	Live
WBGene00008785	F14B6.4	F14B6.4	C	Acetylgalactosaminyltransferas		F14B6.4 is an ortholog of human B3GALNT1 (beta-1,3-N-acetylgalactosaminyltransferase 1 (globoside blood group)) and members of the Beta 3-glycosyltransferases family including B3GALT5; F14B6.4 is predicted to have galactosyltransferase activity, based on protein domain information.	protein_coding_gene	Live
WBGene00008787	F14B6.6	F14B6.6	C	Acetylgalactosaminyltransferas		F14B6.6 is an ortholog of human B3GALNT1 (beta-1,3-N-acetylgalactosaminyltransferase 1 (globoside blood group)) and members of the Beta 3-glycosyltransferases family including B3GALT5; F14B6.6 is predicted to have galactosyltransferase activity, based on protein domain information.	protein_coding_gene	Live
WBGene00017478	cest-26	F15A8.6	C	Carboxylesterase	duck Fatty acyl-CoA hydrolase precursor, 4e-65, human carboxylic ester hydrolase activity, 4e-62	F15A8.6 is involved in lipid storage. F15A8.6 is an ortholog of members of the human CES (Carboxylesterases) family including CES3; microarray and RNA sequencing studies indicate that F15A8.6 is affected by Aldicarb, Bisphenol A, Cry5B, Hydrolyzable Tannins, Humic substances, single-walled carbon nanotubes, Dafa#1, adsorbable organic bromine compounds, Sirolimus, and Allantoin; microarray and RNA…	protein_coding_gene	Live
WBGene00017487	F15E6.6	F15E6.6	C	Xanthine dehydrogenase		F15E6.6 is an ortholog of human AOX1 (aldehyde oxidase 1) and XDH (xanthine dehydrogenase); F15E6.6 is predicted to have electron carrier activity, flavin adenine dinucleotide binding activity, iron-sulfur cluster binding activity, metal ion binding activity, and oxidoreductase activity, acting on CH-OH group of donors, based on protein domain information.	protein_coding_gene	Live
WBGene00008874	F15H10.7	F15H10.7	C	Alkaline-phosphatase-like	Alkaline-phosphatase-like, core domain	F15H10.7 is predicted to have catalytic activity, based on protein domain information.	protein_coding_gene	Live
WBGene00017515	F16F9.4	F16F9.4	C	Arylacetamide deacetylase		F16F9.4 is an ortholog of human AADAC (arylacetamide deacetylase) and members of the AADAC (Arylacetamide deacetylase) family including AADACL4; F16F9.4 is predicted to have carboxylic ester hydrolase activity, based on protein domain information.	protein_coding_gene	Live
WBGene00017536	F17A9.4	F17A9.4	C	Oxidoreductase		F17A9.4 is predicted to have FMN binding activity and oxidoreductase activity, based on protein domain information.	protein_coding_gene	Live
WBGene00017537	F17A9.5	F17A9.5	C	Oxidoreductase		F17A9.5 is predicted to have FMN binding activity and oxidoreductase activity, based on protein domain information.	protein_coding_gene	Live
WBGene00008905	F17B5.1	F17B5.1	C	Nucleoredoxin	human thrioredoxin-disulfide reductase, 3e-20	F17B5.1 is an ortholog of human NXNL2 (nucleoredoxin-like 2); RNA sequencing and microarray studies indicate that F17B5.1 is affected by Ethanol, Tunicamycin, Progesterone, Resveratrol, Chlorpyrifos, Cry5B, Quercetin, and single-walled carbon nanotubes.	protein_coding_gene	Live
WBGene00044058	F17B5.6	F17B5.6	C	Fucosyltransferase		F17B5.6 is predicted to have galactoside 2-alpha-L-fucosyltransferase activity, based on protein domain information.	protein_coding_gene	Live
WBGene00008918	pigt-1	F17C11.7	C	phosphatidylinositol glycan anchor biosynthesis		F17C11.7 is an ortholog of human PIGT (phosphatidylinositol glycan anchor biosynthesis class T); microarray, tiling array, and RNA sequencing studies indicate that F17C11.7 is affected by cid-1, daf-12, tatn-1, jmjd-3.1, jmjd-1.2, hsf-1, mir-34, pgl-1, pgl-3, glh-4, glh-1, morc-1, emb-4, sma-2, sma-4, pal-1, sir-2.1, fbf-1, and gld-1; RNA sequencing and microarray studies indicate that F17C11.7 i…	protein_coding_gene	Live	CEOP5268
WBGene00185014	F17C8.9	F17C8.9	C	Aspartate dehydrogenase		F17C8.9 is an ortholog of human ASPDH (aspartate dehydrogenase domain containing); F17C8.9 is predicted to have NADP binding activity and aspartate dehydrogenase activity, based on protein domain information.	protein_coding_gene	Live
WBGene00008925	F17H10.1	F17H10.1	C	lipid, phospholipid biosynthesis	human lipid, phospholipid biosynthesis and metabolism, 1e-34, 61%	F17H10.1 is an ortholog of human SERAC1 (serine active site containing 1); F17H10.1 is involved in embryo development.	protein_coding_gene	Live
WBGene00008948	F19B6.1	F19B6.1	A	Uridine cytidine kinase	Pyrimidine metabolism	F19B6.1 is an ortholog of human UCKL1 (uridine-cytidine kinase 1 like 1); F19B6.1 is predicted to have ATP binding activity and kinase activity, based on protein domain information; F19B6.1 is expressed in the pharynx, hypodermis, reproductive system, and the body wall musculature.	protein_coding_gene	Live	CEOP4512
WBGene00017610	F19G12.2	F19G12.2	A	Ribonucleotide reductase	Purine metabolism; Pyrimidine metabolism	F19G12.2 is an ortholog of human RRM2B (ribonucleotide reductase regulatory TP53 inducible subunit M2B) and RRM2 (ribonucleotide reductase regulatory subunit M2); RNA sequencing and microarray studies indicate that F19G12.2 is affected by tatn-1, daf-16, pgl-1, pgl-3, glh-4, glh-1, sir-2.1, nhr-25, and let-60.	pseudogene	Live
WBGene00008959	F19H6.4	F19H6.4	C	Steroid 5 alpha-reductase 1		F19H6.4 is an ortholog of human SRD5A1 (steroid 5 alpha-reductase 1) and SRD5A2 (steroid 5 alpha-reductase 2); F19H6.4 is predicted to have 3-oxo-5-alpha-steroid 4-dehydrogenase activity, based on protein domain information.	protein_coding_gene	Live
WBGene00017640	F20D6.11	F20D6.11	C	flavin-adenine dinucleotide (FAD)-binding oxidoreductase		F20D6.11 encodes a putative flavin-adenine dinucleotide (FAD)-binding oxidoreductase orthologous to human AIFM3 (AIFL), and paralogous to WAH-1 and mammalian PDCD8; F20D6.11 is expressed in pharynx, anal depressor and body wall muscles, the reproductive system (including spermatheca), and unidentified tail cells; given its orthology to AIFM3, F20D6.11 may promote apoptosis.	protein_coding_gene	Live
WBGene00008985	F20G2.1	F20G2.1	C	Short-chain dehydrogenase/reductase	human Short-chain dehydrogenase/reductase, 8e-16	Microarray and RNA sequencing studies indicate that F20G2.1 is affected by Heme, Tryptophan, Rotenone, Rifampin, Sodium arsenite, Atrazine, Humic substances, Paraquat, Selenium, adsorbable organic bromine compounds, Multi-walled carbon nanotubes, and Sirolimus.	protein_coding_gene	Live
WBGene00008986	F20G2.2	F20G2.2	C	17-beta-hydroxysteroid dehydrogenase	human 17-beta-hydroxysteroid dehydrogenase, 3e-16	RNA sequencing and microarray studies indicate that F20G2.2 is affected by Rotenone, Tunicamycin, D-glucopyranose, Sodium arsenite, Cholestanol, Fluoranthene, Cry5B, and Quercetin; RNA sequencing and microarray studies indicate that F20G2.2 is enriched in the intestine and in the ASER neurons.	protein_coding_gene	Live
WBGene00219316	F21A3.11	F21A3.11	B	Acid phophatase		F21A3.11 is an ortholog of human ACP7 (acid phosphatase 7, tartrate resistant (putative)); F21A3.11 is predicted to have acid phosphatase activity and metal ion binding activity, based on protein domain information.	protein_coding_gene	Live
WBGene00017659	F21C10.10	F21C10.10	D	NAD(P)-binding domain	NAD(P)-binding domain	F21C10.10 is localized to the mitochondrion.	protein_coding_gene	Live
WBGene00017653	F21C10.3	F21C10.3	D	Galactosyltransferase		F21C10.3 is predicted to have galactosyltransferase activity, based on protein domain information.	protein_coding_gene	Live
WBGene00017658	F21C10.9	F21C10.9	D	Acyl-CoA N-acyltransferase domain	Acyl-CoA N-acyltransferase domain	Tiling array, RNA sequencing, and microarray studies indicate that F21C10.9 is enriched in the germ line and intestine and in the PVD, OLL, ASER, and PLM neurons.	protein_coding_gene	Live
WBGene00009006	F21D5.1	F21D5.1	A	Phosphoacetylglucosamine mutase	Amino sugar and nucleotide sugar metabolism	F21D5.1 encodes a putative phosphoacetylglucosamine mutase orthologous to human PGM3 (OMIM:172100); F21D5.1 is thought to catalyse the third step of the hexosamine pathway to UDP-N-acetylglucosamine or UDP-N-acetylgalactosamine; F21D5.1 transcripts are enriched during oogenesis; F21D5.1(RNAi) animals have an osmotically-sensitive embryonic lethal phenotype, presumably because of defects in chitin…	protein_coding_gene	Live	CEOP4300
WBGene00009008	F21D5.3	F21D5.3	C	Oxidoreductase		F21D5.3 is predicted to have copper ion binding activity and oxidoreductase activity, based on protein domain information.	protein_coding_gene	Live
WBGene00009018	F21D9.4	F21D9.4	D	Acyl-CoA N-acyltransferase domain	Acyl-CoA N-acyltransferase domain	Microarray and RNA sequencing studies indicate that F21D9.4 is affected by daf-12, tdp-1, and mir-35; RNA sequencing and microarray studies indicate that F21D9.4 is affected by D-glucose and Colistin; tiling array and microarray studies indicate that F21D9.4 is enriched in the body wall muscle cell and muscle cell and in the ALM and PLM neurons.	protein_coding_gene	Live
WBGene00017720	F22F7.2	F22F7.2	C	saccharopine dehydrogenase	human saccharopine dehydrogenase, 2e-84	F22F7.2 is an ortholog of human SCCPDH (saccharopine dehydrogenase (putative)); F22F7.2 is predicted to have oxidoreductase activity, based on protein domain information; F22F7.2 is expressed in the intestine.	protein_coding_gene	Live	CEOP5543
WBGene00017724	F22F7.7	F22F7.7	C	glutamylcyclotransferase		F22F7.7 is an ortholog of human CHAC1 (ChaC glutathione specific gamma-glutamylcyclotransferase 1); F22F7.7 is predicted to have gamma-glutamylcyclotransferase activity, based on protein domain information.	protein_coding_gene	Live
WBGene00017734	F23C8.5	F23C8.5	A	ELECTRON TRANSFER FLAVOPROTEIN BETA SUBUNIT (ETFB)	Miscellaneous	The F23C8.5 gene encodes an ortholog of the human gene ELECTRON TRANSFER FLAVOPROTEIN BETA SUBUNIT (ETFB), which when mutated leads to glutaricaciduria type IIB (OMIM:130410).	protein_coding_gene	Live	CEOP1044
WBGene00017764	F25A2.1	F25A2.1	D	Alpha/Beta hydrolase fold, Fungal lipase-like domain	Alpha/Beta hydrolase fold, Fungal lipase-like domain	Microarray studies indicate that F25A2.1 is affected by Heme, Methylmercuric chloride, Mercuric Chloride, Tunicamycin, Resveratrol, Humic substances, Paraquat, Dafa#1, and Sirolimus; tiling array and RNA sequencing studies indicate that F25A2.1 is enriched in the intestine.	protein_coding_gene	Live
WBGene00017775	F25B5.3	F25B5.3	A	Nucleotidase	Nicotinate and nicotinamide metabolism; Purine metabolism; Pyrimidine metabolism	F25B5.3 is orthologous to the human gene NUCLEOTIDASE, 5-PRIME, CYTOSOLIC III (NT5C3; OMIM:606224), which when mutated leads to hemolytic anemia due to UMPH1 deficiency	protein_coding_gene	Live
WBGene00017777	F25B5.6	F25B5.6	A	Folylpolyglutamate synthase	Folate biosynthesis	F25B5.6 is an ortholog of human FPGS (folylpolyglutamate synthase); F25B5.6 is predicted to have ATP binding activity and tetrahydrofolylpolyglutamate synthase activity, based on protein domain information; F25B5.6 is expressed in the pharynx, hypodermis, nervous system, and the intestine.	protein_coding_gene	Live	CEOP3352
WBGene00009110	F25D1.5	F25D1.5	C	hydroxysteroid 17-beta dehydrogenase		F25D1.5 is an ortholog of human HSD17B14 (hydroxysteroid 17-beta dehydrogenase 14); microarray and RNA sequencing studies indicate that F25D1.5 is affected by Tunicamycin, Bisphenol A, Bisphenol S, Sesamin, Ethanol, Fluoranthene, Chlorpyrifos, Diazinon, Cry5B, Multi-walled carbon nanotubes, Ethosuximide, and Sirolimus; tiling array and RNA sequencing studies indicate that F25D1.5 is enriched in t…	protein_coding_gene	Live
WBGene00017781	F25E2.3	F25E2.3	A	Acyl-CoA thioesterase	Biosynthesis of unsaturated fatty acids; Steroid metabolism	F25E2.3 is an ortholog of human ACOT8 (acyl-CoA thioesterase 8); F25E2.3 is predicted to have acyl-CoA hydrolase activity, based on protein domain information.	protein_coding_gene	Live
WBGene00009138	F25H9.6	F25H9.6	A	phosphopantothenoylcysteine decarboxylase	Pantothenate and CoA biosynthesis	F25H9.6 is an ortholog of human Ppcdc (phosphopantothenoylcysteine decarboxylase); F25H9.6 is predicted to have catalytic activity, based on protein domain information.	protein_coding_gene	Live
WBGene00009139	F25H9.7	F25H9.7	C	Succinate dehydrogenase assembly factor		F25H9.7 is an ortholog of human SDHAF3 (succinate dehydrogenase complex assembly factor 3); microarray, RNA sequencing, and tiling array studies indicate that F25H9.7 is affected by cyc-1, lin-39, daf-12, daf-16, cox-5B, jmjd-3.1, jmjd-1.2, hsf-1, hlh-30, pgl-1, pgl-3, glh-4, glh-1, sir-2.1, ash-2, and tdp-1; microarray and RNA sequencing studies indicate that F25H9.7 is affected by Hydrogen sulf…	protein_coding_gene	Live
WBGene00017811	nonu-1	F26A1.13	C	2',3'-cyclic nucleotide 3' phosphodiesterase	paralog to F26A1.14	Microarray and RNA sequencing studies indicate that F26A1.13 is affected by lin-35, tatn-1, clk-1, htz-1, and sir-2.1; RNA sequencing studies indicate that F26A1.13 is enriched in the germ line.	protein_coding_gene	Live
F26A1.14	F26A1.14	F26A1.14	B	2',3'-cyclic nucleotide 3' phosphodiesterase		F26A1.14 is an ortholog of human N4BP2L1 (NEDD4 binding protein 2 like 1) and CNP (2',3'-cyclic nucleotide 3' phosphodiesterase); F26A1.14 is predicted to have 2',3'-cyclic-nucleotide 3'-phosphodiesterase activity and ATP binding activity, based on protein domain information; F26A1.14 is expressed in the nervous system, reproductive system, intestine, and the body wall musculature.
WBGene00009140	F26A3.1	F26A3.1	C	lipid droplet associated hydrolase	human cholesterol ester turnover, 2e-236, 89%	F26A3.1 is an ortholog of human LDAH (lipid droplet associated hydrolase); microarray, proteomic, and RNA sequencing studies indicate that F26A3.1 is affected by zfp-1, gld-1, let-7, emr-1, lem-2, clk-1, tcer-1, daf-2, mir-35, and ain-2; RNA sequencing and microarray studies indicate that F26A3.1 is affected by Rotenone, Chlorpyrifos, Hydrolyzable Tannins, Humic substances, and Sirolimus; tiling …	protein_coding_gene	Live	CEOP1412
WBGene00009146	F26C11.1	F26C11.1	A	Acid phosphatase	Glycerolipid metabolism (indirect); Riboflavin metabolism	F26C11.1 is an ortholog of human ACPT (acid phosphatase, testicular), ACPP (acid phosphatase, prostate) and ACP2 (acid phosphatase 2, lysosomal); F26C11.1 is predicted to have acid phosphatase activity, based on protein domain information.	protein_coding_gene	Live
WBGene00017818	F26D11.1	F26D11.1	A	Gluconokinase	Pentose phosphate pathway	F26D11.1 is an ortholog of human IDNK (IDNK, gluconokinase); F26D11.1 is predicted to have kinase activity, based on protein domain information.	protein_coding_gene	Live	CEOP5605
WBGene00009153	F26D2.15	F26D2.15	C	hydroxysteroid 17-beta dehydrogenase		F26D2.15 is an ortholog of human HSD17B14 (hydroxysteroid 17-beta dehydrogenase 14); tiling array, microarray, and RNA sequencing studies indicate that F26D2.15 is affected by rsr-2, clk-1, let-418, chd-3, pgl-1, pgl-3, glh-4, glh-1, gei-8, and eat-2; microarray and RNA sequencing studies indicate that F26D2.15 is affected by Methylmercuric chloride, Multi-walled carbon nanotubes, Sirolimus, and …	protein_coding_gene	Live
WBGene00009148	F26D2.3	F26D2.3	C	Xylosyltransferases	human N-acetyllactosaminide beta-1,6-N-acetylglucosaminyl-transferase, 1e-24	F26D2.3 is an ortholog of members of the human GCNT, XYLT (Glucosaminyl (N-acetyl) transferases/xylosyltransferases) family including GCNT4; F26D2.3 is predicted to have acetylglucosaminyltransferase activity, based on protein domain information.	protein_coding_gene	Live
WBGene00009159	F26E4.4	F26E4.4	A	Worm specific	no clue	Microarray and RNA sequencing studies indicate that F26E4.4 is affected by cgh-1, tatn-1, jmjd-3.1, jmjd-1.2, mafr-1, pgl-1, pgl-3, glh-4, glh-1, sir-2.1, fbf-1, mir-243, glp-1, and rnp-8; microarray studies indicate that F26E4.4 is affected by Hydrolyzable Tannins and Paraquat; RNA sequencing and microarray studies indicate that F26E4.4 is enriched in the germ line and intestine.	protein_coding_gene	Live
WBGene00017829	F26F4.9	F26F4.9	C	Glutaredoxin	Thioredoxin-like fold, selenoprotein S	F26F4.9 is an ortholog of human GRXCR2 (glutaredoxin and cysteine rich domain containing 2) and GLRX (glutaredoxin); microarray and RNA sequencing studies indicate that F26F4.9 is affected by age-1, tatn-1, sir-2.1, and ain-1; RNA sequencing and microarray studies indicate that F26F4.9 is affected by Rotenone, Chlorpyrifos, and Diazinon; tiling array, RNA sequencing, and microarray studies indica…	protein_coding_gene	Live	CEOP3236
WBGene00009177	F26H9.5	F26H9.5	A	Phosphoserine aminotransferase	Glycine, serine and threonine metabolism	F26H9.5 is an ortholog of human PSAT1 (phosphoserine aminotransferase 1); F26H9.5 is predicted to have O-phospho-L-serine:2-oxoglutarate aminotransferase activity, based on protein domain information; F26H9.5 is expressed in the head, tail, and the intestine.	protein_coding_gene	Live
WBGene00009187	F27D4.1	F27D4.1	A	ELECTRON-TRANSFER-FLAVOPROTEIN, ALPHA POLYPEPTIDE (ETFA)	Miscellaneous	The F27D4.1 gene encodes an ortholog of the human gene ELECTRON-TRANSFER-FLAVOPROTEIN, ALPHA POLYPEPTIDE (ETFA), which when mutated leads to glutaricaciduria type IIA (OMIM:231680).	protein_coding_gene	Live	CEOP1989
WBGene00009204	pigg-1	F28C6.4	C	phosphatidylinositol glycan anchor biosynthesis	human clycolipid biosynthesis, 6e-64	F28C6.4 is an ortholog of human PIGG (phosphatidylinositol glycan anchor biosynthesis class G); F28C6.4 is predicted to have catalytic activity, based on protein domain information.	protein_coding_gene	Live	CEOP2674
WBGene00009228	F28G4.3	F28G4.3	D	Nucleotide-diphospho-sugar transferase	Nucleotide-diphospho-sugar transferases	Microarray and RNA sequencing studies indicate that F28G4.3 is affected by cyc-1, dpy-21, and sir-2.1; microarray and RNA sequencing studies indicate that F28G4.3 is affected by Methylmercuric chloride, Multi-walled carbon nanotubes, Colistin, and Dafa#1.	protein_coding_gene	Live
WBGene00009236	F28H7.2	F28H7.2	C	17-beta-hydroxysteroid dehydrogenase		F28H7.2 is an ortholog of human HSD17B14 (hydroxysteroid 17-beta dehydrogenase 14); microarray and RNA sequencing studies indicate that F28H7.2 is affected by lin-15B, clk-1, daf-16, dpy-21, and mir-34; microarray studies indicate that F28H7.2 is affected by Tunicamycin, Resveratrol, Cadmium, and Sirolimus; tiling array studies indicate that F28H7.2 is enriched in the coelomocytes.	protein_coding_gene	Live
WBGene00009237	F28H7.3	F28H7.3	D	Alpha/Beta hydrolase fold	Alpha/Beta hydrolase fold, Fungal lipase-like domain	Microarray and RNA sequencing studies indicate that F28H7.3 is affected by Heme, 1-methylnicotinamide, Nicotinic acid, Methylmercuric chloride, Mercuric Chloride, Rotenone, Rifampin, Bisphenol A, Cholestanol, Progesterone, Resveratrol, Fluoranthene, Cry5B, Quercetin, Hydrolyzable Tannins, Humic substances, R24, Dafa#1, Multi-walled carbon nanotubes, and Sirolimus; sage analysis, tiling array, RNA…	protein_coding_gene	Live
WBGene00017921	F29B9.5	F29B9.5	B	Thioredoxin-like fold	Thioredoxin-like fold	Tiling array, RNA sequencing, and microarray studies indicate that F29B9.5 is affected by daf-12, cco-1, jmjd-1.2, mir-34, sir-2.1, alg-1, and nuo-6; RNA sequencing and microarray studies indicate that F29B9.5 is affected by Rotenone, Tetrabromobisphenol A, and Sirolimus; microarray and RNA sequencing studies indicate that F29B9.5 is enriched in the germ line and intestine and in neurons includin…	protein_coding_gene	Live	CEOP4128
WBGene00009262	F30A10.3	F30A10.3	B	Inositol polyphosphate kinase		F30A10.3 is an ortholog of human IP6K2 (inositol hexakisphosphate kinase 2), IP6K3 (inositol hexakisphosphate kinase 3) and IP6K1 (inositol hexakisphosphate kinase 1); F30A10.3 is predicted to have inositol-1,4,5-trisphosphate 3-kinase activity, based on protein domain information.	protein_coding_gene	Live	CEOP1005
WBGene00009263	F30A10.4	F30A10.4	C	Xylosyltransferase	human Beta-1,3-galactosyl-O-glycosyl-glycoprotein beta-1,6-N-acetylglucosaminyltransferase, 6e-13	F30A10.4 is an ortholog of members of the human GCNT, XYLT (Glucosaminyl (N-acetyl) transferases/xylosyltransferases) family including GCNT4; F30A10.4 is predicted to have acetylglucosaminyltransferase activity, based on protein domain information.	protein_coding_gene	Live
WBGene00017934	F30B5.4	F30B5.4	C	Oxidoreductase	FAD/NAD(P)-binding domain, human Oxidative stress-induced growth inhibitor 2	F30B5.4 is an ortholog of human OSGIN1 (oxidative stress induced growth inhibitor 1) and OSGIN2 (oxidative stress induced growth inhibitor family member 2); F30B5.4 is involved in reproduction; F30B5.4 is predicted to have oxidoreductase activity, based on protein domain information.	protein_coding_gene	Live
WBGene00009294	F31D4.9	F31D4.9	A	ETC - COMPLEX I	Oxidative phosphorylation	Microarray, proteomic, and RNA sequencing studies indicate that F31D4.9 is affected by cyc-1, gld-1, let-7, npr-1, cco-1, jmjd-3.1, jmjd-1.2, hsf-1, mir-34, pgl-1, pgl-3, glh-4, and glh-1; microarray and RNA sequencing studies indicate that F31D4.9 is affected by Hydrogen sulfide, D-glucose, Atrazine, Fluoranthene, and Hydrolyzable Tannins; tiling array and RNA sequencing studies indicate that F3…	protein_coding_gene	Live	CEOP5499
WBGene00017960	F31F4.11	F31F4.11	C	Fucosyltransferase		F31F4.11 is predicted to have galactoside 2-alpha-L-fucosyltransferase activity, based on protein domain information.	protein_coding_gene	Live
WBGene00017963	F31F4.17	F31F4.17	C	Fucosyltransferase		F31F4.17 is predicted to have galactoside 2-alpha-L-fucosyltransferase activity, based on protein domain information.	protein_coding_gene	Live
WBGene00017964	F31F7.1	F31F7.1	D	Acyl-CoA N-acyltransferase	Acyl-CoA N-acyltransferase	F31F7.1 is involved in embryo development and innate immune response.	protein_coding_gene	Live
WBGene00017971	F32A5.8	F32A5.8	C	Oxidoreductase	human tumor suppressor and plays a role in apoptosis	F32A5.8 is an ortholog of human Wwox (WW domain containing oxidoreductase); microarray, RNA sequencing, and proteomic studies indicate that F32A5.8 is affected by nhr-8, eat-2, emr-1, lem-2, daf-2, jmjd-3.1, jmjd-1.2, mir-34, glp-1, daf-16, pgl-1, pgl-3, glh-4, glh-1, dpy-9, dpy-10, tbx-2, isp-1, and nuo-6; RNA sequencing and microarray studies indicate that F32A5.8 is affected by Rotenone, Cry5B…	protein_coding_gene	Live
WBGene00009312	F32B4.1	F32B4.1	D	Nucleotide-diphospho-sugar transferases	Nucleotide-diphospho-sugar transferases	RNA sequencing and microarray studies indicate that F32B4.1 is affected by rpn-10, ain-2, and nuo-6; microarray studies indicate that F32B4.1 is affected by Resveratrol and Colistin; RNA sequencing and microarray studies indicate that F32B4.1 is enriched in neurons including the ASER neurons.	protein_coding_gene	Live
WBGene00017975	F32B5.1	F32B5.1	A	Creatine kinase		F32B5.1 is an ortholog of human CKMT2 (creatine kinase, mitochondrial 2), CKM (creatine kinase, M-type), CKB (creatine kinase B) and CKMT1B (creatine kinase, mitochondrial 1B); F32B5.1 is predicted to have kinase activity, based on protein domain information.	protein_coding_gene	Live
WBGene00017984	gmpr-1	F32D1.5	A	Guanosine monophosphate reductase	Purine metabolism	F32D1.5 is an ortholog of human GMPR (guanosine monophosphate reductase) and GMPR2 (guanosine monophosphate reductase 2); F32D1.5 is predicted to have GMP reductase activity, based on protein domain information.	protein_coding_gene	Live
WBGene00009334	F32D8.12	F32D8.12	A	Lactate dehydrogenase D	Pyruvate metabolism	F32D8.12 is an ortholog of human LDHD (lactate dehydrogenase D); F32D8.12 is predicted to have flavin adenine dinucleotide binding activity and oxidoreductase activity, acting on CH-OH group of donors, based on protein domain information.	protein_coding_gene	Live
WBGene00009335	F32D8.13	F32D8.13	A	Phosphomevalonate kinase	Terpenoid backbone biosynthesis	F32D8.13 is an ortholog of human PMVK (phosphomevalonate kinase); F32D8.13 is involved in apoptotic process, embryo development, the molting cycle and oogenesis; F32D8.13 is predicted to have phosphomevalonate kinase activity, based on protein domain information.	protein_coding_gene	Live	CEOP5537
WBGene00043049	F32H2.11	F32H2.11	D	Nucleotide-diphospho-sugar transferases	Nucleotide-diphospho-sugar transferases	RNA sequencing and microarray studies indicate that F32H2.11 is affected by emr-1, lem-2, ubc-9, clk-1, daf-12, daf-16, dpy-21, and set-4; RNA sequencing studies indicate that F32H2.11 is affected by Ethanol and Methylmercury hydroxide; RNA sequencing studies indicate that F32H2.11 is enriched in the gon_male_dtc posterior, gon_male_dtc anterior, Z1.p, Z4.a, Z4, and Z1.	protein_coding_gene	Live
WBGene00009343	F32H2.6	F32H2.6	B	Fatty acid synthase	fatty acid synthase	F32H2.6 is predicted to have catalytic activity, based on protein domain information.	protein_coding_gene	Live
WBGene00017996	F33D4.4	F33D4.4	A	sphingolipid delta(4)-desaturase	Sphingolipid metabolism	F33D4.4 is an ortholog of human DEGS1 (delta 4-desaturase, sphingolipid 1) and DEGS2 (delta 4-desaturase, sphingolipid 2); F33D4.4 is predicted to have sphingolipid delta-4 desaturase activity, based on protein domain information.	protein_coding_gene	Live	CEOP4240
WBGene00009404	F35C11.5	F35C11.5	D	Phospholipase A2		F35C11.5 is predicted to have phospholipase A2 activity, based on protein domain information.	protein_coding_gene	Live
WBGene00018036	F35C8.5	F35C8.5	A	Cholesterol 25-hydroxylase-like protein	Steroid metabolism	F35C8.5 is an ortholog of human CH25H (cholesterol 25-hydroxylase); F35C8.5 is predicted to have iron ion binding activity and oxidoreductase activity, based on protein domain information.	protein_coding_gene	Live
WBGene00009435	F35G2.1	F35G2.1	C	quiescin sulfhydryl oxidase		F35G2.1 is an ortholog of human QSOX2 (quiescin sulfhydryl oxidase 2) and QSOX1 (quiescin sulfhydryl oxidase 1); F35G2.1 is predicted to have thiol oxidase activity, based on protein domain information; F35G2.1 is expressed in the pharynx and the anal depressor muscle.	protein_coding_gene	Live
WBGene00018077	F35H12.5	F35H12.5	C	abhydrolase domain containing		F35H12.5 is an ortholog of human ABHD4 (abhydrolase domain containing 4); microarray and RNA sequencing studies indicate that F35H12.5 is affected by isp-1, hcf-1, bar-1, ubc-9, htz-1, jmjd-3.1, hsf-1, and nuo-6; RNA sequencing and microarray studies indicate that F35H12.5 is affected by Rotenone, Atrazine, Fluoranthene, Cry5B, Humic substances, Allantoin, and Sirolimus; tiling array and RNA sequ…	protein_coding_gene	Live	CEOPX008
WBGene00009447	F35H8.2	F35H8.2	C	Xylosyltransferase		F35H8.2 is an ortholog of members of the human GCNT, XYLT (Glucosaminyl (N-acetyl) transferases/xylosyltransferases) family including GCNT4; F35H8.2 is predicted to have acetylglucosaminyltransferase activity, based on protein domain information.	protein_coding_gene	Live
WBGene00009453	F36A2.3	F36A2.3	C	Malate dehydrogenase		F36A2.3 encodes a protein with similarity to malate dehydrogenase; by homology, the product of F36A2.3 is predicted to function in the citric acid cycle to catalyze the formation of oxaloacetate from malate.	protein_coding_gene	Live
WBGene00009456	F36A2.9	F36A2.9	C	Phospholipase B1		F36A2.9 is an ortholog of human PLB1 (phospholipase B1); F36A2.9 is predicted to have hydrolase activity, acting on ester bonds, based on protein domain information.	protein_coding_gene	Live
WBGene00219326	F36D3.16	F36D3.16	D	Acyl-CoA N-acyltransferase domain	Acyl-CoA N-acyltransferase domain	RNA sequencing and microarray studies indicate that F36D3.16 is affected by daf-2, npr-1, dpy-9, dpy-10, aak-2, isp-1, and nuo-6; microarray studies indicate that F36D3.16 is affected by Acrylamide, Humic substances, Paraquat, Colistin, adsorbable organic bromine compounds, and Sirolimus; RNA sequencing studies indicate that F36D3.16 is enriched in the germ line and male.	protein_coding_gene	Live
WBGene00009473	F36D3.8	F36D3.8	D	Acyl-CoA N-acyltransferase domain	Acyl-CoA N-acyltransferase domain	Microarray, RNA sequencing, and tiling array studies indicate that F36D3.8 is affected by atx-3, wdr-23, rsr-2, eat-2, emr-1, lem-2, clk-1, csr-1, pgl-1, pgl-3, glh-4, glh-1, npr-1, and jmjd-3.1; RNA sequencing and microarray studies indicate that F36D3.8 is affected by Nicotinic acid, Methylmercuric chloride, Manganese chloride, and D-glucose; RNA sequencing studies indicate that F36D3.8 is enri…	protein_coding_gene	Live
WBGene00009483	F36G3.2	F36G3.2	D	Acyl-CoA N-acyltransferase domain	Acyl-CoA N-acyltransferase	Microarray, RNA sequencing, and proteomic studies indicate that F36G3.2 is affected by nhr-8, clk-1, tdp-1, htz-1, daf-16, mir-34, glp-1, daf-12, dpy-21, pgl-1, pgl-3, glh-4, glh-1, sir-2.1, dpy-9, dpy-10, osm-8, hcf-1, isp-1, and let-60; microarray studies indicate that F36G3.2 is affected by Cadmium, Cry5B, Chlorpyrifos, Hydrolyzable Tannins, Humic substances, Dafa#1, Allantoin, and Sirolimus; …	protein_coding_gene	Live
WBGene00018131	F37A4.1	F37A4.1	C	abhydrolase domain		F37A4.1 is an ortholog of human ABHD16B (abhydrolase domain containing 16B); RNA sequencing, proteomic, and microarray studies indicate that F37A4.1 is affected by tatn-1, npr-1, hsf-1, glp-1, sir-2.1, fbf-1, rnp-8, and hlh-25; microarray studies indicate that F37A4.1 is affected by Atrazine, Humic substances, Paraquat, and Sirolimus; RNA sequencing studies indicate that F37A4.1 is enriched in th…	protein_coding_gene	Live	CEOP3400
WBGene00018133	F37A4.3	F37A4.3	C	Galactosyltransferase	paralog to W09D10.5	F37A4.3 is an ortholog of human C1GALT1C1 (C1GALT1 specific chaperone 1) and C1GALT1 (core 1 synthase, glycoprotein-N-acetylgalactosamine 3-beta-galactosyltransferase 1); microarray and RNA sequencing studies indicate that F37A4.3 is affected by cyc-1, bar-1, clk-1, wrn-1, tdp-1, dpy-21, alg-1, mir-243, daf-19, ogt-1, and pmk-1; RNA sequencing and microarray studies indicate that F37A4.3 is affec…	protein_coding_gene	Live
WBGene00009505	F37B12.3	F37B12.3	C	NUS1 dehydrodolichyl diphosphatase synthase	Decaprenyl diphosphate synthase-like domain	F37B12.3 is an ortholog of human NUS1 (NUS1 dehydrodolichyl diphosphate synthase subunit); F37B12.3 is involved in embryo development, lipid storage, locomotion and nematode larval development; F37B12.3 is predicted to have transferase activity, transferring alkyl or aryl (other than methyl) groups, based on protein domain information.	protein_coding_gene	Live	CEOP2408
WBGene00018151	F37C12.3	F37C12.3	A	ETC - COMPLEX I	Oxidative phosphorylation	F37C12.3 is an ortholog of human NDUFAB1 (NADH:ubiquinone oxidoreductase subunit AB1); microarray, RNA sequencing, and proteomic studies indicate that F37C12.3 is affected by cid-1, lin-15B, prp-8, gld-1, let-7, csr-1, hsf-1, pgl-1, pgl-3, glh-4, glh-1, sir-2.1, and nuo-6; microarray studies indicate that F37C12.3 is affected by Biotin and Cry5B; proteomic, RNA sequencing, and microarray studies …	protein_coding_gene	Live	CEOP3416
WBGene00018146	F37C4.6	F37C4.6	C	Oxidoreductase		F37C4.6 is an ortholog of human PYROXD2 (pyridine nucleotide-disulphide oxidoreductase domain 2); F37C4.6 is predicted to have oxidoreductase activity, based on protein domain information.	protein_coding_gene	Live
WBGene00009514	F37H8.5	F37H8.5	C	Lysosomal thiol reductase		F37H8.5 is an ortholog of human IFI30 (IFI30, lysosomal thiol reductase); F37H8.5 is predicted to have peptide-methionine (R)-S-oxide reductase activity, based on protein domain information; F37H8.5 is expressed in the nervous system, reproductive system, intestine, and the rectal gland cell; F37H8.5 is localized to the cytoplasm.	protein_coding_gene	Live
WBGene00009531	F38B2.4	F38B2.4	A	Adenylate kinase	Purine metabolism	F38B2.4 is orthologous to the human gene ADENYLATE KINASE 1 (AK1; OMIM:103000), which when mutated leads to hemolytic anemia.	protein_coding_gene	Live
WBGene00018174	F38B6.4	F38B6.4	A	Phosphoribosylamine-glycine ligase	One carbon pool by folate; Purine metabolism	F38B6.4 is predicted to have ATP binding activity, phosphoribosylamine-glycine ligase activity, phosphoribosylformylglycinamidine cyclo-ligase activity, and phosphoribosylglycinamide formyltransferase activity, based on protein domain information; F38B6.4 is expressed in the intestinal cell.	protein_coding_gene	Live
WBGene00009543	F38E11.6	F38E11.6	C	cytidine/uridine monophosphate kinase		F38E11.6 is an ortholog of human CMPK1 (cytidine/uridine monophosphate kinase 1); F38E11.6 is predicted to have ATP binding activity and nucleobase-containing compound kinase activity, based on protein domain information.	protein_coding_gene	Live
WBGene00018184	F38E9.1	F38E9.1	C	Phospholipase C		F38E9.1 is an ortholog of human PLCXD3 (phosphatidylinositol specific phospholipase C X domain containing 3), PLCXD2 (phosphatidylinositol specific phospholipase C X domain containing 2) and PLCXD1 (phosphatidylinositol specific phospholipase C X domain containing 1); F38E9.1 is predicted to have phosphoric diester hydrolase activity, based on protein domain information; F38E9.1 is expressed in t…	protein_coding_gene	Live
WBGene00009549	F38H4.5	F38H4.5	D	Dimethylarginine dimethylaminohydrolase/arginine deiminase domain	Dimethylarginine dimethylaminohydrolase/arginine deiminase domain	F38H4.5 is involved in locomotion. Tiling array, microarray, and RNA sequencing studies indicate that F38H4.5 is affected by daf-12, spe-44, nhr-62, eat-2, emr-1, lem-2, clk-1, jmjd-3.1, aak-2, and nuo-6; microarray and RNA sequencing studies indicate that F38H4.5 is affected by Methylmercuric chloride, Rotenone, Atrazine, Diazinon, and Paraquat; RNA sequencing studies indicate that F38H4.5 is en…	protein_coding_gene	Live
WBGene00009554	F39B2.3	F39B2.3	A	NADH quinone oxidoreductase	Miscellaneous	F39B2.3 encodes an NADH quinone oxidoreductase.	protein_coding_gene	Live	CEOP1760
WBGene00018209	F39G3.4	F39G3.4	C	Cytochrome B561		F39G3.4 is an ortholog of human CYBRD1 (cytochrome b reductase 1) and CYB561 (cytochrome b561); RNA sequencing and microarray studies indicate that F39G3.4 is affected by wrn-1, mir-34, sir-2.1, mut-2, and rrf-3; microarray studies indicate that F39G3.4 is affected by Cry5B and single-walled carbon nanotubes.	protein_coding_gene	Live
WBGene00018210	F39G3.5	F39G3.5	C	Cytochrome B561		F39G3.5 is an ortholog of human CYB561A3 (cytochrome b561 family member A3), CYBRD1 (cytochrome b reductase 1) and CYB561 (cytochrome b561); F39G3.5 is involved in innate immune response[HEP].	protein_coding_gene	Live
WBGene00009575	F40F8.1	F40F8.1	A	cytidine/uridine monophosphate kinase	Pyrimidine metabolism	F40F8.1 is an ortholog of human CMPK1 (cytidine/uridine monophosphate kinase 1); F40F8.1 is involved in UDP biosynthetic process; F40F8.1 exhibits UMP kinase activity and is predicted to have ATP binding activity and cytidylate kinase activity, based on protein domain information; F40F8.1 is expressed in the pharynx, hypodermis, nervous system, head, and the intestine.	protein_coding_gene	Live	CEOP2520
WBGene00009586	F40F9.10	F40F9.10	C	tRNA methyltransferase	paralog to C53A5.17	F40F9.10 is an ortholog of human TRMT12 (tRNA methyltransferase 12); F40F9.10 is expressed in the pharynx, anal depressor muscle, and the body wall musculature.	protein_coding_gene	Live
WBGene00009616	F41D3.11	F41D3.11	D	Nucleotide-diphospho-sugar transferase	Nucleotide-diphospho-sugar transferases	Tiling array and microarray studies indicate that F41D3.11 is affected by rsr-2, sir-2.1, and nhr-66; microarray and RNA sequencing studies indicate that F41D3.11 is affected by Methylmercuric chloride and Multi-walled carbon nanotubes; RNA sequencing and tiling array studies indicate that F41D3.11 is enriched in the germ line and in the NSM neurons.	protein_coding_gene	Live
WBGene00009611	F41D3.6	F41D3.6	C	Fucosyltransferase		F41D3.6 is predicted to have galactoside 2-alpha-L-fucosyltransferase activity, based on protein domain information.	protein_coding_gene	Live
WBGene00018286	F41E6.5	F41E6.5	A	Hydroxyacid oxidase	Glyoxylate and dicarboxylate metabolism	F41E6.5 is an ortholog of human HAO2 (hydroxyacid oxidase 2) and HAO1 (hydroxyacid oxidase 1); F41E6.5 is predicted to have FMN binding activity and oxidoreductase activity, based on protein domain information; F41E6.5 is expressed in the pharynx and the intestine.	protein_coding_gene	Live
WBGene00009622	F41E7.6	F41E7.6	A	carnitine O-octanoyltransferase	Carnitine shuttle	F41E7.6 is an ortholog of human CROT (carnitine O-octanoyltransferase); F41E7.6 is predicted to have transferase activity, transferring acyl groups, based on protein domain information; F41E7.6 is expressed in the anal depressor muscle, nervous system, pharyngeal-intestinal valve, intestinal muscle, and the anal sphincter muscle.	protein_coding_gene	Live
WBGene00023489	F42A10.9	F42A10.9	C	gamma-glutamylamine cyclotransferase	Gamma-glutamyl cyclotransferase-like	F42A10.9 is an ortholog of human GGACT (gamma-glutamylamine cyclotransferase); tiling array, RNA sequencing, and microarray studies indicate that F42A10.9 is affected by daf-12, emr-1, lem-2, ubc-9, clk-1, set-2, wdr-5.1, daf-16, daf-2, cco-1, jmjd-3.1, jmjd-1.2, and let-418; RNA sequencing and microarray studies indicate that F42A10.9 is affected by Rotenone and Tunicamycin; tiling array and RNA…	protein_coding_gene	Live
WBGene00009635	F42F12.3	F42F12.3	A	Steroid reductase	Steroid hormone biosynthesis	F42F12.3 is an ortholog of human SRD5A1 (steroid 5 alpha-reductase 1) and SRD5A2 (steroid 5 alpha-reductase 2); F42F12.3 is involved in innate immune response; F42F12.3 is predicted to have 3-oxo-5-alpha-steroid 4-dehydrogenase activity, based on protein domain information.	protein_coding_gene	Live
WBGene00009636	F42F12.4	F42F12.4	A	1,2-dihydroxy-3-keto-5-methylthiopentene dioxygenase	Cysteine and methionine metabolism	F42F12.4 is an ortholog of human ADI1 (acireductone dioxygenase 1); F42F12.4 is predicted to have acireductone dioxygenase [iron(II)-requiring] activity, based on protein domain information.	protein_coding_gene	Live
WBGene00044362	F42G2.7	F42G2.7	C	Phytanoyo-CoA 2-hydroxylase		F42G2.7 is an ortholog of human PHYH (phytanoyl-CoA 2-hydroxylase); microarray and RNA sequencing studies indicate that F42G2.7 is affected by ubc-9, clk-1, pgl-1, pgl-3, glh-4, and glh-1; RNA sequencing studies indicate that F42G2.7 is affected by Multi-walled carbon nanotubes; RNA sequencing studies indicate that F42G2.7 is enriched in the male.	protein_coding_gene	Live
WBGene00018361	F42G8.10	F42G8.10	A	ETC - COMPLEX I	Oxidative phosphorylation	F42G8.10 is an ortholog of human NDUFB11 (NADH:ubiquinone oxidoreductase subunit B11); proteomic, RNA sequencing, and microarray studies indicate that F42G8.10 is affected by daf-2, gld-1, let-7, gas-1, daf-16, jmjd-3.1, jmjd-1.2, hsf-1, ifg-1, mir-34, sir-2.1, and lin-35; microarray studies indicate that F42G8.10 is affected by Progesterone; proteomic and microarray studies indicate that F42G8.1…	protein_coding_gene	Live
WBGene00018370	F42H10.6	F42H10.6	C	Acyl-CoA thioesterase		F42H10.6 is an ortholog of human ACOT13 (acyl-CoA thioesterase 13); F42H10.6 exhibits identical protein binding activity.	protein_coding_gene	Live
WBGene00018400	F43H9.4	F43H9.4	C	Glycine N-acetyltransferase	Acyl-CoA N-acyltransferase	F43H9.4 is an ortholog of human GLYATL1 (glycine-N-acyltransferase like 1), GLYATL2 (glycine-N-acyltransferase like 2), GLYAT (glycine-N-acyltransferase) and GLYATL3 (glycine-N-acyltransferase like 3); F43H9.4 is predicted to have glycine N-acyltransferase activity, based on protein domain information.	protein_coding_gene	Live	CEOP5546
WBGene00018406	F44A2.7	F44A2.7	D	Acyl-CoA N-acyltransferase domain	Acyl-CoA N-acyltransferase domain	Microarray, tiling array, and RNA sequencing studies indicate that F44A2.7 is affected by cyc-1, nhr-114, rsr-2, tatn-1, clk-1, daf-2, set-25, met-2, dpy-21, mir-34, daf-12, daf-16, pgl-1, pgl-3, glh-4, and glh-1; RNA sequencing and microarray studies indicate that F44A2.7 is affected by Rotenone, Multi-walled carbon nanotubes, adsorbable organic bromine compounds, and Allantoin; RNA sequencing s…	protein_coding_gene	Live
WBGene00018411	F44B9.10	F44B9.10	C	Phospholipase A2		F44B9.10 is an ortholog of human PLA2G12B (phospholipase A2 group XIIB) and PLA2G12A (phospholipase A2 group XIIA); F44B9.10 is predicted to have calcium ion binding activity and phospholipase A2 activity, based on protein domain information; F44B9.10 is expressed in the excretory cell.	protein_coding_gene	Live
WBGene00018408	F44B9.5	F44B9.5	C	predicted acyl transferase activity	human, 8e-55, 91%	F44B9.5 is an ortholog of human AUP1 (ancient ubiquitous protein 1); F44B9.5 is predicted to have transferase activity, transferring acyl groups, based on protein domain information; F44B9.5 is expressed in the vulA, vulB1, and the vulB2.	protein_coding_gene	Live	CEOP3468
WBGene00018419	F44E2.6	F44E2.6	B	Methionine sulfoxide-S-reductase		F44E2.6 is an ortholog of human MSRB3 (methionine sulfoxide reductase B3); F44E2.6 is predicted to have peptide-methionine (R)-S-oxide reductase activity, based on protein domain information.	protein_coding_gene	Live	CEOP3548
WBGene00018424	pgph-2	F44E7.2	A	Pyridoxal phosphatase	Glyoxylate and dicarboxylate metabolism	F44E7.2 is an ortholog of human PDXP (pyridoxal phosphatase) and PGP (phosphoglycolate phosphatase); F44E7.2 is predicted to have phosphatase activity, based on protein domain information; F44E7.2 is expressed in the mu_int_R, mu_int_L, hypodermis, and the nervous system.	protein_coding_gene	Live
WBGene00009712	F44G4.2	F44G4.2	A	ETC - COMPLEX I	Oxidative phosphorylation	F44G4.2 is an ortholog of human NDUFB2 (NADH:ubiquinone oxidoreductase subunit B2); F44G4.2 is localized to the mitochondrion.	protein_coding_gene	Live	CEOP2404
WBGene00018465	F45E1.4	F45E1.4	C	N-acetylneuraminicacid phosphatase		F45E1.4 is an ortholog of human NANP (N-acetylneuraminic acid phosphatase); F45E1.4 is predicted to have hydrolase activity, based on protein domain information.	protein_coding_gene	Live
WBGene00009739	F45H10.2	F45H10.2	A	ETC - COMPLEX III	Oxidative phosphorylation	F45H10.2 is an ortholog of human UQCRQ (ubiquinol-cytochrome c reductase complex III subunit VII); F45H10.2 is predicted to have ubiquinol-cytochrome-c reductase activity, based on protein domain information.	protein_coding_gene	Live	CEOP2612
WBGene00009740	F45H10.3	F45H10.3	A	ETC - COMPLEX I	Oxidative phosphorylation	F45H10.3 is an ortholog of human NDUFA7 (NADH:ubiquinone oxidoreductase subunit A7); F45H10.3 is predicted to have NADH dehydrogenase (ubiquinone) activity, based on protein domain information.	protein_coding_gene	Live	CEOP2612
WBGene00018508	F46F11.1	F46F11.1	B	Inositol hexakisphosphate and diphosphoinositol-pentakisphosphate kinase		F46F11.1 is an ortholog of human PPIP5K2 (diphosphoinositol pentakisphosphate kinase 2) and PPIP5K1 (diphosphoinositol pentakisphosphate kinase 1); F46F11.1 is predicted to have acid phosphatase activity, based on protein domain information; F46F11.1 is localized to the cytoplasm.	protein_coding_gene	Live
WBGene00009798	F46G10.4	F46G10.4	C	Putative Lipase	Alpha/Beta hydrolase fold, Fungal lipase-like domain	Tiling array, RNA sequencing, and microarray studies indicate that F46G10.4 is affected by daf-12, wrn-1, daf-16, npr-1, cco-1, jmjd-3.1, jmjd-1.2, hsf-1, skn-1, pgl-1, pgl-3, glh-4, glh-1, ain-2, hcf-1, and eat-2; microarray studies indicate that F46G10.4 is affected by Atrazine, Allantoin, and Sirolimus; tiling array and RNA sequencing studies indicate that F46G10.4 is enriched in the intestine.	protein_coding_gene	Live
WBGene00018519	F46H5.3	F46H5.3	B	Creatine kinase		F46H5.3 is an ortholog of human CKMT2 (creatine kinase, mitochondrial 2), CKM (creatine kinase, M-type), CKB (creatine kinase B) and CKMT1B (creatine kinase, mitochondrial 1B); F46H5.3 is predicted to have kinase activity, based on protein domain information.	protein_coding_gene	Live	CEOPX181
WBGene00018533	F47B7.2	F47B7.2	B	Sulfhydryl oxidase		F47B7.2 is an ortholog of human QSOX2 (quiescin sulfhydryl oxidase 2) and QSOX1 (quiescin sulfhydryl oxidase 1); F47B7.2 is predicted to have thiol oxidase activity, based on protein domain information; F47B7.2 is expressed in the pharynx, anal depressor muscle, hypodermis, head, reproductive system, intestine, and the body wall musculature.	protein_coding_gene	Live
WBGene00009804	F47B8.3	F47B8.3	C	Glutaredoxin	Thioredoxin-like fold, Glutaredoxin	F47B8.3 is an ortholog of human GLRX5 (glutaredoxin 5); F47B8.3 is involved in lipid storage; F47B8.3 is predicted to have electron carrier activity and protein disulfide oxidoreductase activity, based on protein domain information; F47B8.3 is expressed in certain ventral cord neurons, pharyngeal cell, hypodermis, intestinal cell, head neurons, and the head muscle.	protein_coding_gene	Live
WBGene00009805	F47B8.4	F47B8.4	C	Glutaredoxin	Thioredoxin-like fold, Glutaredoxin	F47B8.4 is an ortholog of human GLRX5 (glutaredoxin 5); F47B8.4 is involved in innate immune response and lipid storage; F47B8.4 is predicted to have electron carrier activity and protein disulfide oxidoreductase activity, based on protein domain information.	protein_coding_gene	Live
WBGene00018607	F48E3.8	F48E3.8	D	Polysaccharide deacetylase	Glycoside hydrolase/deacetylase, beta/alpha-barrel domain	F48E3.8 encodes a polysaccharide deacetylase.	protein_coding_gene	Live
WBGene00018610	F48E8.3	F48E8.3	A	Fumarase reductase	Citrate cycle (TCA cycle)	F48E8.3 encodes a fumarate reductase; by homology, the product of F48E8.3 is predicted to catalyze the irreversible conversion of fumarate to succinate.	protein_coding_gene	Live	CEOP3304
WBGene00009849	F48F7.3	F48F7.3	C	Galactosyltransferase	transfers galactose from UDP-galactose to substrates with a terminal beta-linked galactose residue	F48F7.3 is an ortholog of members of the human Beta 3-glycosyltransferases family including B3GNT8; F48F7.3 is predicted to have galactosyltransferase activity, based on protein domain information.	protein_coding_gene	Live
WBGene00018640	F49E10.2	F49E10.2	C	Retinoid isomerohydrolase		F49E10.2 is an ortholog of human BCO1 (beta-carotene oxygenase 1) and BCO2 (beta-carotene oxygenase 2); F49E10.2 is predicted to have oxidoreductase activity, acting on single donors with incorporation of molecular oxygen, incorporation of two atoms of oxygen, based on protein domain information.	protein_coding_gene	Live
WBGene00009903	F49E12.10	F49E12.10	B	Oxidoreductase		F49E12.10 is an ortholog of human FAXDC2 (fatty acid hydroxylase domain containing 2); F49E12.10 is predicted to have iron ion binding activity and oxidoreductase activity, based on protein domain information.	protein_coding_gene	Live
WBGene00009885	moc-5	F49E2.1	A	Molybdenum cofactor synthesis	Folate biosynthesis	F49E2.1 is orthologous to the human gene MOLYBDENUM COFACTOR SYNTHESIS-STEP 1 PROTEIN A-B SPLICE TYPE III (MOCS1; OMIM:603707), which when mutated leads to disease	protein_coding_gene	Live
WBGene00009908	F49H6.5	F49H6.5	A	Molybdenum cofactor synthesis	Folate biosynthesis	The F49H6.5 gene encodes a homolog of the human gene MOCS1A, which when mutated leads to molybdenum cofactor deficiency (OMIM:252150).	protein_coding_gene	Live
WBGene00009925	F52B11.2	F52B11.2	A	Phosphomannomutase	Fructose and mannose metabolism	F52B11.2 is orthologous to the human gene PHOSPHOMANNOMUTASE 2 (PMS2; OMIM:601785), which when mutated leads to congenital disorder of glycosylation, type Ia.	protein_coding_gene	Live	CEOP4576
WBGene00018674	F52C9.3	F52C9.3	A	Acylglycerol kinase	Glycerolipid metabolism	F52C9.3 is an ortholog of human AGK (acylglycerol kinase); F52C9.3 is predicted to have kinase activity, based on protein domain information.	protein_coding_gene	Live	CEOP3284
WBGene00018697	F52E1.9	F52E1.9	C	phosphatidylinositol-4,5-bisphosphate 4-phosphatase	Mouse Catalyzes the hydrolysis of the 4-position phosphate of phosphatidylinositol 4,5-bisphosphate	F52E1.9 is an ortholog of human TMEM55B (transmembrane protein 55B) and TMEM55A (transmembrane protein 55A); F52E1.9 is predicted to have phosphatidylinositol-4,5-bisphosphate 4-phosphatase activity, based on protein domain information.	protein_coding_gene	Live
WBGene00018718	dhcr-24	F52H2.6	B	3BETA-HYDROXYSTEROL DELTA 24 REDUCTASE		F52H2.6 is orthologous to the human gene 3BETA-HYDROXYSTEROL DELTA 24 REDUCTASE (DHCR24; OMIM:606418), which when mutated leads to disease.	protein_coding_gene	Live
WBGene00194870	F53A2.11	F53A2.11	C	fucosyltransferase	paralog to fut-1	F53A2.11 is predicted to have fucosyltransferase activity, based on protein domain information.	protein_coding_gene	Live
WBGene00018735	F53B1.2	F53B1.2	C	Putative Sphingomyelin synthase-related	paralog to sms genes, mammalian Sphingomyelin synthase-related	F53B1.2 is an ortholog of human SAMD8 (sterile alpha motif domain containing 8); F53B1.2 is expressed in the pharynx, anal depressor muscle, hypodermis, nervous system, reproductive system, coelomocyte, intestine, excretory cell, and the body wall musculature.	protein_coding_gene	Live
WBGene00044621	bus-5	F53B1.4	B	TDP-glucose 4,6-dehydratase		F53B1.4 is an ortholog of human TGDS (TDP-glucose 4,6-dehydratase); F53B1.4 is involved in endoplasmic reticulum unfolded protein response.	protein_coding_gene	Live
WBGene00009962	F53B6.7	F53B6.7	C	Histidine phosphatase		F53B6.7 encodes a member of the histidine phosphatase superfamily orthologous to Bombyx mori ecdysteroid phosphate phosphatase (EPP), human STS1 (OMIM:609201) and human UBASH3A (OMIM:605736); F53B6.7 lacks the consensus sequence for phosphatase activity, and thus is predicted to be catalytically inactive; F53B6.7 is paralogous to C. elegans C52E4.7, F09C12.8, F55A11.11, and T07F12.1; loss of F53B…	protein_coding_gene	Live
WBGene00009973	F53C11.3	F53C11.3	A	2,4-dienoyl-CoA reductase	Peroxisomal fatty acid beta oxidation	F53C11.3 is an ortholog of human DECR1 (2,4-dienoyl-CoA reductase 1, mitochondrial); F53C11.3 is involved in defense response to Gram-negative bacterium and innate immune response; F53C11.3 is expressed in the intestine.	protein_coding_gene	Live
WBGene00018754	F53C3.11	F53C3.11	C	fucosyltransferase	paralog to fut-1	F53C3.11 is involved in embryo development; F53C3.11 is predicted to have fucosyltransferase activity, based on protein domain information.	protein_coding_gene	Live
WBGene00009980	F53F1.2	F53F1.2	A	Aldo/keto reductase	Steroid metabolism	F53F1.2 is an ortholog of members of the human AKR (Aldo-keto reductases) family including AKR1E2; F53F1.2 is predicted to have oxidoreductase activity, based on protein domain information.	protein_coding_gene	Live	CEOP5388
WBGene00009981	F53F1.3	F53F1.3	A	Aldo/keto reductase	Steroid metabolism	F53F1.3 is an ortholog of members of the human AKR (Aldo-keto reductases) family including AKR1E2; F53F1.3 is predicted to have oxidoreductase activity, based on protein domain information.	protein_coding_gene	Live	CEOP5388
WBGene00018764	F53F10.2	F53F10.2	A	Ornithine decarboxylase	Arginine and proline metabolism	F53F10.2 is an ortholog of human AZIN1 (antizyme inhibitor 1), Odc1 (ornithine decarboxylase 1) and AZIN2 (antizyme inhibitor 2); F53F10.2 is predicted to have catalytic activity, based on protein domain information.	protein_coding_gene	Live
WBGene00009992	F53F4.10	F53F4.10	A	ETC - COMPLEX I	Oxidative phosphorylation	F53F4.10 is orthologous to the human gene NADH-ubiquinone oxidoreductase flavoprotein 2 (NDUFV2; complex I of the respiratory chain); F53F4.10 protein is predicted to be mitochondrial.	protein_coding_gene	Live	CEOP5392
WBGene00018774	F53G12.9	F53G12.9	C	Putative GST	Glutathione S-transferase, C-terminal-like, Thioredoxin-like fold	Microarray and tiling array studies indicate that F53G12.9 is affected by lin-15B, daf-12, hpl-2, wdr-5.1, sir-2.1, daf-2, hcf-1, his-24, and hpl-1; RNA sequencing and microarray studies indicate that F53G12.9 is affected by Multi-walled carbon nanotubes, Chlorpyrifos, and Diazinon; tiling array and RNA sequencing studies indicate that F53G12.9 is enriched in the germ line and in the DA and VA ne…	protein_coding_gene	Live	CEOP1959
WBGene00018789	F54C1.1	F54C1.1	A	UDP glycosyltransferase	Pentose and glucuronate interconversions; Porphyrin metabolism; Retinol metabolism; Steroid hormone biosynthesis	F54C1.1 is an ortholog of human UGT8 (UDP glycosyltransferase 8); F54C1.1 is predicted to have transferase activity, transferring hexosyl groups, based on protein domain information.	protein_coding_gene	Live
WBGene00010035	F54C8.1	F54C8.1	A	hydroxyacyl-CoA dehydrogenase	Fatty acid elongation; Fatty acid metabolism; Mitochondrial fatty acid beta oxidation; Valine, leucine and isoleucine degradation	F54C8.1 is an ortholog of human HADH (hydroxyacyl-CoA dehydrogenase); F54C8.1 is predicted to have 3-hydroxyacyl-CoA dehydrogenase activity and NAD+ binding activity, based on protein domain information.	protein_coding_gene	Live
WBGene00010055	F54D5.12	F54D5.12	A	D-2-hydroxyglutarate dehydrogenase		F54D5.12 is an ortholog of human D2HGDH (D-2-hydroxyglutarate dehydrogenase); F54D5.12 is predicted to have flavin adenine dinucleotide binding activity and oxidoreductase activity, acting on CH-OH group of donors, based on protein domain information.	protein_coding_gene	Live	CEOP2556
WBGene00010052	F54D5.7	F54D5.7	A	GLUTARYL-COENZYME A DEHYDROGENASE	Fatty acid metabolism	The F54D5.7 gene encodes an ortholog of the human gene GLUTARYL-COENZYME A DEHYDROGENASE (GCDH), which when mutated leads to glutaricaciduria type I (OMIM:231670).	protein_coding_gene	Live	CEOP2560
WBGene00018797	ept-1	F54D7.2	A	Lipid Metabolism	Ether lipid metabolism; Glycerophospholipid metabolism	F54D7.2 is an ortholog of human EPT1; F54D7.2 is predicted to have phosphotransferase activity, for other substituted phosphate groups, based on protein domain information; F54D7.2 is expressed in the pharynx, nervous system, reproductive system, intestine, and the body wall musculature.	protein_coding_gene	Live
WBGene00010060	F54E4.4	F54E4.4	C	Tyrosinase	human 5,6-dihydroxyindole-2-carboxylic acid oxidase	F54E4.4 is an ortholog of human DCT (dopachrome tautomerase), TYRP1 (tyrosinase related protein 1) and TYR (tyrosinase); F54E4.4 is expressed in certain interneurons.	protein_coding_gene	Live
WBGene00018842	F54H12.2	F54H12.2	C	Ribonucleotide reductase		F54H12.2 is an ortholog of human RRM2B (ribonucleotide reductase regulatory TP53 inducible subunit M2B) and RRM2 (ribonucleotide reductase regulatory subunit M2); proteomic, tiling array, RNA sequencing, and microarray studies indicate that F54H12.2 is affected by tax-6, rsr-2, elli-1, pgl-1, pgl-3, glh-4, glh-1, smg-2, his-3, daf-2, and eat-2; microarray studies indicate that F54H12.2 is affecte…	protein_coding_gene	Live
WBGene00010079	F55A11.6	F55A11.6	C	Glutathione-S-transferase		F55A11.6 encodes a protein most similar to glutathione S-transferases; as loss of F55A11.6 activity via large-scale RNAi results in no obvious defects, the precise role of F55A11.6 in C. elegans development and/or behavior is not yet known.	protein_coding_gene	Live
WBGene00018873	F55C12.6	F55C12.6	D	Acyl-CoA N-acyltransferase domain	Acyl-CoA N-acyltransferase	Microarray and RNA sequencing studies indicate that F55C12.6 is affected by cyc-1, lin-35, hsf-1, daf-16, and dpy-21; microarray and RNA sequencing studies indicate that F55C12.6 is affected by Methylmercuric chloride and Multi-walled carbon nanotubes; RNA sequencing studies indicate that F55C12.6 is enriched in the germ line and in the PLM neurons.	protein_coding_gene	Live
WBGene00010116	cest-13	F55F3.2	C	carboxyl ester lipase	Mouse acylcarnitine hydrolase	F55F3.2 is an ortholog of human CEL (carboxyl ester lipase), NLGN4Y (neuroligin 4, Y-linked), Tg (thyroglobulin), NLGN2 (neuroligin 2), NLGN1 (neuroligin 1) and NLGN4X (neuroligin 4, X-linked) and members of the CES (Carboxylesterases) family including CES3; microarray studies indicate that F55F3.2 is affected by Methylmercuric chloride, Rifampin, Cry5B, Quercetin, Hydrolyzable Tannins, Humic sub…	protein_coding_gene	Live
WBGene00018904	pycr-4	F55G1.9	A	pyrroline-5-carboxylate reductase	Arginine and proline metabolism	F55G1.9 is predicted to have pyrroline-5-carboxylate reductase activity, based on protein domain information; F55G1.9 is expressed in the hypodermis and the intestinal cell.	protein_coding_gene	Live
WBGene00010131	F55H2.5	F55H2.5	C	Cytochrome B561		F55H2.5 is an ortholog of human CYB561 (cytochrome b561), CYBRD1 (cytochrome b reductase 1) and CYB561A3 (cytochrome b561 family member A3); F55H2.5 is predicted to have metal ion binding activity and oxidoreductase activity, based on protein domain information.	protein_coding_gene	Live	CEOP3880
WBGene00018911	F56A4.3	F56A4.3	B	Glutathione-S-transferase		F56A4.3 is an ortholog of human GSTP1 (glutathione S-transferase pi 1); microarray studies indicate that F56A4.3 is affected by Diallyl trisulfide, Tunicamycin, Progesterone, Cry5B, Ivermectin, Humic substances, Sirolimus, and Ag nanoparticles; RNA sequencing and microarray studies indicate that F56A4.3 is enriched in the intestine and in neurons.	protein_coding_gene	Live
WBGene00018912	F56A4.4	F56A4.4	B	Glutathione-S-transferase		F56A4.4 is an ortholog of human GSTP1 (glutathione S-transferase pi 1); microarray and RNA sequencing studies indicate that F56A4.4 is affected by ubc-9, clk-1, daf-16, dop-1, daf-19, mir-35, and tbx-2; microarray and RNA sequencing studies indicate that F56A4.4 is affected by Tunicamycin, Multi-walled carbon nanotubes, and Progesterone; microarray studies indicate that F56A4.4 is enriched in the…	protein_coding_gene	Live
WBGene00018955	F56C11.3	F56C11.3	B	FAD-linked sulfhydryl oxidase	human FAD-linked sulfhydryl oxidase	F56C11.3 is an ortholog of human GFER (growth factor, augmenter of liver regeneration); F56C11.3 is predicted to have thiol oxidase activity, based on protein domain information; F56C11.3 is expressed in the pharynx, reproductive system, and the body wall musculature.	protein_coding_gene	Live
WBGene00018958	cest-27	F56C11.6	D	alpha/beta hydrolase	Alpha/Beta hydrolase fold, Carboxylesterase, type B domains	F56C11.6 is involved in embryo development, nematode larval development and reproduction. RNA sequencing and microarray studies indicate that F56C11.6 is affected by Ethanol, 1-methylnicotinamide, Methylmercuric chloride, Paraquat, and Sirolimus; tiling array, RNA sequencing, and microarray studies indicate that F56C11.6 is enriched in the germline precursor cell, Z4, Z1, muscle cell, intestine, …	protein_coding_gene	Live
WBGene00010148	F56D5.3	F56D5.3	C	Oxidoreductase	pombe Conserved NADPH oxidoreductase containing flavin mononucleotide	F56D5.3 is predicted to have FMN binding activity and oxidoreductase activity, based on protein domain information.	protein_coding_gene	Live
WBGene00010162	F56H6.1	F56H6.1	C	Galactosyltransferase	human Glycoprotein-N-acetylgalactosamine 3-beta-galactosyltransferase 1, 2e-34	F56H6.1 is an ortholog of human C1GALT1C1 (C1GALT1 specific chaperone 1); F56H6.1 is predicted to have transferase activity, transferring glycosyl groups, based on protein domain information.	protein_coding_gene	Live
WBGene00018996	F57B9.1	F57B9.1	A	pyridoxamine 5'-phosphate oxidase	Vitamin B6 metabolism	F57B9.1 is an ortholog of human PNPO (pyridoxamine 5'-phosphate oxidase); F57B9.1 is predicted to have FMN binding activity and pyridoxamine-phosphate oxidase activity, based on protein domain information.	protein_coding_gene	Live
WBGene00010197	F57C2.5	F57C2.5	C	strictosidine synthase	human trong arylesterase activity with beta-naphthyl acetate and phenyl acetate, 6e-65	F57C2.5 is an ortholog of human APMAP (adipocyte plasma membrane associated protein); F57C2.5 is predicted to have strictosidine synthase activity, based on protein domain information; F57C2.5 is localized to the sarcoplasmic reticulum.	protein_coding_gene	Live
WBGene00019015	F57F4.1	F57F4.1	C	Acyl-CoA thioesterase		F57F4.1 is an ortholog of human ACOT9 (acyl-CoA thioesterase 9); RNA sequencing and microarray studies indicate that F57F4.1 is affected by Nicotinic acid, Methylmercuric chloride, Manganese chloride, D-glucose, Humic substances, single-walled carbon nanotubes, Paraquat, Colistin, and Triclosan; RNA sequencing studies indicate that F57F4.1 is enriched in the germ line and male.	protein_coding_gene	Live
WBGene00019022	F58A6.1	F58A6.1	A	enoyl-CoA hydratase	Peroxisomal fatty acid beta oxidation	F58A6.1 is an ortholog of human ECH1 (enoyl-CoA hydratase 1); F58A6.1 is predicted to have catalytic activity, based on protein domain information.	protein_coding_gene	Live
WBGene00010235	F58B4.2	F58B4.2	C	Cytochrome B5	Cytochrome b5 in other Caenor. sp[ecies	Tiling array, microarray, and RNA sequencing studies indicate that F58B4.2 is affected by rsr-2, ubc-9, and dpy-21; microarray and RNA sequencing studies indicate that F58B4.2 is affected by Tunicamycin, Multi-walled carbon nanotubes, and adsorbable organic bromine compounds; tiling array, RNA sequencing, and microarray studies indicate that F58B4.2 is enriched in the excretory cell and in neuron…	protein_coding_gene	Live
WBGene00019029	F58B6.1	F58B6.1	D	Alpha/Beta hydrolase fold	Alpha/Beta hydrolase fold, Fungal lipase-like domain	Microarray, tiling array, and RNA sequencing studies indicate that F58B6.1 is affected by cyc-1, lin-15B, hpl-2, rsr-2, ubc-9, clk-1, daf-2, hsf-1, cec-4, dpy-27, set-25, met-2, daf-12, dpy-21, pgl-1, pgl-3, glh-4, glh-1, and sir-2.1; microarray and RNA sequencing studies indicate that F58B6.1 is affected by Tunicamycin, Mianserin, Bisphenol A, Atrazine, adsorbable organic bromine compounds, and …	protein_coding_gene	Live
WBGene00010243	F58D5.3	F58D5.3	C	Fucosyltransferase	paralog to fut-2	Microarray, tiling array, and RNA sequencing studies indicate that F58D5.3 is affected by cyc-1, sma-2, daf-12, nhr-62, eat-2, and clk-1; microarray studies indicate that F58D5.3 is affected by Atrazine; RNA sequencing studies indicate that F58D5.3 is enriched in the germ line.	protein_coding_gene	Live
WBGene00019061	F58F12.1	F58F12.1	A	ETC - COMPLEX V ATP synthase	Oxidative phosphorylation	F58F12.1 encodes the delta subunit of the soluble, catalytic F1 portion of ATP synthase (mitochondrial respiratory chain [MRC] complex V); RNAi experiments indicate that F58F12.1 activity is essential for embryonic and larval development, as well as for reproduction and normal rates of growth and development.	protein_coding_gene	Live
WBGene00019055	F58F9.1	F58F9.1	A	Ribonucleotide reductase	Purine metabolism; Pyrimidine metabolism	F58F9.1 is involved in lipid storage.	protein_coding_gene	Live
WBGene00010286	F58H1.3	F58H1.3	A	Enolase phosphatase	Cysteine and methionine metabolism	F58H1.3 is an ortholog of human ENOPH1 (enolase-phosphatase 1); F58H1.3 is predicted to have acireductone synthase activity and magnesium ion binding activity, based on protein domain information.	protein_coding_gene	Live	CEOP5573
WBGene00019094	F59A7.7	F59A7.7	A	Cystathionine beta-synthase	Cysteine and methionine metabolism	RNA sequencing and microarray studies indicate that F59A7.7 is affected by csr-1, bar-1, mir-34, pgl-1, pgl-3, glh-4, glh-1, tax-6, and isp-1; microarray studies indicate that F59A7.7 is affected by Methylmercuric chloride, Atrazine, and Paraquat; tiling array and RNA sequencing studies indicate that F59A7.7 is enriched in the coelomocytes and germ line.	protein_coding_gene	Live	CEOP5561
WBGene00010308	F59B2.3	F59B2.3	A	Amidohydrolase	Amino sugar and nucleotide sugar metabolism	F59B2.3 is an ortholog of human AMDHD2 (amidohydrolase domain containing 2) and RP11-20I23.3; F59B2.3 is predicted to have N-acetylglucosamine-6-phosphate deacetylase activity, based on protein domain information.	protein_coding_gene	Live	CEOP3564
WBGene00010326	F59C6.5	F59C6.5	A	ETC - COMPLEX I	Oxidative phosphorylation	F59C6.5 is an ortholog of human NDUFB10 (NADH:ubiquinone oxidoreductase subunit B10); proteomic, RNA sequencing, and microarray studies indicate that F59C6.5 is affected by daf-2, gld-1, let-7, lin-35, npr-1, dep-1, sir-2.1, tdp-1, nuo-6, and let-60; microarray studies indicate that F59C6.5 is affected by Estrogen, Progesterone, Fluoranthene, and Sirolimus; proteomic, tiling array, and RNA sequen…	protein_coding_gene	Live	CEOP1616
WBGene00019109	F59E11.2	F59E11.2	C	Dehydrogenase		F59E11.2 is an ortholog of human DHRS1 (dehydrogenase/reductase 1); microarray, tiling array, and RNA sequencing studies indicate that F59E11.2 is affected by cyc-1, sma-2, hpl-2, daf-2, mir-34, sir-2.1, and nuo-6; RNA sequencing and microarray studies indicate that F59E11.2 is affected by Rotenone and Resveratrol; RNA sequencing studies indicate that F59E11.2 is enriched in the amphid sheath cel…	protein_coding_gene	Live
WBGene00015047	faah-1	B0218.1	B	Fatty acid amide hydrolase		faah-1 encodes a putative fatty acid amide hydrolase enzyme and is orthologous to human fatty acid amide hydrolase (FAAH); faah-1 is involved in regulating N-acylethanolamines (NAEs), which are lipid-derived signalling molecules, reduced levels of which, under dietary restriction, result in increased lifespan; faah-1 functions to hydrolyse N-acylethanolamines (NAEs) like eicosapentaenoyl ethanola…	protein_coding_gene	Live
WBGene00015048	faah-2	B0218.2	B	Fatty acid amide hydrolase		faah-2 is an ortholog of human FAAH (fatty acid amide hydrolase); faah-2 is predicted to have amidase activity, based on protein domain information.	protein_coding_gene	Live
WBGene00019068	faah-3	F58H7.2	B	Fatty acid amide hydrolase		faah-3 is an ortholog of human FAAH (fatty acid amide hydrolase); faah-3 is predicted to have amidase activity, based on protein domain information.	protein_coding_gene	Live
WBGene00013232	faah-4	Y56A3A.12	B	Fatty acid amide hydrolase		faah-4 is an ortholog of human FAAH (fatty acid amide hydrolase); faah-4 is predicted to have amidase activity, based on protein domain information.	protein_coding_gene	Live	CEOP3736
WBGene00013226	faah-5	Y56A3A.5	B	Fatty acid amide hydrolase		faah-5 is an ortholog of human FAAH (fatty acid amide hydrolase); faah-5 is predicted to have amidase activity, based on protein domain information.	protein_coding_gene	Live
WBGene00012750	faah-6	Y41C4A.2	B	Fatty acid amide hydrolase		faah-6 is an ortholog of human FAAH (fatty acid amide hydrolase); faah-6 is predicted to have amidase activity, based on protein domain information.	protein_coding_gene	Live
WBGene00019620	fah-1	K10C2.4	A	fumarylacetoacetate hydrolase	Tyrosine metabolism	fah-1 encodes a putative fumarylacetoacetate hydrolase, orthologous to human FAH (OMIM:276700, mutated in type I tyrosinemia), that is required for tyrosine metabolism, resistance to oxidative and protein-folding stresses, and more generally for normally rapid growth, normal locomotion, fertility, and viability; fah-1 is expressed in hypodermis and intestine; the intestines of fah-1(RNAi) animals…	protein_coding_gene	Live
WBGene00022798	fahd-1	ZK688.3	C	fumarylacetoacetate hydrolase		fahd-1 is an ortholog of human FAHD1 (fumarylacetoacetate hydrolase domain containing 1); fahd-1 is predicted to have catalytic activity, based on protein domain information; fahd-1 is expressed in the pharynx, excretory canal, body wall musculature, and the vulva.	protein_coding_gene	Live
WBGene00022200	fard-1	Y71H10A.2	A	fatty acyl CoA reductase	Fatty acid metabolism (indirect)	fard-1 is an ortholog of human FAR2 (fatty acyl CoA reductase 2) and FAR1 (fatty acyl CoA reductase 1); fard-1 is predicted to have fatty-acyl-CoA reductase (alcohol-forming) activity, based on protein domain information; FARD-1 is required for the formation of ether lipids.	protein_coding_gene	Live
WBGene00001497	fars-1	T08B2.9	A	Aminoacyl-tRNA synthetase	Aminoacyl-tRNA biosynthesis	frs-1 encodes a predicted phenylalanyl-t-RNA synthetase.	protein_coding_gene	Live	CEOP1312
WBGene00013361	fars-2	Y60A3A.13	A	Aminoacyl-tRNA synthetase	Aminoacyl-tRNA biosynthesis	fars-2 is an ortholog of human FARS2 (phenylalanyl-tRNA synthetase 2, mitochondrial); fars-2 is predicted to have ATP binding activity, phenylalanine-tRNA ligase activity, and tRNA binding activity, based on protein domain information.	protein_coding_gene	Live	CEOP5496
WBGene00001498	fars-3	F22B5.9	A	Aminoacyl-tRNA synthetase	Aminoacyl-tRNA biosynthesis	fars-3 is an ortholog of human FARSB (phenylalanyl-tRNA synthetase beta subunit); fars-3 is predicted to have ATP binding activity, RNA binding activity, magnesium ion binding activity, and phenylalanine-tRNA ligase activity, based on protein domain information.	protein_coding_gene	Live	CEOP2348
WBGene00009342	fasn-1	F32H2.5	A	Fatty acid synthase	Fatty acid biosynthesis; Monomethyl branched chain fatty acid synthesis	fasn-1 encodes a fatty acid synthase, orthologous to human FASN (OMIM:600212); CEP-1 is required for fully normal fasn-1 expression in vivo; CEP-1 drives transcription of luciferase reporters whose promoters contains either of two putative CEP-1 binding sites (FAS-T1 and FAS-T2) found in the fasn-1 gene, and this activity is partially lost by mutation of conserved CEP-1 residues (R298 or H310); i…	protein_coding_gene	Live
WBGene00001393	fat-1	Y67H2A.8	A	Fatty acid desaturase	Biosynthesis of unsaturated fatty acids	fat-1 encodes an omega-3 fatty acyl desaturase that acts on substrates of 16-20 carbons with a preference for omega-6 fatty acids; FAT-1 dehydrogenates its substrates 3 carbons from the methyl terminus; FAT-1 is required in vivo for n3 polyunsaturated fatty acid (PUFA) synthesis; the fatty acids of fat-1(wa9) mutants consist of 20% arachidonic acid (20:4n6), instead of the 20% eicosapentaenoic ac…	protein_coding_gene	Live
WBGene00001394	fat-2	W02A2.1	A	Fatty acid desaturase	Biosynthesis of unsaturated fatty acids	fat-2 encodes a delta-12 fatty acyl desaturase that increases membrane fluidity when expressed in yeast, and that may protect against cold stress; FAT-2's substrate is unknown, but may be acyl-CoA; FAT-2 is required in vivo for normal levels of C18 or C20 polyunsaturated fatty acids (PUFAs); FAT-2 is fully required for a sperm-attracting cue (perhaps an eicosanoid) secreted by oocytes, and partia…	protein_coding_gene	Live
WBGene00001395	fat-3	W08D2.4	A	Fatty acid desaturase	Biosynthesis of unsaturated fatty acids	fat-3 encodes a delta-6 fatty acid desaturase ('linoleoyl-CoA desaturase') containing an N-terminal cytochrome b5 domain that is orthologous to the vertebrate fatty acid desaturases (FADS); FAT-3 expressed in yeast uses linoleic and alpha-linolenic acid as substrates; FAT-3 is absolutely required in vivo for synthesis of delta-6 fatty acids, and also required for fully normal synthesis of C20 fat…	protein_coding_gene	Live
WBGene00001396	fat-4	T13F2.1	A	Fatty acid desaturase	Biosynthesis of unsaturated fatty acids	fat-4 encodes a delta-5 fatty acid desaturase; when expressed heterologously in S. cerevisiae, FAT-4 converts di-homo-gamma-linolenic acid (20:3delta8,11,14) to arachidonic acid (20:4delta5,8,11,14), an important precursor in eicosanoid metabolism, as well as on other fatty acids (C18 to C20); FAT-4 is is required in vivo for delta-5 unsaturated fatty acid synthesis.	protein_coding_gene	Live
WBGene00001397	fat-5	W06D12.3	A	Fatty acid desaturase	Biosynthesis of unsaturated fatty acids	fat-5 encodes a delta-9 fatty acid desaturase that is predicted to be mitochondrial; when expressed heterologously in S. cerevisiae, FAT-5 rescues the fatty acid auxotrophy of the yeast delta-9 desaturase mutant ole1.	protein_coding_gene	Live
WBGene00001398	fat-6	VZK822L.1	A	Fatty acid desaturase	Biosynthesis of unsaturated fatty acids	fat-6 encodes an Acyl-CoA desaturase (also known as delta-9 fatty acid desaturase); when expressed heterologously in S. cerevisiae, FAT-6 rescues the fatty acid auxotrophy of the ole1 delta-9 desaturase mutant; FAT-6 readily desaturates stearic acid (18:0), or similar fatty acids (17:0 or 18:1 delta-11 trans), but shows less activity on palmitic acid (16:0), and no activity on other medium chain …	protein_coding_gene	Live
WBGene00001399	fat-7	F10D2.9	A	Fatty acid desaturase	Biosynthesis of unsaturated fatty acids	fat-7 encodes an essential delta-9 fatty acid desaturase that is required for the synthesis of monounsaturated fatty acids; fat-7 can substitute for the functions of the other two fatty acid desaturases, fat-5 and fat-6; RNA interference has shown that fat-7 is required for viability and normal growth.	protein_coding_gene	Live
WBGene00007707	fath-1	C25A1.5	C	Fatty acid hydroxylase		fath-1 is an ortholog of human fa2h (fatty acid 2-hydroxylase); fath-1 is predicted to have iron ion binding activity and oxidoreductase activity, based on protein domain information; fath-1 is expressed in the pharynx, anal depressor muscle, hypodermis, nervous system, reproductive system, pharyngeal-intestinal valve, intestine, and the rectal gland cell.	protein_coding_gene	Live	CEOP1588
WBGene00001404	fbp-1	K07A3.1	A	fructose 1,6-bisphosphatase	Glycolysis / Gluconeogenesis	fbp-1 encodes fructose 1,6-bisphosphatase, a gluconeogenic enzyme that catalyzes the hydrolysis of fructose 1,6-bisphosphate to fructose 6-phosphate and inorganic phosphate in a reaction that reverses the third enzymatic step of glycolysis; FBP-1 is orthologous to human FBP1 (OMIM:229700, mutated in FBP deficiency).	protein_coding_gene	Live
WBGene00011058	fdps-1	R06C1.2	A	farnesyl diphosphate synthase	Terpenoid backbone biosynthesis	fdps-1 is an ortholog of human FDPS (farnesyl diphosphate synthase); fdps-1 is expressed in the germ line.	protein_coding_gene	Live	CEOP1660
WBGene00010645	fecl-1	K07G5.6	B	Ferrochelatase		fecl-1 is an ortholog of human FeCH (ferrochelatase); fecl-1 is predicted to have ferrochelatase activity, based on protein domain information.	protein_coding_gene	Live	CEOP1368
WBGene00011321	fil-1	T01C3.4	D	Lipase	Alpha/Beta hydrolase fold, Lipase EstA/Esterase EstB	fil-1 is involved in lipid catabolic process and lipid storage; fil-1 exhibits lipase activity; fil-1 is expressed in the intestine.	protein_coding_gene	Live
WBGene00019668	fil-2	K12B6.3	D	Lipase	Alpha/Beta hydrolase fold, Lipase EstA/Esterase EstB	fil-2 is involved in lipid storage, fil-2 is predicted to have hydrolase activity, based on protein domain information; fil-2 is expressed in the intestine.	protein_coding_gene	Live
WBGene00001432	fkb-7	B0511.1	C	peptidylprolyl cis/trans isomerase		fkb-7 encodes a peptidylprolyl cis/trans isomerase homologous to mammalian FK506-binding proteins; by homology, FKB-7 could function in a number of different processes including protein folding, signal transduction, and regulation of muscle contraction; however, as loss of fkb-7 function via RNA-mediated interference (RNAi) does not result in any obvious abnormalities, the precise role of FKB-7 i…	protein_coding_gene	Live
WBGene00011271	flad-1	R53.1	A	flavin adenine dinucleotide synthetase	Riboflavin metabolism	flad-1 is an ortholog of human FLAD1 (flavin adenine dinucleotide synthetase 1); flad-1 is predicted to have FMN adenylyltransferase activity, based on protein domain information.	protein_coding_gene	Live	CEOP2468
WBGene00001476	fmo-1	K08C7.2	A	Flavin monooxygenase	Methane metabolism	fmo-1 encodes a flavin-containing monoxygenase homologous to human FMO1, FMO2, and FMO3 (OMIM:602079, mutated in trimethylaminuria).	protein_coding_gene	Live
WBGene00001477	fmo-2	K08C7.5	A	Flavin monooxygenase	Methane metabolism	fmo-2 encodes a flavin-containing monoxygenase homologous to human FMO1, FMO2, and FMO3 (OMIM:602079, mutated in trimethylaminuria).	protein_coding_gene	Live
WBGene00001478	fmo-3	Y39A1A.19	A	Flavin monooxygenase	Methane metabolism	fmo-3 encodes a flavin-containing monoxygenase homologous to human FMO1, FMO2, and FMO3 (OMIM:602079, mutated in trimethylaminuria).	protein_coding_gene	Live
WBGene00001479	fmo-4	F53F4.5	A	Flavin monooxygenase	Methane metabolism	fmo-4 encodes a flavin-containing monoxygenase homologous to human FMO1, FMO2, and FMO3 (OMIM:602079, mutated in trimethylaminuria).	protein_coding_gene	Live
WBGene00001480	fmo-5	H24K24.5	A	Flavin monooxygenase	Methane metabolism	fmo-5 encodes a flavin-containing monoxygenase homologous to human FMO1, FMO2, and FMO3 (OMIM:602079, mutated in trimethylaminuria).	protein_coding_gene	Live
WBGene00019823	fnta-1	R02D3.5	A	Farnesyltransferase	Terpenoid backbone biosynthesis	fnta-1 is an ortholog of human Fnta (farnesyltransferase, CAAX box, alpha); fnta-1 is predicted to have protein prenyltransferase activity, based on protein domain information.	protein_coding_gene	Live	CEOP4008
WBGene00006465	fntb-1	F23B12.6	A	Farnesyltransferase	Terpenoid backbone biosynthesis	fntb-1 is an ortholog of human FNTB (farnesyltransferase, CAAX box, beta) and CHURC1-FNTB (CHURC1-FNTB readthrough); fntb-1 is predicted to have catalytic activity, based on protein domain information; fntb-1 is expressed in the CANR, CANL, certain ventral cord neurons, all motor neurons, pharyngeal muscle cell, body wall musculature, head neurons, tail neurons, vulval cell, and the rectal epithe…	protein_coding_gene	Live	CEOP5420
WBGene00001485	fre-1	Y113G7A.8	C	flavin reductase		fre-1 encodes an NADPH-dependent flavin reductase; fre-1 is the downstream gene in an operon with dcs-1, which encodes a scavenger mRNA decapping enzyme; reporter fusions using dcs-1 upstream sequence direct expression throughout the life cycle in neurons and pharyngeal muscle; expression is present in dauer larvae and enhanced by heat shock.	protein_coding_gene	Live	CEOP5500
WBGene00001486	frh-1	F59G1.7	A	Iron-sulfur cluster biosynthesis	Iron-sulfur cluster biosynthesis	frh-1 encodes the C. elegans frataxin ortholog; by homology, FRH-1 is predicted to be a mitochondrial protein required for biogenesis of iron-sulfur clusters, co-factors necessary for proper function of electron transport chain proteins; in C. elegans, loss of frh-1 activity via RNAi results in small body size, pale coloration, reduced motility, decreased pharyngeal pumping and defecation, reduce…	protein_coding_gene	Live	CEOP2232
WBGene00001500	ftn-1	C54F6.14	A	Ferritin	Porphyrin metabolism	ftn-1 encodes one of two C. elegans ferritin heavy chain homologs; ftn-1 activity is essential for normal lifespan under iron stress conditions and, in addition, has been reported to be essential for embryogenesis; an ftn-1::gfp reporter is expressed in the intestine at all stages of development and its expression, as well as that of ftn-1 mRNA, increases under iron stress conditions and in the b…	protein_coding_gene	Live
WBGene00001501	ftn-2	D1037.3	A	Ferritin	Porphyrin metabolism	ftn-2 encodes one of two C. elegans ferritin heavy chain homologs; loss of ftn-2 activity via deletion mutation results in slightly lower brood sizes and, under iron stress conditions, slightly faster growth from the L4 to adult stage of development, and slightly reduced lifespan; an ftn-2::gfp reporter fusion is expressed in diverse tissues, including the pharynx, intestine, and hypodermis, and …	protein_coding_gene	Live
WBGene00001503	fum-1	H14A12.2	A	Fumarase	Citrate cycle (TCA cycle)	fum-1 is orthologous to human FUMARASE (FH; OMIM:136850), which when mutated leads to fumarase deficiency; FUM-1A and FUM-1B are predicted to be mitochondrial.	protein_coding_gene	Live	CEOP3440
WBGene00001505	fut-1	K08F8.3	B	Fucosyltransferase		fut-1 encodes a functional fucosyl transferase; evidence from biophysical experiments indicates that FUT-1 is a golgi-localized glycosyltransferase.	protein_coding_gene	Live
WBGene00001506	fut-2	EGAP9.2	C	Fucosyltransferase		fut-2 encodes a unique alpha 1,2-fucosyltransferase specifically expressed in intestinal cells of larval and adult animals; recombinant FUT-2 expressed in human 293T cells exhibits a novel acceptor specificity profile compared with mammalian alpha 1,2-fucosyltransferases and the predicted protein shares very low amino acid identity with human alpha 1,2-fucosyltransferases, but its predicted type …	protein_coding_gene	Live
WBGene00006402	fut-3	F59E12.13	C	Fucosyltransferase		fut-3 is an ortholog of members of the human FUT (Fucosyltransferases) family including FUT5; fut-3 is predicted to have fucosyltransferase activity, based on protein domain information.	protein_coding_gene	Live	CEOP2204
WBGene00001507	fut-4	K12H6.3	C	Fucosyltransferase		fut-4 encodes a member of the glycosyltransferase 10 family.	protein_coding_gene	Live
WBGene00043986	fut-5	T05A7.10	C	Fucosyltransferase		fut-5 is an ortholog of members of the human FUT (Fucosyltransferases) family including FUT5; fut-5 is predicted to have fucosyltransferase activity, based on protein domain information.	protein_coding_gene	Live
WBGene00001508	fut-8	C10F3.6	A	Fucosyltransferase	N-Glycan biosynthesis	fut-8 encodes a core alpha 1,6-fucosyltransferase; characterization of a recombinant form of the protein that contains the catalytic region of FUT-8 reveals a sustrate requirement for unsubstituted nonreducing terminal GlcNAc residues.	protein_coding_gene	Live
WBGene00015057	gad-3	B0222.9	C	Xanthine dehydrogenase	paralog to F32D8.12	gad-3 is an ortholog of human AOX1 (aldehyde oxidase 1) and XDH (xanthine dehydrogenase); gad-3 is involved in determination of adult lifespan, endoplasmic reticulum unfolded protein response and reproduction; gad-3 is predicted to have electron carrier activity, flavin adenine dinucleotide binding activity, iron-sulfur cluster binding activity, metal ion binding activity, and oxidoreductase acti…	protein_coding_gene	Live
WBGene00008132	gale-1	C47B2.6	A	galactose epimerase	Galactose metabolism	gale-1 encodes a putative UDP-galactose-4-epimerase, orthologous to human GALE (OMIM:606953, mutated in galactose epimerase deficiency); GALE-1 is thought to interconvert UDP-N-acetylglucosamine and UDP-N-acetylgalactosamine at the end of the hexosamine pathway; gale-1 is expressed in neurons, intestine and the developing reproductive system, but has no observed function in mass RNAi assays.	protein_coding_gene	Live	CEOP1786
WBGene00019763	galt-1	M03F8.4	B	galactosyltransferase	bunch of paralogs not in the set	galt-1 encodes a galactosyltransferase that is a member of a novel glycosyltransferase family of proteins found in a wide variety of multicellular eukaryotes, but not in mammals; when expressed in insect calls, GALT-1 demonstrates manganese-dependent galactosyltransferase activity; loss of galt-1 activity results in animals that are resistant to the toxic effects of the fungal galectin CGL2 from …	protein_coding_gene	Live
WBGene00011095	gana-1	R07B7.11	A	alpha-galactosidase	Galactose metabolism; Miscellaneous	gana-1 encodes a protein with homology to both human alpha-galactosidase (alpha-GAL) and alpha-N-acetylgalactosaminidase (alpha-NAGA) enzymes; these dual enzymatic activities were detected in mixed culture homogenates; immunofluorescence studies show cytoplasmic expression of GANA-1 in body wall muscle and intestinal cells and in coelomocytes. the human gene alpha-galactosidase B (GALB; OMIM:1041…	protein_coding_gene	Live
WBGene00001744	gars-1	T10F2.1	A	Aminoacyl-tRNA synthetase	Aminoacyl-tRNA biosynthesis	grs-1 encodes a member of the glycyl-tRNA synthetase family that affects embryonic viability and spindle maintenance during anaphase.	protein_coding_gene	Live	CEOP3260
WBGene00001520	gas-1	K09A9.5	A	ETC - COMPLEX I	Oxidative phosphorylation	The gas-1 gene encodes a 49 kDa subunit of mitochondrial complex I that is required for oxidative phosphorylation, resistance to volatile anesthetics, fecundity, and normal lifespan; gas-1 is expressed in the nematode neuromuscular system; its subcellular distribution appears to be mitochondrial; drug effects on mutants versus wild-type indicate that gas-1 functions at least partially through pre…	protein_coding_gene	Live
WBGene00016335	gba-1	C33C12.3	A	Glucosylceramidase	Sphingolipid metabolism	gba-1 is an ortholog of human GBA (glucosylceramidase beta); gba-1 is predicted to have glucosylceramidase activity, based on protein domain information.	protein_coding_gene	Live
WBGene00016340	gba-2	C33C12.8	A	Glucosylceramidase	Sphingolipid metabolism	gba-2 is an ortholog of human GBA (glucosylceramidase beta); gba-2 is predicted to have glucosylceramidase activity, based on protein domain information.	protein_coding_gene	Live	CEOP2064
WBGene00008706	gba-3	F11E6.1	A	Glucocerebrosidase	Sphingolipid metabolism	gab-3 is homologous to to the human gene GLUCOCEREBROSIDASE (GBA; OMIM:606463), which when mutated leads to Gaucher disease.	protein_coding_gene	Live
WBGene00021160	gba-4	Y4C6B.6	A	Glucosylceramidase	Sphingolipid metabolism	The Y4C6B.6 gene encodes a homolog of the human gene GLCM, which when mutated leads to Gaucher disease type I (OMIM:230800).	protein_coding_gene	Live	CEOP4613
WBGene00001522	gbh-1	D2089.5	A	Gammabutyrobetaine hydroxylase	Carnitine biosynthesis	gbh-1 encodes a predicted ortholog of human hBBOX1; expressed in the intestine and in head and body muscles.	protein_coding_gene	Live
WBGene00001523	gbh-2	M05D6.7	A	Gammabutyrobetaine hydroxylase	Carnitine biosynthesis	gbh-2 encodes an ortholog of human gamma butyrobetaine hydroxilase 2 involved in carnitine biosynthesis; RNA interference of gbh-2 results in malformation of the gonad and accumulation of fat in the pseudocoelomic cavity and in intestinal cells; the GBH-2-GFP fusion protein is predominantly expressed in intestinal cells from early embryogenesis.	protein_coding_gene	Live
WBGene00020082	gcp-2.1	R57.1	B	folate hydrolase		gcp-2.1 is an ortholog of human FOLH1 (folate hydrolase 1), NAALADL1 (N-acetylated alpha-linked acidic dipeptidase like 1) and NAALAD2 (N-acetylated alpha-linked acidic dipeptidase 2); microarray, RNA sequencing, and proteomic studies indicate that gcp-2.1 is affected by Methylmercuric chloride, Cry5B, Nicotine, Resveratrol, Chlorpyrifos, Diazinon, Hydrolyzable Tannins, Paraquat, and Colistin; sa…	protein_coding_gene	Live
WBGene00007954	gcp-2.2	C35C5.2	B	acidic dipeptidase		gcp-2.2 is an ortholog of human NAALADL1 (N-acetylated alpha-linked acidic dipeptidase like 1), NAALAD2 (N-acetylated alpha-linked acidic dipeptidase 2) and FOLH1 (folate hydrolase 1); RNA sequencing and microarray studies indicate that gcp-2.2 is affected by tatn-1 and clk-1; RNA sequencing studies indicate that gcp-2.2 is enriched in the male.	protein_coding_gene	Live
WBGene00044121	gcp-2.3	C35C5.11	C	folate hydrolase		gcp-2.3 is an ortholog of human FOLH1 (folate hydrolase 1), NAALADL1 (N-acetylated alpha-linked acidic dipeptidase like 1) and NAALAD2 (N-acetylated alpha-linked acidic dipeptidase 2); tiling array, RNA sequencing, and microarray studies indicate that gcp-2.3 is affected by rsr-2, dpy-21, mir-34, and pmk-1; RNA sequencing and microarray studies indicate that gcp-2.3 is affected by Multi-walled ca…	pseudogene	Live
WBGene00001527	gcs-1	F37B12.2	A	Gamma glutamine cysteine synthase	Glutathione metabolism	gcs-1 encodes the C. elegans ortholog of gamma-glutamine cysteine synthetase heavy chain (GCS(h)); GCS-1 is predicted to function, in a conserved oxidative stress response pathway, as a phase II detoxification enzyme that catalyzes the rate-limiting first step in glutathione biosynthesis; a GCS-1::GFP reporter fusion is expressed in larvae and adults in the pharynx, ASI chemosensory neurons, and …	protein_coding_gene	Live	CEOP2408
WBGene00008354	gcsh-1	D1025.2	A	Glycine cleavage protein	Glycine, serine and threonine metabolism	gcsh-1 is an ortholog of human GCSH (glycine cleavage system protein H); RNA sequencing and microarray studies indicate that gcsh-1 is affected by Rotenone, Tunicamycin, Diazinon, Cry5B, Chlorpyrifos, Humic substances, Dafa#1, Sirolimus, and Allantoin; tiling array and RNA sequencing studies indicate that gcsh-1 is enriched in the intestine and pharyngeal muscle cell and in the PLM neurons.	protein_coding_gene	Live
WBGene00009918	gcsh-2	F52A8.5	A	Glycine cleavage protein	Glycine, serine and threonine metabolism	F52A8.5 is orthologous to the human gene GLYCINE CLEAVAGE SYSTEM PROTEIN H (GCSH; OMIM:238330), which when mutated leads to glycine encephalopathy.	protein_coding_gene	Live
WBGene00017765	gcst-1	F25B4.1	A	Glycine cleavage system	Glycine, serine and threonine metabolism; One carbon pool by folate	gcst-1 is orthologous to the human gene GLYCINE CLEAVAGE SYSTEM T-PROTEIN (AMT; OMIM:238310), which when mutated leads to glycine encephalopathy.	protein_coding_gene	Live
WBGene00014095	gdh-1	ZK829.4	A	Glutamate dehydrogenase	Alanine, aspartate and glutamate metabolism	gdh-1 encodes a glutamate dehydrogenase, required in mass RNAi assays for normal fertility and rapid growth, that is expressed in larval and adult pharynx, intestine, and rectal gland cells; GDH-1 is orthologous to human GLUD1 (OMIM:138130, mutated in hyperinsulinemic hypoglycemia and hyperammonemia) and GLUD2 (OMIM:300144).	protein_coding_gene	Live
WBGene00019813	ger-1	R01H2.5	A	GDP-keto-6-deoxymannose 3,5-epimerase	Fructose and mannose metabolism	ger-1 encodes the C. elegans ortholog of GDP-keto-6-deoxymannose 3,5-epimerase/4-reductase; GER-1 is involved in the synthesis of GDP-fucose and exhibits enzymatic activity in vitro; ger-1 is expressed in larvae and adults.	protein_coding_gene	Live
WBGene00001578	ges-1	R12A1.4	B	carboxylesterase		ges-1 encodes a gut-specific type B carboxylesterase; by homology, GES-1 hydrolyzes carboxylic ester substrates to yield an alcohol and a carboxylic anion, however, loss of GES-1 activity via mutation or RNAi does not result in any obvious abnormalities; GES-1 is expressed solely in the intestinal, or E, lineage from the 4 E-cell stage of gut development through adulthood; GES-1 contains a C-term…	protein_coding_gene	Live
WBGene00008546	gfat-1	F07A11.2	A	glucosamine--fructose-6-phosphate aminotransferase	Alanine, aspartate and glutamate metabolism	gfat-1 encodes two isoforms of glucosamine--fructose-6-phosphate aminotransferase (EC:2.6.1.16, also known as glutamine-fructose-6-phosphate transaminase), paralogous to GFAT-2; GFAT-1 is predicted to catalyze the first, and rate-limiting, step of the hexosamine pathway in which glucosamine-6-phosphate is synthesized from L-glutamine and fructose-6-phosphate and ultimately converted to UDP-N-acet…	protein_coding_gene	Live	CEOP2718
[truncated: 1,461 more rows]
