# Supplementary material for: Systems‐level transcriptional regulation of Caenorhabditis elegans metabolism
Source: Mol Syst Biol. 2023 Mar 21;19(5):e11443. doi: 10.15252/msb.202211443 (PMC10167481; doi:10.15252/msb.202211443)
Supplement: Supplementary file 4 — Dataset EV2 [file MSB-19-e11443-s012.xlsx]

## Sheet: Description
Table	Description
Dataset EV2	Variations scores (VS) of metabolic and non-metabolic genes across development

## Sheet: Dataset_EV2
WormBase ID	Gene Name/ Sequence Name	Variation Score	Development Bin	Class	LEVEL 1	LEVEL 2	LEVEL 3	LEVEL 4
WBGene00000001	aap-1	0.0513342	Moderately variant	iCEL1314 gene	OTHER	INOSITOL PHOSPHATE METABOLISM	INOSITOL PHOSPHATE METABOLISM	INOSITOL PHOSPHATE METABOLISM
WBGene00000002	aat-1	0.101659	Moderately variant	Non-metabolic gene
WBGene00000003	aat-2	0.114272	Moderately variant	Non-metabolic gene
WBGene00000004	aat-3	0.228095	Highly variant	Non-metabolic gene
WBGene00000005	aat-4	0.246729	Highly variant	Non-metabolic gene
WBGene00000006	aat-5	0.224927	Highly variant	Non-metabolic gene
WBGene00000007	aat-6	0.0775404	Moderately variant	Non-metabolic gene
WBGene00000008	aat-7	0.309841	Highly variant	Non-metabolic gene
WBGene00000009	aat-8	0.13925	Moderately variant	Non-metabolic gene
WBGene00000010	aat-9	0.00639586	Moderately variant	Non-metabolic gene
WBGene00000012	abf-1	Lowly expressed	Lowly expressed	Non-metabolic gene
WBGene00000013	abf-2	0.486665	Highly variant	Non-metabolic gene
WBGene00000014	abf-3	Lowly expressed	Lowly expressed	Non-metabolic gene
WBGene00000015	abf-4	0.304398	Highly variant	Non-metabolic gene
WBGene00000016	abf-5	0.433962	Highly variant	Non-metabolic gene
WBGene00000017	abf-6	0.383732	Highly variant	Non-metabolic gene
WBGene00000018	abl-1	0.0390695	Moderately variant	Non-metabolic gene
WBGene00000019	abt-1	1.0529	Highly variant	Non-metabolic gene
WBGene00000020	abt-2	0.17396	Highly variant	Non-metabolic gene
WBGene00000022	abt-4	0.165155	Moderately variant	Non-metabolic gene
WBGene00000023	abt-5	0.719971	Highly variant	Non-metabolic gene
WBGene00000024	abu-1	0.744783	Highly variant	Non-metabolic gene
WBGene00000029	abu-6	0.787554	Highly variant	Non-metabolic gene
WBGene00000030	abu-7	0.768608	Highly variant	Non-metabolic gene
WBGene00000031	abu-8	0.707357	Highly variant	Non-metabolic gene
WBGene00000032	abu-9	0.851622	Highly variant	Non-metabolic gene
WBGene00000033	abu-10	0.611584	Highly variant	Non-metabolic gene
WBGene00000034	abu-11	0.642082	Highly variant	Non-metabolic gene
WBGene00000035	ace-1	0.112415	Moderately variant	iCEL1314 gene	LIPIDS	GLYCEROPHOSPHOLIPID METABOLISM	GLYCEROPHOSPHOLIPID METABOLISM	GLYCEROPHOSPHOLIPID METABOLISM
WBGene00000036	ace-2	0.0906117	Moderately variant	iCEL1314 gene	LIPIDS	GLYCEROPHOSPHOLIPID METABOLISM	GLYCEROPHOSPHOLIPID METABOLISM	GLYCEROPHOSPHOLIPID METABOLISM
WBGene00000037	ace-3	0.319066	Highly variant	Other metabolic gene
WBGene00000038	ace-4	0.377523	Highly variant	iCEL1314 gene	LIPIDS	GLYCEROPHOSPHOLIPID METABOLISM	GLYCEROPHOSPHOLIPID METABOLISM	GLYCEROPHOSPHOLIPID METABOLISM
WBGene00000039	acn-1	0.419615	Highly variant	Non-metabolic gene
WBGene00000040	aco-1	0.0576452	Moderately variant	iCEL1314 gene	ENERGY	TCA CYCLE	TCA CYCLE	TCA CYCLE
WBGene00000041	aco-2	0.0349939	Moderately variant	iCEL1314 gene	ENERGY	TCA CYCLE	TCA CYCLE	TCA CYCLE
WBGene00000042	acr-2	0.13147	Moderately variant	Non-metabolic gene
WBGene00000043	acr-3	Lowly expressed	Lowly expressed	Non-metabolic gene
WBGene00000044	acr-5	0.248896	Highly variant	Non-metabolic gene
WBGene00000045	acr-6	Lowly expressed	Lowly expressed	Non-metabolic gene
WBGene00000046	acr-7	0.184573	Highly variant	Non-metabolic gene
WBGene00000047	acr-8	0.067811	Moderately variant	Non-metabolic gene
WBGene00000048	acr-9	0.273608	Highly variant	Non-metabolic gene
WBGene00000049	acr-10	Lowly expressed	Lowly expressed	Non-metabolic gene
WBGene00000050	acr-11	0.0558408	Moderately variant	Non-metabolic gene
WBGene00000051	acr-12	0.24698	Highly variant	Non-metabolic gene
WBGene00000053	acr-14	0.324106	Highly variant	Non-metabolic gene
WBGene00000054	acr-15	0.0107966	Moderately variant	Non-metabolic gene
WBGene00000055	acr-16	0.00388172	Moderately variant	Non-metabolic gene
WBGene00000056	acr-17	0.285354	Highly variant	Non-metabolic gene
WBGene00000057	acr-18	0.303416	Highly variant	Non-metabolic gene
WBGene00000058	acr-19	0.332128	Highly variant	Non-metabolic gene
WBGene00000059	acr-20	0.244604	Highly variant	Non-metabolic gene
WBGene00000060	acr-21	0.25417	Highly variant	Non-metabolic gene
WBGene00000061	lgc-11	0.506455	Highly variant	Non-metabolic gene
WBGene00000062	acr-23	0.229676	Highly variant	Non-metabolic gene
WBGene00000063	act-1	0.0216552	Moderately variant	Non-metabolic gene
WBGene00000064	act-2	0.0221328	Moderately variant	Non-metabolic gene
WBGene00000065	act-3	0.0120391	Moderately variant	Non-metabolic gene
WBGene00000066	act-4	0.0145984	Moderately variant	Non-metabolic gene
WBGene00000067	act-5	0.0338675	Moderately variant	Non-metabolic gene
WBGene00000068	acy-1	0.141719	Moderately variant	iCEL1314 gene	NUCLEOTIDE	PURINE METABOLISM	PURINE METABOLISM	PURINE METABOLISM
WBGene00000069	acy-2	0.280715	Highly variant	iCEL1314 gene	NUCLEOTIDE	PURINE METABOLISM	PURINE METABOLISM	PURINE METABOLISM
WBGene00000070	acy-3	0.0649081	Moderately variant	Non-metabolic gene
WBGene00000071	acy-4	0.0356617	Moderately variant	iCEL1314 gene	NUCLEOTIDE	PURINE METABOLISM	PURINE METABOLISM	PURINE METABOLISM
WBGene00000072	add-1	0.0751088	Moderately variant	Non-metabolic gene
WBGene00000073	add-2	0.0486178	Moderately variant	Non-metabolic gene
WBGene00000074	adm-2	0.102928	Moderately variant	Non-metabolic gene
WBGene00000075	adm-4	0.0211618	Moderately variant	Non-metabolic gene
WBGene00000079	adr-1	0.000273576	Moderately variant	Other metabolic gene
WBGene00000080	adr-2	0	Invariant	Other metabolic gene
WBGene00000081	ads-1	0.0181318	Moderately variant	iCEL1314 gene	LIPIDS	ETHER LIPID METABOLISM	ETHER LIPID METABOLISM	ETHER LIPID METABOLISM
WBGene00000082	adt-1	0.608046	Highly variant	Non-metabolic gene
WBGene00000083	adt-2	0.114409	Moderately variant	Non-metabolic gene
WBGene00000084	aex-1	0.0682258	Moderately variant	Non-metabolic gene
WBGene00000085	aex-2	0.332838	Highly variant	Non-metabolic gene
WBGene00000086	aex-3	0.163483	Moderately variant	Non-metabolic gene
WBGene00000089	aex-6	0.159984	Moderately variant	Non-metabolic gene
WBGene00000090	age-1	0.0288646	Moderately variant	iCEL1314 gene	OTHER	INOSITOL PHOSPHATE METABOLISM	INOSITOL PHOSPHATE METABOLISM	INOSITOL PHOSPHATE METABOLISM
WBGene00000092	ags-3	0.166906	Moderately variant	Non-metabolic gene
WBGene00000094	agt-2	0.038248	Moderately variant	Non-metabolic gene
WBGene00000095	aha-1	0.152018	Moderately variant	Non-metabolic gene
WBGene00000096	ahr-1	0.525623	Highly variant	Non-metabolic gene
WBGene00000097	aip-1	0.13594	Moderately variant	Non-metabolic gene
WBGene00000098	air-1	0.0562236	Moderately variant	Non-metabolic gene
WBGene00000099	air-2	0.0697269	Moderately variant	Non-metabolic gene
WBGene00000101	aka-1	0.00307027	Moderately variant	Non-metabolic gene
WBGene00000102	akt-1	0.146725	Moderately variant	Non-metabolic gene
WBGene00000103	akt-2	0.128008	Moderately variant	Non-metabolic gene
WBGene00000105	alg-1	0.0795194	Moderately variant	Non-metabolic gene
WBGene00000106	alg-2	0.0199644	Moderately variant	Non-metabolic gene
WBGene00000107	alh-1	0.218817	Highly variant	iCEL1314 gene	AMINO ACID;CARBOHYDRATE;LIPIDS	GLYCEROLIPID METABOLISM;GLYCOLYSIS/GLUCONEOGENESIS;TRP	GLYCEROLIPID METABOLISM;GLYCOLYSIS/GLUCONEOGENESIS;TRP	GLYCEROLIPID METABOLISM;GLYCOLYSIS/GLUCONEOGENESIS;TRP
WBGene00000108	alh-2	Lowly expressed	Lowly expressed	iCEL1314 gene	AMINO ACID;CARBOHYDRATE;LIPIDS	ARG AND PRO METABOLISM;GLYCEROLIPID METABOLISM;GLYCOLYSIS/GLUCONEOGENESIS;TRP	ARG;GLYCEROLIPID METABOLISM;GLYCOLYSIS/GLUCONEOGENESIS;TRP	ARG;GLYCEROLIPID METABOLISM;GLYCOLYSIS/GLUCONEOGENESIS;TRP
WBGene00000109	alh-3	0.0618613	Moderately variant	iCEL1314 gene	ONE CARBON CYCLE	FOLATE CYCLE	FOLATE CYCLE	FOLATE CYCLE
WBGene00000110	alh-4	0.00608448	Moderately variant	iCEL1314 gene	AMINO ACID;CARBOHYDRATE;LIPIDS	ARG AND PRO METABOLISM;GLYCEROLIPID METABOLISM;GLYCOLYSIS/GLUCONEOGENESIS;TRP	ARG;GLYCEROLIPID METABOLISM;GLYCOLYSIS/GLUCONEOGENESIS;TRP	ARG;GLYCEROLIPID METABOLISM;GLYCOLYSIS/GLUCONEOGENESIS;TRP
WBGene00000111	alh-5	0.236259	Highly variant	iCEL1314 gene	AMINO ACID;CARBOHYDRATE;LIPIDS	GLYCEROLIPID METABOLISM;GLYCOLYSIS/GLUCONEOGENESIS;HIS METABOLISM;TYR	GLYCEROLIPID METABOLISM;GLYCOLYSIS/GLUCONEOGENESIS;HIS;TYR	GLYCEROLIPID METABOLISM;GLYCOLYSIS/GLUCONEOGENESIS;HIS;TYR
WBGene00000112	alh-6	0.0660757	Moderately variant	iCEL1314 gene	AMINO ACID	ARG AND PRO METABOLISM	ARG;PRO	ARG;PRO
WBGene00000113	alh-7	0.0139663	Moderately variant	iCEL1314 gene	AMINO ACID	ALA, ASP AND GLU METABOLISM	GLU	GLU
WBGene00000114	alh-8	0.0279036	Moderately variant	iCEL1314 gene	AMINO ACID;LIPIDS	BCAA BREAKDOWN;SCFA	PROPIONATE;VAL DEGRADATION	PROPIONATE SHUNT;VAL DEGRADATION
WBGene00000115	alh-9	0.121517	Moderately variant	iCEL1314 gene	AMINO ACID;CARBOHYDRATE;LIPIDS	GLYCEROLIPID METABOLISM;GLYCEROPHOSPHOLIPID METABOLISM;GLYCOLYSIS/GLUCONEOGENESIS;LYS;TRP	GLYCEROLIPID METABOLISM;GLYCEROPHOSPHOLIPID METABOLISM;GLYCOLYSIS/GLUCONEOGENESIS;LYS DEGRADATION;TRP	GLYCEROLIPID METABOLISM;GLYCEROPHOSPHOLIPID METABOLISM;GLYCOLYSIS/GLUCONEOGENESIS;LYS DEGRADATION;TRP
WBGene00000116	alh-10	0.0270487	Moderately variant	Other metabolic gene
WBGene00000117	alh-11	0.0162582	Moderately variant	iCEL1314 gene	AMINO ACID;CARBOHYDRATE;LIPIDS	ARG AND PRO METABOLISM;GLYCEROLIPID METABOLISM;GLYCOLYSIS/GLUCONEOGENESIS;TRP	ARG;GLYCEROLIPID METABOLISM;GLYCOLYSIS/GLUCONEOGENESIS;TRP	ARG;GLYCEROLIPID METABOLISM;GLYCOLYSIS/GLUCONEOGENESIS;TRP
WBGene00000118	alh-12	0	Invariant	iCEL1314 gene	AMINO ACID;CARBOHYDRATE;LIPIDS	ARG AND PRO METABOLISM;GLYCEROLIPID METABOLISM;GLYCOLYSIS/GLUCONEOGENESIS;TRP	ARG;GLYCEROLIPID METABOLISM;GLYCOLYSIS/GLUCONEOGENESIS;TRP	ARG;GLYCEROLIPID METABOLISM;GLYCOLYSIS/GLUCONEOGENESIS;TRP
WBGene00000120	aly-1	0.159081	Moderately variant	Non-metabolic gene
WBGene00000121	aly-2	0.0174019	Moderately variant	Non-metabolic gene
WBGene00000122	aly-3	0.00226951	Moderately variant	Non-metabolic gene
WBGene00000123	ama-1	0.0305559	Moderately variant	iCEL1314 gene	OTHER	OTHER	OTHER	OTHER
WBGene00000133	amt-1	0.521032	Highly variant	Non-metabolic gene
WBGene00000134	amt-2	0.365858	Highly variant	Non-metabolic gene
WBGene00000135	amt-3	0.358414	Highly variant	Non-metabolic gene
WBGene00000136	amt-4	0.138123	Moderately variant	Non-metabolic gene
WBGene00000137	amx-1	0.127099	Moderately variant	Non-metabolic gene
WBGene00000138	amx-2	0.178695	Highly variant	iCEL1314 gene	AMINO ACID;OTHER	ARG AND PRO METABOLISM;HIS METABOLISM;METHYLGLYOXAL DETOXIFICATION;TRP;TYR	ARG;HIS;METHYLGLYOXAL DETOXIFICATION;TRP;TYR	ARG;HIS;METHYLGLYOXAL DETOXIFICATION;TRP;TYR
WBGene00000139	amx-3	0.146819	Moderately variant	Other metabolic gene
WBGene00000140	anc-1	0.123652	Moderately variant	Non-metabolic gene
WBGene00000142	aos-1	0.0253754	Moderately variant	Non-metabolic gene
WBGene00000143	apc-2	0.00658986	Moderately variant	Non-metabolic gene
WBGene00000144	apc-10	0.452301	Highly variant	Non-metabolic gene
WBGene00000145	apc-11	0.0294694	Moderately variant	Non-metabolic gene
WBGene00000146	ape-1	0.0786608	Moderately variant	Non-metabolic gene
WBGene00000147	aph-1	0.0484749	Moderately variant	Non-metabolic gene
WBGene00000148	aph-2	0.00698999	Moderately variant	Non-metabolic gene
WBGene00000149	apl-1	0.0733881	Moderately variant	Non-metabolic gene
WBGene00000150	apm-1	0	Invariant	Non-metabolic gene
WBGene00000151	apn-1	0.0181571	Moderately variant	Non-metabolic gene
WBGene00000155	app-1	0.0119748	Moderately variant	Non-metabolic gene
WBGene00000156	apr-1	0.0873944	Moderately variant	Non-metabolic gene
WBGene00000157	aps-2	0.0158376	Moderately variant	Non-metabolic gene
WBGene00000158	apg-1	9.48695e-05	Moderately variant	Non-metabolic gene
WBGene00000159	aps-1	0.00496331	Moderately variant	Non-metabolic gene
WBGene00000160	apb-1	0.0174168	Moderately variant	Non-metabolic gene
WBGene00000161	apa-2	0.0386136	Moderately variant	Non-metabolic gene
WBGene00000162	apd-3	0.0363065	Moderately variant	Non-metabolic gene
WBGene00000163	apb-3	0.0354269	Moderately variant	Non-metabolic gene
WBGene00000164	apm-3	0.0133397	Moderately variant	Non-metabolic gene
WBGene00000165	aps-3	0.00387534	Moderately variant	Non-metabolic gene
WBGene00000166	apt-9	0.271615	Highly variant	Non-metabolic gene
WBGene00000168	apx-1	0.262825	Highly variant	Non-metabolic gene
WBGene00000169	aqp-1	0.287794	Highly variant	Non-metabolic gene
WBGene00000170	aqp-2	0.346944	Highly variant	Non-metabolic gene
WBGene00000171	aqp-3	Lowly expressed	Lowly expressed	Non-metabolic gene
WBGene00000172	aqp-4	0.055513	Moderately variant	Non-metabolic gene
WBGene00000173	aqp-5	0.219812	Highly variant	Non-metabolic gene
WBGene00000174	aqp-6	0.276842	Highly variant	Non-metabolic gene
WBGene00000175	aqp-7	0.0669974	Moderately variant	Non-metabolic gene
WBGene00000176	aqp-8	0.222302	Highly variant	Non-metabolic gene
WBGene00000177	aqp-9	0.00531594	Moderately variant	Non-metabolic gene
WBGene00000178	aqp-10	0.00394195	Moderately variant	Non-metabolic gene
WBGene00000179	aqp-11	0.0163396	Moderately variant	Non-metabolic gene
WBGene00000180	arc-1	0.00142731	Moderately variant	Non-metabolic gene
WBGene00000181	ard-1	0.00331287	Moderately variant	iCEL1314 gene	AMINO ACID	BCAA BREAKDOWN	ILE DEGRADATION	ILE DEGRADATION
WBGene00000182	arf-1	0.0143292	Moderately variant	Non-metabolic gene
WBGene00000183	arf-5	0.0364199	Moderately variant	Non-metabolic gene
WBGene00000184	arf-6	0.00176349	Moderately variant	Non-metabolic gene
WBGene00000185	arg-1	Lowly expressed	Lowly expressed	Non-metabolic gene
WBGene00000186	ark-1	0.152161	Moderately variant	Non-metabolic gene
WBGene00000187	arl-1	0.0206884	Moderately variant	Non-metabolic gene
WBGene00000188	arl-3	0.0365347	Moderately variant	Non-metabolic gene
WBGene00000189	arl-5	0.0274819	Moderately variant	Non-metabolic gene
WBGene00000190	warf-1	0.304432	Highly variant	Non-metabolic gene
WBGene00000192	arl-8	0.00692483	Moderately variant	Non-metabolic gene
WBGene00000193	arl-6	0.41972	Highly variant	Non-metabolic gene
WBGene00000195	arr-1	0.074732	Moderately variant	Non-metabolic gene
WBGene00000196	aars-1	0.00177373	Moderately variant	iCEL1314 gene	OTHER	AMINOACYL-TRNA BIOSYNTHESIS	AMINOACYL-TRNA BIOSYNTHESIS	AMINOACYL-TRNA BIOSYNTHESIS
WBGene00000197	aars-2	0.00282716	Moderately variant	iCEL1314 gene	OTHER	AMINOACYL-TRNA BIOSYNTHESIS	AMINOACYL-TRNA BIOSYNTHESIS	AMINOACYL-TRNA BIOSYNTHESIS
WBGene00000198	art-1	0.00111118	Moderately variant	iCEL1314 gene	LIPIDS;OTHER	ASCAROSIDE BIOSYNTHESIS;FATTY ACID BIOSYNTHESIS	ASCAROSIDE BIOSYNTHESIS;FATTY ACID BIOSYNTHESIS	ASCAROSIDE BIOSYNTHESIS;BCFA BIOSYNTHESIS;MUFA BIOSYNTHESIS;PUFA BIOSYNTHESIS
WBGene00000199	arx-1	0.0171189	Moderately variant	Non-metabolic gene
WBGene00000200	arx-2	0	Invariant	Non-metabolic gene
WBGene00000201	arx-3	0.00443065	Moderately variant	Non-metabolic gene
WBGene00000202	exos-4.2	0.00131846	Moderately variant	Non-metabolic gene
WBGene00000203	arx-5	6.9155e-05	Moderately variant	Non-metabolic gene
WBGene00000204	arx-6	0.0020221	Moderately variant	Non-metabolic gene
WBGene00000205	arx-7	0.00645581	Moderately variant	Non-metabolic gene
WBGene00000206	asb-1	0.249107	Highly variant	iCEL1314 gene	ENERGY	ETC	ETC-COMPLEX V	ETC-COMPLEX V
WBGene00000207	asb-2	0.0125469	Moderately variant	iCEL1314 gene	ENERGY	ETC	ETC-COMPLEX V	ETC-COMPLEX V
WBGene00000208	trip-4	0.0144313	Moderately variant	Non-metabolic gene
WBGene00000209	asg-1	0.0187984	Moderately variant	iCEL1314 gene	ENERGY	ETC	ETC-COMPLEX V	ETC-COMPLEX V
WBGene00000210	asg-2	0	Invariant	iCEL1314 gene	ENERGY	ETC	ETC-COMPLEX V	ETC-COMPLEX V
WBGene00000211	asm-1	0.0189069	Moderately variant	iCEL1314 gene	LIPIDS	SPHINGOLIPID METABOLISM	SPHINGOLIPID METABOLISM	SPHINGOLIPID METABOLISM
WBGene00000212	asm-2	0.0678482	Moderately variant	iCEL1314 gene	LIPIDS	SPHINGOLIPID METABOLISM	SPHINGOLIPID METABOLISM	SPHINGOLIPID METABOLISM
WBGene00000213	asm-3	0.865632	Highly variant	iCEL1314 gene	LIPIDS	SPHINGOLIPID METABOLISM	SPHINGOLIPID METABOLISM	SPHINGOLIPID METABOLISM
WBGene00000214	asp-1	0.0106974	Moderately variant	iCEL1314 gene	OTHER	OTHER	OTHER	OTHER
WBGene00000215	asp-2	0.00732965	Moderately variant	iCEL1314 gene	OTHER	OTHER	OTHER	OTHER
WBGene00000216	asp-3	0.00199547	Moderately variant	iCEL1314 gene	OTHER	OTHER	OTHER	OTHER
WBGene00000217	asp-4	0.0113355	Moderately variant	Non-metabolic gene
WBGene00000218	asp-5	0.0110247	Moderately variant	iCEL1314 gene	OTHER	OTHER	OTHER	OTHER
WBGene00000219	asp-6	0.0409228	Moderately variant	Non-metabolic gene
WBGene00000220	atf-2	0.482031	Highly variant	Non-metabolic gene
WBGene00000221	atf-4	0.0462815	Moderately variant	Non-metabolic gene
WBGene00000222	atf-6	0.137158	Moderately variant	Non-metabolic gene
WBGene00000223	atf-7	0.162506	Moderately variant	Non-metabolic gene
WBGene00000224	atgp-1	0.0710386	Moderately variant	Non-metabolic gene
WBGene00000225	atgp-2	0.0754798	Moderately variant	Non-metabolic gene
WBGene00000226	atl-1	0.0363109	Moderately variant	Non-metabolic gene
WBGene00000227	atm-1	0.0769278	Moderately variant	Non-metabolic gene
WBGene00000228	atn-1	0.0471221	Moderately variant	Non-metabolic gene
WBGene00000229	atp-2	0	Invariant	iCEL1314 gene	ENERGY	ETC	ETC-COMPLEX V	ETC-COMPLEX V
WBGene00000230	atp-3	0.00535359	Moderately variant	iCEL1314 gene	ENERGY	ETC	ETC-COMPLEX V	ETC-COMPLEX V
WBGene00000231	atx-2	0.00896015	Moderately variant	Non-metabolic gene
WBGene00000232	avr-14	0.198209	Highly variant	Non-metabolic gene
WBGene00000233	avr-15	0.184817	Highly variant	Non-metabolic gene
WBGene00000235	baf-1	0.00639969	Moderately variant	Non-metabolic gene
WBGene00000236	bag-1	0.00211073	Moderately variant	Non-metabolic gene
WBGene00000237	bam-2	0.0520354	Moderately variant	Non-metabolic gene
WBGene00000238	bar-1	0.0413497	Moderately variant	Non-metabolic gene
WBGene00000239	bas-1	0.00712682	Moderately variant	iCEL1314 gene	AMINO ACID	HIS METABOLISM;PHE METABOLISM;TRP;TYR	HIS;PHE;TRP;TYR	HIS;PHE;TRP;TYR
WBGene00000240	pah-1	0.0471986	Moderately variant	iCEL1314 gene	COFACTORS AND VITAMINS	FOLATE BIOSYNTHESIS	FOLATE BIOSYNTHESIS	FOLATE BIOSYNTHESIS
WBGene00000241	bbs-1	0.44417	Highly variant	Non-metabolic gene
WBGene00000242	bbs-2	0.4326	Highly variant	Non-metabolic gene
WBGene00000244	bbs-8	0.437439	Highly variant	Non-metabolic gene
WBGene00000245	bca-1	0.0855849	Moderately variant	iCEL1314 gene	OTHER	OTHER	OTHER	OTHER
WBGene00000246	bcc-1	0.150517	Moderately variant	Non-metabolic gene
WBGene00000247	bec-1	0.0714036	Moderately variant	Non-metabolic gene
WBGene00000248	ben-1	0.131814	Moderately variant	Non-metabolic gene
WBGene00000249	bir-1	0.0158452	Moderately variant	Non-metabolic gene
WBGene00000250	bir-2	0.222238	Highly variant	Non-metabolic gene
WBGene00000251	bli-1	1.45709	Highly variant	Non-metabolic gene
WBGene00000252	bli-2	1.44096	Highly variant	Non-metabolic gene
WBGene00000253	bli-3	0.0313019	Moderately variant	iCEL1314 gene	OTHER	COLLAGEN BIOSYNTHESIS	COLLAGEN BIOSYNTHESIS	COLLAGEN BIOSYNTHESIS
WBGene00000254	bli-4	0.0359962	Moderately variant	iCEL1314 gene	OTHER	COLLAGEN BIOSYNTHESIS	COLLAGEN BIOSYNTHESIS	COLLAGEN BIOSYNTHESIS
WBGene00000255	bli-5	0.548865	Highly variant	Non-metabolic gene
WBGene00000256	bli-6	1.49993	Highly variant	Non-metabolic gene
WBGene00000257	bmk-1	0.0936652	Moderately variant	Non-metabolic gene
WBGene00000262	bra-1	0.212462	Highly variant	Non-metabolic gene
WBGene00000263	F23H11.5	0	Invariant	Non-metabolic gene
WBGene00000264	brc-1	0.032027	Moderately variant	Non-metabolic gene
WBGene00000265	brd-1	0.0431995	Moderately variant	Non-metabolic gene
WBGene00000266	bre-1	0.0631355	Moderately variant	iCEL1314 gene	CARBOHYDRATE	SUGARS	FRUCTOSE AND MANNOSE METABOLISM	FRUCTOSE AND MANNOSE METABOLISM
WBGene00000267	bre-2	0.0575359	Moderately variant	Other metabolic gene
WBGene00000268	bre-3	0.0193332	Moderately variant	Other metabolic gene
WBGene00000269	bre-4	0.00300323	Moderately variant	iCEL1314 gene	CARBOHYDRATE	SUGARS	N-GLYCAN BIOSYNTHESIS	N-GLYCAN BIOSYNTHESIS
WBGene00000270	bre-5	0.0543908	Moderately variant	Other metabolic gene
WBGene00000271	brf-1	0.00218108	Moderately variant	Non-metabolic gene
WBGene00000272	bro-1	0.40495	Highly variant	Non-metabolic gene
WBGene00000273	brp-1	0.332831	Highly variant	Non-metabolic gene
WBGene00000274	btf-1	0.0250185	Moderately variant	Non-metabolic gene
WBGene00000275	bub-1	0.0460457	Moderately variant	Non-metabolic gene
WBGene00000276	byn-1	0.0080762	Moderately variant	Non-metabolic gene
WBGene00000277	cab-1	0.470192	Highly variant	Non-metabolic gene
WBGene00000279	cah-1	0.14783	Moderately variant	iCEL1314 gene	OTHER	OTHER	OTHER	OTHER
WBGene00000280	cah-2	0.213053	Highly variant	iCEL1314 gene	OTHER	OTHER	OTHER	OTHER
WBGene00000281	cah-3	0.0570858	Moderately variant	iCEL1314 gene	OTHER	OTHER	OTHER	OTHER
WBGene00000282	cah-4	0.0656431	Moderately variant	iCEL1314 gene	OTHER	OTHER	OTHER	OTHER
WBGene00000283	cah-5	0.0095681	Moderately variant	iCEL1314 gene	OTHER	OTHER	OTHER	OTHER
WBGene00000284	cah-6	0.324238	Highly variant	iCEL1314 gene	OTHER	OTHER	OTHER	OTHER
WBGene00000285	cal-1	0.129737	Moderately variant	Non-metabolic gene
WBGene00000286	cal-2	0.273103	Highly variant	Non-metabolic gene
WBGene00000287	cal-3	0.217028	Highly variant	Non-metabolic gene
WBGene00000288	cal-4	0.357131	Highly variant	Non-metabolic gene
WBGene00000289	cam-1	0.102369	Moderately variant	Non-metabolic gene
WBGene00000292	cap-1	0.000710787	Moderately variant	Non-metabolic gene
WBGene00000293	cap-2	0.0261971	Moderately variant	Non-metabolic gene
WBGene00000294	cas-1	0	Invariant	Non-metabolic gene
WBGene00000295	cat-1	0.230491	Highly variant	iCEL1314 gene	OTHER	OTHER	OTHER	OTHER
WBGene00000296	cat-2	0.122795	Moderately variant	iCEL1314 gene	AMINO ACID	TYR	TYR	TYR
WBGene00000298	cat-4	0.13516	Moderately variant	iCEL1314 gene	COFACTORS AND VITAMINS	FOLATE BIOSYNTHESIS	FOLATE BIOSYNTHESIS	FOLATE BIOSYNTHESIS
WBGene00000301	cav-1	0.926216	Highly variant	Non-metabolic gene
WBGene00000302	cav-2	0.240904	Highly variant	Non-metabolic gene
WBGene00000366	cbp-1	0.141133	Moderately variant	iCEL1314 gene	OTHER	OTHER	OTHER	OTHER
WBGene00000367	cca-1	0.139206	Moderately variant	Non-metabolic gene
WBGene00000368	ccb-1	0.0765211	Moderately variant	Non-metabolic gene
WBGene00000369	ccf-1	0	Invariant	Non-metabolic gene
WBGene00000370	ccg-1	0.0705085	Moderately variant	Non-metabolic gene
WBGene00000371	cox-5B	2.01541e-05	Moderately variant	iCEL1314 gene	ENERGY	ETC	ETC-COMPLEX IV	ETC-COMPLEX IV
WBGene00000372	cyp-13A7	Lowly expressed	Lowly expressed	Other metabolic gene
WBGene00000373	cyp-14A5	0.354749	Highly variant	Other metabolic gene
WBGene00000376	ccr-4	0.0552242	Moderately variant	Non-metabolic gene
WBGene00000377	cct-1	0.0119311	Moderately variant	Non-metabolic gene
WBGene00000378	cct-2	0.00698435	Moderately variant	Non-metabolic gene
WBGene00000379	cct-4	0.00231466	Moderately variant	Non-metabolic gene
WBGene00000380	cct-5	0.00874524	Moderately variant	Non-metabolic gene
WBGene00000381	cct-6	0.0066851	Moderately variant	Non-metabolic gene
WBGene00000382	cdc-6	0	Invariant	Non-metabolic gene
WBGene00000383	cdc-14	0.199247	Highly variant	Non-metabolic gene
WBGene00000386	cdc-25.1	0.231279	Highly variant	Non-metabolic gene
WBGene00000387	cdc-25.2	0.341122	Highly variant	Non-metabolic gene
WBGene00000388	cdc-25.3	1.00749	Highly variant	Non-metabolic gene
WBGene00000389	cdc-25.4	0.946802	Highly variant	Non-metabolic gene
WBGene00000390	cdc-42	0.00782886	Moderately variant	Non-metabolic gene
WBGene00000391	cdd-1	0.006633	Moderately variant	iCEL1314 gene	NUCLEOTIDE	PYRIMIDINE METABOLISM	PYRIMIDINE METABOLISM	PYRIMIDINE METABOLISM
WBGene00000393	cdf-1	0.0262305	Moderately variant	Non-metabolic gene
WBGene00000395	cdh-3	0.118323	Moderately variant	Non-metabolic gene
WBGene00000396	cdh-4	0.346367	Highly variant	Non-metabolic gene
WBGene00000397	cdh-5	0.51335	Highly variant	Non-metabolic gene
WBGene00000399	cdh-7	0.496254	Highly variant	Non-metabolic gene
WBGene00000401	cdh-9	0.173032	Highly variant	Non-metabolic gene
WBGene00000402	cdh-10	0.446344	Highly variant	Non-metabolic gene
WBGene00000403	casy-1	0.405619	Highly variant	Non-metabolic gene
WBGene00000405	cdk-1	0.115351	Moderately variant	Non-metabolic gene
WBGene00000406	cdk-4	0.128736	Moderately variant	Non-metabolic gene
WBGene00000407	cdk-5	0.00602142	Moderately variant	Non-metabolic gene
WBGene00000408	cdk-7	0.0464744	Moderately variant	Non-metabolic gene
WBGene00000409	cdk-8	0	Invariant	Non-metabolic gene
WBGene00000410	cdk-9	0.000737085	Moderately variant	Non-metabolic gene
WBGene00000411	cdl-1	0.0924914	Moderately variant	Non-metabolic gene
WBGene00000412	cdr-1	0.354164	Highly variant	Other metabolic gene
WBGene00000413	cdt-1	0.166559	Moderately variant	Non-metabolic gene
WBGene00000414	cec-1	0.0544342	Moderately variant	Non-metabolic gene
WBGene00000415	ced-1	0.106402	Moderately variant	Non-metabolic gene
WBGene00000416	ced-2	0.00625663	Moderately variant	Non-metabolic gene
WBGene00000417	ced-3	0.07962	Moderately variant	Non-metabolic gene
WBGene00000418	ced-4	0.0449671	Moderately variant	Non-metabolic gene
WBGene00000419	ced-5	0.0156424	Moderately variant	Non-metabolic gene
WBGene00000420	ced-6	0.0394313	Moderately variant	Non-metabolic gene
WBGene00000421	ced-7	0.0175971	Moderately variant	Non-metabolic gene
WBGene00000422	ced-8	Lowly expressed	Lowly expressed	Non-metabolic gene
WBGene00000424	ced-10	0.0043112	Moderately variant	Non-metabolic gene
WBGene00000425	ced-11	0.277054	Highly variant	Non-metabolic gene
WBGene00000426	ced-12	0.010119	Moderately variant	Non-metabolic gene
WBGene00000427	ced-13	Lowly expressed	Lowly expressed	Non-metabolic gene
WBGene00000428	ceh-1	Lowly expressed	Lowly expressed	Non-metabolic gene
WBGene00000429	ceh-2	0.321922	Highly variant	Non-metabolic gene
WBGene00000430	ceh-5	0.354011	Highly variant	Non-metabolic gene
WBGene00000431	ceh-6	0.375354	Highly variant	Non-metabolic gene
WBGene00000432	ceh-7	Lowly expressed	Lowly expressed	Non-metabolic gene
WBGene00000433	ceh-8	0.57808	Highly variant	Non-metabolic gene
WBGene00000434	ceh-9	0.274927	Highly variant	Non-metabolic gene
WBGene00000435	ceh-10	0.39499	Highly variant	Non-metabolic gene
WBGene00000436	ceh-12	0.540778	Highly variant	Non-metabolic gene
WBGene00000437	ceh-13	0.186762	Highly variant	Non-metabolic gene
WBGene00000438	ceh-14	0.216597	Highly variant	Non-metabolic gene
WBGene00000439	ceh-16	0.543943	Highly variant	Non-metabolic gene
WBGene00000440	ceh-17	0.523003	Highly variant	Non-metabolic gene
WBGene00000441	ceh-18	0.119042	Moderately variant	Non-metabolic gene
WBGene00000442	ceh-19	0.104469	Moderately variant	Non-metabolic gene
WBGene00000444	ceh-21	0.287717	Highly variant	Non-metabolic gene
WBGene00000445	ceh-22	0.214141	Highly variant	Non-metabolic gene
WBGene00000446	ceh-23	0.39325	Highly variant	Non-metabolic gene
WBGene00000447	ceh-24	0.285413	Highly variant	Non-metabolic gene
WBGene00000448	pros-1	0.296932	Highly variant	Non-metabolic gene
WBGene00000449	ceh-27	0.257935	Highly variant	Non-metabolic gene
WBGene00000450	ceh-28	Lowly expressed	Lowly expressed	Non-metabolic gene
WBGene00000451	ceh-30	0.219363	Highly variant	Non-metabolic gene
WBGene00000452	ceh-31	0.347441	Highly variant	Non-metabolic gene
WBGene00000453	ceh-32	0.277063	Highly variant	Non-metabolic gene
WBGene00000454	ceh-33	0.300325	Highly variant	Non-metabolic gene
WBGene00000455	ceh-34	0.172977	Highly variant	Non-metabolic gene
WBGene00000457	ceh-36	0.473029	Highly variant	Non-metabolic gene
WBGene00000458	ceh-37	0.0732644	Moderately variant	Non-metabolic gene
WBGene00000459	ceh-38	0.10609	Moderately variant	Non-metabolic gene
WBGene00000460	ceh-39	0.374079	Highly variant	Non-metabolic gene
WBGene00000461	ceh-40	0.736529	Highly variant	Non-metabolic gene
WBGene00000462	ceh-41	0.0925766	Moderately variant	Non-metabolic gene
WBGene00000463	ceh-43	0.387536	Highly variant	Non-metabolic gene
WBGene00000464	ceh-44	0.0332066	Moderately variant	Non-metabolic gene
WBGene00000465	cpg-1	0.327709	Highly variant	Non-metabolic gene
WBGene00000466	cel-1	0.0187603	Moderately variant	Non-metabolic gene
WBGene00000467	cep-1	0.239037	Highly variant	Non-metabolic gene
WBGene00000468	ces-1	0.933868	Highly variant	Non-metabolic gene
WBGene00000469	ces-2	1.02647	Highly variant	Non-metabolic gene
WBGene00000472	cey-1	0.000116203	Moderately variant	Non-metabolic gene
WBGene00000473	cey-2	0.544736	Highly variant	Non-metabolic gene
WBGene00000474	cey-3	0.542099	Highly variant	Non-metabolic gene
WBGene00000475	cey-4	3.7353e-05	Moderately variant	Non-metabolic gene
WBGene00000476	cfi-1	0.274479	Highly variant	Non-metabolic gene
WBGene00000477	cft-1	0.0449539	Moderately variant	Non-metabolic gene
WBGene00000478	cfz-2	0.34431	Highly variant	Non-metabolic gene
WBGene00000479	cgh-1	0.156229	Moderately variant	Non-metabolic gene
WBGene00000480	cgp-1	0.0324143	Moderately variant	Non-metabolic gene
WBGene00000481	cha-1	0.287871	Highly variant	iCEL1314 gene	LIPIDS	GLYCEROPHOSPHOLIPID METABOLISM	GLYCEROPHOSPHOLIPID METABOLISM	GLYCEROPHOSPHOLIPID METABOLISM
WBGene00000482	chd-3	0.139102	Moderately variant	Non-metabolic gene
WBGene00000483	che-1	Lowly expressed	Lowly expressed	Non-metabolic gene
WBGene00000484	che-2	0.425252	Highly variant	Non-metabolic gene
WBGene00000485	che-3	0.384558	Highly variant	Non-metabolic gene
WBGene00000487	che-6	Lowly expressed	Lowly expressed	Non-metabolic gene
WBGene00000488	che-7	0.336057	Highly variant	Non-metabolic gene
WBGene00000490	che-11	0.470146	Highly variant	Non-metabolic gene
WBGene00000491	che-12	0.38376	Highly variant	Non-metabolic gene
WBGene00000492	che-13	0.298877	Highly variant	Non-metabolic gene
WBGene00000493	che-14	0.40943	Highly variant	Non-metabolic gene
WBGene00000496	chs-1	0.31326	Highly variant	iCEL1314 gene	CARBOHYDRATE;OTHER	AMINO SUGAR AND NUCLEOTIDE SUGAR METABOLISM;CHITIN BIOSYNTHESIS	AMINO SUGAR AND NUCLEOTIDE SUGAR METABOLISM;CHITIN BIOSYNTHESIS	AMINO SUGAR AND NUCLEOTIDE SUGAR METABOLISM;CHITIN BIOSYNTHESIS
WBGene00000497	chs-2	0.479819	Highly variant	iCEL1314 gene	CARBOHYDRATE;OTHER	AMINO SUGAR AND NUCLEOTIDE SUGAR METABOLISM;CHITIN BIOSYNTHESIS	AMINO SUGAR AND NUCLEOTIDE SUGAR METABOLISM;CHITIN BIOSYNTHESIS	AMINO SUGAR AND NUCLEOTIDE SUGAR METABOLISM;CHITIN BIOSYNTHESIS
WBGene00000498	chk-1	0.0107929	Moderately variant	Non-metabolic gene
WBGene00000499	chk-2	0.380664	Highly variant	Non-metabolic gene
WBGene00000500	chn-1	0.0164499	Moderately variant	Non-metabolic gene
WBGene00000501	cho-1	0.349778	Highly variant	Non-metabolic gene
WBGene00000502	chp-1	0	Invariant	Non-metabolic gene
WBGene00000503	cht-1	0.820595	Highly variant	iCEL1314 gene	CARBOHYDRATE;OTHER	AMINO SUGAR AND NUCLEOTIDE SUGAR METABOLISM;CHITIN BREAKDOWN	AMINO SUGAR AND NUCLEOTIDE SUGAR METABOLISM;CHITIN BREAKDOWN	AMINO SUGAR AND NUCLEOTIDE SUGAR METABOLISM;CHITIN BREAKDOWN
WBGene00000506	cic-1	0.020478	Moderately variant	Non-metabolic gene
WBGene00000507	cit-1.1	0.0119199	Moderately variant	Non-metabolic gene
WBGene00000508	cit-1.2	0.0136935	Moderately variant	Non-metabolic gene
WBGene00000509	cka-1	0.0283161	Moderately variant	iCEL1314 gene	LIPIDS	GLYCEROPHOSPHOLIPID METABOLISM	GLYCEROPHOSPHOLIPID METABOLISM	GLYCEROPHOSPHOLIPID METABOLISM
WBGene00000510	cka-2	0.0907044	Moderately variant	iCEL1314 gene	LIPIDS	GLYCEROPHOSPHOLIPID METABOLISM	GLYCEROPHOSPHOLIPID METABOLISM	GLYCEROPHOSPHOLIPID METABOLISM
WBGene00000511	ckb-1	0.0026579	Moderately variant	iCEL1314 gene	LIPIDS	GLYCEROPHOSPHOLIPID METABOLISM	GLYCEROPHOSPHOLIPID METABOLISM	GLYCEROPHOSPHOLIPID METABOLISM
WBGene00000512	ckb-2	0.275899	Highly variant	iCEL1314 gene	LIPIDS	GLYCEROPHOSPHOLIPID METABOLISM	GLYCEROPHOSPHOLIPID METABOLISM	GLYCEROPHOSPHOLIPID METABOLISM
WBGene00000513	ckb-3	0.955013	Highly variant	iCEL1314 gene	LIPIDS	GLYCEROPHOSPHOLIPID METABOLISM	GLYCEROPHOSPHOLIPID METABOLISM	GLYCEROPHOSPHOLIPID METABOLISM
WBGene00000514	ckb-4	0.0536467	Moderately variant	iCEL1314 gene	LIPIDS	GLYCEROPHOSPHOLIPID METABOLISM	GLYCEROPHOSPHOLIPID METABOLISM	GLYCEROPHOSPHOLIPID METABOLISM
WBGene00000515	ckc-1	0.00751254	Moderately variant	iCEL1314 gene	LIPIDS	GLYCEROPHOSPHOLIPID METABOLISM	GLYCEROPHOSPHOLIPID METABOLISM	GLYCEROPHOSPHOLIPID METABOLISM
WBGene00000516	cki-1	0.150898	Moderately variant	Non-metabolic gene
WBGene00000517	cki-2	0.0799779	Moderately variant	Non-metabolic gene
WBGene00000518	ckk-1	0.227252	Highly variant	Non-metabolic gene
WBGene00000520	cku-80	0.0722424	Moderately variant	Non-metabolic gene
WBGene00000521	cky-1	0.64753	Highly variant	Non-metabolic gene
WBGene00000522	clc-1	0.0982913	Moderately variant	Non-metabolic gene
WBGene00000523	clc-2	0.11727	Moderately variant	Non-metabolic gene
WBGene00000524	clc-3	0.136073	Moderately variant	Non-metabolic gene
WBGene00000525	clc-4	Lowly expressed	Lowly expressed	Non-metabolic gene
WBGene00000526	clc-5	0.14952	Moderately variant	Non-metabolic gene
WBGene00000527	cle-1	0.018161	Moderately variant	Non-metabolic gene
WBGene00000528	clh-1	0.0607738	Moderately variant	Non-metabolic gene
WBGene00000529	clh-2	0.248597	Highly variant	Non-metabolic gene
WBGene00000530	clh-3	0.10623	Moderately variant	Non-metabolic gene
WBGene00000531	clh-4	0.125971	Moderately variant	Non-metabolic gene
WBGene00000532	clh-5	0	Invariant	Non-metabolic gene
WBGene00000533	clh-6	0.000242142	Moderately variant	Non-metabolic gene
WBGene00000534	cpi-2	0.0484201	Moderately variant	Non-metabolic gene
WBGene00000535	cpi-1	0.185435	Highly variant	Non-metabolic gene
WBGene00000536	clk-1	0	Invariant	iCEL1314 gene	COFACTORS AND VITAMINS	UBIQUINONE METABOLISM	UBIQUINONE METABOLISM	UBIQUINONE METABOLISM
WBGene00000537	clk-2	0	Invariant	Non-metabolic gene
WBGene00000539	cln-3.1	0.0745128	Moderately variant	Non-metabolic gene
WBGene00000540	cln-3.2	0.0100726	Moderately variant	Non-metabolic gene
WBGene00000541	cln-3.3	0.156995	Moderately variant	Non-metabolic gene
WBGene00000542	clp-1	0.0663693	Moderately variant	Non-metabolic gene
WBGene00000543	clp-2	0	Invariant	Non-metabolic gene
WBGene00000544	clp-3	Lowly expressed	Lowly expressed	Non-metabolic gene
WBGene00000545	clp-4	0.362021	Highly variant	Non-metabolic gene
WBGene00000546	clp-6	0.167405	Moderately variant	Non-metabolic gene
WBGene00000547	clp-7	0.0277984	Moderately variant	Non-metabolic gene
WBGene00000548	clr-1	0.0610032	Moderately variant	Non-metabolic gene
WBGene00000549	cls-2	0.0374699	Moderately variant	Non-metabolic gene
WBGene00000550	clu-1	0.041521	Moderately variant	Non-metabolic gene
WBGene00000551	clx-1	1.31038	Highly variant	Non-metabolic gene
WBGene00000552	cmd-1	0.0239541	Moderately variant	Non-metabolic gene
WBGene00000553	cmk-1	0.29332	Highly variant	Non-metabolic gene
WBGene00000554	cnb-1	0.0431769	Moderately variant	Non-metabolic gene
WBGene00000555	cnc-1	Lowly expressed	Lowly expressed	Non-metabolic gene
WBGene00000556	cnc-2	0.649645	Highly variant	Non-metabolic gene
WBGene00000557	cnc-3	0.354162	Highly variant	Non-metabolic gene
WBGene00000558	cnc-4	0.65434	Highly variant	Non-metabolic gene
WBGene00000559	cnc-5	Lowly expressed	Lowly expressed	Non-metabolic gene
WBGene00000560	cnc-6	0.944917	Highly variant	Non-metabolic gene
WBGene00000561	cnd-1	0.913311	Highly variant	Non-metabolic gene
WBGene00000562	cng-1	0.629683	Highly variant	Non-metabolic gene
WBGene00000563	cng-3	0.276962	Highly variant	Non-metabolic gene
WBGene00000564	cnk-1	0.0421185	Moderately variant	Non-metabolic gene
WBGene00000565	cnt-1	0.0446112	Moderately variant	Non-metabolic gene
WBGene00000566	cnt-2	0.0115147	Moderately variant	Non-metabolic gene
WBGene00000567	cnx-1	0	Invariant	Non-metabolic gene
WBGene00000583	cof-2	0.0669312	Moderately variant	Non-metabolic gene
WBGene00000584	cog-1	0.0515872	Moderately variant	Non-metabolic gene
WBGene00000585	cogc-2	0.0201614	Moderately variant	Non-metabolic gene
WBGene00000591	coh-1	0.146984	Moderately variant	Non-metabolic gene
WBGene00000592	coh-3	0.460975	Highly variant	Non-metabolic gene
WBGene00000593	col-2	Lowly expressed	Lowly expressed	Non-metabolic gene
WBGene00000594	col-3	0.329261	Highly variant	Non-metabolic gene
WBGene00000596	col-7	1.14459	Highly variant	Non-metabolic gene
WBGene00000597	col-8	Lowly expressed	Lowly expressed	Non-metabolic gene
WBGene00000598	col-9	Lowly expressed	Lowly expressed	Non-metabolic gene
WBGene00000599	col-10	0.384128	Highly variant	Non-metabolic gene
WBGene00000601	col-12	0.713491	Highly variant	Non-metabolic gene
WBGene00000602	col-13	0.707272	Highly variant	Non-metabolic gene
WBGene00000603	col-14	0.652051	Highly variant	Non-metabolic gene
WBGene00000606	col-17	0.547525	Highly variant	Non-metabolic gene
WBGene00000608	col-19	1.5954	Highly variant	Non-metabolic gene
WBGene00000609	col-20	0.924244	Highly variant	Non-metabolic gene
WBGene00000610	col-33	0.572763	Highly variant	Non-metabolic gene
WBGene00000611	col-34	0.37962	Highly variant	Non-metabolic gene
WBGene00000612	col-35	Lowly expressed	Lowly expressed	Non-metabolic gene
WBGene00000613	col-36	Lowly expressed	Lowly expressed	Non-metabolic gene
WBGene00000614	col-37	Lowly expressed	Lowly expressed	Non-metabolic gene
WBGene00000615	col-38	1.49728	Highly variant	Non-metabolic gene
WBGene00000616	col-39	0.633307	Highly variant	Non-metabolic gene
WBGene00000617	col-40	0.453536	Highly variant	Non-metabolic gene
WBGene00000618	col-41	0.707013	Highly variant	Non-metabolic gene
WBGene00000620	col-43	0.528449	Highly variant	Non-metabolic gene
WBGene00000621	col-44	0.70938	Highly variant	Non-metabolic gene
WBGene00000622	col-45	Lowly expressed	Lowly expressed	Non-metabolic gene
WBGene00000623	col-46	0.595321	Highly variant	Non-metabolic gene
WBGene00000624	col-47	0.589111	Highly variant	Non-metabolic gene
WBGene00000625	col-48	0.67569	Highly variant	Non-metabolic gene
WBGene00000626	col-49	1.55955	Highly variant	Non-metabolic gene
WBGene00000627	col-50	0.982697	Highly variant	Non-metabolic gene
WBGene00000628	col-51	Lowly expressed	Lowly expressed	Non-metabolic gene
WBGene00000629	col-52	Lowly expressed	Lowly expressed	Non-metabolic gene
WBGene00000631	col-54	0.728822	Highly variant	Non-metabolic gene
WBGene00000632	col-55	Lowly expressed	Lowly expressed	Non-metabolic gene
WBGene00000633	col-56	0.580754	Highly variant	Non-metabolic gene
WBGene00000634	col-58	0.634776	Highly variant	Non-metabolic gene
WBGene00000636	col-60	1.56044	Highly variant	Non-metabolic gene
WBGene00000637	col-61	0.52581	Highly variant	Non-metabolic gene
WBGene00000638	col-62	1.16466	Highly variant	Non-metabolic gene
WBGene00000639	col-63	1.53554	Highly variant	Non-metabolic gene
WBGene00000640	col-64	0.756896	Highly variant	Non-metabolic gene
WBGene00000641	col-65	0.634639	Highly variant	Non-metabolic gene
WBGene00000644	col-68	0.499237	Highly variant	Non-metabolic gene
WBGene00000645	col-69	0.403655	Highly variant	Non-metabolic gene
WBGene00000646	H17B01.2	1.51651	Highly variant	Non-metabolic gene
WBGene00000647	col-71	1.47267	Highly variant	Non-metabolic gene
WBGene00000648	col-72	Lowly expressed	Lowly expressed	Non-metabolic gene
WBGene00000649	col-73	0.562303	Highly variant	Non-metabolic gene
WBGene00000650	col-74	1.28987	Highly variant	Non-metabolic gene
WBGene00000651	col-75	0.590554	Highly variant	Non-metabolic gene
WBGene00000652	col-76	0.122682	Moderately variant	Non-metabolic gene
WBGene00000653	col-77	0.966054	Highly variant	Non-metabolic gene
WBGene00000654	col-78	0.778334	Highly variant	Non-metabolic gene
WBGene00000655	col-79	1.26044	Highly variant	Non-metabolic gene
WBGene00000656	col-80	0.483211	Highly variant	Non-metabolic gene
WBGene00000657	col-81	0.835199	Highly variant	Non-metabolic gene
WBGene00000658	col-83	0.262149	Highly variant	Non-metabolic gene
WBGene00000659	col-84	Lowly expressed	Lowly expressed	Non-metabolic gene
WBGene00000660	col-85	0.287175	Highly variant	Non-metabolic gene
WBGene00000661	col-86	Lowly expressed	Lowly expressed	Non-metabolic gene
WBGene00000662	col-87	Lowly expressed	Lowly expressed	Non-metabolic gene
WBGene00000663	col-88	1.5867	Highly variant	Non-metabolic gene
WBGene00000664	col-89	0.480873	Highly variant	Non-metabolic gene
WBGene00000666	col-91	0.689599	Highly variant	Non-metabolic gene
WBGene00000667	col-92	0.529734	Highly variant	Non-metabolic gene
WBGene00000668	col-93	0.552324	Highly variant	Non-metabolic gene
WBGene00000669	col-94	0.492879	Highly variant	Non-metabolic gene
WBGene00000670	col-95	Lowly expressed	Lowly expressed	Non-metabolic gene
WBGene00000671	col-96	0.827424	Highly variant	Non-metabolic gene
WBGene00000672	col-97	0.723217	Highly variant	Non-metabolic gene
WBGene00000673	col-98	0.554434	Highly variant	Non-metabolic gene
WBGene00000674	col-99	0.0321911	Moderately variant	Non-metabolic gene
WBGene00000675	col-101	0.449523	Highly variant	Non-metabolic gene
WBGene00000676	col-102	Lowly expressed	Lowly expressed	Non-metabolic gene
WBGene00000677	col-103	0.505038	Highly variant	Non-metabolic gene
WBGene00000678	col-104	0.685184	Highly variant	Non-metabolic gene
WBGene00000679	col-105	0.366876	Highly variant	Non-metabolic gene
WBGene00000680	col-106	1.52641	Highly variant	Non-metabolic gene
WBGene00000681	col-107	0.470481	Highly variant	Non-metabolic gene
WBGene00000682	col-108	0.340796	Highly variant	Non-metabolic gene
WBGene00000683	col-109	0.698815	Highly variant	Non-metabolic gene
WBGene00000684	col-110	1.30647	Highly variant	Non-metabolic gene
WBGene00000685	col-111	0.576546	Highly variant	Non-metabolic gene
WBGene00000687	col-113	0.439951	Highly variant	Non-metabolic gene
WBGene00000688	col-114	Lowly expressed	Lowly expressed	Non-metabolic gene
WBGene00000689	col-115	0.684796	Highly variant	Non-metabolic gene
WBGene00000690	col-116	Lowly expressed	Lowly expressed	Non-metabolic gene
WBGene00000691	col-117	0.32965	Highly variant	Non-metabolic gene
WBGene00000692	col-118	0.303789	Highly variant	Non-metabolic gene
WBGene00000693	col-119	0.55346	Highly variant	Non-metabolic gene
WBGene00000694	col-120	1.57968	Highly variant	Non-metabolic gene
WBGene00000695	col-121	1.31932	Highly variant	Non-metabolic gene
WBGene00000696	col-122	1.51816	Highly variant	Non-metabolic gene
WBGene00000697	col-123	Lowly expressed	Lowly expressed	Non-metabolic gene
WBGene00000698	col-124	0.973195	Highly variant	Non-metabolic gene
WBGene00000699	col-125	0.470511	Highly variant	Non-metabolic gene
WBGene00000700	col-126	0.40451	Highly variant	Non-metabolic gene
WBGene00000701	col-127	0.404807	Highly variant	Non-metabolic gene
WBGene00000702	col-128	0.610787	Highly variant	Non-metabolic gene
WBGene00000703	col-129	1.47253	Highly variant	Non-metabolic gene
WBGene00000704	col-130	0.655098	Highly variant	Non-metabolic gene
WBGene00000705	col-131	0.628486	Highly variant	Non-metabolic gene
WBGene00000706	col-132	1.11117	Highly variant	Non-metabolic gene
WBGene00000707	col-133	1.02325	Highly variant	Non-metabolic gene
WBGene00000708	col-135	Lowly expressed	Lowly expressed	Non-metabolic gene
WBGene00000710	col-137	1.1814	Highly variant	Non-metabolic gene
WBGene00000711	col-138	1.52796	Highly variant	Non-metabolic gene
WBGene00000712	col-139	1.50521	Highly variant	Non-metabolic gene
WBGene00000713	col-140	1.52626	Highly variant	Non-metabolic gene
WBGene00000714	col-141	0.431473	Highly variant	Non-metabolic gene
WBGene00000715	col-142	0.65166	Highly variant	Non-metabolic gene
WBGene00000716	col-143	0.568085	Highly variant	Non-metabolic gene
WBGene00000717	col-144	0.37819	Highly variant	Non-metabolic gene
WBGene00000719	col-146	0.547904	Highly variant	Non-metabolic gene
WBGene00000720	col-147	0.476236	Highly variant	Non-metabolic gene
WBGene00000721	col-148	1.0021	Highly variant	Non-metabolic gene
WBGene00000722	col-149	0.653339	Highly variant	Non-metabolic gene
WBGene00000723	col-150	0.670848	Highly variant	Non-metabolic gene
WBGene00000724	col-151	Lowly expressed	Lowly expressed	Non-metabolic gene
WBGene00000725	col-152	1.46362	Highly variant	Non-metabolic gene
WBGene00000726	col-153	0.520665	Highly variant	Non-metabolic gene
WBGene00000727	col-154	0.530459	Highly variant	Non-metabolic gene
WBGene00000728	col-155	0.574302	Highly variant	Non-metabolic gene
WBGene00000729	col-156	0.829146	Highly variant	Non-metabolic gene
WBGene00000730	col-157	0.659576	Highly variant	Non-metabolic gene
WBGene00000731	col-158	0.509612	Highly variant	Non-metabolic gene
WBGene00000732	col-159	0.600928	Highly variant	Non-metabolic gene
WBGene00000733	col-160	0.444263	Highly variant	Non-metabolic gene
WBGene00000734	col-161	0.854931	Highly variant	Non-metabolic gene
WBGene00000735	col-162	0.928776	Highly variant	Non-metabolic gene
WBGene00000736	col-163	Lowly expressed	Lowly expressed	Non-metabolic gene
WBGene00000737	col-164	Lowly expressed	Lowly expressed	Non-metabolic gene
WBGene00000738	col-165	1.30871	Highly variant	Non-metabolic gene
WBGene00000739	col-166	0.295895	Highly variant	Non-metabolic gene
WBGene00000740	col-167	0.348264	Highly variant	Non-metabolic gene
WBGene00000741	col-168	0.3486	Highly variant	Non-metabolic gene
WBGene00000742	col-169	0.388333	Highly variant	Non-metabolic gene
WBGene00000743	col-170	0.370771	Highly variant	Non-metabolic gene
WBGene00000744	col-171	0.35971	Highly variant	Non-metabolic gene
WBGene00000745	col-172	0.570383	Highly variant	Non-metabolic gene
WBGene00000746	col-173	0.591238	Highly variant	Non-metabolic gene
WBGene00000747	col-174	0.595331	Highly variant	Non-metabolic gene
WBGene00000748	col-175	1.48805	Highly variant	Non-metabolic gene
WBGene00000749	col-176	0.767166	Highly variant	Non-metabolic gene
WBGene00000750	col-177	0.298232	Highly variant	Non-metabolic gene
WBGene00000751	col-178	1.45532	Highly variant	Non-metabolic gene
WBGene00000752	col-179	1.3632	Highly variant	Non-metabolic gene
WBGene00000753	col-180	0.544889	Highly variant	Non-metabolic gene
WBGene00000754	col-181	1.5588	Highly variant	Non-metabolic gene
WBGene00000756	col-183	Lowly expressed	Lowly expressed	Non-metabolic gene
WBGene00000757	col-184	1.35152	Highly variant	Non-metabolic gene
WBGene00000758	col-185	Lowly expressed	Lowly expressed	Non-metabolic gene
WBGene00000759	col-186	0.362986	Highly variant	Non-metabolic gene
WBGene00000760	col-187	0.429944	Highly variant	Non-metabolic gene
WBGene00000761	coq-1	0.0136495	Moderately variant	iCEL1314 gene	OTHER	MEVALONATE METABOLISM	MEVALONATE METABOLISM	MEVALONATE METABOLISM
WBGene00000762	coq-2	0	Invariant	iCEL1314 gene	COFACTORS AND VITAMINS	UBIQUINONE METABOLISM	UBIQUINONE METABOLISM	UBIQUINONE METABOLISM
WBGene00000763	coq-3	0.00317731	Moderately variant	iCEL1314 gene	COFACTORS AND VITAMINS	UBIQUINONE METABOLISM	UBIQUINONE METABOLISM	UBIQUINONE METABOLISM
WBGene00000764	coq-4	0.00829992	Moderately variant	Other metabolic gene
WBGene00000765	coq-5	0.0211412	Moderately variant	iCEL1314 gene	COFACTORS AND VITAMINS	UBIQUINONE METABOLISM	UBIQUINONE METABOLISM	UBIQUINONE METABOLISM
WBGene00000766	coq-6	0	Invariant	iCEL1314 gene	COFACTORS AND VITAMINS	UBIQUINONE METABOLISM	UBIQUINONE METABOLISM	UBIQUINONE METABOLISM
WBGene00000767	coq-8	0.0673689	Moderately variant	Other metabolic gene
WBGene00000768	cor-1	0.0019901	Moderately variant	Non-metabolic gene
WBGene00000770	cpb-1	1.0122	Highly variant	Non-metabolic gene
WBGene00000771	cpb-2	1.14249	Highly variant	Non-metabolic gene
WBGene00000772	cpb-3	0.593274	Highly variant	Non-metabolic gene
WBGene00000773	cpf-1	0.0287921	Moderately variant	Non-metabolic gene
WBGene00000774	cpf-2	0	Invariant	Non-metabolic gene
WBGene00000775	cpin-1	0.0880005	Moderately variant	iCEL1314 gene	AMINO ACID	HIS METABOLISM	HIS	HIS
WBGene00000776	cpl-1	0.249784	Highly variant	Non-metabolic gene
WBGene00000777	cpn-1	0.162738	Moderately variant	Non-metabolic gene
WBGene00000778	cpn-2	0.424555	Highly variant	Non-metabolic gene
WBGene00000779	cpn-3	0.0343364	Moderately variant	Non-metabolic gene
WBGene00000780	cpn-4	0.103502	Moderately variant	Non-metabolic gene
WBGene00000781	cpr-1	0.194694	Highly variant	Non-metabolic gene
WBGene00000782	cpr-2	0.794998	Highly variant	Non-metabolic gene
WBGene00000783	cpr-3	0.123478	Moderately variant	Non-metabolic gene
WBGene00000784	cpr-4	0.198922	Highly variant	Non-metabolic gene
WBGene00000785	cpr-5	0.145662	Moderately variant	Non-metabolic gene
WBGene00000786	cpr-6	0.337613	Highly variant	Non-metabolic gene
WBGene00000787	cps-6	0.0290416	Moderately variant	Non-metabolic gene
WBGene00000788	cpz-1	0.429118	Highly variant	Non-metabolic gene
WBGene00000789	cpz-2	0.0166161	Moderately variant	Non-metabolic gene
WBGene00000792	crb-1	0.253931	Highly variant	Non-metabolic gene
WBGene00000793	crh-1	0.194664	Highly variant	Non-metabolic gene
WBGene00000794	crn-1	0.0291262	Moderately variant	Non-metabolic gene
WBGene00000795	crn-2	0.0595587	Moderately variant	Non-metabolic gene
WBGene00000796	crn-3	0.000184107	Moderately variant	Non-metabolic gene
WBGene00000797	crn-4	0.281405	Highly variant	Non-metabolic gene
WBGene00000798	crn-5	0.00120649	Moderately variant	Non-metabolic gene
WBGene00000799	crn-6	0.0693979	Moderately variant	Non-metabolic gene
WBGene00000800	cars-1	0.0169346	Moderately variant	iCEL1314 gene	AMINO ACID;OTHER	AMINOACYL-TRNA BIOSYNTHESIS;CYS AND MET METABOLISM	AMINOACYL-TRNA BIOSYNTHESIS;CYS	AMINOACYL-TRNA BIOSYNTHESIS;CYS
WBGene00000802	crt-1	0.0278033	Moderately variant	Non-metabolic gene
WBGene00000803	csb-1	0.125468	Moderately variant	Non-metabolic gene
WBGene00000804	csc-1	0.0420684	Moderately variant	Non-metabolic gene
WBGene00000812	csk-1	0.00692283	Moderately variant	Non-metabolic gene
WBGene00000813	csn-1	0	Invariant	Non-metabolic gene
WBGene00000814	csn-2	0.0104687	Moderately variant	Non-metabolic gene
WBGene00000815	csn-3	0.000764259	Moderately variant	Non-metabolic gene
WBGene00000816	csn-4	0	Invariant	Non-metabolic gene
WBGene00000817	csn-5	0	Invariant	Non-metabolic gene
WBGene00000818	csn-6	0	Invariant	Non-metabolic gene
WBGene00000819	csp-1	Lowly expressed	Lowly expressed	Non-metabolic gene
WBGene00000820	csp-2	0.26452	Highly variant	Non-metabolic gene
WBGene00000821	csp-3	Lowly expressed	Lowly expressed	Non-metabolic gene
WBGene00000822	csq-1	0.0521987	Moderately variant	Non-metabolic gene
WBGene00000830	ctl-1	0.00795581	Moderately variant	iCEL1314 gene	AMINO ACID;ROS	ROS METABOLISM;TRP	ROS METABOLISM;TRP	ROS METABOLISM;TRP
WBGene00000831	ctl-2	0.00974791	Moderately variant	iCEL1314 gene	AMINO ACID;ROS	ROS METABOLISM;TRP	ROS METABOLISM;TRP	ROS METABOLISM;TRP
WBGene00000832	ctn-1	0.105351	Moderately variant	Non-metabolic gene
WBGene00000833	cts-1	0.0195943	Moderately variant	iCEL1314 gene	ENERGY	TCA CYCLE	TCA CYCLE	TCA CYCLE
WBGene00000834	cua-1	0.0351216	Moderately variant	Non-metabolic gene
WBGene00000835	cuc-1	0.122535	Moderately variant	Non-metabolic gene
WBGene00000837	cul-2	0.000829098	Moderately variant	Non-metabolic gene
WBGene00000838	cul-3	8.84425e-05	Moderately variant	Non-metabolic gene
WBGene00000839	cul-4	0	Invariant	Non-metabolic gene
WBGene00000840	cul-5	0.013088	Moderately variant	Non-metabolic gene
WBGene00000841	cul-6	0.111741	Moderately variant	Non-metabolic gene
WBGene00000843	cup-2	0.0325064	Moderately variant	Non-metabolic gene
WBGene00000845	cup-4	0.00371533	Moderately variant	Non-metabolic gene
WBGene00000846	cup-5	0.00241757	Moderately variant	Non-metabolic gene
WBGene00000851	cut-1	Lowly expressed	Lowly expressed	Non-metabolic gene
WBGene00000853	cut-6	0.470175	Highly variant	Non-metabolic gene
WBGene00000854	cux-7	0	Invariant	Non-metabolic gene
WBGene00000857	cwn-1	0.124865	Moderately variant	Non-metabolic gene
WBGene00000858	cwn-2	0.109039	Moderately variant	Non-metabolic gene
WBGene00000859	cwp-1	Lowly expressed	Lowly expressed	Non-metabolic gene
WBGene00000860	cwp-2	Lowly expressed	Lowly expressed	Non-metabolic gene
WBGene00000861	cwp-3	Lowly expressed	Lowly expressed	Non-metabolic gene
WBGene00000862	cwp-4	0.483895	Highly variant	Non-metabolic gene
WBGene00000863	cya-1	0.0704744	Moderately variant	Non-metabolic gene
WBGene00000864	cya-2	Lowly expressed	Lowly expressed	Non-metabolic gene
WBGene00000865	cyb-1	0.130563	Moderately variant	Non-metabolic gene
WBGene00000866	cyb-2.1	0.379837	Highly variant	Non-metabolic gene
WBGene00000867	cyb-2.2	0.420214	Highly variant	Non-metabolic gene
WBGene00000868	cyb-3	0.143559	Moderately variant	Non-metabolic gene
WBGene00000869	cyc-1	0	Invariant	iCEL1314 gene	ENERGY	ETC	ETC-COMPLEX III	ETC-COMPLEX III
WBGene00000870	cyd-1	0.303929	Highly variant	Non-metabolic gene
WBGene00000871	cye-1	0.132242	Moderately variant	Non-metabolic gene
WBGene00000872	cyk-1	0.121389	Moderately variant	Non-metabolic gene
WBGene00000874	cyk-3	0.000386262	Moderately variant	Non-metabolic gene
WBGene00000875	cyk-4	0.0362624	Moderately variant	Non-metabolic gene
WBGene00000876	cyl-1	0.013401	Moderately variant	Non-metabolic gene
WBGene00000877	cyn-1	0.0216856	Moderately variant	Non-metabolic gene
WBGene00000878	cyn-2	0.868711	Highly variant	Non-metabolic gene
WBGene00000879	cyn-3	0.000192016	Moderately variant	Non-metabolic gene
WBGene00000880	cyn-4	0.00780994	Moderately variant	Non-metabolic gene
WBGene00000882	cyn-6	0.38177	Highly variant	Non-metabolic gene
WBGene00000883	cyn-7	0.00213217	Moderately variant	Non-metabolic gene
WBGene00000884	cyn-8	0.0934237	Moderately variant	Non-metabolic gene
WBGene00000885	cyn-9	0.466222	Highly variant	Non-metabolic gene
WBGene00000886	cyn-10	0.00248799	Moderately variant	Non-metabolic gene
WBGene00000887	cyn-11	0.00385496	Moderately variant	Non-metabolic gene
WBGene00000888	cyn-12	0.00304561	Moderately variant	Non-metabolic gene
WBGene00000889	cyn-13	0.0165372	Moderately variant	Non-metabolic gene
WBGene00000890	sig-7	0.00319904	Moderately variant	Non-metabolic gene
WBGene00000891	cyn-15	0	Invariant	Non-metabolic gene
WBGene00000892	cyn-16	0.0074192	Moderately variant	Non-metabolic gene
WBGene00000893	cyn-17	0.547857	Highly variant	Non-metabolic gene
WBGene00000894	dab-1	0.136618	Moderately variant	Non-metabolic gene
WBGene00000895	dac-1	0.270318	Highly variant	Non-metabolic gene
WBGene00000896	dad-1	0.00533	Moderately variant	Non-metabolic gene
WBGene00000897	daf-1	0.131888	Moderately variant	Non-metabolic gene
WBGene00000898	daf-2	0.190934	Highly variant	Non-metabolic gene
WBGene00000899	daf-3	0.264109	Highly variant	Non-metabolic gene
WBGene00000900	daf-4	0.193185	Highly variant	Non-metabolic gene
WBGene00000901	daf-5	0.280477	Highly variant	Non-metabolic gene
WBGene00000902	daf-6	0.376064	Highly variant	Non-metabolic gene
WBGene00000903	daf-7	0.503735	Highly variant	Non-metabolic gene
WBGene00000904	daf-8	0.0280836	Moderately variant	Non-metabolic gene
WBGene00000905	daf-9	0.389836	Highly variant	iCEL1314 gene	LIPIDS	STEROID METABOLISM	BIOSYNTHESIS OF BILE ACID-LIKE MOLECULES	BIOSYNTHESIS OF BILE ACID-LIKE MOLECULES
WBGene00000906	daf-10	0.420174	Highly variant	Non-metabolic gene
WBGene00000907	daf-11	0.331152	Highly variant	iCEL1314 gene	OTHER	GUANYLATE CYCLASE	GUANYLATE CYCLASE	GUANYLATE CYCLASE
WBGene00000908	daf-12	0.215614	Highly variant	Non-metabolic gene
WBGene00000910	daf-14	0.312073	Highly variant	Non-metabolic gene
WBGene00000911	daf-15	0.0140843	Moderately variant	Non-metabolic gene
WBGene00000912	daf-16	0.0648893	Moderately variant	Non-metabolic gene
WBGene00000913	daf-18	0.0226251	Moderately variant	iCEL1314 gene	OTHER	INOSITOL PHOSPHATE METABOLISM	INOSITOL PHOSPHATE METABOLISM	INOSITOL PHOSPHATE METABOLISM
WBGene00000914	daf-19	0.211963	Highly variant	Non-metabolic gene
WBGene00000917	daf-25	0.0312429	Moderately variant	Non-metabolic gene
WBGene00000920	daf-28	0.409045	Highly variant	Non-metabolic gene
WBGene00000923	daf-31	0.024167	Moderately variant	Other metabolic gene
WBGene00000928	dao-2	0.542635	Highly variant	Non-metabolic gene
WBGene00000929	dao-3	0.214983	Highly variant	iCEL1314 gene	ONE CARBON CYCLE	FOLATE CYCLE	FOLATE CYCLE	FOLATE CYCLE
WBGene00000930	dao-4	1.5453	Highly variant	Non-metabolic gene
WBGene00000931	dao-5	0.027281	Moderately variant	Non-metabolic gene
WBGene00000932	dao-6	0.574707	Highly variant	Non-metabolic gene
WBGene00000933	dap-3	0.00310232	Moderately variant	Non-metabolic gene
WBGene00000934	dat-1	0.222155	Highly variant	Non-metabolic gene
WBGene00000935	daz-1	0.538958	Highly variant	Non-metabolic gene
WBGene00000936	dbl-1	0.109476	Moderately variant	Non-metabolic gene
WBGene00000937	dbr-1	0.0169234	Moderately variant	Non-metabolic gene
WBGene00000938	dcp-66	0.136841	Moderately variant	Non-metabolic gene
WBGene00000939	dcr-1	0.013017	Moderately variant	Non-metabolic gene
WBGene00000940	dcs-1	0	Invariant	Non-metabolic gene
WBGene00000942	deb-1	0.0278462	Moderately variant	Non-metabolic gene
WBGene00000950	deg-1	0.0135856	Moderately variant	Non-metabolic gene
WBGene00000951	deg-3	0.0413521	Moderately variant	Non-metabolic gene
WBGene00000952	del-1	0.120562	Moderately variant	Non-metabolic gene
WBGene00000953	del-2	0.203296	Highly variant	Non-metabolic gene
WBGene00000955	des-2	0.0404446	Moderately variant	Non-metabolic gene
WBGene00000958	dgk-1	0.201546	Highly variant	iCEL1314 gene	LIPIDS	GLYCEROLIPID METABOLISM;GLYCEROPHOSPHOLIPID METABOLISM	GLYCEROLIPID METABOLISM;GLYCEROPHOSPHOLIPID METABOLISM	GLYCEROLIPID METABOLISM;GLYCEROPHOSPHOLIPID METABOLISM
WBGene00000959	dgk-2	0.0505183	Moderately variant	iCEL1314 gene	LIPIDS	GLYCEROLIPID METABOLISM;GLYCEROPHOSPHOLIPID METABOLISM	GLYCEROLIPID METABOLISM;GLYCEROPHOSPHOLIPID METABOLISM	GLYCEROLIPID METABOLISM;GLYCEROPHOSPHOLIPID METABOLISM
WBGene00000960	dgk-3	0.366807	Highly variant	iCEL1314 gene	LIPIDS	GLYCEROLIPID METABOLISM;GLYCEROPHOSPHOLIPID METABOLISM	GLYCEROLIPID METABOLISM;GLYCEROPHOSPHOLIPID METABOLISM	GLYCEROLIPID METABOLISM;GLYCEROPHOSPHOLIPID METABOLISM
WBGene00000961	dgn-1	0.0383891	Moderately variant	Non-metabolic gene
WBGene00000962	dhc-1	0.0589491	Moderately variant	Non-metabolic gene
WBGene00000963	dhp-1	0.275555	Highly variant	iCEL1314 gene	NUCLEOTIDE	PYRIMIDINE METABOLISM	PYRIMIDINE METABOLISM	PYRIMIDINE METABOLISM
WBGene00000964	dhp-2	0.0420045	Moderately variant	iCEL1314 gene	NUCLEOTIDE	PYRIMIDINE METABOLISM	PYRIMIDINE METABOLISM	PYRIMIDINE METABOLISM
WBGene00000965	dhs-1	0.000125011	Moderately variant	Other metabolic gene
WBGene00000966	dhs-2	0.0965755	Moderately variant	Other metabolic gene
WBGene00000967	dhs-3	0.0284089	Moderately variant	iCEL1314 gene	COFACTORS AND VITAMINS	RETINOL METABOLISM	RETINOL METABOLISM	RETINOL METABOLISM
WBGene00000968	dhs-4	0.137367	Moderately variant	Other metabolic gene
WBGene00000969	dhs-5	0.202332	Highly variant	Other metabolic gene
WBGene00000970	dhs-6	0.0283482	Moderately variant	Other metabolic gene
WBGene00000971	dhs-7	0.229859	Highly variant	Other metabolic gene
WBGene00000972	dhs-8	0.524108	Highly variant	Other metabolic gene
WBGene00000973	dhs-9	0.0573768	Moderately variant	Other metabolic gene
WBGene00000974	dhs-11	0.464663	Highly variant	Other metabolic gene
WBGene00000975	dhs-12	0.0370303	Moderately variant	Other metabolic gene
WBGene00000976	dhs-13	0	Invariant	iCEL1314 gene	COFACTORS AND VITAMINS	RETINOL METABOLISM	RETINOL METABOLISM	RETINOL METABOLISM
WBGene00000977	dhs-14	0.216768	Highly variant	Other metabolic gene
WBGene00000978	dhs-15	0.284269	Highly variant	Other metabolic gene
WBGene00000979	dhs-16	0.328412	Highly variant	Other metabolic gene
WBGene00000980	dhs-17	0.466897	Highly variant	Other metabolic gene
WBGene00000981	dhs-18	0.0997742	Moderately variant	Other metabolic gene
WBGene00000982	dhs-19	0.080124	Moderately variant	iCEL1314 gene	COFACTORS AND VITAMINS	RETINOL METABOLISM	RETINOL METABOLISM	RETINOL METABOLISM
WBGene00000983	dhs-20	0.433798	Highly variant	Other metabolic gene
WBGene00000984	dhs-21	0.0563971	Moderately variant	iCEL1314 gene	CARBOHYDRATE	PENTOSE AND GLUCURONATE INTERCONVERSIONS	PENTOSE AND GLUCURONATE INTERCONVERSIONS	PENTOSE AND GLUCURONATE INTERCONVERSIONS
WBGene00000985	dhs-22	0.00106045	Moderately variant	Other metabolic gene
WBGene00000986	dhs-23	0.314173	Highly variant	Other metabolic gene
WBGene00000987	dhs-24	0.00313851	Moderately variant	Other metabolic gene
WBGene00000988	dhs-25	0.26853	Highly variant	iCEL1314 gene	LIPIDS	STEROID METABOLISM	BIOSYNTHESIS OF BILE ACID-LIKE MOLECULES	BIOSYNTHESIS OF BILE ACID-LIKE MOLECULES
WBGene00000989	dhs-26	0.361691	Highly variant	Other metabolic gene
WBGene00000990	dhs-27	0.292225	Highly variant	Other metabolic gene
WBGene00000991	dhs-28	0.0500316	Moderately variant	iCEL1314 gene	LIPIDS;OTHER	ASCAROSIDE BIOSYNTHESIS;FATTY ACID DEGRADATION;STEROID METABOLISM	ASCAROSIDE BIOSYNTHESIS;BIOSYNTHESIS OF BILE ACID-LIKE MOLECULES;PEROXISOMAL FATTY ACID DEGRADATION	ASCAROSIDE BIOSYNTHESIS;BIOSYNTHESIS OF BILE ACID-LIKE MOLECULES;PEROXISOMAL FATTY ACID DEGRADATION
WBGene00000992	dhs-29	0.256898	Highly variant	Other metabolic gene
WBGene00000993	dhs-30	0.0807842	Moderately variant	Other metabolic gene
WBGene00000994	ints-6	0.000699437	Moderately variant	Non-metabolic gene
WBGene00000995	die-1	0.0735852	Moderately variant	Non-metabolic gene
WBGene00000998	dig-1	0.192052	Highly variant	Non-metabolic gene
WBGene00001000	dim-1	0.0323504	Moderately variant	Non-metabolic gene
WBGene00001001	dis-3	0.00153807	Moderately variant	Non-metabolic gene
WBGene00001002	div-1	0.0357598	Moderately variant	iCEL1314 gene	OTHER	OTHER	OTHER	OTHER
WBGene00001005	dlc-1	0.00806202	Moderately variant	Non-metabolic gene
WBGene00001006	dlg-1	0.203817	Highly variant	Non-metabolic gene
WBGene00001007	dli-1	0	Invariant	Non-metabolic gene
WBGene00001008	dlk-1	0.160497	Moderately variant	Non-metabolic gene
WBGene00001016	dna-2	0.0492836	Moderately variant	Non-metabolic gene
WBGene00001017	dnc-1	0.000395975	Moderately variant	Non-metabolic gene
WBGene00001018	dnc-2	0	Invariant	Non-metabolic gene
WBGene00001019	dnj-1	0	Invariant	Non-metabolic gene
WBGene00001020	dnj-2	0.067131	Moderately variant	Non-metabolic gene
WBGene00001021	dnj-3	0.0317549	Moderately variant	Non-metabolic gene
WBGene00001022	dnj-4	0.00104545	Moderately variant	Non-metabolic gene
WBGene00001023	dnj-5	0.0452412	Moderately variant	Non-metabolic gene
WBGene00001025	dnj-7	0.00901195	Moderately variant	Non-metabolic gene
WBGene00001026	dnj-8	0.0167959	Moderately variant	Non-metabolic gene
WBGene00001028	dnj-10	0.0180367	Moderately variant	Non-metabolic gene
WBGene00001029	dnj-11	0.0565472	Moderately variant	Non-metabolic gene
WBGene00001030	dnj-12	0.00515646	Moderately variant	Non-metabolic gene
WBGene00001031	dnj-13	0.0666404	Moderately variant	Non-metabolic gene
WBGene00001032	dnj-14	0.0127427	Moderately variant	Non-metabolic gene
WBGene00001033	dnj-15	0.000842677	Moderately variant	iCEL1314 gene	OTHER	OTHER	OTHER	OTHER
WBGene00001034	dnj-16	0.00626096	Moderately variant	Non-metabolic gene
WBGene00001035	dnj-17	0.00099571	Moderately variant	Non-metabolic gene
WBGene00001036	dnj-18	0.0481094	Moderately variant	Non-metabolic gene
WBGene00001037	dnj-19	0.00280673	Moderately variant	Non-metabolic gene
WBGene00001039	dnj-21	0.00271961	Moderately variant	Non-metabolic gene
WBGene00001040	dnj-22	0.113536	Moderately variant	Non-metabolic gene
WBGene00001041	dnj-23	0.0136995	Moderately variant	Non-metabolic gene
WBGene00001042	dnj-24	0.0175091	Moderately variant	Non-metabolic gene
WBGene00001043	dnj-25	0.0277076	Moderately variant	Non-metabolic gene
WBGene00001044	dnj-26	0.281303	Highly variant	Non-metabolic gene
WBGene00001045	dnj-27	0.163986	Moderately variant	Non-metabolic gene
WBGene00001046	dnj-28	0.16064	Moderately variant	Non-metabolic gene
WBGene00001047	dnj-29	0.0187482	Moderately variant	Non-metabolic gene
WBGene00001048	dnj-30	0.0067662	Moderately variant	Non-metabolic gene
WBGene00001049	dog-1	0.0148901	Moderately variant	Non-metabolic gene
WBGene00001050	dom-3	0.000594303	Moderately variant	Non-metabolic gene
WBGene00001051	cks-1	0.0346207	Moderately variant	Non-metabolic gene
WBGene00001052	dop-1	0.214393	Highly variant	Non-metabolic gene
WBGene00001053	dop-2	0.215582	Highly variant	Non-metabolic gene
WBGene00001054	dpf-1	0.0756536	Moderately variant	Non-metabolic gene
WBGene00001055	dpf-2	0.140338	Moderately variant	Non-metabolic gene
WBGene00001056	dpf-3	0.00439345	Moderately variant	Non-metabolic gene
WBGene00001057	dpf-4	0	Invariant	Non-metabolic gene
WBGene00001058	dpf-5	0.00189931	Moderately variant	Other metabolic gene
WBGene00001059	dpf-6	0.394941	Highly variant	Non-metabolic gene
WBGene00001060	dpf-7	0	Invariant	Non-metabolic gene
WBGene00001061	dpl-1	0	Invariant	Non-metabolic gene
WBGene00001062	dpr-1	Lowly expressed	Lowly expressed	Non-metabolic gene
WBGene00001063	dpy-1	0.704065	Highly variant	Non-metabolic gene
WBGene00001064	dpy-2	0.59414	Highly variant	Non-metabolic gene
WBGene00001065	dpy-3	0.605165	Highly variant	Non-metabolic gene
WBGene00001066	dpy-4	0.555127	Highly variant	Non-metabolic gene
WBGene00001067	dpy-5	0.541097	Highly variant	Non-metabolic gene
WBGene00001068	dpy-6	0.533039	Highly variant	Non-metabolic gene
WBGene00001069	dpy-7	0.577583	Highly variant	Non-metabolic gene
WBGene00001070	dpy-8	0.641918	Highly variant	Non-metabolic gene
WBGene00001071	dpy-9	0.574066	Highly variant	Non-metabolic gene
WBGene00001072	dpy-10	0.568061	Highly variant	Non-metabolic gene
WBGene00001073	dpy-11	0.233629	Highly variant	Other metabolic gene
WBGene00001074	dpy-13	0.545433	Highly variant	Non-metabolic gene
WBGene00001075	dpy-14	1.35269	Highly variant	Non-metabolic gene
WBGene00001076	dpy-17	0.991824	Highly variant	Non-metabolic gene
WBGene00001077	dpy-18	0.170113	Highly variant	iCEL1314 gene	AMINO ACID;OTHER	ARG AND PRO METABOLISM;COLLAGEN BIOSYNTHESIS	COLLAGEN BIOSYNTHESIS;PRO	COLLAGEN BIOSYNTHESIS;PRO
WBGene00001078	dpy-19	0.123135	Moderately variant	Other metabolic gene
WBGene00001079	dpy-20	0.328384	Highly variant	Non-metabolic gene
WBGene00001080	dpy-21	0.217908	Highly variant	Non-metabolic gene
WBGene00001081	dpy-22	0.0692268	Moderately variant	Non-metabolic gene
WBGene00001082	dpy-23	0.0387511	Moderately variant	Non-metabolic gene
WBGene00001085	dpy-26	0.0291102	Moderately variant	Non-metabolic gene
WBGene00001086	dpy-27	0.159413	Moderately variant	Non-metabolic gene
WBGene00001087	dpy-28	0.0769056	Moderately variant	Non-metabolic gene
WBGene00001088	dpy-30	0	Invariant	Non-metabolic gene
WBGene00001089	dre-1	0.119547	Moderately variant	Non-metabolic gene
WBGene00001090	drh-1	0.00210967	Moderately variant	Non-metabolic gene
WBGene00001092	dro-1	0	Invariant	Non-metabolic gene
WBGene00001093	drp-1	0	Invariant	iCEL1314 gene	OTHER	OTHER	OTHER	OTHER
WBGene00001094	dars-1	0	Invariant	iCEL1314 gene	OTHER	AMINOACYL-TRNA BIOSYNTHESIS	AMINOACYL-TRNA BIOSYNTHESIS	AMINOACYL-TRNA BIOSYNTHESIS
WBGene00001095	dars-2	0	Invariant	iCEL1314 gene	OTHER	AMINOACYL-TRNA BIOSYNTHESIS	AMINOACYL-TRNA BIOSYNTHESIS	AMINOACYL-TRNA BIOSYNTHESIS
WBGene00001096	dsc-1	0.502144	Highly variant	Non-metabolic gene
WBGene00001099	dsc-4	0.0076709	Moderately variant	Non-metabolic gene
WBGene00001101	dsh-1	0.126871	Moderately variant	Non-metabolic gene
WBGene00001102	dsh-2	0.0593606	Moderately variant	Non-metabolic gene
WBGene00001103	dsl-1	Lowly expressed	Lowly expressed	Non-metabolic gene
WBGene00001104	dsl-2	1.09159	Highly variant	Non-metabolic gene
WBGene00001105	dsl-3	1.03192	Highly variant	Non-metabolic gene
WBGene00001106	dsl-4	Lowly expressed	Lowly expressed	Non-metabolic gene
WBGene00001107	dsl-5	0.567829	Highly variant	Non-metabolic gene
WBGene00001108	dsl-6	1.03073	Highly variant	Non-metabolic gene
WBGene00001109	dsl-7	0.30921	Highly variant	Non-metabolic gene
WBGene00001110	duo-1	0.144299	Moderately variant	Non-metabolic gene
WBGene00001112	duo-3	0.002987	Moderately variant	Non-metabolic gene
WBGene00001113	dur-1	0.0358559	Moderately variant	Non-metabolic gene
WBGene00001115	dyb-1	0.158477	Moderately variant	Non-metabolic gene
WBGene00001116	dyc-1	0.104916	Moderately variant	Non-metabolic gene
WBGene00001117	dyf-1	0.345363	Highly variant	Non-metabolic gene
WBGene00001118	dyf-2	0.405718	Highly variant	Non-metabolic gene
WBGene00001119	dyf-3	0.25828	Highly variant	Non-metabolic gene
WBGene00001121	dyf-5	0.308778	Highly variant	Non-metabolic gene
WBGene00001122	dyf-6	0.0499035	Moderately variant	Non-metabolic gene
WBGene00001123	dyf-7	0.412673	Highly variant	Non-metabolic gene
WBGene00001127	dyf-11	0.453319	Highly variant	Non-metabolic gene
WBGene00001129	dyf-13	0.424163	Highly variant	Non-metabolic gene
WBGene00001130	dyn-1	0.0985818	Moderately variant	iCEL1314 gene	OTHER	OTHER	OTHER	OTHER
WBGene00001131	dys-1	0.101227	Moderately variant	Non-metabolic gene
WBGene00001132	alp-1	0.10174	Moderately variant	Non-metabolic gene
WBGene00001133	eat-2	0.395423	Highly variant	Non-metabolic gene
WBGene00001135	eat-4	0.42808	Highly variant	Non-metabolic gene
WBGene00001136	eat-5	0.0983591	Moderately variant	Non-metabolic gene
WBGene00001137	eat-6	0.0347593	Moderately variant	iCEL1314 gene	OTHER	OTHER	OTHER	OTHER
WBGene00001145	eat-16	0.139904	Moderately variant	Non-metabolic gene
WBGene00001147	eat-18	0.0753921	Moderately variant	Non-metabolic gene
WBGene00001148	eat-20	0.27993	Highly variant	Non-metabolic gene
WBGene00001149	bcat-1	0.0371006	Moderately variant	iCEL1314 gene	AMINO ACID	BCAA BREAKDOWN	ILE DEGRADATION;LEU DEGRADATION;VAL DEGRADATION	ILE DEGRADATION;LEU DEGRADATION;VAL DEGRADATION
WBGene00001150	ech-1.1	0.320443	Highly variant	iCEL1314 gene	AMINO ACID;LIPIDS	BCAA BREAKDOWN;FATTY ACID DEGRADATION;LYS;TRP	ILE DEGRADATION;LYS DEGRADATION;MITOCHONDRIAL FATTY ACID DEGRADATION;TRP;VAL DEGRADATION	ILE DEGRADATION;LYS DEGRADATION;MITOCHONDRIAL FATTY ACID DEGRADATION;TRP;VAL DEGRADATION
WBGene00001152	ech-3	0.0253449	Moderately variant	iCEL1314 gene	AMINO ACID;LIPIDS;OTHER	BCAA BREAKDOWN;FATTY ACID DEGRADATION;KETONE BODY METABOLISM;LYS;TRP	ILE DEGRADATION;KETONE BODY METABOLISM;LYS DEGRADATION;MITOCHONDRIAL FATTY ACID DEGRADATION;TRP;VAL DEGRADATION	ILE DEGRADATION;KETONE BODY METABOLISM;LYS DEGRADATION;MITOCHONDRIAL FATTY ACID DEGRADATION;TRP;VAL DEGRADATION
WBGene00001153	ech-4	0.0269489	Moderately variant	iCEL1314 gene	LIPIDS	FATTY ACID DEGRADATION	MITOCHONDRIAL FATTY ACID DEGRADATION	MITOCHONDRIAL FATTY ACID DEGRADATION
WBGene00001154	ech-5	0.00479663	Moderately variant	iCEL1314 gene	AMINO ACID	BCAA BREAKDOWN	LEU DEGRADATION	LEU DEGRADATION
WBGene00001155	ech-6	0.155482	Moderately variant	iCEL1314 gene	AMINO ACID;LIPIDS	BCAA BREAKDOWN;FATTY ACID DEGRADATION;LYS;SCFA;TRP	ILE DEGRADATION;LYS DEGRADATION;MITOCHONDRIAL FATTY ACID DEGRADATION;PROPIONATE;TRP;VAL DEGRADATION	ILE DEGRADATION;LYS DEGRADATION;MITOCHONDRIAL FATTY ACID DEGRADATION;PROPIONATE SHUNT;TRP;VAL DEGRADATION
WBGene00001156	ech-7	0.192421	Highly variant	iCEL1314 gene	AMINO ACID;LIPIDS;OTHER	BCAA BREAKDOWN;FATTY ACID DEGRADATION;KETONE BODY METABOLISM;LYS;TRP	ILE DEGRADATION;KETONE BODY METABOLISM;LYS DEGRADATION;MITOCHONDRIAL FATTY ACID DEGRADATION;TRP;VAL DEGRADATION	ILE DEGRADATION;KETONE BODY METABOLISM;LYS DEGRADATION;MITOCHONDRIAL FATTY ACID DEGRADATION;TRP;VAL DEGRADATION
WBGene00001157	ech-8	0.0398399	Moderately variant	iCEL1314 gene	AMINO ACID;LIPIDS;OTHER	BCAA BREAKDOWN;FATTY ACID DEGRADATION;KETONE BODY METABOLISM;LYS	ILE DEGRADATION;KETONE BODY METABOLISM;LYS DEGRADATION;MITOCHONDRIAL FATTY ACID DEGRADATION;VAL DEGRADATION	ILE DEGRADATION;KETONE BODY METABOLISM;LYS DEGRADATION;MITOCHONDRIAL FATTY ACID DEGRADATION;VAL DEGRADATION
WBGene00001158	ech-9	0.533625	Highly variant	iCEL1314 gene	AMINO ACID;LIPIDS;OTHER	BCAA BREAKDOWN;FATTY ACID DEGRADATION;KETONE BODY METABOLISM	ILE DEGRADATION;KETONE BODY METABOLISM;MITOCHONDRIAL FATTY ACID DEGRADATION;VAL DEGRADATION	ILE DEGRADATION;KETONE BODY METABOLISM;MITOCHONDRIAL FATTY ACID DEGRADATION;VAL DEGRADATION
WBGene00001159	eff-1	0.166145	Moderately variant	Non-metabolic gene
WBGene00001160	efk-1	0.125562	Moderately variant	Non-metabolic gene
WBGene00001161	efl-1	0.0142233	Moderately variant	Non-metabolic gene
WBGene00001162	efl-2	0.141871	Moderately variant	Non-metabolic gene
WBGene00001163	efn-2	0.09474	Moderately variant	Non-metabolic gene
WBGene00001164	efn-3	1.00147	Highly variant	Non-metabolic gene
WBGene00001165	efn-4	0.111779	Moderately variant	Non-metabolic gene
WBGene00001166	eftu-2	0.00501483	Moderately variant	Non-metabolic gene
WBGene00001167	eef-2	0.00973326	Moderately variant	Non-metabolic gene
WBGene00001168	eef-1A.1	0	Invariant	Non-metabolic gene
WBGene00001169	eef-1A.2	0.0566523	Moderately variant	Non-metabolic gene
WBGene00001170	egl-1	0.721273	Highly variant	Non-metabolic gene
WBGene00001171	egl-2	0.317575	Highly variant	Non-metabolic gene
WBGene00001172	egl-3	0.465678	Highly variant	Non-metabolic gene
WBGene00001173	egl-4	0.0303451	Moderately variant	Non-metabolic gene
WBGene00001174	egl-5	0.146826	Moderately variant	Non-metabolic gene
WBGene00001175	egl-6	0.231691	Highly variant	Non-metabolic gene
WBGene00001177	egl-8	0.0521834	Moderately variant	iCEL1314 gene	OTHER	INOSITOL PHOSPHATE METABOLISM	INOSITOL PHOSPHATE METABOLISM	INOSITOL PHOSPHATE METABOLISM
WBGene00001178	egl-9	0.0352772	Moderately variant	Other metabolic gene
WBGene00001179	egl-10	0.120122	Moderately variant	Non-metabolic gene
WBGene00001182	egl-13	0.0184669	Moderately variant	Non-metabolic gene
WBGene00001184	egl-15	0.0673318	Moderately variant	Non-metabolic gene
WBGene00001185	egl-17	0.248436	Highly variant	Non-metabolic gene
WBGene00001186	egl-18	0.272411	Highly variant	Non-metabolic gene
WBGene00001187	egl-19	0.095471	Moderately variant	Non-metabolic gene
WBGene00001188	egl-20	0.281876	Highly variant	Non-metabolic gene
WBGene00001189	egl-21	0.438618	Highly variant	Non-metabolic gene
WBGene00001190	egl-23	0.0675347	Moderately variant	Non-metabolic gene
WBGene00001193	egl-26	0.130621	Moderately variant	Other metabolic gene
WBGene00001194	egl-27	0.121707	Moderately variant	Non-metabolic gene
WBGene00001196	egl-30	0.065333	Moderately variant	Non-metabolic gene
WBGene00001202	egl-36	0.135364	Moderately variant	Non-metabolic gene
WBGene00001204	egl-38	0.150666	Moderately variant	Non-metabolic gene
WBGene00001207	egl-43	0.169026	Moderately variant	Non-metabolic gene
WBGene00001208	egl-44	0.14354	Moderately variant	Non-metabolic gene
WBGene00001209	egl-45	0.0063482	Moderately variant	Non-metabolic gene
WBGene00001210	egl-46	0.472084	Highly variant	Non-metabolic gene
WBGene00001211	egl-47	0.364574	Highly variant	Non-metabolic gene
WBGene00001214	ego-1	0.399981	Highly variant	Non-metabolic gene
WBGene00001215	ego-2	0.0225231	Moderately variant	Non-metabolic gene
WBGene00001223	ehn-3	Lowly expressed	Lowly expressed	Non-metabolic gene
WBGene00001224	ehs-1	0.0340033	Moderately variant	Non-metabolic gene
WBGene00001225	eif-3.B	0.00549148	Moderately variant	Non-metabolic gene
WBGene00001226	eif-3.C	0.0174617	Moderately variant	Non-metabolic gene
WBGene00001227	eif-3.D	0.0113022	Moderately variant	Non-metabolic gene
WBGene00001228	eif-3.E	0.00186289	Moderately variant	Non-metabolic gene
WBGene00001229	eif-3.F	0.00660907	Moderately variant	Non-metabolic gene
WBGene00001230	eif-3.G	0.000958822	Moderately variant	Non-metabolic gene
WBGene00001231	eif-3.H	0.0112268	Moderately variant	Non-metabolic gene
WBGene00001232	eif-3.I	0.00215647	Moderately variant	Non-metabolic gene
WBGene00001233	eif-3.K	0.0103265	Moderately variant	Non-metabolic gene
WBGene00001234	eif-6	0.0305994	Moderately variant	Non-metabolic gene
WBGene00001235	elb-1	0.000762447	Moderately variant	Non-metabolic gene
WBGene00001236	elc-1	0.0420992	Moderately variant	Non-metabolic gene
WBGene00001237	elc-2	0.334229	Highly variant	Non-metabolic gene
WBGene00001239	elo-1	0.04615	Moderately variant	iCEL1314 gene	LIPIDS;OTHER	ASCAROSIDE BIOSYNTHESIS;FATTY ACID BIOSYNTHESIS	ASCAROSIDE BIOSYNTHESIS;FATTY ACID BIOSYNTHESIS	ASCAROSIDE BIOSYNTHESIS;MUFA BIOSYNTHESIS;PUFA BIOSYNTHESIS
WBGene00001240	elo-2	0.122539	Moderately variant	iCEL1314 gene	LIPIDS	FATTY ACID BIOSYNTHESIS	FATTY ACID BIOSYNTHESIS	MUFA BIOSYNTHESIS;PUFA BIOSYNTHESIS
WBGene00001241	elo-3	0.0941269	Moderately variant	iCEL1314 gene	LIPIDS	FATTY ACID BIOSYNTHESIS	FATTY ACID BIOSYNTHESIS	MUFA BIOSYNTHESIS
WBGene00001242	elo-4	0.528863	Highly variant	iCEL1314 gene	LIPIDS	FATTY ACID BIOSYNTHESIS	FATTY ACID BIOSYNTHESIS	MUFA BIOSYNTHESIS
WBGene00001243	elo-5	0.130172	Moderately variant	iCEL1314 gene	LIPIDS	FATTY ACID BIOSYNTHESIS	FATTY ACID BIOSYNTHESIS	BCFA BIOSYNTHESIS;MUFA BIOSYNTHESIS
WBGene00001244	elo-6	0.0909702	Moderately variant	iCEL1314 gene	LIPIDS	FATTY ACID BIOSYNTHESIS	FATTY ACID BIOSYNTHESIS	BCFA BIOSYNTHESIS;MUFA BIOSYNTHESIS
WBGene00001245	elo-7	1.18054	Highly variant	iCEL1314 gene	LIPIDS	FATTY ACID BIOSYNTHESIS	FATTY ACID BIOSYNTHESIS	MUFA BIOSYNTHESIS
WBGene00001246	elo-8	0.369825	Highly variant	Other metabolic gene
WBGene00001247	elo-9	0.0834536	Moderately variant	iCEL1314 gene	LIPIDS	FATTY ACID BIOSYNTHESIS	FATTY ACID BIOSYNTHESIS	MUFA BIOSYNTHESIS
WBGene00001248	elp-1	0.045431	Moderately variant	Non-metabolic gene
WBGene00001249	elt-1	0.203982	Highly variant	Non-metabolic gene
WBGene00001250	elt-2	0.020365	Moderately variant	Non-metabolic gene
WBGene00001251	elt-3	0.09739	Moderately variant	Non-metabolic gene
WBGene00001252	elt-4	0.0994699	Moderately variant	Non-metabolic gene
WBGene00001253	elt-6	0.320579	Highly variant	Non-metabolic gene
WBGene00001258	emb-4	0.0179128	Moderately variant	Non-metabolic gene
WBGene00001259	emb-5	2.40348e-05	Moderately variant	Non-metabolic gene
WBGene00001262	emb-8	0.0103149	Moderately variant	iCEL1314 gene	LIPIDS	FATTY ACID BIOSYNTHESIS	FATTY ACID BIOSYNTHESIS	FATTY ACID BIOSYNTHESIS OTHER
WBGene00001263	emb-9	0.00925011	Moderately variant	Non-metabolic gene
WBGene00001281	emb-27	0	Invariant	Non-metabolic gene
WBGene00001284	emb-30	0.000733546	Moderately variant	Non-metabolic gene
WBGene00001303	sec-61.G	0.0413496	Moderately variant	Non-metabolic gene
WBGene00001309	emr-1	0.00696415	Moderately variant	Non-metabolic gene
WBGene00001310	end-1	Lowly expressed	Lowly expressed	Non-metabolic gene
WBGene00001311	end-3	Lowly expressed	Lowly expressed	Non-metabolic gene
WBGene00001320	ent-1	0.0159279	Moderately variant	Non-metabolic gene
WBGene00001324	eor-1	0.0603502	Moderately variant	Non-metabolic gene
WBGene00001325	eor-2	0.151822	Moderately variant	Non-metabolic gene
WBGene00001328	epi-1	0.0280418	Moderately variant	Non-metabolic gene
WBGene00001329	epn-1	0.0596701	Moderately variant	Non-metabolic gene
WBGene00001330	eps-8	0.0405911	Moderately variant	Non-metabolic gene
WBGene00001331	erd-2.1	0.0633092	Moderately variant	Non-metabolic gene
WBGene00001332	eri-1	0	Invariant	Non-metabolic gene
WBGene00001333	erm-1	0	Invariant	Non-metabolic gene
WBGene00001334	ero-1	0.00398838	Moderately variant	Other metabolic gene
WBGene00001335	F35A5.8	0.0915739	Moderately variant	Non-metabolic gene
WBGene00001336	qars-1	0.0017477	Moderately variant	iCEL1314 gene	OTHER	AMINOACYL-TRNA BIOSYNTHESIS	AMINOACYL-TRNA BIOSYNTHESIS	AMINOACYL-TRNA BIOSYNTHESIS
WBGene00001337	ears-1	0.000301257	Moderately variant	iCEL1314 gene	OTHER	AMINOACYL-TRNA BIOSYNTHESIS	AMINOACYL-TRNA BIOSYNTHESIS	AMINOACYL-TRNA BIOSYNTHESIS
WBGene00001338	ears-2	0.0006505	Moderately variant	iCEL1314 gene	OTHER	AMINOACYL-TRNA BIOSYNTHESIS	AMINOACYL-TRNA BIOSYNTHESIS	AMINOACYL-TRNA BIOSYNTHESIS
WBGene00001340	etr-1	0.0096238	Moderately variant	Non-metabolic gene
WBGene00001345	fos-1	0.14787	Moderately variant	Non-metabolic gene
WBGene00001352	evl-14	0.0444388	Moderately variant	Non-metabolic gene
WBGene00001358	evl-20	0.00901465	Moderately variant	Non-metabolic gene
WBGene00001362	exc-1	0.194702	Highly variant	Non-metabolic gene
WBGene00001365	exc-4	0.110877	Moderately variant	Non-metabolic gene
WBGene00001366	exc-5	0.142194	Moderately variant	Non-metabolic gene
WBGene00001368	exc-7	0.0997957	Moderately variant	Non-metabolic gene
WBGene00001371	exl-1	0.119596	Moderately variant	Non-metabolic gene
WBGene00001372	exo-3	0.100543	Moderately variant	Non-metabolic gene
WBGene00001373	exp-1	0.0684427	Moderately variant	Non-metabolic gene
WBGene00001374	exp-2	0.225659	Highly variant	Non-metabolic gene
WBGene00001377	eya-1	0.38957	Highly variant	Non-metabolic gene
WBGene00001385	far-1	0.0408602	Moderately variant	Non-metabolic gene
WBGene00001386	far-2	0.61797	Highly variant	Non-metabolic gene
WBGene00001387	far-3	0.962618	Highly variant	Non-metabolic gene
WBGene00001388	far-4	1.13034	Highly variant	Non-metabolic gene
WBGene00001389	far-5	0.195244	Highly variant	Non-metabolic gene
WBGene00001390	far-6	0.229677	Highly variant	Non-metabolic gene
WBGene00001391	far-7	0.86368	Highly variant	Non-metabolic gene
WBGene00001392	far-8	0.0088917	Moderately variant	Non-metabolic gene
WBGene00001393	fat-1	0.0106375	Moderately variant	iCEL1314 gene	LIPIDS	FATTY ACID BIOSYNTHESIS	FATTY ACID BIOSYNTHESIS	PUFA BIOSYNTHESIS
WBGene00001394	fat-2	0.075468	Moderately variant	iCEL1314 gene	LIPIDS	FATTY ACID BIOSYNTHESIS	FATTY ACID BIOSYNTHESIS	MUFA BIOSYNTHESIS;PUFA BIOSYNTHESIS
WBGene00001395	fat-3	0.148642	Moderately variant	iCEL1314 gene	LIPIDS	FATTY ACID BIOSYNTHESIS	FATTY ACID BIOSYNTHESIS	PUFA BIOSYNTHESIS
WBGene00001396	fat-4	0.122673	Moderately variant	iCEL1314 gene	LIPIDS	FATTY ACID BIOSYNTHESIS	FATTY ACID BIOSYNTHESIS	PUFA BIOSYNTHESIS
WBGene00001397	fat-5	0.286324	Highly variant	iCEL1314 gene	LIPIDS	FATTY ACID BIOSYNTHESIS	FATTY ACID BIOSYNTHESIS	MUFA BIOSYNTHESIS
WBGene00001398	fat-6	0.0998283	Moderately variant	iCEL1314 gene	LIPIDS	FATTY ACID BIOSYNTHESIS	FATTY ACID BIOSYNTHESIS	MUFA BIOSYNTHESIS
WBGene00001399	fat-7	0.274507	Highly variant	iCEL1314 gene	LIPIDS	FATTY ACID BIOSYNTHESIS	FATTY ACID BIOSYNTHESIS	MUFA BIOSYNTHESIS
WBGene00001400	fax-1	0.176124	Highly variant	Non-metabolic gene
WBGene00001401	fbf-1	0.542357	Highly variant	Non-metabolic gene
WBGene00001402	fbf-2	0.436122	Highly variant	Non-metabolic gene
WBGene00001403	fbl-1	0.131368	Moderately variant	Non-metabolic gene
WBGene00001404	fbp-1	0.00481033	Moderately variant	iCEL1314 gene	CARBOHYDRATE	GLYCOLYSIS/GLUCONEOGENESIS	GLYCOLYSIS/GLUCONEOGENESIS	GLYCOLYSIS/GLUCONEOGENESIS
WBGene00001405	fce-1	0	Invariant	iCEL1314 gene	OTHER	OTHER	OTHER	OTHER
WBGene00001406	fce-2	0.00943605	Moderately variant	iCEL1314 gene	OTHER	OTHER	OTHER	OTHER
WBGene00001410	feh-1	0.235212	Highly variant	Non-metabolic gene
WBGene00001411	fem-1	0.00297677	Moderately variant	Non-metabolic gene
WBGene00001412	fem-2	0	Invariant	Non-metabolic gene
WBGene00001413	fem-3	0.0601363	Moderately variant	Non-metabolic gene
WBGene00001414	fer-1	1.01324	Highly variant	Non-metabolic gene
WBGene00001423	fib-1	0.0491058	Moderately variant	Non-metabolic gene
WBGene00001424	fis-1	0.766914	Highly variant	Non-metabolic gene
WBGene00001425	fis-2	0.00659972	Moderately variant	Non-metabolic gene
WBGene00001426	fkb-1	0.00473522	Moderately variant	Non-metabolic gene
WBGene00001427	fkb-2	0.0131546	Moderately variant	Non-metabolic gene
WBGene00001429	fkb-4	0.191767	Highly variant	Non-metabolic gene
WBGene00001430	fkb-5	0.39249	Highly variant	Non-metabolic gene
WBGene00001431	fkb-6	0.00555337	Moderately variant	Non-metabolic gene
WBGene00001432	fkb-7	0.182455	Highly variant	Other metabolic gene
WBGene00001433	fkb-8	0.00555138	Moderately variant	Non-metabolic gene
WBGene00001434	fkh-2	0.523497	Highly variant	Non-metabolic gene
WBGene00001435	fkh-3	1.06259	Highly variant	Non-metabolic gene
WBGene00001436	fkh-4	1.09897	Highly variant	Non-metabolic gene
WBGene00001437	fkh-5	Lowly expressed	Lowly expressed	Non-metabolic gene
WBGene00001438	fkh-6	0.532951	Highly variant	Non-metabolic gene
WBGene00001439	fkh-7	0.273793	Highly variant	Non-metabolic gene
WBGene00001440	fkh-8	0.442888	Highly variant	Non-metabolic gene
WBGene00001441	fkh-9	0.167206	Moderately variant	Non-metabolic gene
WBGene00001442	fkh-10	0.197893	Highly variant	Non-metabolic gene
WBGene00001443	fli-1	0.00488956	Moderately variant	Non-metabolic gene
WBGene00001444	flp-1	0.380923	Highly variant	Non-metabolic gene
WBGene00001445	flp-2	0.396232	Highly variant	Non-metabolic gene
WBGene00001446	flp-3	0.32108	Highly variant	Non-metabolic gene
WBGene00001447	flp-4	0.442709	Highly variant	Non-metabolic gene
WBGene00001448	flp-5	0.342728	Highly variant	Non-metabolic gene
WBGene00001449	flp-6	0.277197	Highly variant	Non-metabolic gene
WBGene00001450	flp-7	0.339306	Highly variant	Non-metabolic gene
WBGene00001451	flp-8	0.200484	Highly variant	Non-metabolic gene
WBGene00001452	flp-9	0.283285	Highly variant	Non-metabolic gene
WBGene00001453	flp-10	0.0837801	Moderately variant	Non-metabolic gene
WBGene00001454	flp-11	0.292246	Highly variant	Non-metabolic gene
WBGene00001455	flp-12	0.305146	Highly variant	Non-metabolic gene
WBGene00001456	flp-13	0.241535	Highly variant	Non-metabolic gene
WBGene00001457	flp-14	0.30699	Highly variant	Non-metabolic gene
WBGene00001458	flp-15	0.508626	Highly variant	Non-metabolic gene
WBGene00001459	flp-16	0.402421	Highly variant	Non-metabolic gene
WBGene00001460	flp-17	0.372747	Highly variant	Non-metabolic gene
WBGene00001461	flp-18	0.38329	Highly variant	Non-metabolic gene
WBGene00001462	flp-19	0.334833	Highly variant	Non-metabolic gene
WBGene00001463	flp-20	0.411411	Highly variant	Non-metabolic gene
WBGene00001464	flp-21	0.433985	Highly variant	Non-metabolic gene
WBGene00001465	flr-1	4.79898e-05	Moderately variant	Non-metabolic gene
WBGene00001466	flr-2	0.0903085	Moderately variant	Non-metabolic gene
WBGene00001468	flr-4	0.0910787	Moderately variant	Non-metabolic gene
WBGene00001470	baz-2	0.168535	Moderately variant	Non-metabolic gene
WBGene00001475	fmi-1	0.441181	Highly variant	Non-metabolic gene
WBGene00001476	fmo-1	0.191348	Highly variant	iCEL1314 gene	OTHER	OTHER	OTHER	OTHER
WBGene00001477	fmo-2	1.36117	Highly variant	iCEL1314 gene	OTHER	OTHER	OTHER	OTHER
WBGene00001478	fmo-3	0.220621	Highly variant	iCEL1314 gene	OTHER	OTHER	OTHER	OTHER
WBGene00001479	fmo-4	0.432555	Highly variant	iCEL1314 gene	OTHER	OTHER	OTHER	OTHER
WBGene00001480	fmo-5	0.0184658	Moderately variant	iCEL1314 gene	OTHER	OTHER	OTHER	OTHER
WBGene00001481	fog-1	0.417953	Highly variant	Non-metabolic gene
WBGene00001482	fog-2	0.236379	Highly variant	Non-metabolic gene
WBGene00001483	fog-3	0.637728	Highly variant	Non-metabolic gene
WBGene00001484	fox-1	0.249486	Highly variant	Non-metabolic gene
WBGene00001485	fre-1	0.00122652	Moderately variant	Other metabolic gene
WBGene00001486	frh-1	0.0130348	Moderately variant	iCEL1314 gene	OTHER	OTHER	OTHER	OTHER
WBGene00001487	frk-1	0.963313	Highly variant	Non-metabolic gene
WBGene00001488	frm-1	0.169817	Highly variant	Non-metabolic gene
WBGene00001489	frm-2	0.0311843	Moderately variant	Non-metabolic gene
WBGene00001490	frm-3	0.14385	Moderately variant	Non-metabolic gene
WBGene00001491	frm-4	0.102946	Moderately variant	Non-metabolic gene
WBGene00001492	frm-5.1	0.0782591	Moderately variant	Non-metabolic gene
WBGene00001493	frm-7	0.207864	Highly variant	Non-metabolic gene
WBGene00001494	frm-8	0.185888	Highly variant	Non-metabolic gene
WBGene00001496	frm-10	0.262385	Highly variant	Non-metabolic gene
WBGene00001497	fars-1	0.00567363	Moderately variant	iCEL1314 gene	OTHER	AMINOACYL-TRNA BIOSYNTHESIS	AMINOACYL-TRNA BIOSYNTHESIS	AMINOACYL-TRNA BIOSYNTHESIS
WBGene00001498	fars-3	0.00139625	Moderately variant	iCEL1314 gene	OTHER	AMINOACYL-TRNA BIOSYNTHESIS	AMINOACYL-TRNA BIOSYNTHESIS	AMINOACYL-TRNA BIOSYNTHESIS
WBGene00001499	fsn-1	0.105429	Moderately variant	Non-metabolic gene
WBGene00001500	ftn-1	0.303514	Highly variant	iCEL1314 gene	COFACTORS AND VITAMINS	IRON METABOLISM	IRON METABOLISM	IRON METABOLISM
WBGene00001501	ftn-2	0.0248899	Moderately variant	iCEL1314 gene	COFACTORS AND VITAMINS	IRON METABOLISM	IRON METABOLISM	IRON METABOLISM
WBGene00001502	ftt-2	0.0648994	Moderately variant	Non-metabolic gene
WBGene00001503	fum-1	0.00242957	Moderately variant	iCEL1314 gene	ENERGY	TCA CYCLE	TCA CYCLE	TCA CYCLE
WBGene00001505	fut-1	0.0155385	Moderately variant	Other metabolic gene
WBGene00001506	fut-2	0.23656	Highly variant	Other metabolic gene
WBGene00001507	fut-4	0.436692	Highly variant	Other metabolic gene
WBGene00001508	fut-8	0.0168815	Moderately variant	iCEL1314 gene	CARBOHYDRATE	SUGARS	N-GLYCAN BIOSYNTHESIS	N-GLYCAN BIOSYNTHESIS
WBGene00001509	fzo-1	0.000705202	Moderately variant	Non-metabolic gene
WBGene00001510	fzr-1	0.0439219	Moderately variant	Non-metabolic gene
WBGene00001511	fzy-1	0.0521009	Moderately variant	Non-metabolic gene
WBGene00001512	gab-1	0.291018	Highly variant	Non-metabolic gene
WBGene00001513	gad-1	0	Invariant	Non-metabolic gene
WBGene00001514	xnd-1	0.436819	Highly variant	Non-metabolic gene
WBGene00001516	gap-2	0.105169	Moderately variant	Non-metabolic gene
WBGene00001517	gar-1	0.254046	Highly variant	Non-metabolic gene
WBGene00001518	gar-2	0.246045	Highly variant	Non-metabolic gene
WBGene00001519	gar-3	0.170836	Highly variant	Non-metabolic gene
WBGene00001520	gas-1	0	Invariant	iCEL1314 gene	ENERGY	ETC	ETC-COMPLEX I	ETC-COMPLEX I
WBGene00001522	gbh-1	0.165304	Moderately variant	iCEL1314 gene	OTHER	OTHER	OTHER	OTHER
WBGene00001523	gbh-2	0.0616897	Moderately variant	iCEL1314 gene	OTHER	OTHER	OTHER	OTHER
WBGene00001526	gck-1	0.00688361	Moderately variant	Non-metabolic gene
WBGene00001528	gcy-1	Lowly expressed	Lowly expressed	iCEL1314 gene	OTHER	GUANYLATE CYCLASE	GUANYLATE CYCLASE	GUANYLATE CYCLASE
WBGene00001530	gcy-3	0.727172	Highly variant	iCEL1314 gene	OTHER	GUANYLATE CYCLASE	GUANYLATE CYCLASE	GUANYLATE CYCLASE
WBGene00001531	gcy-4	Lowly expressed	Lowly expressed	iCEL1314 gene	OTHER	GUANYLATE CYCLASE	GUANYLATE CYCLASE	GUANYLATE CYCLASE
WBGene00001532	gcy-5	Lowly expressed	Lowly expressed	iCEL1314 gene	OTHER	GUANYLATE CYCLASE	GUANYLATE CYCLASE	GUANYLATE CYCLASE
WBGene00001533	gcy-6	Lowly expressed	Lowly expressed	Non-metabolic gene
WBGene00001534	gcy-7	0.613377	Highly variant	Non-metabolic gene
WBGene00001535	gcy-8	0.402918	Highly variant	iCEL1314 gene	OTHER	GUANYLATE CYCLASE	GUANYLATE CYCLASE	GUANYLATE CYCLASE
WBGene00001536	gcy-9	0.267895	Highly variant	iCEL1314 gene	OTHER	GUANYLATE CYCLASE	GUANYLATE CYCLASE	GUANYLATE CYCLASE
WBGene00001537	gcy-11	0.247067	Highly variant	Non-metabolic gene
WBGene00001538	gcy-12	0.0371175	Moderately variant	iCEL1314 gene	OTHER	GUANYLATE CYCLASE	GUANYLATE CYCLASE	GUANYLATE CYCLASE
WBGene00001539	gcy-13	Lowly expressed	Lowly expressed	Non-metabolic gene
WBGene00001540	gcy-14	Lowly expressed	Lowly expressed	iCEL1314 gene	OTHER	GUANYLATE CYCLASE	GUANYLATE CYCLASE	GUANYLATE CYCLASE
WBGene00001541	gcy-15	0.358401	Highly variant	iCEL1314 gene	OTHER	GUANYLATE CYCLASE	GUANYLATE CYCLASE	GUANYLATE CYCLASE
WBGene00001542	gcy-17	0.56761	Highly variant	iCEL1314 gene	OTHER	GUANYLATE CYCLASE	GUANYLATE CYCLASE	GUANYLATE CYCLASE
WBGene00001543	gcy-18	0.509605	Highly variant	iCEL1314 gene	OTHER	GUANYLATE CYCLASE	GUANYLATE CYCLASE	GUANYLATE CYCLASE
WBGene00001544	gcy-19	0.600722	Highly variant	iCEL1314 gene	OTHER	GUANYLATE CYCLASE	GUANYLATE CYCLASE	GUANYLATE CYCLASE
WBGene00001545	gcy-20	Lowly expressed	Lowly expressed	iCEL1314 gene	OTHER	GUANYLATE CYCLASE	GUANYLATE CYCLASE	GUANYLATE CYCLASE
WBGene00001546	gcy-21	0.228414	Highly variant	iCEL1314 gene	OTHER	GUANYLATE CYCLASE	GUANYLATE CYCLASE	GUANYLATE CYCLASE
WBGene00001547	gcy-22	0.295228	Highly variant	iCEL1314 gene	OTHER	GUANYLATE CYCLASE	GUANYLATE CYCLASE	GUANYLATE CYCLASE
WBGene00001548	gcy-23	0.492158	Highly variant	iCEL1314 gene	OTHER	GUANYLATE CYCLASE	GUANYLATE CYCLASE	GUANYLATE CYCLASE
WBGene00001549	gcy-25	Lowly expressed	Lowly expressed	iCEL1314 gene	OTHER	GUANYLATE CYCLASE	GUANYLATE CYCLASE	GUANYLATE CYCLASE
WBGene00001550	gcy-27	Lowly expressed	Lowly expressed	Non-metabolic gene
WBGene00001551	gcy-31	0.300545	Highly variant	iCEL1314 gene	OTHER	GUANYLATE CYCLASE	GUANYLATE CYCLASE	GUANYLATE CYCLASE
WBGene00001552	gcy-32	0.453876	Highly variant	iCEL1314 gene	OTHER	GUANYLATE CYCLASE	GUANYLATE CYCLASE	GUANYLATE CYCLASE
WBGene00001553	gcy-33	0.378285	Highly variant	iCEL1314 gene	OTHER	GUANYLATE CYCLASE	GUANYLATE CYCLASE	GUANYLATE CYCLASE
WBGene00001554	gcy-34	0.440819	Highly variant	iCEL1314 gene	OTHER	GUANYLATE CYCLASE	GUANYLATE CYCLASE	GUANYLATE CYCLASE
WBGene00001555	gcy-35	0.377697	Highly variant	iCEL1314 gene	OTHER	GUANYLATE CYCLASE	GUANYLATE CYCLASE	GUANYLATE CYCLASE
WBGene00001556	gcy-36	0.506793	Highly variant	iCEL1314 gene	OTHER	GUANYLATE CYCLASE	GUANYLATE CYCLASE	GUANYLATE CYCLASE
WBGene00001557	gcy-37	0.46134	Highly variant	iCEL1314 gene	OTHER	GUANYLATE CYCLASE	GUANYLATE CYCLASE	GUANYLATE CYCLASE
WBGene00001558	gdi-1	0.0128288	Moderately variant	Non-metabolic gene
WBGene00001559	gei-1	0.077718	Moderately variant	Non-metabolic gene
WBGene00001560	gei-3	0.0245843	Moderately variant	Non-metabolic gene
WBGene00001561	gei-4	0.136191	Moderately variant	Non-metabolic gene
WBGene00001562	lin-66	0.116632	Moderately variant	Non-metabolic gene
WBGene00001563	gei-6	0.00812949	Moderately variant	Non-metabolic gene
WBGene00001564	icl-1	0.401255	Highly variant	iCEL1314 gene	CARBOHYDRATE	ORGANIC ACIDS	GLYOXYLATE AND DICARBOXYLATE METABOLISM	GLYOXYLATE AND DICARBOXYLATE METABOLISM
WBGene00001565	gei-8	0.0533217	Moderately variant	Non-metabolic gene
WBGene00001566	acdh-13	0.0398495	Moderately variant	Other metabolic gene
WBGene00001568	snpc-4	0.021486	Moderately variant	Non-metabolic gene
WBGene00001569	meg-3	0.440598	Highly variant	Non-metabolic gene
WBGene00001570	gei-13	0.321511	Highly variant	Non-metabolic gene
WBGene00001571	gei-14	0.276179	Highly variant	Non-metabolic gene
WBGene00001572	gei-15	0.0454151	Moderately variant	Non-metabolic gene
WBGene00001574	gei-17	0.0883255	Moderately variant	Non-metabolic gene
WBGene00001575	gei-18	0.148554	Moderately variant	Non-metabolic gene
WBGene00001577	gem-4	0.776866	Highly variant	Non-metabolic gene
WBGene00001578	ges-1	0.0421434	Moderately variant	Other metabolic gene
WBGene00001579	gex-2	0.0220119	Moderately variant	Non-metabolic gene
WBGene00001580	gex-3	0.00318271	Moderately variant	Non-metabolic gene
WBGene00001581	gfi-1	0.0660094	Moderately variant	Non-metabolic gene
WBGene00001582	gfi-2	0.0129971	Moderately variant	Non-metabolic gene
WBGene00001583	gfi-3	0.104084	Moderately variant	Non-metabolic gene
WBGene00001584	nrde-4	0.0352926	Moderately variant	Non-metabolic gene
WBGene00001585	gfl-1	0.0132195	Moderately variant	Non-metabolic gene
WBGene00001586	lgc-57	0.269654	Highly variant	Non-metabolic gene
WBGene00001587	lgc-58	0.281847	Highly variant	Non-metabolic gene
WBGene00001588	lgc-56	0.163597	Moderately variant	Non-metabolic gene
WBGene00001589	gip-1	0.00468163	Moderately variant	Non-metabolic gene
WBGene00001590	lipt-1	0.0196904	Moderately variant	Other metabolic gene
WBGene00001591	glc-1	0.262814	Highly variant	Non-metabolic gene
WBGene00001592	glc-2	0.216439	Highly variant	Non-metabolic gene
WBGene00001593	glc-3	0.375248	Highly variant	Non-metabolic gene
WBGene00001594	glc-4	0.217727	Highly variant	Non-metabolic gene
WBGene00001595	gld-1	0.615984	Highly variant	Non-metabolic gene
WBGene00001596	gld-2	0.0098365	Moderately variant	iCEL1314 gene	OTHER	OTHER	OTHER	OTHER
WBGene00001597	gld-3	0.380083	Highly variant	Non-metabolic gene
WBGene00001598	glh-1	0.571789	Highly variant	Non-metabolic gene
WBGene00001599	glh-2	0.526656	Highly variant	Non-metabolic gene
WBGene00001600	glh-3	0.342174	Highly variant	Non-metabolic gene
WBGene00001601	glh-4	0.374042	Highly variant	Non-metabolic gene
WBGene00001602	gln-1	0.123483	Moderately variant	iCEL1314 gene	AMINO ACID	ALA, ASP AND GLU METABOLISM	GLU	GLU
WBGene00001603	gln-2	1.18368	Highly variant	iCEL1314 gene	AMINO ACID	ALA, ASP AND GLU METABOLISM	GLU	GLU
WBGene00001604	gln-3	0.0330932	Moderately variant	iCEL1314 gene	AMINO ACID	ALA, ASP AND GLU METABOLISM	GLU	GLU
WBGene00001606	gln-5	0.265618	Highly variant	iCEL1314 gene	AMINO ACID	ALA, ASP AND GLU METABOLISM	GLU	GLU
WBGene00001607	gln-6	0.354558	Highly variant	iCEL1314 gene	AMINO ACID	ALA, ASP AND GLU METABOLISM	GLU	GLU
WBGene00001608	R07B1.8	0.418487	Highly variant	Non-metabolic gene
WBGene00001609	glp-1	0.376666	Highly variant	Non-metabolic gene
WBGene00001612	glr-1	0.230712	Highly variant	Non-metabolic gene
WBGene00001613	glr-2	0.101629	Moderately variant	Non-metabolic gene
WBGene00001614	glr-3	0.445314	Highly variant	Non-metabolic gene
WBGene00001615	glr-4	0.244373	Highly variant	Non-metabolic gene
WBGene00001616	glr-5	0.2501	Highly variant	Non-metabolic gene
WBGene00001617	glr-6	0.0795274	Moderately variant	Non-metabolic gene
WBGene00001618	glr-7	Lowly expressed	Lowly expressed	Non-metabolic gene
WBGene00001619	glr-8	0.257555	Highly variant	Non-metabolic gene
WBGene00001620	glt-1	0.0648622	Moderately variant	Non-metabolic gene
WBGene00001621	glt-3	0.109817	Moderately variant	Non-metabolic gene
WBGene00001622	glt-4	0.0976776	Moderately variant	Non-metabolic gene
WBGene00001623	glt-5	0.289836	Highly variant	Non-metabolic gene
WBGene00001624	glt-6	0.0182515	Moderately variant	Non-metabolic gene
WBGene00001625	glt-7	0.200621	Highly variant	Non-metabolic gene
WBGene00001626	gly-1	0.959853	Highly variant	Other metabolic gene
WBGene00001627	gly-2	0.106643	Moderately variant	Other metabolic gene
WBGene00001628	gly-3	0.0105417	Moderately variant	Other metabolic gene
WBGene00001629	gly-4	0.0325506	Moderately variant	Other metabolic gene
WBGene00001630	gly-5	0.000501697	Moderately variant	Other metabolic gene
WBGene00001631	gly-6	0.0916193	Moderately variant	Other metabolic gene
WBGene00001632	gly-7	0.0337919	Moderately variant	Other metabolic gene
WBGene00001633	gly-8	0.28578	Highly variant	Other metabolic gene
WBGene00001635	gly-10	0.00860343	Moderately variant	Other metabolic gene
WBGene00001636	gly-11	0.190181	Highly variant	Other metabolic gene
WBGene00001637	gly-12	0.0559998	Moderately variant	iCEL1314 gene	CARBOHYDRATE	SUGARS	N-GLYCAN BIOSYNTHESIS	N-GLYCAN BIOSYNTHESIS
WBGene00001638	gly-13	0.00568056	Moderately variant	iCEL1314 gene	CARBOHYDRATE	SUGARS	N-GLYCAN BIOSYNTHESIS	N-GLYCAN BIOSYNTHESIS
WBGene00001639	gly-14	0.27415	Highly variant	iCEL1314 gene	CARBOHYDRATE	SUGARS	N-GLYCAN BIOSYNTHESIS	N-GLYCAN BIOSYNTHESIS
WBGene00001640	gly-15	Lowly expressed	Lowly expressed	Other metabolic gene
WBGene00001641	gly-16	Lowly expressed	Lowly expressed	Other metabolic gene
WBGene00001642	gly-17	Lowly expressed	Lowly expressed	Other metabolic gene
WBGene00001643	gly-18	0.416196	Highly variant	Other metabolic gene
WBGene00001644	gly-19	0.0603648	Moderately variant	Other metabolic gene
WBGene00001645	gly-20	0.0155888	Moderately variant	iCEL1314 gene	CARBOHYDRATE	SUGARS	N-GLYCAN BIOSYNTHESIS	N-GLYCAN BIOSYNTHESIS
WBGene00001646	gna-1	0.0215861	Moderately variant	iCEL1314 gene	CARBOHYDRATE	AMINO SUGAR AND NUCLEOTIDE SUGAR METABOLISM	AMINO SUGAR AND NUCLEOTIDE SUGAR METABOLISM	AMINO SUGAR AND NUCLEOTIDE SUGAR METABOLISM
WBGene00001647	gna-2	0.155692	Moderately variant	iCEL1314 gene	CARBOHYDRATE	AMINO SUGAR AND NUCLEOTIDE SUGAR METABOLISM	AMINO SUGAR AND NUCLEOTIDE SUGAR METABOLISM	AMINO SUGAR AND NUCLEOTIDE SUGAR METABOLISM
WBGene00001648	goa-1	0.11366	Moderately variant	Non-metabolic gene
WBGene00001649	gob-1	0.00234508	Moderately variant	iCEL1314 gene	CARBOHYDRATE	SUGARS	STARCH AND SUCROSE METABOLISM	STARCH AND SUCROSE METABOLISM
WBGene00001650	gon-1	0.0933639	Moderately variant	Non-metabolic gene
WBGene00001651	gon-2	0.00611713	Moderately variant	Non-metabolic gene
WBGene00001653	gon-4	0.0190923	Moderately variant	Non-metabolic gene
WBGene00001660	gop-1	0.00032352	Moderately variant	Non-metabolic gene
WBGene00001661	gop-2	0.0065753	Moderately variant	Non-metabolic gene
WBGene00001662	gop-3	0	Invariant	Non-metabolic gene
WBGene00001663	gpa-1	0.149373	Moderately variant	Non-metabolic gene
WBGene00001664	gpa-2	0.441416	Highly variant	Non-metabolic gene
WBGene00001665	gpa-3	0.441652	Highly variant	Non-metabolic gene
WBGene00001666	gpa-4	0.431264	Highly variant	Non-metabolic gene
WBGene00001667	gpa-5	Lowly expressed	Lowly expressed	Non-metabolic gene
WBGene00001668	gpa-6	0.432122	Highly variant	Non-metabolic gene
WBGene00001669	gpa-7	0.194909	Highly variant	Non-metabolic gene
WBGene00001670	gpa-8	0.454827	Highly variant	Non-metabolic gene
WBGene00001671	gpa-9	0.491171	Highly variant	Non-metabolic gene
WBGene00001672	gpa-10	0.447493	Highly variant	Non-metabolic gene
WBGene00001673	gpa-11	0.538212	Highly variant	Non-metabolic gene
WBGene00001674	gpa-12	0.0326422	Moderately variant	Non-metabolic gene
WBGene00001675	gpa-13	Lowly expressed	Lowly expressed	Non-metabolic gene
WBGene00001676	gpa-14	0.409862	Highly variant	Non-metabolic gene
WBGene00001677	gpa-15	0.24807	Highly variant	Non-metabolic gene
WBGene00001678	gpa-16	0.0806149	Moderately variant	Non-metabolic gene
WBGene00001679	gpb-1	0.0820864	Moderately variant	Non-metabolic gene
WBGene00001680	gpb-2	0.0902306	Moderately variant	Non-metabolic gene
WBGene00001681	gpc-1	0.358138	Highly variant	Non-metabolic gene
WBGene00001682	gpc-2	0.0451247	Moderately variant	Non-metabolic gene
WBGene00001683	gpd-1	0.197151	Highly variant	iCEL1314 gene	CARBOHYDRATE	GLYCOLYSIS/GLUCONEOGENESIS	GLYCOLYSIS/GLUCONEOGENESIS	GLYCOLYSIS/GLUCONEOGENESIS
WBGene00001686	gpd-4	0.170171	Highly variant	iCEL1314 gene	CARBOHYDRATE	GLYCOLYSIS/GLUCONEOGENESIS	GLYCOLYSIS/GLUCONEOGENESIS	GLYCOLYSIS/GLUCONEOGENESIS
WBGene00001687	gpn-1	0.236976	Highly variant	Non-metabolic gene
WBGene00001688	gpr-1	0.0598246	Moderately variant	Non-metabolic gene
WBGene00001689	gpr-2	0.044889	Moderately variant	Non-metabolic gene
WBGene00001690	grd-1	0.545008	Highly variant	Non-metabolic gene
WBGene00001691	grd-2	0.685137	Highly variant	Non-metabolic gene
WBGene00001692	grd-3	0.310917	Highly variant	Non-metabolic gene
WBGene00001693	grd-4	Lowly expressed	Lowly expressed	Non-metabolic gene
WBGene00001694	grd-5	0.468695	Highly variant	Non-metabolic gene
WBGene00001695	grd-6	0.743958	Highly variant	Non-metabolic gene
WBGene00001696	grd-7	Lowly expressed	Lowly expressed	Non-metabolic gene
WBGene00001697	grd-8	Lowly expressed	Lowly expressed	Non-metabolic gene
WBGene00001698	grd-9	Lowly expressed	Lowly expressed	Non-metabolic gene
WBGene00001699	grd-10	0.285708	Highly variant	Non-metabolic gene
WBGene00001700	grd-11	0.84931	Highly variant	Non-metabolic gene
WBGene00001701	grd-12	0.449291	Highly variant	Non-metabolic gene
WBGene00001702	grd-13	0.353539	Highly variant	Non-metabolic gene
WBGene00001703	grd-14	0.667369	Highly variant	Non-metabolic gene
WBGene00001704	grd-15	0.343621	Highly variant	Non-metabolic gene
WBGene00001705	grd-16	0.254296	Highly variant	Non-metabolic gene
WBGene00001707	grh-1	0.337774	Highly variant	Non-metabolic gene
WBGene00001708	grk-1	0.045722	Moderately variant	Non-metabolic gene
WBGene00001709	grk-2	0.143638	Moderately variant	Non-metabolic gene
WBGene00001710	grl-1	0.671734	Highly variant	Non-metabolic gene
WBGene00001711	grl-2	0.644104	Highly variant	Non-metabolic gene
WBGene00001712	grl-3	Lowly expressed	Lowly expressed	Non-metabolic gene
WBGene00001713	grl-4	0.576725	Highly variant	Non-metabolic gene
WBGene00001714	grl-5	0.710007	Highly variant	Non-metabolic gene
WBGene00001715	grl-6	0.67252	Highly variant	Non-metabolic gene
WBGene00001716	grl-7	0.718518	Highly variant	Non-metabolic gene
WBGene00001717	grl-8	0.397613	Highly variant	Non-metabolic gene
WBGene00001718	grl-9	0.736217	Highly variant	Non-metabolic gene
WBGene00001719	grl-10	0.571066	Highly variant	Non-metabolic gene
WBGene00001720	grl-11	Lowly expressed	Lowly expressed	Non-metabolic gene
WBGene00001721	grl-12	0.558384	Highly variant	Non-metabolic gene
WBGene00001722	grl-13	0.487974	Highly variant	Non-metabolic gene
WBGene00001723	grl-14	0.430496	Highly variant	Non-metabolic gene
WBGene00001724	grl-15	0.699909	Highly variant	Non-metabolic gene
WBGene00001725	grl-16	0.669344	Highly variant	Non-metabolic gene
WBGene00001726	grl-17	Lowly expressed	Lowly expressed	Non-metabolic gene
WBGene00001727	grl-18	0.556759	Highly variant	Non-metabolic gene
WBGene00001728	grl-19	Lowly expressed	Lowly expressed	Non-metabolic gene
WBGene00001729	grl-20	Lowly expressed	Lowly expressed	Non-metabolic gene
WBGene00001730	grl-21	0.620314	Highly variant	Non-metabolic gene
WBGene00001731	grl-22	0.628869	Highly variant	Non-metabolic gene
WBGene00001732	grl-23	Lowly expressed	Lowly expressed	Non-metabolic gene
WBGene00001734	grl-25	Lowly expressed	Lowly expressed	Non-metabolic gene
WBGene00001735	grl-26	0.817457	Highly variant	Non-metabolic gene
WBGene00001736	grl-27	1.10468	Highly variant	Non-metabolic gene
WBGene00001737	grl-28	Lowly expressed	Lowly expressed	Non-metabolic gene
WBGene00001738	grl-29	Lowly expressed	Lowly expressed	Non-metabolic gene
WBGene00001740	gro-1	0.00664548	Moderately variant	Other metabolic gene
WBGene00001743	grp-1	0.0300929	Moderately variant	Non-metabolic gene
WBGene00001744	gars-1	0.00317754	Moderately variant	iCEL1314 gene	OTHER	AMINOACYL-TRNA BIOSYNTHESIS	AMINOACYL-TRNA BIOSYNTHESIS	AMINOACYL-TRNA BIOSYNTHESIS
WBGene00001745	gsa-1	0.110049	Moderately variant	Non-metabolic gene
WBGene00001746	gsk-3	0.0395406	Moderately variant	Non-metabolic gene
WBGene00001747	gsp-1	0	Invariant	Non-metabolic gene
WBGene00001749	gst-1	0.014983	Moderately variant	Other metabolic gene
WBGene00001750	gst-2	0.278876	Highly variant	Other metabolic gene
WBGene00001751	gst-3	0.550265	Highly variant	Other metabolic gene
WBGene00001752	gst-4	0.210563	Highly variant	Other metabolic gene
WBGene00001753	gst-5	0.185315	Highly variant	Other metabolic gene
WBGene00001754	gst-6	0.00673944	Moderately variant	Other metabolic gene
WBGene00001755	gst-7	0.0879358	Moderately variant	Other metabolic gene
WBGene00001756	gst-8	0.306559	Highly variant	Other metabolic gene
WBGene00001757	gst-9	0.306493	Highly variant	Other metabolic gene
WBGene00001758	gst-10	0.167806	Moderately variant	Other metabolic gene
WBGene00001759	gst-11	0.209179	Highly variant	iCEL1314 gene	OTHER	OTHER	OTHER	OTHER
WBGene00001760	gst-12	0.665139	Highly variant	Other metabolic gene
WBGene00001761	gst-13	0.0430847	Moderately variant	Other metabolic gene
WBGene00001762	gst-14	0.57285	Highly variant	Other metabolic gene
WBGene00001763	gst-15	0.526093	Highly variant	Other metabolic gene
WBGene00001764	gst-16	0.5161	Highly variant	Other metabolic gene
WBGene00001765	gst-17	Lowly expressed	Lowly expressed	Other metabolic gene
WBGene00001766	gst-18	Lowly expressed	Lowly expressed	Other metabolic gene
WBGene00001767	gst-19	0.467697	Highly variant	Other metabolic gene
WBGene00001768	gst-20	0.458265	Highly variant	Other metabolic gene
WBGene00001769	gst-21	0.073392	Moderately variant	Other metabolic gene
WBGene00001770	gst-22	0.205644	Highly variant	Other metabolic gene
WBGene00001771	gst-23	0.165726	Moderately variant	Other metabolic gene
WBGene00001772	gst-24	0.650474	Highly variant	Other metabolic gene
WBGene00001773	gst-25	1.01908	Highly variant	Other metabolic gene
WBGene00001774	gst-26	0.0322279	Moderately variant	Other metabolic gene
WBGene00001775	gst-27	0.152303	Moderately variant	Other metabolic gene
WBGene00001776	gst-28	0.112442	Moderately variant	Other metabolic gene
WBGene00001777	gst-29	0.228037	Highly variant	Other metabolic gene
WBGene00001778	gst-30	0.991806	Highly variant	Other metabolic gene
WBGene00001779	gst-31	0.550926	Highly variant	Other metabolic gene
WBGene00001780	gst-32	0.368684	Highly variant	Other metabolic gene
WBGene00001781	gst-33	0.124163	Moderately variant	Other metabolic gene
WBGene00001782	gst-34	1.0169	Highly variant	Other metabolic gene
WBGene00001783	gst-35	0.591687	Highly variant	Other metabolic gene
WBGene00001784	gst-36	0.00221084	Moderately variant	Other metabolic gene
WBGene00001785	gst-37	1.05274	Highly variant	Other metabolic gene
WBGene00001786	gst-38	0.225207	Highly variant	Other metabolic gene
WBGene00001787	gst-39	0.0168199	Moderately variant	Other metabolic gene
WBGene00001788	gst-40	0.203862	Highly variant	Other metabolic gene
WBGene00001789	gst-41	0.503075	Highly variant	Other metabolic gene
WBGene00001790	gst-42	0.0325808	Moderately variant	iCEL1314 gene	AMINO ACID	TYR	TYR	TYR
WBGene00001791	gst-43	0.00142763	Moderately variant	iCEL1314 gene	AMINO ACID	TYR	TYR	TYR
WBGene00001792	gst-44	0.419361	Highly variant	Other metabolic gene
WBGene00001793	gsy-1	0.0362417	Moderately variant	iCEL1314 gene	CARBOHYDRATE	SUGARS	STARCH AND SUCROSE METABOLISM	STARCH AND SUCROSE METABOLISM
WBGene00001794	gta-1	0	Invariant	iCEL1314 gene	AMINO ACID;LIPIDS	ALA, ASP AND GLU METABOLISM;BCAA BREAKDOWN;SCFA	GLU;PROPIONATE;VAL DEGRADATION	GLU;PROPIONATE OTHER;VAL DEGRADATION
WBGene00001795	gtl-1	0.104673	Moderately variant	Non-metabolic gene
WBGene00001796	gtl-2	0.167343	Moderately variant	Non-metabolic gene
WBGene00001803	lite-1	0.469818	Highly variant	Non-metabolic gene
WBGene00001804	gur-3	Lowly expressed	Lowly expressed	Non-metabolic gene
WBGene00001805	gur-4	0.0504478	Moderately variant	Non-metabolic gene
WBGene00001806	gur-5	Lowly expressed	Lowly expressed	Non-metabolic gene
WBGene00001808	gut-2	0.00643286	Moderately variant	Non-metabolic gene
WBGene00001811	haf-1	0.074847	Moderately variant	Non-metabolic gene
WBGene00001812	haf-2	0.00757048	Moderately variant	Non-metabolic gene
WBGene00001813	haf-3	0.00773132	Moderately variant	Non-metabolic gene
WBGene00001814	haf-4	0.0237395	Moderately variant	Non-metabolic gene
WBGene00001815	hmt-1	0.030582	Moderately variant	Non-metabolic gene
WBGene00001816	haf-6	0.0487267	Moderately variant	Non-metabolic gene
WBGene00001817	haf-7	0.048207	Moderately variant	Non-metabolic gene
WBGene00001819	haf-9	0.00318717	Moderately variant	Non-metabolic gene
WBGene00001820	ham-1	0.193643	Highly variant	Non-metabolic gene
WBGene00001821	ham-2	0.459764	Highly variant	Non-metabolic gene
WBGene00001824	hbl-1	0.378096	Highly variant	Non-metabolic gene
WBGene00001827	hcf-1	0.00115212	Moderately variant	Non-metabolic gene
WBGene00001828	hch-1	1.11669	Highly variant	Non-metabolic gene
WBGene00001829	hcp-1	0.104961	Moderately variant	Non-metabolic gene
WBGene00001830	hcp-2	0.0776316	Moderately variant	Non-metabolic gene
WBGene00001831	hcp-3	0.0332017	Moderately variant	Non-metabolic gene
WBGene00001832	hcp-4	0.0342253	Moderately variant	Non-metabolic gene
WBGene00001833	hcp-6	0.0932498	Moderately variant	Non-metabolic gene
WBGene00001834	hda-1	0.0112831	Moderately variant	Non-metabolic gene
WBGene00001835	hda-2	0.0342494	Moderately variant	Non-metabolic gene
WBGene00001836	hda-3	0.0594125	Moderately variant	Non-metabolic gene
WBGene00001837	hda-4	0.222987	Highly variant	Non-metabolic gene
WBGene00001838	hda-10	0.00796081	Moderately variant	Non-metabolic gene
WBGene00001839	hdl-1	Lowly expressed	Lowly expressed	iCEL1314 gene	AMINO ACID	HIS METABOLISM;PHE METABOLISM;TRP	HIS;PHE;TRP	HIS;PHE;TRP
WBGene00001840	hel-1	0.000494023	Moderately variant	Non-metabolic gene
WBGene00001841	hen-1	0.497033	Highly variant	Non-metabolic gene
WBGene00001842	her-1	0.349632	Highly variant	Non-metabolic gene
WBGene00001843	hgo-1	0.0117551	Moderately variant	iCEL1314 gene	AMINO ACID	TYR	TYR	TYR
WBGene00001844	hid-1	0.0212849	Moderately variant	Non-metabolic gene
WBGene00001851	hif-1	0.0597814	Moderately variant	Non-metabolic gene
WBGene00001852	hil-1	1.27098	Highly variant	Non-metabolic gene
WBGene00001853	hil-2	0.25909	Highly variant	Non-metabolic gene
WBGene00001854	hil-3	0.402376	Highly variant	Non-metabolic gene
WBGene00001855	hil-4	0.354611	Highly variant	Non-metabolic gene
WBGene00001856	hil-5	0.270593	Highly variant	Non-metabolic gene
WBGene00001857	hil-6	0.675532	Highly variant	Non-metabolic gene
WBGene00001858	hil-7	0.879667	Highly variant	Non-metabolic gene
WBGene00001859	hil-8	Lowly expressed	Lowly expressed	Non-metabolic gene
WBGene00001860	him-1	0.0309619	Moderately variant	Non-metabolic gene
WBGene00001862	him-3	0.795393	Highly variant	Non-metabolic gene
WBGene00001863	him-4	0.034467	Moderately variant	Non-metabolic gene
WBGene00001864	him-5	0.155886	Moderately variant	Non-metabolic gene
WBGene00001865	him-6	0.105975	Moderately variant	Non-metabolic gene
WBGene00001867	him-8	0.0546724	Moderately variant	Non-metabolic gene
WBGene00001869	him-10	0.0579748	Moderately variant	Non-metabolic gene
WBGene00001872	him-14	0.426355	Highly variant	Non-metabolic gene
WBGene00001874	him-17	0.0235644	Moderately variant	Non-metabolic gene
WBGene00001875	his-1	0.20215	Highly variant	Non-metabolic gene
WBGene00001876	his-2	0.112194	Moderately variant	Non-metabolic gene
WBGene00001877	his-3	0.166515	Moderately variant	Non-metabolic gene
WBGene00001878	his-4	0.141992	Moderately variant	Non-metabolic gene
WBGene00001879	his-5	0.194306	Highly variant	Non-metabolic gene
WBGene00001880	his-6	0.159204	Moderately variant	Non-metabolic gene
WBGene00001881	his-7	0.163463	Moderately variant	Non-metabolic gene
WBGene00001882	his-8	0.135444	Moderately variant	Non-metabolic gene
WBGene00001883	his-9	0.147539	Moderately variant	Non-metabolic gene
WBGene00001884	his-10	0.208124	Highly variant	Non-metabolic gene
WBGene00001885	his-11	0.160303	Moderately variant	Non-metabolic gene
WBGene00001886	his-12	0.175753	Highly variant	Non-metabolic gene
WBGene00001887	his-13	0.147539	Moderately variant	Non-metabolic gene
WBGene00001888	his-14	0.208124	Highly variant	Non-metabolic gene
WBGene00001889	his-15	0.159667	Moderately variant	Non-metabolic gene
WBGene00001890	his-16	0.176749	Highly variant	Non-metabolic gene
WBGene00001891	his-17	0.147658	Moderately variant	Non-metabolic gene
WBGene00001892	his-18	0.197264	Highly variant	Non-metabolic gene
WBGene00001893	his-19	0.192502	Highly variant	Non-metabolic gene
WBGene00001894	his-20	0.164603	Moderately variant	Non-metabolic gene
WBGene00001895	his-21	0.192502	Highly variant	Non-metabolic gene
WBGene00001896	his-22	0.164603	Moderately variant	Non-metabolic gene
WBGene00001898	his-24	0.41162	Highly variant	Non-metabolic gene
WBGene00001899	his-25	0.147539	Moderately variant	Non-metabolic gene
WBGene00001900	his-26	0.208112	Highly variant	Non-metabolic gene
WBGene00001901	his-27	0.146311	Moderately variant	Non-metabolic gene
WBGene00001902	his-28	0.204521	Highly variant	Non-metabolic gene
WBGene00001903	his-29	0.108884	Moderately variant	Non-metabolic gene
WBGene00001904	his-30	Lowly expressed	Lowly expressed	Non-metabolic gene
WBGene00001905	his-31	0.34384	Highly variant	Non-metabolic gene
WBGene00001906	his-32	0.298714	Highly variant	Non-metabolic gene
WBGene00001907	his-33	Lowly expressed	Lowly expressed	Non-metabolic gene
WBGene00001908	his-34	0.108884	Moderately variant	Non-metabolic gene
WBGene00001909	his-35	0.0458946	Moderately variant	Non-metabolic gene
WBGene00001911	his-37	0.120365	Moderately variant	Non-metabolic gene
WBGene00001912	his-38	0.232154	Highly variant	Non-metabolic gene
WBGene00001915	his-41	0.162486	Moderately variant	Non-metabolic gene
WBGene00001916	his-42	0.121071	Moderately variant	Non-metabolic gene
WBGene00001917	his-43	0.175753	Highly variant	Non-metabolic gene
WBGene00001918	his-44	0.160303	Moderately variant	Non-metabolic gene
WBGene00001919	his-45	0.16729	Moderately variant	Non-metabolic gene
WBGene00001920	his-46	0.156766	Moderately variant	Non-metabolic gene
WBGene00001921	his-47	0.121471	Moderately variant	Non-metabolic gene
WBGene00001922	his-48	0.112329	Moderately variant	Non-metabolic gene
WBGene00001923	his-49	0.146501	Moderately variant	Non-metabolic gene
WBGene00001924	his-50	0.206195	Highly variant	Non-metabolic gene
WBGene00001925	his-51	0.192502	Highly variant	Non-metabolic gene
WBGene00001926	his-52	0.160301	Moderately variant	Non-metabolic gene
WBGene00001927	his-53	0.192502	Highly variant	Non-metabolic gene
WBGene00001928	his-54	0.159773	Moderately variant	Non-metabolic gene
WBGene00001929	his-55	0.153788	Moderately variant	Non-metabolic gene
WBGene00001930	his-56	0.156482	Moderately variant	Non-metabolic gene
WBGene00001931	his-57	0.0564995	Moderately variant	Non-metabolic gene
WBGene00001932	his-58	0.116021	Moderately variant	Non-metabolic gene
WBGene00001933	his-59	0.22472	Highly variant	Non-metabolic gene
WBGene00001934	his-60	0.160611	Moderately variant	Non-metabolic gene
WBGene00001935	his-61	0.142667	Moderately variant	Non-metabolic gene
WBGene00001936	his-62	0.160694	Moderately variant	Non-metabolic gene
WBGene00001937	his-63	0.145952	Moderately variant	Non-metabolic gene
WBGene00001938	his-64	0.14997	Moderately variant	Non-metabolic gene
WBGene00001939	his-65	0.119593	Moderately variant	Non-metabolic gene
WBGene00001940	his-66	0.116021	Moderately variant	Non-metabolic gene
WBGene00001941	his-67	0.659447	Highly variant	Non-metabolic gene
WBGene00001942	his-68	0.209602	Highly variant	Non-metabolic gene
WBGene00001943	his-69	Lowly expressed	Lowly expressed	Non-metabolic gene
WBGene00001944	his-70	1.10398	Highly variant	Non-metabolic gene
WBGene00001945	his-71	0.170701	Highly variant	Non-metabolic gene
WBGene00001946	his-72	0.180558	Highly variant	Non-metabolic gene
WBGene00001948	hlh-1	0.0649751	Moderately variant	Non-metabolic gene
WBGene00001949	hlh-2	0.42872	Highly variant	Non-metabolic gene
WBGene00001950	hlh-3	0.894701	Highly variant	Non-metabolic gene
WBGene00001951	hlh-4	0.368921	Highly variant	Non-metabolic gene
WBGene00001952	hlh-6	0.379494	Highly variant	Non-metabolic gene
WBGene00001953	hlh-8	0.10848	Moderately variant	Non-metabolic gene
WBGene00001954	hlh-10	0.280632	Highly variant	Non-metabolic gene
WBGene00001955	hlh-11	0.198181	Highly variant	Non-metabolic gene
WBGene00001956	hlh-12	0.434099	Highly variant	Non-metabolic gene
WBGene00001957	hlh-13	0.73779	Highly variant	Non-metabolic gene
WBGene00001958	hlh-14	0.804314	Highly variant	Non-metabolic gene
WBGene00001959	hlh-15	0.520271	Highly variant	Non-metabolic gene
WBGene00001960	hlh-16	0.546848	Highly variant	Non-metabolic gene
WBGene00001961	hlh-17	Lowly expressed	Lowly expressed	Non-metabolic gene
WBGene00001962	hlh-19	Lowly expressed	Lowly expressed	Non-metabolic gene
WBGene00001964	hlh-25	Lowly expressed	Lowly expressed	Non-metabolic gene
WBGene00001965	hlh-26	Lowly expressed	Lowly expressed	Non-metabolic gene
WBGene00001966	hlh-27	Lowly expressed	Lowly expressed	Non-metabolic gene
WBGene00001967	hlh-28	Lowly expressed	Lowly expressed	Non-metabolic gene
WBGene00001968	hlh-29	Lowly expressed	Lowly expressed	Non-metabolic gene
WBGene00001971	hmg-1.1	0.0333706	Moderately variant	Non-metabolic gene
WBGene00001972	hmg-1.2	0.0303342	Moderately variant	Non-metabolic gene
WBGene00001973	hmg-3	0.539955	Highly variant	Non-metabolic gene
WBGene00001974	hmg-4	0.0644845	Moderately variant	Non-metabolic gene
WBGene00001975	hmg-5	0.108386	Moderately variant	Non-metabolic gene
WBGene00001976	hmg-11	0.1748	Highly variant	Non-metabolic gene
WBGene00001977	hmg-12	0.238355	Highly variant	Non-metabolic gene
WBGene00001978	hmp-1	0.067875	Moderately variant	Non-metabolic gene
WBGene00001979	hmp-2	0.0407591	Moderately variant	Non-metabolic gene
WBGene00001980	hmr-1	0.0898755	Moderately variant	Non-metabolic gene
WBGene00001981	hnd-1	Lowly expressed	Lowly expressed	Non-metabolic gene
WBGene00001983	hoe-1	0.08427	Moderately variant	Non-metabolic gene
WBGene00001984	hog-1	0.335466	Highly variant	Non-metabolic gene
WBGene00001985	hop-1	0.368206	Highly variant	Non-metabolic gene
WBGene00001986	hot-1	0.0699773	Moderately variant	Non-metabolic gene
WBGene00001987	hot-2	0.251292	Highly variant	Non-metabolic gene
WBGene00001988	hot-3	0.428904	Highly variant	Non-metabolic gene
WBGene00001989	hot-4	0.120966	Moderately variant	Non-metabolic gene
WBGene00001990	hot-5	0.219397	Highly variant	Non-metabolic gene
WBGene00001991	hot-6	0.0710979	Moderately variant	Non-metabolic gene
WBGene00001992	hot-7	0.285367	Highly variant	Non-metabolic gene
WBGene00001993	hpd-1	0.0137318	Moderately variant	iCEL1314 gene	AMINO ACID	PHE METABOLISM;TYR	PHE;TYR	PHE;TYR
WBGene00001994	hpk-1	0.153564	Moderately variant	Non-metabolic gene
WBGene00001995	hpl-1	0.0284454	Moderately variant	Non-metabolic gene
WBGene00001996	hpl-2	0.000668094	Moderately variant	Non-metabolic gene
WBGene00001997	hpr-9	0.0822882	Moderately variant	Non-metabolic gene
WBGene00001998	hpr-17	0.177707	Highly variant	Non-metabolic gene
WBGene00001999	hrpa-1	0.0151306	Moderately variant	Non-metabolic gene
WBGene00002000	hrpr-1	0.00407665	Moderately variant	Non-metabolic gene
WBGene00002001	hars-1	0.000919266	Moderately variant	iCEL1314 gene	OTHER	AMINOACYL-TRNA BIOSYNTHESIS	AMINOACYL-TRNA BIOSYNTHESIS	AMINOACYL-TRNA BIOSYNTHESIS
WBGene00002003	hse-5	0.0233092	Moderately variant	Other metabolic gene
WBGene00002004	hsf-1	0.0217693	Moderately variant	Non-metabolic gene
WBGene00002005	hsp-1	0.00719557	Moderately variant	Non-metabolic gene
WBGene00002007	hsp-3	0.0567245	Moderately variant	Non-metabolic gene
WBGene00002008	hsp-4	0.117283	Moderately variant	Non-metabolic gene
WBGene00002010	hsp-6	0.0245777	Moderately variant	iCEL1314 gene	OTHER	OTHER	OTHER	OTHER
WBGene00002011	hsp-12.2	0.0945889	Moderately variant	Non-metabolic gene
WBGene00002012	hsp-12.3	0.474567	Highly variant	Non-metabolic gene
WBGene00002013	hsp-12.6	0.776961	Highly variant	Non-metabolic gene
WBGene00002015	hsp-16.1	0.475413	Highly variant	Non-metabolic gene
WBGene00002016	hsp-16.2	0.566398	Highly variant	Non-metabolic gene
WBGene00002017	hsp-16.11	0.47542	Highly variant	Non-metabolic gene
WBGene00002018	hsp-16.41	0.505591	Highly variant	Non-metabolic gene
WBGene00002019	hsp-16.48	0.417778	Highly variant	Non-metabolic gene
WBGene00002020	hsp-16.49	0.417669	Highly variant	Non-metabolic gene
WBGene00002021	hsp-17	0.0776181	Moderately variant	Non-metabolic gene
WBGene00002023	hsp-25	0.00430378	Moderately variant	Non-metabolic gene
WBGene00002024	hsp-43	0.270047	Highly variant	Non-metabolic gene
WBGene00002025	hsp-60	0.0370713	Moderately variant	Non-metabolic gene
WBGene00002026	hsp-70	0.594852	Highly variant	Non-metabolic gene
WBGene00002027	hsr-9	0.0374994	Moderately variant	Non-metabolic gene
WBGene00002028	hst-1	0.0035643	Moderately variant	Other metabolic gene
WBGene00002029	hst-2	0.00232175	Moderately variant	Other metabolic gene
WBGene00002030	hst-3.1	0.116244	Moderately variant	Other metabolic gene
WBGene00002031	hst-6	0.0571803	Moderately variant	Other metabolic gene
WBGene00002032	htp-1	0.687	Highly variant	Non-metabolic gene
WBGene00002033	htp-2	0.682327	Highly variant	Non-metabolic gene
WBGene00002034	htp-3	0.569721	Highly variant	Non-metabolic gene
WBGene00002035	hum-1	0.0689509	Moderately variant	Non-metabolic gene
WBGene00002036	hum-2	0.0596378	Moderately variant	Non-metabolic gene
WBGene00002037	hum-4	0.136965	Moderately variant	Non-metabolic gene
WBGene00002038	hum-5	0.0141475	Moderately variant	Non-metabolic gene
WBGene00002039	hum-6	0.202756	Highly variant	Non-metabolic gene
WBGene00002040	hum-7	0.0413338	Moderately variant	Non-metabolic gene
WBGene00002041	hum-8	0.0440248	Moderately variant	Non-metabolic gene
WBGene00002042	hus-1	0.0514925	Moderately variant	Non-metabolic gene
WBGene00002043	hyl-1	0.0840314	Moderately variant	iCEL1314 gene	LIPIDS	SPHINGOLIPID METABOLISM	SPHINGOLIPID METABOLISM	SPHINGOLIPID METABOLISM
WBGene00002044	hyl-2	0.00334847	Moderately variant	iCEL1314 gene	LIPIDS	SPHINGOLIPID METABOLISM	SPHINGOLIPID METABOLISM	SPHINGOLIPID METABOLISM
WBGene00002045	icd-1	0.00233193	Moderately variant	Non-metabolic gene
WBGene00002046	icln-1	0.00157838	Moderately variant	Non-metabolic gene
WBGene00002047	icp-1	0.0550858	Moderately variant	Non-metabolic gene
WBGene00002048	ida-1	0.440735	Highly variant	Non-metabolic gene
WBGene00002050	ifa-1	0.166813	Moderately variant	Non-metabolic gene
WBGene00002051	ifa-3	0.18904	Highly variant	Non-metabolic gene
WBGene00002052	ifa-4	0.112817	Moderately variant	Non-metabolic gene
WBGene00002053	ifb-1	0.116967	Moderately variant	Non-metabolic gene
WBGene00002054	ifb-2	0.111027	Moderately variant	Non-metabolic gene
WBGene00002055	ifc-1	0.236422	Highly variant	Non-metabolic gene
WBGene00002056	ifc-2	0.105213	Moderately variant	Non-metabolic gene
WBGene00002057	ifd-1	0.122524	Moderately variant	Non-metabolic gene
WBGene00002058	ifd-2	0.0896843	Moderately variant	Non-metabolic gene
WBGene00002060	ife-2	0.0190879	Moderately variant	Non-metabolic gene
WBGene00002061	ife-3	0.0231506	Moderately variant	Non-metabolic gene
WBGene00002062	ife-4	0.00269724	Moderately variant	Non-metabolic gene
WBGene00002063	ife-5	0.150373	Moderately variant	Non-metabolic gene
WBGene00002064	iff-1	0.552877	Highly variant	Non-metabolic gene
WBGene00002065	iff-2	0.02142	Moderately variant	Non-metabolic gene
WBGene00002066	ifg-1	0.00132519	Moderately variant	Non-metabolic gene
WBGene00002067	ifp-1	0.0369525	Moderately variant	Non-metabolic gene
WBGene00002068	ify-1	0.104762	Moderately variant	Non-metabolic gene
WBGene00002069	ikb-1	0.114183	Moderately variant	Non-metabolic gene
WBGene00002070	ile-1	0.0763486	Moderately variant	Non-metabolic gene
WBGene00002071	ile-2	0.0190343	Moderately variant	Non-metabolic gene
WBGene00002072	ima-1	0.0126321	Moderately variant	Non-metabolic gene
WBGene00002073	ima-2	0.0657683	Moderately variant	Non-metabolic gene
WBGene00002074	ima-3	0.0274148	Moderately variant	Non-metabolic gene
WBGene00002075	imb-1	0	Invariant	Non-metabolic gene
WBGene00002076	imb-2	0	Invariant	Non-metabolic gene
WBGene00002077	imb-3	0.0218394	Moderately variant	Non-metabolic gene
WBGene00002078	xpo-1	0.117014	Moderately variant	Non-metabolic gene
WBGene00002079	xpo-2	0.0171865	Moderately variant	Non-metabolic gene
WBGene00002080	xpo-3	0.0133757	Moderately variant	Non-metabolic gene
WBGene00002081	ina-1	0.0290307	Moderately variant	Non-metabolic gene
WBGene00002084	ins-1	0.4572	Highly variant	Non-metabolic gene
WBGene00002085	ins-2	0.997339	Highly variant	Non-metabolic gene
WBGene00002086	ins-3	0.284771	Highly variant	Non-metabolic gene
WBGene00002087	ins-4	0.307826	Highly variant	Non-metabolic gene
WBGene00002088	ins-5	0.413208	Highly variant	Non-metabolic gene
WBGene00002089	ins-6	0.0446842	Moderately variant	Non-metabolic gene
WBGene00002090	ins-7	0.215008	Highly variant	Non-metabolic gene
WBGene00002091	ins-8	Lowly expressed	Lowly expressed	Non-metabolic gene
WBGene00002092	ins-9	0.329394	Highly variant	Non-metabolic gene
WBGene00002093	ins-10	0.458055	Highly variant	Non-metabolic gene
WBGene00002094	ins-11	0.716608	Highly variant	Non-metabolic gene
WBGene00002095	ins-12	0.264967	Highly variant	Non-metabolic gene
WBGene00002096	ins-13	0.774163	Highly variant	Non-metabolic gene
WBGene00002097	ins-14	0.31262	Highly variant	Non-metabolic gene
WBGene00002098	ins-15	Lowly expressed	Lowly expressed	Non-metabolic gene
WBGene00002099	ins-16	0.527101	Highly variant	Non-metabolic gene
WBGene00002100	ins-17	0.386997	Highly variant	Non-metabolic gene
WBGene00002101	ins-18	0.446955	Highly variant	Non-metabolic gene
WBGene00002102	ins-19	Lowly expressed	Lowly expressed	Non-metabolic gene
WBGene00002103	ins-20	1.15484	Highly variant	Non-metabolic gene
WBGene00002104	ins-21	0.335932	Highly variant	Non-metabolic gene
WBGene00002105	ins-22	0.133365	Moderately variant	Non-metabolic gene
WBGene00002106	ins-23	0.353333	Highly variant	Non-metabolic gene
WBGene00002107	ins-24	0.223447	Highly variant	Non-metabolic gene
WBGene00002108	ins-25	0.13012	Moderately variant	Non-metabolic gene
WBGene00002109	ins-26	0.246699	Highly variant	Non-metabolic gene
WBGene00002110	ins-27	0.125876	Moderately variant	Non-metabolic gene
WBGene00002111	ins-28	0.0783947	Moderately variant	Non-metabolic gene
WBGene00002113	ins-30	0.370839	Highly variant	Non-metabolic gene
WBGene00002114	ins-31	1.11422	Highly variant	Non-metabolic gene
WBGene00002115	ins-32	Lowly expressed	Lowly expressed	Non-metabolic gene
WBGene00002116	ins-33	0.291194	Highly variant	Non-metabolic gene
WBGene00002117	ins-34	0.750468	Highly variant	Non-metabolic gene
WBGene00002118	ins-35	0.319319	Highly variant	Non-metabolic gene
WBGene00002120	ins-37	0.770114	Highly variant	Non-metabolic gene
WBGene00002123	inx-1	0.111242	Moderately variant	Non-metabolic gene
WBGene00002124	inx-2	0.611318	Highly variant	Non-metabolic gene
WBGene00002125	inx-3	0.314879	Highly variant	Non-metabolic gene
WBGene00002127	inx-5	0.0892775	Moderately variant	Non-metabolic gene
WBGene00002128	inx-6	0.278432	Highly variant	Non-metabolic gene
WBGene00002129	inx-7	0.165793	Moderately variant	Non-metabolic gene
WBGene00002130	inx-8	0.743614	Highly variant	Non-metabolic gene
WBGene00002131	inx-9	0.482575	Highly variant	Non-metabolic gene
WBGene00002132	inx-10	0.117468	Moderately variant	Non-metabolic gene
WBGene00002133	inx-11	0.220024	Highly variant	Non-metabolic gene
WBGene00002134	inx-12	0.0982734	Moderately variant	Non-metabolic gene
WBGene00002135	inx-13	0.0907152	Moderately variant	Non-metabolic gene
WBGene00002136	inx-14	0.304468	Highly variant	Non-metabolic gene
WBGene00002137	inx-15	0.0216049	Moderately variant	Non-metabolic gene
WBGene00002138	inx-16	0.0233107	Moderately variant	Non-metabolic gene
WBGene00002139	inx-17	0.0320819	Moderately variant	Non-metabolic gene
WBGene00002140	inx-18	0.169563	Highly variant	Non-metabolic gene
WBGene00002141	inx-19	0.32806	Highly variant	Non-metabolic gene
WBGene00002142	inx-20	0.296008	Highly variant	Non-metabolic gene
WBGene00002143	inx-21	0.449801	Highly variant	Non-metabolic gene
WBGene00002144	inx-22	0.406975	Highly variant	Non-metabolic gene
WBGene00002146	ipp-5	0.0459102	Moderately variant	iCEL1314 gene	OTHER	INOSITOL PHOSPHATE METABOLISM	INOSITOL PHOSPHATE METABOLISM	INOSITOL PHOSPHATE METABOLISM
WBGene00002147	ire-1	0.0010465	Moderately variant	Non-metabolic gene
WBGene00002148	gon-14	0.0117249	Moderately variant	Non-metabolic gene
WBGene00002149	irk-1	0.153353	Moderately variant	Non-metabolic gene
WBGene00002150	irk-2	0.0490973	Moderately variant	Non-metabolic gene
WBGene00002151	irk-3	0.226277	Highly variant	Non-metabolic gene
WBGene00002152	iars-1	0.0017241	Moderately variant	iCEL1314 gene	OTHER	AMINOACYL-TRNA BIOSYNTHESIS	AMINOACYL-TRNA BIOSYNTHESIS	AMINOACYL-TRNA BIOSYNTHESIS
WBGene00002153	iars-2	0.0120142	Moderately variant	iCEL1314 gene	OTHER	AMINOACYL-TRNA BIOSYNTHESIS	AMINOACYL-TRNA BIOSYNTHESIS	AMINOACYL-TRNA BIOSYNTHESIS
WBGene00002162	isp-1	0.010011	Moderately variant	iCEL1314 gene	ENERGY	ETC	ETC-COMPLEX III	ETC-COMPLEX III
WBGene00002163	ist-1	0.373744	Highly variant	Non-metabolic gene
WBGene00002169	isw-1	0.0290725	Moderately variant	Non-metabolic gene
WBGene00002173	itr-1	0.0332299	Moderately variant	Non-metabolic gene
WBGene00002174	itx-1	0.037888	Moderately variant	Non-metabolic gene
WBGene00002175	jac-1	0.0545312	Moderately variant	Non-metabolic gene
WBGene00002176	jip-1	0.322542	Highly variant	Non-metabolic gene
WBGene00002177	jkk-1	0.293556	Highly variant	Non-metabolic gene
WBGene00002178	jnk-1	0.28238	Highly variant	Non-metabolic gene
WBGene00002179	jph-1	0.0300171	Moderately variant	Non-metabolic gene
WBGene00002180	jtr-1	0.019368	Moderately variant	Non-metabolic gene
WBGene00002181	kal-1	0.222063	Highly variant	Non-metabolic gene
WBGene00002182	kap-1	0.0382788	Moderately variant	Non-metabolic gene
WBGene00002183	kat-1	0.112469	Moderately variant	iCEL1314 gene	LIPIDS	FATTY ACID BIOSYNTHESIS;FATTY ACID DEGRADATION;STEROID METABOLISM	BIOSYNTHESIS OF BILE ACID-LIKE MOLECULES;FATTY ACID BIOSYNTHESIS;MITOCHONDRIAL FATTY ACID DEGRADATION	BIOSYNTHESIS OF BILE ACID-LIKE MOLECULES;FATTY ACID BIOSYNTHESIS OTHER;MITOCHONDRIAL FATTY ACID DEGRADATION
WBGene00002184	kel-1	0.146888	Moderately variant	Non-metabolic gene
WBGene00002185	kel-3	0.00326263	Moderately variant	Non-metabolic gene
WBGene00002186	kel-10	1.11192	Highly variant	Non-metabolic gene
WBGene00002187	kgb-1	0.0133758	Moderately variant	Non-metabolic gene
WBGene00002188	kgb-2	0.304617	Highly variant	Non-metabolic gene
WBGene00002189	kin-1	0.0966131	Moderately variant	Non-metabolic gene
WBGene00002190	kin-2	0.0410847	Moderately variant	Non-metabolic gene
WBGene00002191	kin-3	0	Invariant	Non-metabolic gene
WBGene00002192	kin-4	0.0572617	Moderately variant	Non-metabolic gene
WBGene00002193	kin-5	1.09709	Highly variant	Non-metabolic gene
WBGene00002195	kin-9	0.394503	Highly variant	Non-metabolic gene
WBGene00002196	kin-10	0	Invariant	Non-metabolic gene
WBGene00002198	kin-14	0.282548	Highly variant	Non-metabolic gene
WBGene00002199	kin-15	0.385436	Highly variant	Non-metabolic gene
WBGene00002200	kin-16	0.273393	Highly variant	Non-metabolic gene
WBGene00002201	kin-18	0.0183459	Moderately variant	Non-metabolic gene
WBGene00002202	kin-19	0	Invariant	Non-metabolic gene
WBGene00002203	kin-20	0.157611	Moderately variant	Non-metabolic gene
WBGene00002204	kin-21	Lowly expressed	Lowly expressed	Non-metabolic gene
WBGene00002206	kin-24	1.19191	Highly variant	Non-metabolic gene
WBGene00002207	sid-3	0.0828979	Moderately variant	Non-metabolic gene
WBGene00002208	kin-26	1.094	Highly variant	Non-metabolic gene
WBGene00002210	kin-29	0.0153467	Moderately variant	Non-metabolic gene
WBGene00002211	kin-30	0.144651	Moderately variant	Non-metabolic gene
WBGene00002213	kin-32	0.0291326	Moderately variant	Non-metabolic gene
WBGene00002214	klc-1	0.245511	Highly variant	Non-metabolic gene
WBGene00002215	klc-2	0.0260826	Moderately variant	Non-metabolic gene
WBGene00002216	klp-3	0.0309681	Moderately variant	Non-metabolic gene
WBGene00002217	klp-4	0.056359	Moderately variant	Non-metabolic gene
WBGene00002219	klp-7	0.0176062	Moderately variant	Non-metabolic gene
WBGene00002220	gcc-1	0.0575188	Moderately variant	Non-metabolic gene
WBGene00002222	klp-11	0.345629	Highly variant	Non-metabolic gene
WBGene00002224	klp-13	0.168371	Moderately variant	Non-metabolic gene
WBGene00002225	klp-15	0.0630765	Moderately variant	Non-metabolic gene
WBGene00002226	klp-16	0.012281	Moderately variant	Non-metabolic gene
WBGene00002227	klp-17	0.743038	Highly variant	Non-metabolic gene
WBGene00002228	klp-18	0.0900211	Moderately variant	Non-metabolic gene
WBGene00002229	klp-19	0.0379537	Moderately variant	Non-metabolic gene
WBGene00002230	klp-20	0.0459264	Moderately variant	Non-metabolic gene
WBGene00002231	knl-1	0.0450209	Moderately variant	Non-metabolic gene
WBGene00002232	kpc-1	0.0650759	Moderately variant	Non-metabolic gene
WBGene00002233	kqt-1	0.280412	Highly variant	Non-metabolic gene
WBGene00002234	kqt-2	0.0212326	Moderately variant	Non-metabolic gene
WBGene00002235	kqt-3	0.0155521	Moderately variant	Non-metabolic gene
WBGene00002238	kars-1	0.00731524	Moderately variant	iCEL1314 gene	OTHER	AMINOACYL-TRNA BIOSYNTHESIS	AMINOACYL-TRNA BIOSYNTHESIS	AMINOACYL-TRNA BIOSYNTHESIS
WBGene00002239	ksr-1	0.0397238	Moderately variant	Non-metabolic gene
WBGene00002240	ksr-2	0.100382	Moderately variant	Non-metabolic gene
WBGene00002241	kup-1	0.00269285	Moderately variant	Non-metabolic gene
WBGene00002242	kvs-1	0.170625	Highly variant	Non-metabolic gene
WBGene00002243	lad-2	0.275062	Highly variant	Non-metabolic gene
WBGene00002244	laf-1	0.0339143	Moderately variant	Non-metabolic gene
WBGene00002245	lag-1	0.0325977	Moderately variant	Non-metabolic gene
WBGene00002246	lag-2	0.77264	Highly variant	Non-metabolic gene
WBGene00002247	lam-1	0.00737174	Moderately variant	Non-metabolic gene
WBGene00002248	lam-3	0.320827	Highly variant	Non-metabolic gene
WBGene00002249	lap-1	0.0275126	Moderately variant	iCEL1314 gene	AMINO ACID;ROS	CYS AND MET METABOLISM;GLUTATHIONE METABOLISM;GLY, SER AND THR METABOLISM	CYS;GLUTATHIONE METABOLISM;GLY AND THR	CYS;GLUTATHIONE METABOLISM;GLY AND THR OTHER
WBGene00002250	lap-2	0.0150015	Moderately variant	iCEL1314 gene	AMINO ACID;ROS	CYS AND MET METABOLISM;GLUTATHIONE METABOLISM;GLY, SER AND THR METABOLISM	CYS;GLUTATHIONE METABOLISM;GLY AND THR	CYS;GLUTATHIONE METABOLISM;GLY AND THR OTHER
WBGene00002251	lat-1	0.0412124	Moderately variant	Non-metabolic gene
WBGene00002252	lat-2	0.159879	Moderately variant	Non-metabolic gene
WBGene00002254	lbp-2	0.0507028	Moderately variant	Non-metabolic gene
WBGene00002255	lbp-3	0.00912187	Moderately variant	Non-metabolic gene
WBGene00002256	lbp-4	0.0368534	Moderately variant	Non-metabolic gene
WBGene00002257	lbp-5	0.0619501	Moderately variant	Non-metabolic gene
WBGene00002258	lbp-6	0.0971599	Moderately variant	Non-metabolic gene
WBGene00002259	lbp-7	0.149264	Moderately variant	Non-metabolic gene
WBGene00002260	lbp-8	0.298711	Highly variant	Non-metabolic gene
WBGene00002261	ldb-1	0.13085	Moderately variant	Non-metabolic gene
WBGene00002262	ldh-1	0.0219675	Moderately variant	iCEL1314 gene	CARBOHYDRATE	GLYCOLYSIS/GLUCONEOGENESIS;ORGANIC ACIDS	GLYCOLYSIS/GLUCONEOGENESIS;PYRUVATE METABOLISM	GLYCOLYSIS/GLUCONEOGENESIS;PYRUVATE METABOLISM
WBGene00002264	lec-1	0.00664874	Moderately variant	Non-metabolic gene
WBGene00002265	lec-2	0.180743	Highly variant	Non-metabolic gene
WBGene00002266	lec-3	0.194727	Highly variant	Non-metabolic gene
WBGene00002267	lec-4	0.0529979	Moderately variant	Non-metabolic gene
WBGene00002268	lec-5	0.0202671	Moderately variant	Non-metabolic gene
WBGene00002269	lec-6	0.00599476	Moderately variant	Non-metabolic gene
WBGene00002270	lec-7	0.610578	Highly variant	Non-metabolic gene
WBGene00002271	lec-8	0.0367638	Moderately variant	Non-metabolic gene
WBGene00002272	lec-9	0.040475	Moderately variant	Non-metabolic gene
WBGene00002273	lec-10	0.0435018	Moderately variant	Non-metabolic gene
WBGene00002274	lec-11	0.132934	Moderately variant	Non-metabolic gene
WBGene00002275	lem-2	0.126577	Moderately variant	Non-metabolic gene
WBGene00002276	lem-3	0.0340051	Moderately variant	Non-metabolic gene
WBGene00002278	lep-2	0.0298202	Moderately variant	Non-metabolic gene
WBGene00002280	let-2	0.00968513	Moderately variant	Non-metabolic gene
WBGene00002282	let-4	0.484338	Highly variant	Non-metabolic gene
WBGene00002295	let-19	0.147871	Moderately variant	Non-metabolic gene
WBGene00002297	ect-2	0.068059	Moderately variant	Non-metabolic gene
WBGene00002299	let-23	0.138678	Moderately variant	Non-metabolic gene
WBGene00002324	let-49	0.0061625	Moderately variant	Non-metabolic gene
WBGene00002335	let-60	0.0184536	Moderately variant	Non-metabolic gene
WBGene00002344	let-70	0	Invariant	Non-metabolic gene
WBGene00002348	myo-1	0.189933	Highly variant	Non-metabolic gene
WBGene00002363	let-92	0	Invariant	Non-metabolic gene
WBGene00002368	let-99	0.251165	Highly variant	Non-metabolic gene
WBGene00002393	lpr-1	0.472753	Highly variant	Non-metabolic gene
WBGene00002497	let-268	0.0638852	Moderately variant	iCEL1314 gene	OTHER	COLLAGEN BIOSYNTHESIS	COLLAGEN BIOSYNTHESIS	COLLAGEN BIOSYNTHESIS
WBGene00002583	let-363	0.0203827	Moderately variant	Non-metabolic gene
WBGene00002601	let-381	0.260884	Highly variant	Non-metabolic gene
WBGene00002632	let-413	0.0162425	Moderately variant	Non-metabolic gene
WBGene00002637	let-418	0.0741539	Moderately variant	Non-metabolic gene
WBGene00002696	let-504	0.00779794	Moderately variant	Non-metabolic gene
WBGene00002804	let-630	0.0109131	Moderately variant	Non-metabolic gene
WBGene00002827	let-653	0.433891	Highly variant	Non-metabolic gene
WBGene00002845	let-711	0.0104891	Moderately variant	Non-metabolic gene
WBGene00002850	let-716	0.0108618	Moderately variant	Non-metabolic gene
WBGene00002879	let-754	0.463993	Highly variant	iCEL1314 gene	NUCLEOTIDE	PURINE METABOLISM	PURINE METABOLISM	PURINE METABOLISM
WBGene00002881	let-756	0.323756	Highly variant	Non-metabolic gene
WBGene00002915	let-805	0.155816	Moderately variant	Non-metabolic gene
WBGene00002957	let-858	0	Invariant	Non-metabolic gene
WBGene00002974	lev-1	0.030494	Moderately variant	Non-metabolic gene
WBGene00002975	lev-8	0.0263385	Moderately variant	Non-metabolic gene
WBGene00002976	lev-9	0.107221	Moderately variant	Non-metabolic gene
WBGene00002977	lev-10	0.0753921	Moderately variant	Non-metabolic gene
WBGene00002978	lev-11	0.0120494	Moderately variant	Non-metabolic gene
WBGene00002979	lfe-2	0.0769737	Moderately variant	iCEL1314 gene	OTHER	INOSITOL PHOSPHATE METABOLISM	INOSITOL PHOSPHATE METABOLISM	INOSITOL PHOSPHATE METABOLISM
WBGene00002980	lgg-1	0.248384	Highly variant	Non-metabolic gene
WBGene00002981	lgg-2	0.546305	Highly variant	Non-metabolic gene
WBGene00002982	lgg-3	0.0399029	Moderately variant	Non-metabolic gene
WBGene00002983	lgx-1	0.511292	Highly variant	Other metabolic gene
WBGene00002985	lig-1	0.0223273	Moderately variant	Non-metabolic gene
WBGene00002986	lig-4	0.00285209	Moderately variant	Non-metabolic gene
WBGene00002987	lim-4	0.40614	Highly variant	Non-metabolic gene
WBGene00002988	lim-6	0.166932	Moderately variant	Non-metabolic gene
WBGene00002989	lim-7	0.234736	Highly variant	Non-metabolic gene
WBGene00002990	lin-1	0.0789948	Moderately variant	Non-metabolic gene
WBGene00002991	lin-2	0.0317254	Moderately variant	Non-metabolic gene
WBGene00002992	lin-3	0.0296737	Moderately variant	Non-metabolic gene
WBGene00002994	lin-5	0.018505	Moderately variant	Non-metabolic gene
WBGene00002996	lin-7	0.0115613	Moderately variant	Non-metabolic gene
WBGene00002997	lin-8	0.135313	Moderately variant	Non-metabolic gene
WBGene00002998	lin-9	0.00347635	Moderately variant	Non-metabolic gene
WBGene00002999	lin-10	0.0139476	Moderately variant	Non-metabolic gene
WBGene00003000	lin-11	0.272247	Highly variant	Non-metabolic gene
WBGene00003001	lin-12	0.125657	Moderately variant	Non-metabolic gene
WBGene00003002	lin-13	0.0617083	Moderately variant	Non-metabolic gene
WBGene00003003	lin-14	0.415235	Highly variant	Non-metabolic gene
WBGene00003006	lin-17	0.0250384	Moderately variant	Non-metabolic gene
WBGene00003007	lin-18	0.0390146	Moderately variant	Non-metabolic gene
WBGene00003008	lin-22	0.217124	Highly variant	Non-metabolic gene
WBGene00003009	lin-23	0.00675878	Moderately variant	Non-metabolic gene
WBGene00003010	lin-24	0.21874	Highly variant	Non-metabolic gene
WBGene00003011	lin-25	0.15834	Moderately variant	Non-metabolic gene
WBGene00003012	lin-26	0.0847743	Moderately variant	Non-metabolic gene
WBGene00003014	lin-28	0.711433	Highly variant	Non-metabolic gene
WBGene00003015	lin-29	0.35077	Highly variant	Non-metabolic gene
WBGene00003017	lin-31	0.196623	Highly variant	Non-metabolic gene
WBGene00003018	lin-32	0.625052	Highly variant	Non-metabolic gene
WBGene00003019	lin-33	0.152197	Moderately variant	Non-metabolic gene
WBGene00003020	lin-35	0.0251457	Moderately variant	Non-metabolic gene
WBGene00003021	lin-36	0.00904418	Moderately variant	Non-metabolic gene
WBGene00003022	lin-37	0.0058556	Moderately variant	Non-metabolic gene
WBGene00003024	lin-39	0.154451	Moderately variant	Non-metabolic gene
WBGene00003025	lin-40	0.052446	Moderately variant	Non-metabolic gene
WBGene00003026	lin-41	0.316712	Highly variant	Non-metabolic gene
WBGene00003029	lin-44	0.0789609	Moderately variant	Non-metabolic gene
WBGene00003030	lin-45	0.0273385	Moderately variant	Non-metabolic gene
WBGene00003031	lin-46	0.349275	Highly variant	iCEL1314 gene	OTHER	MOLYBDENUM COFACTOR BIOSYNTHESIS	MOLYBDENUM COFACTOR BIOSYNTHESIS	MOLYBDENUM COFACTOR BIOSYNTHESIS
WBGene00003033	lin-48	0.279719	Highly variant	Non-metabolic gene
WBGene00003034	lin-49	0.0447047	Moderately variant	Non-metabolic gene
WBGene00003035	lin-52	0.0151649	Moderately variant	Non-metabolic gene
WBGene00003036	lin-53	0.0285519	Moderately variant	Non-metabolic gene
WBGene00003037	lin-54	0.00214032	Moderately variant	Non-metabolic gene
WBGene00003038	lin-56	0.0535785	Moderately variant	Non-metabolic gene
WBGene00003040	lin-59	0.2029	Highly variant	iCEL1314 gene	OTHER	OTHER	OTHER	OTHER
WBGene00003041	lin-61	0.0088734	Moderately variant	Non-metabolic gene
WBGene00003043	lip-1	0.159259	Moderately variant	Non-metabolic gene
WBGene00003044	lir-1	0.00987149	Moderately variant	Non-metabolic gene
WBGene00003045	lir-2	0.0321999	Moderately variant	Non-metabolic gene
WBGene00003046	lir-3	0.1087	Moderately variant	Non-metabolic gene
WBGene00003047	lis-1	0	Invariant	iCEL1314 gene	LIPIDS	ETHER LIPID METABOLISM	ETHER LIPID METABOLISM	ETHER LIPID METABOLISM
WBGene00003048	lit-1	0.0893415	Moderately variant	Non-metabolic gene
WBGene00003052	lmn-1	0.120873	Moderately variant	Non-metabolic gene
WBGene00003053	lmp-1	0.0124291	Moderately variant	Non-metabolic gene
WBGene00003055	lon-1	0.182858	Highly variant	Non-metabolic gene
WBGene00003056	lon-2	0.00213193	Moderately variant	Non-metabolic gene
WBGene00003057	lon-3	0.642292	Highly variant	Non-metabolic gene
WBGene00003058	lov-1	Lowly expressed	Lowly expressed	Non-metabolic gene
WBGene00003059	lpd-2	0.00390449	Moderately variant	Non-metabolic gene
WBGene00003061	lpd-5	0.00427673	Moderately variant	iCEL1314 gene	ENERGY	ETC	ETC-COMPLEX I	ETC-COMPLEX I
WBGene00003062	lpd-6	0.0389064	Moderately variant	Non-metabolic gene
WBGene00003063	lpd-7	0.0859142	Moderately variant	Non-metabolic gene
WBGene00003064	nfu-1	0.00879484	Moderately variant	Non-metabolic gene
WBGene00003065	lpd-9	1.53257e-05	Moderately variant	Other metabolic gene
WBGene00003066	lpl-1	0.00311545	Moderately variant	Non-metabolic gene
WBGene00003068	lrk-1	0.025524	Moderately variant	Non-metabolic gene
WBGene00003071	lrp-1	0.192193	Highly variant	Non-metabolic gene
WBGene00003072	lrp-2	0.0901556	Moderately variant	Non-metabolic gene
WBGene00003073	lars-1	0.0488792	Moderately variant	iCEL1314 gene	OTHER	AMINOACYL-TRNA BIOSYNTHESIS	AMINOACYL-TRNA BIOSYNTHESIS	AMINOACYL-TRNA BIOSYNTHESIS
WBGene00003074	lars-2	0.0141353	Moderately variant	iCEL1314 gene	OTHER	AMINOACYL-TRNA BIOSYNTHESIS	AMINOACYL-TRNA BIOSYNTHESIS	AMINOACYL-TRNA BIOSYNTHESIS
WBGene00003075	lrx-1	0.522714	Highly variant	Non-metabolic gene
WBGene00003076	lsm-1	0.0321005	Moderately variant	Non-metabolic gene
WBGene00003077	lsm-3	0.00311824	Moderately variant	Non-metabolic gene
WBGene00003078	lsm-4	0.00448267	Moderately variant	Non-metabolic gene
WBGene00003079	lsm-5	0	Invariant	Non-metabolic gene
WBGene00003081	lsm-7	0.00793835	Moderately variant	Non-metabolic gene
WBGene00003082	lsm-8	0.00192755	Moderately variant	Non-metabolic gene
WBGene00003083	lst-1	0.096321	Moderately variant	Non-metabolic gene
WBGene00003084	lst-2	0.0445343	Moderately variant	Non-metabolic gene
WBGene00003085	ccar-1	0	Invariant	Non-metabolic gene
WBGene00003086	lst-4	0.0705011	Moderately variant	Non-metabolic gene
WBGene00003087	lsy-2	0.112954	Moderately variant	Non-metabolic gene
WBGene00003089	ltd-1	0.164089	Moderately variant	Non-metabolic gene
WBGene00003090	lys-1	0.078526	Moderately variant	Other metabolic gene
WBGene00003091	lys-2	0.113438	Moderately variant	Other metabolic gene
WBGene00003092	lys-3	1.01659	Highly variant	Other metabolic gene
WBGene00003093	lys-4	0.199343	Highly variant	Other metabolic gene
WBGene00003094	lys-5	0.156561	Moderately variant	Other metabolic gene
WBGene00003095	lys-6	0.181193	Highly variant	Other metabolic gene
WBGene00003096	lys-7	0.528545	Highly variant	Other metabolic gene
WBGene00003097	lys-8	0.0217298	Moderately variant	Other metabolic gene
WBGene00003098	lys-9	Lowly expressed	Lowly expressed	Other metabolic gene
WBGene00003099	lys-10	0.356022	Highly variant	Other metabolic gene
WBGene00003100	mab-3	0.61482	Highly variant	Non-metabolic gene
WBGene00003102	mab-5	0.167554	Moderately variant	Non-metabolic gene
WBGene00003104	mab-7	0.608888	Highly variant	Non-metabolic gene
WBGene00003106	mab-9	0.298729	Highly variant	Non-metabolic gene
WBGene00003107	mab-10	0.508455	Highly variant	Non-metabolic gene
WBGene00003111	mab-20	0.26971	Highly variant	Non-metabolic gene
WBGene00003112	mab-21	0.12768	Moderately variant	Non-metabolic gene
WBGene00003114	mab-23	Lowly expressed	Lowly expressed	Non-metabolic gene
WBGene00003119	mac-1	0.00555221	Moderately variant	Non-metabolic gene
WBGene00003123	mag-1	0.00863571	Moderately variant	Non-metabolic gene
WBGene00003124	mai-1	0.0570806	Moderately variant	Other metabolic gene
WBGene00003129	map-1	0.000209333	Moderately variant	Non-metabolic gene
WBGene00003130	map-2	0.00159544	Moderately variant	Non-metabolic gene
WBGene00003132	mat-1	0.00541345	Moderately variant	Non-metabolic gene
WBGene00003133	mat-2	0.0180059	Moderately variant	Non-metabolic gene
WBGene00003134	mat-3	0.0124415	Moderately variant	Non-metabolic gene
WBGene00003136	mau-2	0.0173643	Moderately variant	Non-metabolic gene
WBGene00003142	mau-8	0.0107199	Moderately variant	Non-metabolic gene
WBGene00003143	max-1	0.285637	Highly variant	Non-metabolic gene
WBGene00003144	max-2	0.0786528	Moderately variant	Non-metabolic gene
WBGene00003148	mbf-1	0.00205092	Moderately variant	Non-metabolic gene
WBGene00003149	mbk-1	0.0563635	Moderately variant	Non-metabolic gene
WBGene00003150	mbk-2	0.084725	Moderately variant	Non-metabolic gene
WBGene00003151	mca-1	0.151259	Moderately variant	Non-metabolic gene
WBGene00003153	mca-3	0.0330928	Moderately variant	Non-metabolic gene
WBGene00003154	mcm-2	0.0699473	Moderately variant	Non-metabolic gene
WBGene00003155	mcm-3	0.115895	Moderately variant	Non-metabolic gene
WBGene00003156	mcm-4	0.0521423	Moderately variant	Non-metabolic gene
WBGene00003157	mcm-5	0.12514	Moderately variant	Non-metabolic gene
WBGene00003158	mcm-6	0.0829808	Moderately variant	Non-metabolic gene
WBGene00003159	mcm-7	0.105447	Moderately variant	Non-metabolic gene
WBGene00003160	mdf-1	0	Invariant	Non-metabolic gene
WBGene00003161	mdf-2	0.0882529	Moderately variant	Non-metabolic gene
WBGene00003162	mdh-2	0.00184149	Moderately variant	iCEL1314 gene	AMINO ACID;ENERGY	CYS AND MET METABOLISM;TCA CYCLE	CYS;TCA CYCLE	CYS;TCA CYCLE
WBGene00003163	mdl-1	0.317246	Highly variant	Non-metabolic gene
WBGene00003164	mdt-6	0.00106545	Moderately variant	Non-metabolic gene
WBGene00003165	mec-1	0.21426	Highly variant	Non-metabolic gene
WBGene00003166	mec-2	0.242093	Highly variant	Non-metabolic gene
WBGene00003167	mec-3	0.270122	Highly variant	Non-metabolic gene
WBGene00003168	mec-4	0.44882	Highly variant	Non-metabolic gene
WBGene00003169	mec-5	0.0270347	Moderately variant	Non-metabolic gene
WBGene00003170	mec-6	0.118834	Moderately variant	Other metabolic gene
WBGene00003171	mec-7	0.276372	Highly variant	Non-metabolic gene
WBGene00003172	mec-8	0.174935	Highly variant	Non-metabolic gene
WBGene00003173	mec-9	0.252775	Highly variant	Non-metabolic gene
WBGene00003174	mec-10	0.203263	Highly variant	Non-metabolic gene
WBGene00003175	mec-12	0.184829	Highly variant	Non-metabolic gene
WBGene00003176	mec-14	Lowly expressed	Lowly expressed	Other metabolic gene
WBGene00003178	mec-17	0.203601	Highly variant	Non-metabolic gene
WBGene00003179	mec-18	0.312107	Highly variant	Other metabolic gene
WBGene00003180	med-1	Lowly expressed	Lowly expressed	Non-metabolic gene
WBGene00003181	med-2	Lowly expressed	Lowly expressed	Non-metabolic gene
WBGene00003182	mef-2	0.219446	Highly variant	Non-metabolic gene
WBGene00003183	mei-1	0.00596416	Moderately variant	Non-metabolic gene
WBGene00003184	mei-2	0.400422	Highly variant	Non-metabolic gene
WBGene00003185	mek-1	0.108749	Moderately variant	Non-metabolic gene
WBGene00003186	mek-2	0	Invariant	Non-metabolic gene
WBGene00003196	mel-11	0.0127118	Moderately variant	Non-metabolic gene
WBGene00003209	mel-26	0.0955348	Moderately variant	Non-metabolic gene
WBGene00003210	mel-28	0.0291238	Moderately variant	Non-metabolic gene
WBGene00003214	mel-32	0.117972	Moderately variant	iCEL1314 gene	AMINO ACID;ONE CARBON CYCLE	FOLATE CYCLE;GLY, SER AND THR METABOLISM	FOLATE CYCLE;GLY AND THR;SER	FOLATE CYCLE;GLY AND THR OTHER;SER
WBGene00003216	memi-1	0.339502	Highly variant	Non-metabolic gene
WBGene00003218	mep-1	0.0749302	Moderately variant	Non-metabolic gene
WBGene00003219	mes-1	Lowly expressed	Lowly expressed	Non-metabolic gene
WBGene00003220	mes-2	0.0026365	Moderately variant	iCEL1314 gene	OTHER	OTHER	OTHER	OTHER
WBGene00003221	mes-3	0.0332265	Moderately variant	Non-metabolic gene
WBGene00003222	mes-4	0.0401164	Moderately variant	Non-metabolic gene
WBGene00003224	mes-6	0.0345925	Moderately variant	Non-metabolic gene
WBGene00003228	mex-1	0.397722	Highly variant	Non-metabolic gene
WBGene00003229	mex-3	0.117127	Moderately variant	Non-metabolic gene
WBGene00003230	mex-5	0.472695	Highly variant	Non-metabolic gene
WBGene00003231	mex-6	0.479946	Highly variant	Non-metabolic gene
WBGene00003232	mgl-1	0.324223	Highly variant	Non-metabolic gene
WBGene00003233	mgl-2	0.218192	Highly variant	Non-metabolic gene
WBGene00003234	mif-1	0.081586	Moderately variant	iCEL1314 gene	AMINO ACID	PHE METABOLISM	PHE	PHE
WBGene00003236	mif-3	0.0187843	Moderately variant	Other metabolic gene
WBGene00003237	mif-4	0.316244	Highly variant	Other metabolic gene
WBGene00003238	mig-1	0.0574526	Moderately variant	Non-metabolic gene
WBGene00003239	mig-2	0.0306287	Moderately variant	Non-metabolic gene
WBGene00003241	mig-5	0	Invariant	Non-metabolic gene
WBGene00003242	mig-6	0.0100824	Moderately variant	Non-metabolic gene
WBGene00003243	mig-10	0.0749103	Moderately variant	Non-metabolic gene
WBGene00003245	mig-13	0.0247487	Moderately variant	Non-metabolic gene
WBGene00003246	mig-14	0.150302	Moderately variant	Non-metabolic gene
WBGene00003247	mig-15	0.0918933	Moderately variant	Non-metabolic gene
WBGene00003248	mig-17	0.173132	Highly variant	Non-metabolic gene
WBGene00003249	mig-18	0.0192348	Moderately variant	Non-metabolic gene
WBGene00003252	mig-21	0.735418	Highly variant	Non-metabolic gene
WBGene00003253	mig-22	0.0133293	Moderately variant	Other metabolic gene
WBGene00003254	mig-23	0.0114069	Moderately variant	iCEL1314 gene	NUCLEOTIDE	PURINE METABOLISM;PYRIMIDINE METABOLISM	PURINE METABOLISM;PYRIMIDINE METABOLISM	PURINE METABOLISM;PYRIMIDINE METABOLISM
WBGene00003258	cogc-1	0.0313162	Moderately variant	Non-metabolic gene
WBGene00003367	mix-1	0.155123	Moderately variant	Non-metabolic gene
WBGene00003368	mkk-4	0.161989	Moderately variant	Non-metabolic gene
[truncated: 16,114 more rows]
