# Supplementary material for: Systems‐level transcriptional regulation of Caenorhabditis elegans metabolism
Source: Mol Syst Biol. 2023 Mar 21;19(5):e11443. doi: 10.15252/msb.202211443 (PMC10167481; doi:10.15252/msb.202211443)
Supplement: Supplementary file 5 — Dataset EV3 [file MSB-19-e11443-s008.xlsx]

## Sheet: Description
Table	Description
Dataset EV3	Coefficient of variation (CV) of metabolic and non-metabolic genes across tissues

## Sheet: Dataset EV3
WormBase ID	Gene ID	CoefVar	Tissue Bin	Class	LEVEL 1	LEVEL 2	LEVEL 3	LEVEL 4
WBGene00000001	aap-1	0.698538	Moderately variant	iCEL1314 gene	OTHER	INOSITOL PHOSPHATE METABOLISM	INOSITOL PHOSPHATE METABOLISM	INOSITOL PHOSPHATE METABOLISM
WBGene00000002	aat-1	2.10368	Highly variant	Non-metabolic gene
WBGene00000003	aat-2	1.12528	Highly variant	Non-metabolic gene
WBGene00000004	aat-3	0.819155	Highly variant	Non-metabolic gene
WBGene00000005	aat-4	2.37095	Highly variant	Non-metabolic gene
WBGene00000006	aat-5	1.32015	Highly variant	Non-metabolic gene
WBGene00000007	aat-6	1.11956	Highly variant	Non-metabolic gene
WBGene00000008	aat-7	1.89408	Highly variant	Non-metabolic gene
WBGene00000009	aat-8	Lowly expressed	Lowly expressed	Non-metabolic gene
WBGene00000010	aat-9	1.26395	Highly variant	Non-metabolic gene
WBGene00000012	abf-1	Lowly expressed	Lowly expressed	Non-metabolic gene
WBGene00000013	abf-2	2.25485	Highly variant	Non-metabolic gene
WBGene00000014	abf-3	Lowly expressed	Lowly expressed	Non-metabolic gene
WBGene00000015	abf-4	1.58129	Highly variant	Non-metabolic gene
WBGene00000016	abf-5	2.29641	Highly variant	Non-metabolic gene
WBGene00000017	abf-6	2.42825	Highly variant	Non-metabolic gene
WBGene00000018	abl-1	0.899532	Highly variant	Non-metabolic gene
WBGene00000019	abt-1	Lowly expressed	Lowly expressed	Non-metabolic gene
WBGene00000020	abt-2	1.2438	Highly variant	Non-metabolic gene
WBGene00000022	abt-4	2.3885	Highly variant	Non-metabolic gene
WBGene00000023	abt-5	Lowly expressed	Lowly expressed	Non-metabolic gene
WBGene00000024	abu-1	2.43	Highly variant	Non-metabolic gene
WBGene00000025	abu-2	Lowly expressed	Lowly expressed	Non-metabolic gene
WBGene00000027	abu-4	Lowly expressed	Lowly expressed	Non-metabolic gene
WBGene00000028	abu-5	Lowly expressed	Lowly expressed	Non-metabolic gene
WBGene00000029	abu-6	2.41025	Highly variant	Non-metabolic gene
WBGene00000030	abu-7	2.44078	Highly variant	Non-metabolic gene
WBGene00000031	abu-8	2.42284	Highly variant	Non-metabolic gene
WBGene00000032	abu-9	2.37665	Highly variant	Non-metabolic gene
WBGene00000033	abu-10	2.3871	Highly variant	Non-metabolic gene
WBGene00000034	abu-11	2.36958	Highly variant	Non-metabolic gene
WBGene00000035	ace-1	2.02179	Highly variant	iCEL1314 gene	LIPIDS	GLYCEROPHOSPHOLIPID METABOLISM	GLYCEROPHOSPHOLIPID METABOLISM	GLYCEROPHOSPHOLIPID METABOLISM
WBGene00000036	ace-2	0.533566	Moderately variant	iCEL1314 gene	LIPIDS	GLYCEROPHOSPHOLIPID METABOLISM	GLYCEROPHOSPHOLIPID METABOLISM	GLYCEROPHOSPHOLIPID METABOLISM
WBGene00000037	ace-3	2.00264	Highly variant	Other metabolic gene
WBGene00000038	ace-4	1.52998	Highly variant	iCEL1314 gene	LIPIDS	GLYCEROPHOSPHOLIPID METABOLISM	GLYCEROPHOSPHOLIPID METABOLISM	GLYCEROPHOSPHOLIPID METABOLISM
WBGene00000039	acn-1	1.84451	Highly variant	Non-metabolic gene
WBGene00000040	aco-1	0.867085	Highly variant	iCEL1314 gene	ENERGY	TCA CYCLE	TCA CYCLE	TCA CYCLE
WBGene00000041	aco-2	0.76551	Highly variant	iCEL1314 gene	ENERGY	TCA CYCLE	TCA CYCLE	TCA CYCLE
WBGene00000042	acr-2	2.37878	Highly variant	Non-metabolic gene
WBGene00000043	acr-3	Lowly expressed	Lowly expressed	Non-metabolic gene
WBGene00000044	acr-5	2.09256	Highly variant	Non-metabolic gene
WBGene00000045	acr-6	1.57165	Highly variant	Non-metabolic gene
WBGene00000046	acr-7	1.01954	Highly variant	Non-metabolic gene
WBGene00000047	acr-8	2.14038	Highly variant	Non-metabolic gene
WBGene00000048	acr-9	2.24514	Highly variant	Non-metabolic gene
WBGene00000049	acr-10	Lowly expressed	Lowly expressed	Non-metabolic gene
WBGene00000050	acr-11	1.26604	Highly variant	Non-metabolic gene
WBGene00000051	acr-12	1.95106	Highly variant	Non-metabolic gene
WBGene00000053	acr-14	2.39798	Highly variant	Non-metabolic gene
WBGene00000054	acr-15	1.6988	Highly variant	Non-metabolic gene
WBGene00000055	acr-16	1.61839	Highly variant	Non-metabolic gene
WBGene00000056	acr-17	2.11938	Highly variant	Non-metabolic gene
WBGene00000057	acr-18	2.32754	Highly variant	Non-metabolic gene
WBGene00000058	acr-19	1.99261	Highly variant	Non-metabolic gene
WBGene00000059	acr-20	1.86781	Highly variant	Non-metabolic gene
WBGene00000060	acr-21	2.25727	Highly variant	Non-metabolic gene
WBGene00000061	lgc-11	2.36286	Highly variant	Non-metabolic gene
WBGene00000062	acr-23	1.59491	Highly variant	Non-metabolic gene
WBGene00000063	act-1	1.81849	Highly variant	Non-metabolic gene
WBGene00000064	act-2	0.75489	Highly variant	Non-metabolic gene
WBGene00000065	act-3	1.93629	Highly variant	Non-metabolic gene
WBGene00000066	act-4	1.34837	Highly variant	Non-metabolic gene
WBGene00000067	act-5	2.28517	Highly variant	Non-metabolic gene
WBGene00000068	acy-1	1.1972	Highly variant	iCEL1314 gene	NUCLEOTIDE	PURINE METABOLISM	PURINE METABOLISM	PURINE METABOLISM
WBGene00000069	acy-2	2.18984	Highly variant	iCEL1314 gene	NUCLEOTIDE	PURINE METABOLISM	PURINE METABOLISM	PURINE METABOLISM
WBGene00000070	acy-3	0.885246	Highly variant	Non-metabolic gene
WBGene00000071	acy-4	1.36947	Highly variant	iCEL1314 gene	NUCLEOTIDE	PURINE METABOLISM	PURINE METABOLISM	PURINE METABOLISM
WBGene00000072	add-1	1.32043	Highly variant	Non-metabolic gene
WBGene00000073	add-2	0.839282	Highly variant	Non-metabolic gene
WBGene00000074	adm-2	0.620319	Moderately variant	Non-metabolic gene
WBGene00000075	adm-4	0.910674	Highly variant	Non-metabolic gene
WBGene00000079	adr-1	0.460103	Moderately variant	Other metabolic gene
WBGene00000080	adr-2	1.05338	Highly variant	Other metabolic gene
WBGene00000081	ads-1	2.36064	Highly variant	iCEL1314 gene	LIPIDS	ETHER LIPID METABOLISM	ETHER LIPID METABOLISM	ETHER LIPID METABOLISM
WBGene00000082	adt-1	1.36085	Highly variant	Non-metabolic gene
WBGene00000083	adt-2	1.46329	Highly variant	Non-metabolic gene
WBGene00000084	aex-1	1.97245	Highly variant	Non-metabolic gene
WBGene00000085	aex-2	1.82381	Highly variant	Non-metabolic gene
WBGene00000086	aex-3	1.36083	Highly variant	Non-metabolic gene
WBGene00000088	aex-5	2.101	Highly variant	Non-metabolic gene
WBGene00000089	aex-6	1.81911	Highly variant	Non-metabolic gene
WBGene00000090	age-1	0.596181	Moderately variant	iCEL1314 gene	OTHER	INOSITOL PHOSPHATE METABOLISM	INOSITOL PHOSPHATE METABOLISM	INOSITOL PHOSPHATE METABOLISM
WBGene00000092	ags-3	1.13212	Highly variant	Non-metabolic gene
WBGene00000093	agt-1	0.941551	Highly variant	Non-metabolic gene
WBGene00000094	agt-2	1.423	Highly variant	Non-metabolic gene
WBGene00000095	aha-1	0.610548	Moderately variant	Non-metabolic gene
WBGene00000096	ahr-1	1.82698	Highly variant	Non-metabolic gene
WBGene00000097	aip-1	0.621267	Moderately variant	Non-metabolic gene
WBGene00000098	air-1	1.91239	Highly variant	Non-metabolic gene
WBGene00000099	air-2	1.93117	Highly variant	Non-metabolic gene
WBGene00000100	ajm-1	1.00502	Highly variant	Non-metabolic gene
WBGene00000101	aka-1	0.603544	Moderately variant	Non-metabolic gene
WBGene00000102	akt-1	0.524417	Moderately variant	Non-metabolic gene
WBGene00000103	akt-2	0.389131	Moderately variant	Non-metabolic gene
WBGene00000105	alg-1	0.52957	Moderately variant	Non-metabolic gene
WBGene00000106	alg-2	0.554297	Moderately variant	Non-metabolic gene
WBGene00000107	alh-1	0.984074	Highly variant	iCEL1314 gene	AMINO ACID;CARBOHYDRATE;LIPIDS	GLYCEROLIPID METABOLISM;GLYCOLYSIS/GLUCONEOGENESIS;TRP	GLYCEROLIPID METABOLISM;GLYCOLYSIS/GLUCONEOGENESIS;TRP	GLYCEROLIPID METABOLISM;GLYCOLYSIS/GLUCONEOGENESIS;TRP
WBGene00000108	alh-2	Lowly expressed	Lowly expressed	iCEL1314 gene	AMINO ACID;CARBOHYDRATE;LIPIDS	ARG AND PRO METABOLISM;GLYCEROLIPID METABOLISM;GLYCOLYSIS/GLUCONEOGENESIS;TRP	ARG;GLYCEROLIPID METABOLISM;GLYCOLYSIS/GLUCONEOGENESIS;TRP	ARG;GLYCEROLIPID METABOLISM;GLYCOLYSIS/GLUCONEOGENESIS;TRP
WBGene00000109	alh-3	1.09629	Highly variant	iCEL1314 gene	ONE CARBON CYCLE	FOLATE CYCLE	FOLATE CYCLE	FOLATE CYCLE
WBGene00000110	alh-4	0.606424	Moderately variant	iCEL1314 gene	AMINO ACID;CARBOHYDRATE;LIPIDS	ARG AND PRO METABOLISM;GLYCEROLIPID METABOLISM;GLYCOLYSIS/GLUCONEOGENESIS;TRP	ARG;GLYCEROLIPID METABOLISM;GLYCOLYSIS/GLUCONEOGENESIS;TRP	ARG;GLYCEROLIPID METABOLISM;GLYCOLYSIS/GLUCONEOGENESIS;TRP
WBGene00000111	alh-5	2.18241	Highly variant	iCEL1314 gene	AMINO ACID;CARBOHYDRATE;LIPIDS	GLYCEROLIPID METABOLISM;GLYCOLYSIS/GLUCONEOGENESIS;HIS METABOLISM;TYR	GLYCEROLIPID METABOLISM;GLYCOLYSIS/GLUCONEOGENESIS;HIS;TYR	GLYCEROLIPID METABOLISM;GLYCOLYSIS/GLUCONEOGENESIS;HIS;TYR
WBGene00000112	alh-6	0.615973	Moderately variant	iCEL1314 gene	AMINO ACID	ARG AND PRO METABOLISM	ARG;PRO	ARG;PRO
WBGene00000113	alh-7	0.384646	Moderately variant	iCEL1314 gene	AMINO ACID	ALA, ASP AND GLU METABOLISM	GLU	GLU
WBGene00000114	alh-8	1.42319	Highly variant	iCEL1314 gene	AMINO ACID;LIPIDS	BCAA BREAKDOWN;SCFA	PROPIONATE;VAL DEGRADATION	PROPIONATE SHUNT;VAL DEGRADATION
WBGene00000115	alh-9	1.11357	Highly variant	iCEL1314 gene	AMINO ACID;CARBOHYDRATE;LIPIDS	GLYCEROLIPID METABOLISM;GLYCEROPHOSPHOLIPID METABOLISM;GLYCOLYSIS/GLUCONEOGENESIS;LYS;TRP	GLYCEROLIPID METABOLISM;GLYCEROPHOSPHOLIPID METABOLISM;GLYCOLYSIS/GLUCONEOGENESIS;LYS DEGRADATION;TRP	GLYCEROLIPID METABOLISM;GLYCEROPHOSPHOLIPID METABOLISM;GLYCOLYSIS/GLUCONEOGENESIS;LYS DEGRADATION;TRP
WBGene00000116	alh-10	1.32184	Highly variant	Other metabolic gene
WBGene00000117	alh-11	0.50153	Moderately variant	iCEL1314 gene	AMINO ACID;CARBOHYDRATE;LIPIDS	ARG AND PRO METABOLISM;GLYCEROLIPID METABOLISM;GLYCOLYSIS/GLUCONEOGENESIS;TRP	ARG;GLYCEROLIPID METABOLISM;GLYCOLYSIS/GLUCONEOGENESIS;TRP	ARG;GLYCEROLIPID METABOLISM;GLYCOLYSIS/GLUCONEOGENESIS;TRP
WBGene00000118	alh-12	1.85432	Highly variant	iCEL1314 gene	AMINO ACID;CARBOHYDRATE;LIPIDS	ARG AND PRO METABOLISM;GLYCEROLIPID METABOLISM;GLYCOLYSIS/GLUCONEOGENESIS;TRP	ARG;GLYCEROLIPID METABOLISM;GLYCOLYSIS/GLUCONEOGENESIS;TRP	ARG;GLYCEROLIPID METABOLISM;GLYCOLYSIS/GLUCONEOGENESIS;TRP
WBGene00000120	aly-1	0.660241	Moderately variant	Non-metabolic gene
WBGene00000121	aly-2	1.24912	Highly variant	Non-metabolic gene
WBGene00000122	aly-3	0.299235	Invariant	Non-metabolic gene
WBGene00000123	ama-1	0.557698	Moderately variant	iCEL1314 gene	OTHER	OTHER	OTHER	OTHER
WBGene00000133	amt-1	Lowly expressed	Lowly expressed	Non-metabolic gene
WBGene00000134	amt-2	1.35636	Highly variant	Non-metabolic gene
WBGene00000135	amt-3	2.09259	Highly variant	Non-metabolic gene
WBGene00000136	amt-4	2.40126	Highly variant	Non-metabolic gene
WBGene00000137	amx-1	1.00543	Highly variant	Non-metabolic gene
WBGene00000138	amx-2	1.84779	Highly variant	iCEL1314 gene	AMINO ACID;OTHER	ARG AND PRO METABOLISM;HIS METABOLISM;METHYLGLYOXAL DETOXIFICATION;TRP;TYR	ARG;HIS;METHYLGLYOXAL DETOXIFICATION;TRP;TYR	ARG;HIS;METHYLGLYOXAL DETOXIFICATION;TRP;TYR
WBGene00000139	amx-3	2.23033	Highly variant	Other metabolic gene
WBGene00000140	anc-1	0.710898	Moderately variant	Non-metabolic gene
WBGene00000142	aos-1	0.602376	Moderately variant	Non-metabolic gene
WBGene00000143	apc-2	1.16508	Highly variant	Non-metabolic gene
WBGene00000144	apc-10	2.37587	Highly variant	Non-metabolic gene
WBGene00000145	apc-11	0.915315	Highly variant	Non-metabolic gene
WBGene00000146	ape-1	0.431733	Moderately variant	Non-metabolic gene
WBGene00000147	aph-1	0.764873	Highly variant	Non-metabolic gene
WBGene00000148	aph-2	0.785333	Highly variant	Non-metabolic gene
WBGene00000149	apl-1	0.806717	Highly variant	Non-metabolic gene
WBGene00000150	apm-1	0.960707	Highly variant	Non-metabolic gene
WBGene00000151	apn-1	1.07149	Highly variant	Non-metabolic gene
WBGene00000155	app-1	0.870021	Highly variant	Non-metabolic gene
WBGene00000156	apr-1	0.689805	Moderately variant	Non-metabolic gene
WBGene00000157	aps-2	1.20378	Highly variant	Non-metabolic gene
WBGene00000158	apg-1	0.413508	Moderately variant	Non-metabolic gene
WBGene00000159	aps-1	0.519718	Moderately variant	Non-metabolic gene
WBGene00000160	apb-1	0.465502	Moderately variant	Non-metabolic gene
WBGene00000161	apa-2	0.899181	Highly variant	Non-metabolic gene
WBGene00000162	apd-3	0.562263	Moderately variant	Non-metabolic gene
WBGene00000163	apb-3	0.458397	Moderately variant	Non-metabolic gene
WBGene00000164	apm-3	0.88562	Highly variant	Non-metabolic gene
WBGene00000165	aps-3	0.734506	Moderately variant	Non-metabolic gene
WBGene00000166	apt-9	2.21867	Highly variant	Non-metabolic gene
WBGene00000168	apx-1	2.02376	Highly variant	Non-metabolic gene
WBGene00000169	aqp-1	1.46606	Highly variant	Non-metabolic gene
WBGene00000170	aqp-2	1.02565	Highly variant	Non-metabolic gene
WBGene00000171	aqp-3	Lowly expressed	Lowly expressed	Non-metabolic gene
WBGene00000172	aqp-4	1.58218	Highly variant	Non-metabolic gene
WBGene00000173	aqp-5	1.73852	Highly variant	Non-metabolic gene
WBGene00000174	aqp-6	Lowly expressed	Lowly expressed	Non-metabolic gene
WBGene00000175	aqp-7	1.10779	Highly variant	Non-metabolic gene
WBGene00000176	aqp-8	2.1562	Highly variant	Non-metabolic gene
WBGene00000177	aqp-9	1.92486	Highly variant	Non-metabolic gene
WBGene00000178	aqp-10	0.643455	Moderately variant	Non-metabolic gene
WBGene00000179	aqp-11	0.58332	Moderately variant	Non-metabolic gene
WBGene00000180	arc-1	0.566415	Moderately variant	Non-metabolic gene
WBGene00000181	ard-1	0.513631	Moderately variant	iCEL1314 gene	AMINO ACID	BCAA BREAKDOWN	ILE DEGRADATION	ILE DEGRADATION
WBGene00000182	arf-1	0.394681	Moderately variant	Non-metabolic gene
WBGene00000183	arf-5	0.558974	Moderately variant	Non-metabolic gene
WBGene00000184	arf-6	0.450243	Moderately variant	Non-metabolic gene
WBGene00000185	arg-1	Lowly expressed	Lowly expressed	Non-metabolic gene
WBGene00000186	ark-1	0.467068	Moderately variant	Non-metabolic gene
WBGene00000187	arl-1	0.444664	Moderately variant	Non-metabolic gene
WBGene00000188	arl-3	1.51138	Highly variant	Non-metabolic gene
WBGene00000189	arl-5	0.894592	Highly variant	Non-metabolic gene
WBGene00000190	warf-1	Lowly expressed	Lowly expressed	Non-metabolic gene
WBGene00000192	arl-8	0.513518	Moderately variant	Non-metabolic gene
WBGene00000193	arl-6	2.35241	Highly variant	Non-metabolic gene
WBGene00000195	arr-1	1.18648	Highly variant	Non-metabolic gene
WBGene00000196	aars-1	0.651434	Moderately variant	iCEL1314 gene	OTHER	AMINOACYL-TRNA BIOSYNTHESIS	AMINOACYL-TRNA BIOSYNTHESIS	AMINOACYL-TRNA BIOSYNTHESIS
WBGene00000197	aars-2	0.321428	Moderately variant	iCEL1314 gene	OTHER	AMINOACYL-TRNA BIOSYNTHESIS	AMINOACYL-TRNA BIOSYNTHESIS	AMINOACYL-TRNA BIOSYNTHESIS
WBGene00000198	art-1	0.351769	Moderately variant	iCEL1314 gene	LIPIDS;OTHER	ASCAROSIDE BIOSYNTHESIS;FATTY ACID BIOSYNTHESIS	ASCAROSIDE BIOSYNTHESIS;FATTY ACID BIOSYNTHESIS	ASCAROSIDE BIOSYNTHESIS;BCFA BIOSYNTHESIS;MUFA BIOSYNTHESIS;PUFA BIOSYNTHESIS
WBGene00000199	arx-1	0.358386	Moderately variant	Non-metabolic gene
WBGene00000200	arx-2	0.545972	Moderately variant	Non-metabolic gene
WBGene00000201	arx-3	0.436448	Moderately variant	Non-metabolic gene
WBGene00000202	exos-4.2	0.840653	Highly variant	Non-metabolic gene
WBGene00000203	arx-5	0.58194	Moderately variant	Non-metabolic gene
WBGene00000204	arx-6	0.645318	Moderately variant	Non-metabolic gene
WBGene00000205	arx-7	0.435801	Moderately variant	Non-metabolic gene
WBGene00000206	asb-1	1.53742	Highly variant	iCEL1314 gene	ENERGY	ETC	ETC-COMPLEX V	ETC-COMPLEX V
WBGene00000207	asb-2	0.719567	Moderately variant	iCEL1314 gene	ENERGY	ETC	ETC-COMPLEX V	ETC-COMPLEX V
WBGene00000208	trip-4	0.692637	Moderately variant	Non-metabolic gene
WBGene00000209	asg-1	0.866258	Highly variant	iCEL1314 gene	ENERGY	ETC	ETC-COMPLEX V	ETC-COMPLEX V
WBGene00000210	asg-2	0.634178	Moderately variant	iCEL1314 gene	ENERGY	ETC	ETC-COMPLEX V	ETC-COMPLEX V
WBGene00000211	asm-1	1.91527	Highly variant	iCEL1314 gene	LIPIDS	SPHINGOLIPID METABOLISM	SPHINGOLIPID METABOLISM	SPHINGOLIPID METABOLISM
WBGene00000212	asm-2	2.38691	Highly variant	iCEL1314 gene	LIPIDS	SPHINGOLIPID METABOLISM	SPHINGOLIPID METABOLISM	SPHINGOLIPID METABOLISM
WBGene00000213	asm-3	Lowly expressed	Lowly expressed	iCEL1314 gene	LIPIDS	SPHINGOLIPID METABOLISM	SPHINGOLIPID METABOLISM	SPHINGOLIPID METABOLISM
WBGene00000214	asp-1	2.42233	Highly variant	iCEL1314 gene	OTHER	OTHER	OTHER	OTHER
WBGene00000215	asp-2	2.40645	Highly variant	iCEL1314 gene	OTHER	OTHER	OTHER	OTHER
WBGene00000216	asp-3	2.34112	Highly variant	iCEL1314 gene	OTHER	OTHER	OTHER	OTHER
WBGene00000217	asp-4	1.36618	Highly variant	Non-metabolic gene
WBGene00000218	asp-5	2.42208	Highly variant	iCEL1314 gene	OTHER	OTHER	OTHER	OTHER
WBGene00000219	asp-6	2.40981	Highly variant	Non-metabolic gene
WBGene00000220	atf-2	1.13197	Highly variant	Non-metabolic gene
WBGene00000221	atf-4	0.53509	Moderately variant	Non-metabolic gene
WBGene00000222	atf-6	0.742819	Moderately variant	Non-metabolic gene
WBGene00000223	atf-7	0.368448	Moderately variant	Non-metabolic gene
WBGene00000224	atgp-1	0.677588	Moderately variant	Non-metabolic gene
WBGene00000225	atgp-2	0.669355	Moderately variant	Non-metabolic gene
WBGene00000226	atl-1	0.798764	Highly variant	Non-metabolic gene
WBGene00000227	atm-1	1.25397	Highly variant	Non-metabolic gene
WBGene00000228	atn-1	1.04231	Highly variant	Non-metabolic gene
WBGene00000229	atp-2	0.640544	Moderately variant	iCEL1314 gene	ENERGY	ETC	ETC-COMPLEX V	ETC-COMPLEX V
WBGene00000230	atp-3	0.567614	Moderately variant	iCEL1314 gene	ENERGY	ETC	ETC-COMPLEX V	ETC-COMPLEX V
WBGene00000231	atx-2	0.430317	Moderately variant	Non-metabolic gene
WBGene00000232	avr-14	1.54724	Highly variant	Non-metabolic gene
WBGene00000233	avr-15	1.4859	Highly variant	Non-metabolic gene
WBGene00000235	baf-1	0.665633	Moderately variant	Non-metabolic gene
WBGene00000236	bag-1	0.846277	Highly variant	Non-metabolic gene
WBGene00000237	bam-2	0.896029	Highly variant	Non-metabolic gene
WBGene00000238	bar-1	0.743908	Moderately variant	Non-metabolic gene
WBGene00000239	bas-1	1.2441	Highly variant	iCEL1314 gene	AMINO ACID	HIS METABOLISM;PHE METABOLISM;TRP;TYR	HIS;PHE;TRP;TYR	HIS;PHE;TRP;TYR
WBGene00000240	pah-1	1.95779	Highly variant	iCEL1314 gene	COFACTORS AND VITAMINS	FOLATE BIOSYNTHESIS	FOLATE BIOSYNTHESIS	FOLATE BIOSYNTHESIS
WBGene00000241	bbs-1	1.91325	Highly variant	Non-metabolic gene
WBGene00000242	bbs-2	1.76631	Highly variant	Non-metabolic gene
WBGene00000244	bbs-8	2.17799	Highly variant	Non-metabolic gene
WBGene00000245	bca-1	1.65608	Highly variant	iCEL1314 gene	OTHER	OTHER	OTHER	OTHER
WBGene00000246	bcc-1	2.1272	Highly variant	Non-metabolic gene
WBGene00000247	bec-1	0.372222	Moderately variant	Non-metabolic gene
WBGene00000248	ben-1	1.91511	Highly variant	Non-metabolic gene
WBGene00000249	bir-1	0.985363	Highly variant	Non-metabolic gene
WBGene00000250	bir-2	2.16313	Highly variant	Non-metabolic gene
WBGene00000251	bli-1	Lowly expressed	Lowly expressed	Non-metabolic gene
WBGene00000252	bli-2	2.36255	Highly variant	Non-metabolic gene
WBGene00000253	bli-3	1.22596	Highly variant	iCEL1314 gene	OTHER	COLLAGEN BIOSYNTHESIS	COLLAGEN BIOSYNTHESIS	COLLAGEN BIOSYNTHESIS
WBGene00000254	bli-4	0.811193	Highly variant	iCEL1314 gene	OTHER	COLLAGEN BIOSYNTHESIS	COLLAGEN BIOSYNTHESIS	COLLAGEN BIOSYNTHESIS
WBGene00000255	bli-5	1.43134	Highly variant	Non-metabolic gene
WBGene00000256	bli-6	1.48293	Highly variant	Non-metabolic gene
WBGene00000257	bmk-1	1.75311	Highly variant	Non-metabolic gene
WBGene00000259	bpl-1	1.08962	Highly variant	Other metabolic gene
WBGene00000262	bra-1	1.78197	Highly variant	Non-metabolic gene
WBGene00000263	F23H11.5	0.417011	Moderately variant	Non-metabolic gene
WBGene00000264	brc-1	1.69522	Highly variant	Non-metabolic gene
WBGene00000265	brd-1	1.73493	Highly variant	Non-metabolic gene
WBGene00000266	bre-1	0.676658	Moderately variant	iCEL1314 gene	CARBOHYDRATE	SUGARS	FRUCTOSE AND MANNOSE METABOLISM	FRUCTOSE AND MANNOSE METABOLISM
WBGene00000267	bre-2	1.37179	Highly variant	Other metabolic gene
WBGene00000268	bre-3	0.638855	Moderately variant	Other metabolic gene
WBGene00000269	bre-4	0.281106	Invariant	iCEL1314 gene	CARBOHYDRATE	SUGARS	N-GLYCAN BIOSYNTHESIS	N-GLYCAN BIOSYNTHESIS
WBGene00000270	bre-5	1.28313	Highly variant	Other metabolic gene
WBGene00000271	brf-1	0.921355	Highly variant	Non-metabolic gene
WBGene00000272	bro-1	2.10243	Highly variant	Non-metabolic gene
WBGene00000273	brp-1	1.3407	Highly variant	Non-metabolic gene
WBGene00000274	btf-1	0.863317	Highly variant	Non-metabolic gene
WBGene00000275	bub-1	1.83292	Highly variant	Non-metabolic gene
WBGene00000276	byn-1	0.4042	Moderately variant	Non-metabolic gene
WBGene00000277	cab-1	1.77273	Highly variant	Non-metabolic gene
WBGene00000279	cah-1	2.08855	Highly variant	iCEL1314 gene	OTHER	OTHER	OTHER	OTHER
WBGene00000280	cah-2	2.28203	Highly variant	iCEL1314 gene	OTHER	OTHER	OTHER	OTHER
WBGene00000281	cah-3	1.58469	Highly variant	iCEL1314 gene	OTHER	OTHER	OTHER	OTHER
WBGene00000282	cah-4	1.02028	Highly variant	iCEL1314 gene	OTHER	OTHER	OTHER	OTHER
WBGene00000283	cah-5	1.14909	Highly variant	iCEL1314 gene	OTHER	OTHER	OTHER	OTHER
WBGene00000284	cah-6	2.14924	Highly variant	iCEL1314 gene	OTHER	OTHER	OTHER	OTHER
WBGene00000285	cal-1	1.14745	Highly variant	Non-metabolic gene
WBGene00000286	cal-2	1.51826	Highly variant	Non-metabolic gene
WBGene00000287	cal-3	1.73944	Highly variant	Non-metabolic gene
WBGene00000288	cal-4	2.02678	Highly variant	Non-metabolic gene
WBGene00000289	cam-1	0.821956	Highly variant	Non-metabolic gene
WBGene00000292	cap-1	0.620046	Moderately variant	Non-metabolic gene
WBGene00000293	cap-2	0.431818	Moderately variant	Non-metabolic gene
WBGene00000294	cas-1	0.916931	Highly variant	Non-metabolic gene
WBGene00000295	cat-1	1.46572	Highly variant	iCEL1314 gene	OTHER	OTHER	OTHER	OTHER
WBGene00000296	cat-2	1.67598	Highly variant	iCEL1314 gene	AMINO ACID	TYR	TYR	TYR
WBGene00000298	cat-4	1.41671	Highly variant	iCEL1314 gene	COFACTORS AND VITAMINS	FOLATE BIOSYNTHESIS	FOLATE BIOSYNTHESIS	FOLATE BIOSYNTHESIS
WBGene00000301	cav-1	2.36793	Highly variant	Non-metabolic gene
WBGene00000302	cav-2	1.7685	Highly variant	Non-metabolic gene
WBGene00000366	cbp-1	0.307326	Moderately variant	iCEL1314 gene	OTHER	OTHER	OTHER	OTHER
WBGene00000367	cca-1	1.63662	Highly variant	Non-metabolic gene
WBGene00000368	ccb-1	1.33479	Highly variant	Non-metabolic gene
WBGene00000369	ccf-1	0.47238	Moderately variant	Non-metabolic gene
WBGene00000370	ccg-1	1.91305	Highly variant	Non-metabolic gene
WBGene00000371	cox-5B	0.358287	Moderately variant	iCEL1314 gene	ENERGY	ETC	ETC-COMPLEX IV	ETC-COMPLEX IV
WBGene00000372	cyp-13A7	2.00907	Highly variant	Other metabolic gene
WBGene00000373	cyp-14A5	2.16859	Highly variant	Other metabolic gene
WBGene00000375	cyp-44A1	1.50413	Highly variant	Other metabolic gene
WBGene00000376	ccr-4	0.31785	Moderately variant	Non-metabolic gene
WBGene00000377	cct-1	0.407478	Moderately variant	Non-metabolic gene
WBGene00000378	cct-2	0.449903	Moderately variant	Non-metabolic gene
WBGene00000379	cct-4	0.432356	Moderately variant	Non-metabolic gene
WBGene00000380	cct-5	0.265799	Invariant	Non-metabolic gene
WBGene00000381	cct-6	0.431594	Moderately variant	Non-metabolic gene
WBGene00000382	cdc-6	1.50833	Highly variant	Non-metabolic gene
WBGene00000383	cdc-14	0.389345	Moderately variant	Non-metabolic gene
WBGene00000386	cdc-25.1	2.08971	Highly variant	Non-metabolic gene
WBGene00000387	cdc-25.2	1.19945	Highly variant	Non-metabolic gene
WBGene00000388	cdc-25.3	Lowly expressed	Lowly expressed	Non-metabolic gene
WBGene00000389	cdc-25.4	Lowly expressed	Lowly expressed	Non-metabolic gene
WBGene00000390	cdc-42	0.281114	Invariant	Non-metabolic gene
WBGene00000391	cdd-1	1.32545	Highly variant	iCEL1314 gene	NUCLEOTIDE	PYRIMIDINE METABOLISM	PYRIMIDINE METABOLISM	PYRIMIDINE METABOLISM
WBGene00000392	cdd-2	0.900662	Highly variant	iCEL1314 gene	NUCLEOTIDE	PYRIMIDINE METABOLISM	PYRIMIDINE METABOLISM	PYRIMIDINE METABOLISM
WBGene00000393	cdf-1	0.876464	Highly variant	Non-metabolic gene
WBGene00000395	cdh-3	1.95754	Highly variant	Non-metabolic gene
WBGene00000396	cdh-4	1.07045	Highly variant	Non-metabolic gene
WBGene00000397	cdh-5	2.28968	Highly variant	Non-metabolic gene
WBGene00000399	cdh-7	2.18996	Highly variant	Non-metabolic gene
WBGene00000401	cdh-9	1.78756	Highly variant	Non-metabolic gene
WBGene00000402	cdh-10	2.20684	Highly variant	Non-metabolic gene
WBGene00000403	casy-1	2.22763	Highly variant	Non-metabolic gene
WBGene00000405	cdk-1	1.68321	Highly variant	Non-metabolic gene
WBGene00000406	cdk-4	0.882981	Highly variant	Non-metabolic gene
WBGene00000407	cdk-5	0.72746	Moderately variant	Non-metabolic gene
WBGene00000408	cdk-7	0.934707	Highly variant	Non-metabolic gene
WBGene00000409	cdk-8	0.817523	Highly variant	Non-metabolic gene
WBGene00000410	cdk-9	0.606327	Moderately variant	Non-metabolic gene
WBGene00000411	cdl-1	1.62107	Highly variant	Non-metabolic gene
WBGene00000412	cdr-1	Lowly expressed	Lowly expressed	Other metabolic gene
WBGene00000413	cdt-1	1.49264	Highly variant	Non-metabolic gene
WBGene00000414	cec-1	0.711253	Moderately variant	Non-metabolic gene
WBGene00000415	ced-1	0.180623	Invariant	Non-metabolic gene
WBGene00000416	ced-2	0.847185	Highly variant	Non-metabolic gene
WBGene00000417	ced-3	1.70476	Highly variant	Non-metabolic gene
WBGene00000418	ced-4	0.910043	Highly variant	Non-metabolic gene
WBGene00000419	ced-5	0.562711	Moderately variant	Non-metabolic gene
WBGene00000420	ced-6	0.533124	Moderately variant	Non-metabolic gene
WBGene00000421	ced-7	0.52371	Moderately variant	Non-metabolic gene
WBGene00000422	ced-8	1.32312	Highly variant	Non-metabolic gene
WBGene00000423	ced-9	0.611257	Moderately variant	Non-metabolic gene
WBGene00000424	ced-10	0.378003	Moderately variant	Non-metabolic gene
WBGene00000425	ced-11	1.12862	Highly variant	Non-metabolic gene
WBGene00000426	ced-12	0.563339	Moderately variant	Non-metabolic gene
WBGene00000427	ced-13	Lowly expressed	Lowly expressed	Non-metabolic gene
WBGene00000428	ceh-1	Lowly expressed	Lowly expressed	Non-metabolic gene
WBGene00000429	ceh-2	2.01456	Highly variant	Non-metabolic gene
WBGene00000430	ceh-5	1.3274	Highly variant	Non-metabolic gene
WBGene00000431	ceh-6	1.46594	Highly variant	Non-metabolic gene
WBGene00000432	ceh-7	2.44949	Highly variant	Non-metabolic gene
WBGene00000433	ceh-8	1.83522	Highly variant	Non-metabolic gene
WBGene00000434	ceh-9	2.00945	Highly variant	Non-metabolic gene
WBGene00000435	ceh-10	1.89795	Highly variant	Non-metabolic gene
WBGene00000436	ceh-12	2.36629	Highly variant	Non-metabolic gene
WBGene00000437	ceh-13	1.0544	Highly variant	Non-metabolic gene
WBGene00000438	ceh-14	1.90257	Highly variant	Non-metabolic gene
WBGene00000439	ceh-16	1.7753	Highly variant	Non-metabolic gene
WBGene00000440	ceh-17	2.44949	Highly variant	Non-metabolic gene
WBGene00000441	ceh-18	0.741756	Moderately variant	Non-metabolic gene
WBGene00000442	ceh-19	1.20523	Highly variant	Non-metabolic gene
WBGene00000443	ceh-20	0.784029	Highly variant	Non-metabolic gene
WBGene00000444	ceh-21	0.602265	Moderately variant	Non-metabolic gene
WBGene00000445	ceh-22	2.10558	Highly variant	Non-metabolic gene
WBGene00000446	ceh-23	2.03312	Highly variant	Non-metabolic gene
WBGene00000447	ceh-24	2.06575	Highly variant	Non-metabolic gene
WBGene00000448	pros-1	2.12433	Highly variant	Non-metabolic gene
WBGene00000449	ceh-27	1.04179	Highly variant	Non-metabolic gene
WBGene00000450	ceh-28	Lowly expressed	Lowly expressed	Non-metabolic gene
WBGene00000451	ceh-30	2.19953	Highly variant	Non-metabolic gene
WBGene00000452	ceh-31	1.86687	Highly variant	Non-metabolic gene
WBGene00000453	ceh-32	0.98368	Highly variant	Non-metabolic gene
WBGene00000454	ceh-33	1.9537	Highly variant	Non-metabolic gene
WBGene00000455	ceh-34	1.71611	Highly variant	Non-metabolic gene
WBGene00000457	ceh-36	Lowly expressed	Lowly expressed	Non-metabolic gene
WBGene00000458	ceh-37	1.58406	Highly variant	Non-metabolic gene
WBGene00000459	ceh-38	0.358561	Moderately variant	Non-metabolic gene
WBGene00000460	ceh-39	0.717595	Moderately variant	Non-metabolic gene
WBGene00000461	ceh-40	1.38362	Highly variant	Non-metabolic gene
WBGene00000462	ceh-41	0.540993	Moderately variant	Non-metabolic gene
WBGene00000463	ceh-43	2.00367	Highly variant	Non-metabolic gene
WBGene00000464	ceh-44	0.703519	Moderately variant	Non-metabolic gene
WBGene00000465	cpg-1	2.36113	Highly variant	Non-metabolic gene
WBGene00000466	cel-1	0.73919	Moderately variant	Non-metabolic gene
WBGene00000467	cep-1	2.10413	Highly variant	Non-metabolic gene
WBGene00000468	ces-1	Lowly expressed	Lowly expressed	Non-metabolic gene
WBGene00000469	ces-2	Lowly expressed	Lowly expressed	Non-metabolic gene
WBGene00000472	cey-1	0.756834	Highly variant	Non-metabolic gene
WBGene00000473	cey-2	2.37308	Highly variant	Non-metabolic gene
WBGene00000474	cey-3	2.39013	Highly variant	Non-metabolic gene
WBGene00000475	cey-4	0.667519	Moderately variant	Non-metabolic gene
WBGene00000476	cfi-1	1.13276	Highly variant	Non-metabolic gene
WBGene00000477	cft-1	Lowly expressed	Lowly expressed	Non-metabolic gene
WBGene00000478	cfz-2	0.921312	Highly variant	Non-metabolic gene
WBGene00000479	cgh-1	1.53625	Highly variant	Non-metabolic gene
WBGene00000480	cgp-1	0.524756	Moderately variant	Non-metabolic gene
WBGene00000481	cha-1	2.26474	Highly variant	iCEL1314 gene	LIPIDS	GLYCEROPHOSPHOLIPID METABOLISM	GLYCEROPHOSPHOLIPID METABOLISM	GLYCEROPHOSPHOLIPID METABOLISM
WBGene00000482	chd-3	0.597146	Moderately variant	Non-metabolic gene
WBGene00000483	che-1	Lowly expressed	Lowly expressed	Non-metabolic gene
WBGene00000484	che-2	1.71466	Highly variant	Non-metabolic gene
WBGene00000485	che-3	2.10353	Highly variant	Non-metabolic gene
WBGene00000487	che-6	1.63656	Highly variant	Non-metabolic gene
WBGene00000488	che-7	1.1933	Highly variant	Non-metabolic gene
WBGene00000490	che-11	1.61466	Highly variant	Non-metabolic gene
WBGene00000491	che-12	1.58573	Highly variant	Non-metabolic gene
WBGene00000492	che-13	1.18302	Highly variant	Non-metabolic gene
WBGene00000493	che-14	1.77091	Highly variant	Non-metabolic gene
WBGene00000496	chs-1	2.3355	Highly variant	iCEL1314 gene	CARBOHYDRATE;OTHER	AMINO SUGAR AND NUCLEOTIDE SUGAR METABOLISM;CHITIN BIOSYNTHESIS	AMINO SUGAR AND NUCLEOTIDE SUGAR METABOLISM;CHITIN BIOSYNTHESIS	AMINO SUGAR AND NUCLEOTIDE SUGAR METABOLISM;CHITIN BIOSYNTHESIS
WBGene00000497	chs-2	2.39212	Highly variant	iCEL1314 gene	CARBOHYDRATE;OTHER	AMINO SUGAR AND NUCLEOTIDE SUGAR METABOLISM;CHITIN BIOSYNTHESIS	AMINO SUGAR AND NUCLEOTIDE SUGAR METABOLISM;CHITIN BIOSYNTHESIS	AMINO SUGAR AND NUCLEOTIDE SUGAR METABOLISM;CHITIN BIOSYNTHESIS
WBGene00000498	chk-1	1.93366	Highly variant	Non-metabolic gene
WBGene00000499	chk-2	2.17604	Highly variant	Non-metabolic gene
WBGene00000500	chn-1	0.562386	Moderately variant	Non-metabolic gene
WBGene00000501	cho-1	2.27487	Highly variant	Non-metabolic gene
WBGene00000502	chp-1	0.519216	Moderately variant	Non-metabolic gene
WBGene00000503	cht-1	2.22693	Highly variant	iCEL1314 gene	CARBOHYDRATE;OTHER	AMINO SUGAR AND NUCLEOTIDE SUGAR METABOLISM;CHITIN BREAKDOWN	AMINO SUGAR AND NUCLEOTIDE SUGAR METABOLISM;CHITIN BREAKDOWN	AMINO SUGAR AND NUCLEOTIDE SUGAR METABOLISM;CHITIN BREAKDOWN
WBGene00000506	cic-1	0.507798	Moderately variant	Non-metabolic gene
WBGene00000507	cit-1.1	0.752979	Highly variant	Non-metabolic gene
WBGene00000508	cit-1.2	0.305758	Moderately variant	Non-metabolic gene
WBGene00000509	cka-1	1.5234	Highly variant	iCEL1314 gene	LIPIDS	GLYCEROPHOSPHOLIPID METABOLISM	GLYCEROPHOSPHOLIPID METABOLISM	GLYCEROPHOSPHOLIPID METABOLISM
WBGene00000510	cka-2	1.6822	Highly variant	iCEL1314 gene	LIPIDS	GLYCEROPHOSPHOLIPID METABOLISM	GLYCEROPHOSPHOLIPID METABOLISM	GLYCEROPHOSPHOLIPID METABOLISM
WBGene00000511	ckb-1	0.801113	Highly variant	iCEL1314 gene	LIPIDS	GLYCEROPHOSPHOLIPID METABOLISM	GLYCEROPHOSPHOLIPID METABOLISM	GLYCEROPHOSPHOLIPID METABOLISM
WBGene00000512	ckb-2	0.958972	Highly variant	iCEL1314 gene	LIPIDS	GLYCEROPHOSPHOLIPID METABOLISM	GLYCEROPHOSPHOLIPID METABOLISM	GLYCEROPHOSPHOLIPID METABOLISM
WBGene00000513	ckb-3	Lowly expressed	Lowly expressed	iCEL1314 gene	LIPIDS	GLYCEROPHOSPHOLIPID METABOLISM	GLYCEROPHOSPHOLIPID METABOLISM	GLYCEROPHOSPHOLIPID METABOLISM
WBGene00000514	ckb-4	0.790235	Highly variant	iCEL1314 gene	LIPIDS	GLYCEROPHOSPHOLIPID METABOLISM	GLYCEROPHOSPHOLIPID METABOLISM	GLYCEROPHOSPHOLIPID METABOLISM
WBGene00000515	ckc-1	1.71745	Highly variant	iCEL1314 gene	LIPIDS	GLYCEROPHOSPHOLIPID METABOLISM	GLYCEROPHOSPHOLIPID METABOLISM	GLYCEROPHOSPHOLIPID METABOLISM
WBGene00000516	cki-1	1.25012	Highly variant	Non-metabolic gene
WBGene00000517	cki-2	0.954697	Highly variant	Non-metabolic gene
WBGene00000518	ckk-1	1.58957	Highly variant	Non-metabolic gene
WBGene00000519	cku-70	1.00138	Highly variant	Non-metabolic gene
WBGene00000520	cku-80	1.23597	Highly variant	Non-metabolic gene
WBGene00000521	cky-1	2.39687	Highly variant	Non-metabolic gene
WBGene00000522	clc-1	1.26666	Highly variant	Non-metabolic gene
WBGene00000523	clc-2	1.45917	Highly variant	Non-metabolic gene
WBGene00000524	clc-3	1.68236	Highly variant	Non-metabolic gene
WBGene00000525	clc-4	2.4206	Highly variant	Non-metabolic gene
WBGene00000526	clc-5	1.48979	Highly variant	Non-metabolic gene
WBGene00000527	cle-1	2.10439	Highly variant	Non-metabolic gene
WBGene00000528	clh-1	0.874365	Highly variant	Non-metabolic gene
WBGene00000529	clh-2	2.04329	Highly variant	Non-metabolic gene
WBGene00000530	clh-3	1.594	Highly variant	Non-metabolic gene
WBGene00000531	clh-4	1.36205	Highly variant	Non-metabolic gene
WBGene00000532	clh-5	0.653297	Moderately variant	Non-metabolic gene
WBGene00000533	clh-6	0.674561	Moderately variant	Non-metabolic gene
WBGene00000534	cpi-2	0.401466	Moderately variant	Non-metabolic gene
WBGene00000535	cpi-1	1.20711	Highly variant	Non-metabolic gene
WBGene00000536	clk-1	0.468235	Moderately variant	iCEL1314 gene	COFACTORS AND VITAMINS	UBIQUINONE METABOLISM	UBIQUINONE METABOLISM	UBIQUINONE METABOLISM
WBGene00000537	clk-2	Lowly expressed	Lowly expressed	Non-metabolic gene
WBGene00000539	cln-3.1	Lowly expressed	Lowly expressed	Non-metabolic gene
WBGene00000540	cln-3.2	0.382547	Moderately variant	Non-metabolic gene
WBGene00000541	cln-3.3	2.11716	Highly variant	Non-metabolic gene
WBGene00000542	clp-1	0.346985	Moderately variant	Non-metabolic gene
WBGene00000543	clp-2	1.16586	Highly variant	Non-metabolic gene
WBGene00000544	clp-3	1.27871	Highly variant	Non-metabolic gene
WBGene00000545	clp-4	1.55101	Highly variant	Non-metabolic gene
WBGene00000546	clp-6	2.09338	Highly variant	Non-metabolic gene
WBGene00000547	clp-7	0.630138	Moderately variant	Non-metabolic gene
WBGene00000548	clr-1	0.409947	Moderately variant	Non-metabolic gene
WBGene00000549	cls-2	0.616729	Moderately variant	Non-metabolic gene
WBGene00000550	clu-1	0.661072	Moderately variant	Non-metabolic gene
WBGene00000551	clx-1	Lowly expressed	Lowly expressed	Non-metabolic gene
WBGene00000552	cmd-1	0.82761	Highly variant	Non-metabolic gene
WBGene00000553	cmk-1	1.94207	Highly variant	Non-metabolic gene
WBGene00000554	cnb-1	1.17666	Highly variant	Non-metabolic gene
WBGene00000555	cnc-1	Lowly expressed	Lowly expressed	Non-metabolic gene
WBGene00000556	cnc-2	Lowly expressed	Lowly expressed	Non-metabolic gene
WBGene00000557	cnc-3	2.18452	Highly variant	Non-metabolic gene
WBGene00000558	cnc-4	2.35629	Highly variant	Non-metabolic gene
WBGene00000559	cnc-5	Lowly expressed	Lowly expressed	Non-metabolic gene
WBGene00000560	cnc-6	Lowly expressed	Lowly expressed	Non-metabolic gene
WBGene00000561	cnd-1	Lowly expressed	Lowly expressed	Non-metabolic gene
WBGene00000562	cng-1	1.65624	Highly variant	Non-metabolic gene
WBGene00000563	cng-3	1.48197	Highly variant	Non-metabolic gene
WBGene00000564	cnk-1	0.488373	Moderately variant	Non-metabolic gene
WBGene00000565	cnt-1	0.508663	Moderately variant	Non-metabolic gene
WBGene00000566	cnt-2	0.770992	Highly variant	Non-metabolic gene
WBGene00000567	cnx-1	0.466977	Moderately variant	Non-metabolic gene
WBGene00000583	cof-2	1.60973	Highly variant	Non-metabolic gene
WBGene00000584	cog-1	1.78453	Highly variant	Non-metabolic gene
WBGene00000585	cogc-2	0.779809	Highly variant	Non-metabolic gene
WBGene00000591	coh-1	0.554165	Moderately variant	Non-metabolic gene
WBGene00000592	coh-3	2.29156	Highly variant	Non-metabolic gene
WBGene00000593	col-2	2.20158	Highly variant	Non-metabolic gene
WBGene00000594	col-3	2.35481	Highly variant	Non-metabolic gene
WBGene00000596	col-7	Lowly expressed	Lowly expressed	Non-metabolic gene
WBGene00000597	col-8	Lowly expressed	Lowly expressed	Non-metabolic gene
WBGene00000598	col-9	Lowly expressed	Lowly expressed	Non-metabolic gene
WBGene00000599	col-10	2.33644	Highly variant	Non-metabolic gene
WBGene00000601	col-12	2.30548	Highly variant	Non-metabolic gene
WBGene00000602	col-13	2.27965	Highly variant	Non-metabolic gene
WBGene00000603	col-14	1.6774	Highly variant	Non-metabolic gene
WBGene00000606	col-17	2.36945	Highly variant	Non-metabolic gene
WBGene00000608	col-19	Lowly expressed	Lowly expressed	Non-metabolic gene
WBGene00000609	col-20	2.44949	Highly variant	Non-metabolic gene
WBGene00000610	col-33	2.25584	Highly variant	Non-metabolic gene
WBGene00000611	col-34	2.16275	Highly variant	Non-metabolic gene
WBGene00000612	col-35	2.44949	Highly variant	Non-metabolic gene
WBGene00000613	col-36	1.59781	Highly variant	Non-metabolic gene
WBGene00000614	col-37	2.21366	Highly variant	Non-metabolic gene
WBGene00000615	col-38	1.46988	Highly variant	Non-metabolic gene
WBGene00000616	col-39	2.26914	Highly variant	Non-metabolic gene
WBGene00000617	col-40	1.53551	Highly variant	Non-metabolic gene
WBGene00000618	col-41	2.33458	Highly variant	Non-metabolic gene
WBGene00000620	col-43	2.17437	Highly variant	Non-metabolic gene
WBGene00000621	col-44	2.27228	Highly variant	Non-metabolic gene
WBGene00000622	col-45	Lowly expressed	Lowly expressed	Non-metabolic gene
WBGene00000623	col-46	1.58	Highly variant	Non-metabolic gene
WBGene00000624	col-47	Lowly expressed	Lowly expressed	Non-metabolic gene
WBGene00000625	col-48	1.65091	Highly variant	Non-metabolic gene
WBGene00000626	col-49	1.21379	Highly variant	Non-metabolic gene
WBGene00000627	col-50	2.43829	Highly variant	Non-metabolic gene
WBGene00000628	col-51	1.83355	Highly variant	Non-metabolic gene
WBGene00000629	col-52	Lowly expressed	Lowly expressed	Non-metabolic gene
WBGene00000630	col-53	2.07944	Highly variant	Non-metabolic gene
WBGene00000631	col-54	2.14717	Highly variant	Non-metabolic gene
WBGene00000632	col-55	Lowly expressed	Lowly expressed	Non-metabolic gene
WBGene00000633	col-56	2.41884	Highly variant	Non-metabolic gene
WBGene00000634	col-58	2.13862	Highly variant	Non-metabolic gene
WBGene00000636	col-60	Lowly expressed	Lowly expressed	Non-metabolic gene
WBGene00000637	col-61	2.42041	Highly variant	Non-metabolic gene
WBGene00000638	col-62	Lowly expressed	Lowly expressed	Non-metabolic gene
WBGene00000639	col-63	1.50593	Highly variant	Non-metabolic gene
WBGene00000640	col-64	0.765768	Highly variant	Non-metabolic gene
WBGene00000641	col-65	2.38052	Highly variant	Non-metabolic gene
WBGene00000644	col-68	2.12082	Highly variant	Non-metabolic gene
WBGene00000645	col-69	2.31889	Highly variant	Non-metabolic gene
WBGene00000646	H17B01.2	Lowly expressed	Lowly expressed	Non-metabolic gene
WBGene00000647	col-71	0.919024	Highly variant	Non-metabolic gene
WBGene00000648	col-72	Lowly expressed	Lowly expressed	Non-metabolic gene
WBGene00000649	col-73	2.34461	Highly variant	Non-metabolic gene
WBGene00000650	col-74	Lowly expressed	Lowly expressed	Non-metabolic gene
WBGene00000651	col-75	2.42092	Highly variant	Non-metabolic gene
WBGene00000652	col-76	1.55258	Highly variant	Non-metabolic gene
WBGene00000653	col-77	2.36159	Highly variant	Non-metabolic gene
WBGene00000654	col-78	Lowly expressed	Lowly expressed	Non-metabolic gene
WBGene00000655	col-79	2.34324	Highly variant	Non-metabolic gene
WBGene00000656	col-80	2.27588	Highly variant	Non-metabolic gene
WBGene00000657	col-81	2.10115	Highly variant	Non-metabolic gene
WBGene00000658	col-83	1.86949	Highly variant	Non-metabolic gene
WBGene00000659	col-84	Lowly expressed	Lowly expressed	Non-metabolic gene
WBGene00000660	col-85	1.76934	Highly variant	Non-metabolic gene
WBGene00000661	col-86	Lowly expressed	Lowly expressed	Non-metabolic gene
WBGene00000662	col-87	Lowly expressed	Lowly expressed	Non-metabolic gene
WBGene00000663	col-88	1.32083	Highly variant	Non-metabolic gene
WBGene00000664	col-89	2.16139	Highly variant	Non-metabolic gene
WBGene00000665	col-90	2.34623	Highly variant	Non-metabolic gene
WBGene00000666	col-91	2.0979	Highly variant	Non-metabolic gene
WBGene00000667	col-92	2.31236	Highly variant	Non-metabolic gene
WBGene00000668	col-93	2.32781	Highly variant	Non-metabolic gene
WBGene00000669	col-94	2.44949	Highly variant	Non-metabolic gene
WBGene00000670	col-95	1.41841	Highly variant	Non-metabolic gene
WBGene00000671	col-96	2.3598	Highly variant	Non-metabolic gene
WBGene00000672	col-97	1.69964	Highly variant	Non-metabolic gene
WBGene00000673	col-98	2.29606	Highly variant	Non-metabolic gene
WBGene00000674	col-99	1.1798	Highly variant	Non-metabolic gene
WBGene00000675	col-101	2.26726	Highly variant	Non-metabolic gene
WBGene00000676	col-102	1.90806	Highly variant	Non-metabolic gene
WBGene00000677	col-103	2.20601	Highly variant	Non-metabolic gene
WBGene00000678	col-104	2.08824	Highly variant	Non-metabolic gene
WBGene00000679	col-105	2.43313	Highly variant	Non-metabolic gene
WBGene00000680	col-106	1.59538	Highly variant	Non-metabolic gene
WBGene00000681	col-107	2.36511	Highly variant	Non-metabolic gene
WBGene00000682	col-108	2.04096	Highly variant	Non-metabolic gene
WBGene00000683	col-109	1.73907	Highly variant	Non-metabolic gene
WBGene00000684	col-110	2.24604	Highly variant	Non-metabolic gene
WBGene00000685	col-111	1.4952	Highly variant	Non-metabolic gene
WBGene00000687	col-113	2.24189	Highly variant	Non-metabolic gene
WBGene00000688	col-114	1.63512	Highly variant	Non-metabolic gene
WBGene00000689	col-115	2.20141	Highly variant	Non-metabolic gene
WBGene00000690	col-116	2.19861	Highly variant	Non-metabolic gene
WBGene00000691	col-117	2.33814	Highly variant	Non-metabolic gene
WBGene00000692	col-118	1.63604	Highly variant	Non-metabolic gene
WBGene00000693	col-119	2.04901	Highly variant	Non-metabolic gene
WBGene00000694	col-120	1.75848	Highly variant	Non-metabolic gene
WBGene00000695	col-121	Lowly expressed	Lowly expressed	Non-metabolic gene
WBGene00000696	col-122	2.08707	Highly variant	Non-metabolic gene
WBGene00000697	col-123	Lowly expressed	Lowly expressed	Non-metabolic gene
WBGene00000698	col-124	1.36001	Highly variant	Non-metabolic gene
WBGene00000699	col-125	2.31239	Highly variant	Non-metabolic gene
WBGene00000700	col-126	1.82103	Highly variant	Non-metabolic gene
WBGene00000701	col-127	2.37001	Highly variant	Non-metabolic gene
WBGene00000702	col-128	1.75891	Highly variant	Non-metabolic gene
WBGene00000703	col-129	1.21035	Highly variant	Non-metabolic gene
WBGene00000704	col-130	2.22251	Highly variant	Non-metabolic gene
WBGene00000705	col-131	2.20786	Highly variant	Non-metabolic gene
WBGene00000706	col-132	Lowly expressed	Lowly expressed	Non-metabolic gene
WBGene00000707	col-133	2.37805	Highly variant	Non-metabolic gene
WBGene00000708	col-135	Lowly expressed	Lowly expressed	Non-metabolic gene
WBGene00000710	col-137	2.38895	Highly variant	Non-metabolic gene
WBGene00000711	col-138	Lowly expressed	Lowly expressed	Non-metabolic gene
WBGene00000712	col-139	2.27949	Highly variant	Non-metabolic gene
WBGene00000713	col-140	1.49002	Highly variant	Non-metabolic gene
WBGene00000714	col-141	2.38513	Highly variant	Non-metabolic gene
WBGene00000715	col-142	1.95796	Highly variant	Non-metabolic gene
WBGene00000716	col-143	2.30147	Highly variant	Non-metabolic gene
WBGene00000717	col-144	2.31919	Highly variant	Non-metabolic gene
WBGene00000718	col-145	2.16451	Highly variant	Non-metabolic gene
WBGene00000719	col-146	2.35725	Highly variant	Non-metabolic gene
WBGene00000720	col-147	2.3634	Highly variant	Non-metabolic gene
WBGene00000721	col-148	Lowly expressed	Lowly expressed	Non-metabolic gene
WBGene00000722	col-149	2.37101	Highly variant	Non-metabolic gene
WBGene00000723	col-150	1.68534	Highly variant	Non-metabolic gene
WBGene00000724	col-151	Lowly expressed	Lowly expressed	Non-metabolic gene
WBGene00000725	col-152	Lowly expressed	Lowly expressed	Non-metabolic gene
WBGene00000726	col-153	2.32474	Highly variant	Non-metabolic gene
WBGene00000727	col-154	2.13828	Highly variant	Non-metabolic gene
WBGene00000728	col-155	1.91047	Highly variant	Non-metabolic gene
WBGene00000729	col-156	2.11189	Highly variant	Non-metabolic gene
WBGene00000730	col-157	2.28526	Highly variant	Non-metabolic gene
WBGene00000731	col-158	1.72111	Highly variant	Non-metabolic gene
WBGene00000732	col-159	2.17477	Highly variant	Non-metabolic gene
WBGene00000733	col-160	2.28837	Highly variant	Non-metabolic gene
WBGene00000734	col-161	2.36648	Highly variant	Non-metabolic gene
WBGene00000735	col-162	2.37689	Highly variant	Non-metabolic gene
WBGene00000736	col-163	Lowly expressed	Lowly expressed	Non-metabolic gene
WBGene00000737	col-164	Lowly expressed	Lowly expressed	Non-metabolic gene
WBGene00000738	col-165	Lowly expressed	Lowly expressed	Non-metabolic gene
WBGene00000739	col-166	2.3063	Highly variant	Non-metabolic gene
WBGene00000740	col-167	2.33706	Highly variant	Non-metabolic gene
WBGene00000741	col-168	2.33547	Highly variant	Non-metabolic gene
WBGene00000742	col-169	2.34441	Highly variant	Non-metabolic gene
WBGene00000743	col-170	2.30311	Highly variant	Non-metabolic gene
WBGene00000744	col-171	2.35425	Highly variant	Non-metabolic gene
WBGene00000745	col-172	1.78253	Highly variant	Non-metabolic gene
WBGene00000746	col-173	1.71121	Highly variant	Non-metabolic gene
WBGene00000747	col-174	2.3616	Highly variant	Non-metabolic gene
WBGene00000748	col-175	2.4066	Highly variant	Non-metabolic gene
WBGene00000749	col-176	2.38859	Highly variant	Non-metabolic gene
WBGene00000750	col-177	2.31096	Highly variant	Non-metabolic gene
WBGene00000751	col-178	Lowly expressed	Lowly expressed	Non-metabolic gene
WBGene00000752	col-179	Lowly expressed	Lowly expressed	Non-metabolic gene
WBGene00000753	col-180	2.26245	Highly variant	Non-metabolic gene
WBGene00000754	col-181	2.30379	Highly variant	Non-metabolic gene
WBGene00000756	col-183	2.32496	Highly variant	Non-metabolic gene
WBGene00000757	col-184	Lowly expressed	Lowly expressed	Non-metabolic gene
WBGene00000758	col-185	1.76342	Highly variant	Non-metabolic gene
WBGene00000759	col-186	2.40817	Highly variant	Non-metabolic gene
WBGene00000760	col-187	2.42658	Highly variant	Non-metabolic gene
WBGene00000761	coq-1	0.466148	Moderately variant	iCEL1314 gene	OTHER	MEVALONATE METABOLISM	MEVALONATE METABOLISM	MEVALONATE METABOLISM
WBGene00000762	coq-2	0.430566	Moderately variant	iCEL1314 gene	COFACTORS AND VITAMINS	UBIQUINONE METABOLISM	UBIQUINONE METABOLISM	UBIQUINONE METABOLISM
WBGene00000763	coq-3	0.268731	Invariant	iCEL1314 gene	COFACTORS AND VITAMINS	UBIQUINONE METABOLISM	UBIQUINONE METABOLISM	UBIQUINONE METABOLISM
WBGene00000764	coq-4	0.603105	Moderately variant	Other metabolic gene
WBGene00000765	coq-5	0.869469	Highly variant	iCEL1314 gene	COFACTORS AND VITAMINS	UBIQUINONE METABOLISM	UBIQUINONE METABOLISM	UBIQUINONE METABOLISM
WBGene00000766	coq-6	0.449563	Moderately variant	iCEL1314 gene	COFACTORS AND VITAMINS	UBIQUINONE METABOLISM	UBIQUINONE METABOLISM	UBIQUINONE METABOLISM
WBGene00000767	coq-8	0.793195	Highly variant	Other metabolic gene
WBGene00000768	cor-1	1.85498	Highly variant	Non-metabolic gene
WBGene00000770	cpb-1	2.38118	Highly variant	Non-metabolic gene
WBGene00000771	cpb-2	Lowly expressed	Lowly expressed	Non-metabolic gene
WBGene00000772	cpb-3	2.36406	Highly variant	Non-metabolic gene
WBGene00000773	cpf-1	1.21374	Highly variant	Non-metabolic gene
WBGene00000774	cpf-2	0.619745	Moderately variant	Non-metabolic gene
WBGene00000775	cpin-1	1.40402	Highly variant	iCEL1314 gene	AMINO ACID	HIS METABOLISM	HIS	HIS
WBGene00000776	cpl-1	1.47581	Highly variant	Non-metabolic gene
WBGene00000777	cpn-1	0.976779	Highly variant	Non-metabolic gene
WBGene00000778	cpn-2	1.82143	Highly variant	Non-metabolic gene
WBGene00000779	cpn-3	2.30594	Highly variant	Non-metabolic gene
WBGene00000780	cpn-4	2.3172	Highly variant	Non-metabolic gene
WBGene00000781	cpr-1	2.34404	Highly variant	Non-metabolic gene
WBGene00000782	cpr-2	Lowly expressed	Lowly expressed	Non-metabolic gene
WBGene00000783	cpr-3	2.43112	Highly variant	Non-metabolic gene
WBGene00000784	cpr-4	2.39857	Highly variant	Non-metabolic gene
WBGene00000785	cpr-5	2.41697	Highly variant	Non-metabolic gene
WBGene00000786	cpr-6	2.42233	Highly variant	Non-metabolic gene
WBGene00000787	cps-6	0.786091	Highly variant	Non-metabolic gene
WBGene00000788	cpz-1	1.8993	Highly variant	Non-metabolic gene
WBGene00000789	cpz-2	2.43226	Highly variant	Non-metabolic gene
WBGene00000792	crb-1	1.42627	Highly variant	Non-metabolic gene
WBGene00000793	crh-1	0.676306	Moderately variant	Non-metabolic gene
WBGene00000794	crn-1	1.33618	Highly variant	Non-metabolic gene
WBGene00000795	crn-2	0.384553	Moderately variant	Non-metabolic gene
WBGene00000796	crn-3	0.945807	Highly variant	Non-metabolic gene
WBGene00000797	crn-4	0.943258	Highly variant	Non-metabolic gene
WBGene00000798	crn-5	0.978056	Highly variant	Non-metabolic gene
WBGene00000799	crn-6	2.12989	Highly variant	Non-metabolic gene
WBGene00000800	cars-1	0.413808	Moderately variant	iCEL1314 gene	AMINO ACID;OTHER	AMINOACYL-TRNA BIOSYNTHESIS;CYS AND MET METABOLISM	AMINOACYL-TRNA BIOSYNTHESIS;CYS	AMINOACYL-TRNA BIOSYNTHESIS;CYS
WBGene00000802	crt-1	0.647526	Moderately variant	Non-metabolic gene
WBGene00000803	csb-1	0.452071	Moderately variant	Non-metabolic gene
WBGene00000804	csc-1	1.83643	Highly variant	Non-metabolic gene
WBGene00000812	csk-1	0.55377	Moderately variant	Non-metabolic gene
WBGene00000813	csn-1	0.902386	Highly variant	Non-metabolic gene
WBGene00000814	csn-2	0.576049	Moderately variant	Non-metabolic gene
WBGene00000815	csn-3	1.03265	Highly variant	Non-metabolic gene
WBGene00000816	csn-4	0.509943	Moderately variant	Non-metabolic gene
WBGene00000817	csn-5	0.823208	Highly variant	Non-metabolic gene
WBGene00000818	csn-6	0.482947	Moderately variant	Non-metabolic gene
WBGene00000819	csp-1	Lowly expressed	Lowly expressed	Non-metabolic gene
WBGene00000820	csp-2	1.1897	Highly variant	Non-metabolic gene
WBGene00000821	csp-3	Lowly expressed	Lowly expressed	Non-metabolic gene
WBGene00000822	csq-1	2.37116	Highly variant	Non-metabolic gene
WBGene00000829	ctb-1	0.494015	Moderately variant	iCEL1314 gene	ENERGY	ETC	ETC-COMPLEX III	ETC-COMPLEX III
WBGene00000830	ctl-1	Lowly expressed	Lowly expressed	iCEL1314 gene	AMINO ACID;ROS	ROS METABOLISM;TRP	ROS METABOLISM;TRP	ROS METABOLISM;TRP
WBGene00000831	ctl-2	2.37046	Highly variant	iCEL1314 gene	AMINO ACID;ROS	ROS METABOLISM;TRP	ROS METABOLISM;TRP	ROS METABOLISM;TRP
WBGene00000832	ctn-1	1.27363	Highly variant	Non-metabolic gene
WBGene00000833	cts-1	0.478069	Moderately variant	iCEL1314 gene	ENERGY	TCA CYCLE	TCA CYCLE	TCA CYCLE
WBGene00000834	cua-1	0.743766	Moderately variant	Non-metabolic gene
WBGene00000835	cuc-1	0.661413	Moderately variant	Non-metabolic gene
WBGene00000836	cul-1	0.520723	Moderately variant	Non-metabolic gene
WBGene00000837	cul-2	0.528334	Moderately variant	Non-metabolic gene
WBGene00000838	cul-3	0.650731	Moderately variant	Non-metabolic gene
WBGene00000839	cul-4	0.94267	Highly variant	Non-metabolic gene
WBGene00000840	cul-5	0.452613	Moderately variant	Non-metabolic gene
WBGene00000841	cul-6	1.13635	Highly variant	Non-metabolic gene
WBGene00000843	cup-2	0.353377	Moderately variant	Non-metabolic gene
WBGene00000845	cup-4	0.626426	Moderately variant	Non-metabolic gene
WBGene00000846	cup-5	0.570599	Moderately variant	Non-metabolic gene
WBGene00000851	cut-1	Lowly expressed	Lowly expressed	Non-metabolic gene
WBGene00000853	cut-6	1.82393	Highly variant	Non-metabolic gene
WBGene00000854	cux-7	0.997087	Highly variant	Non-metabolic gene
WBGene00000857	cwn-1	1.56271	Highly variant	Non-metabolic gene
WBGene00000858	cwn-2	1.07167	Highly variant	Non-metabolic gene
WBGene00000859	cwp-1	Lowly expressed	Lowly expressed	Non-metabolic gene
WBGene00000860	cwp-2	Lowly expressed	Lowly expressed	Non-metabolic gene
WBGene00000861	cwp-3	Lowly expressed	Lowly expressed	Non-metabolic gene
WBGene00000862	cwp-4	1.17444	Highly variant	Non-metabolic gene
WBGene00000863	cya-1	1.44082	Highly variant	Non-metabolic gene
WBGene00000864	cya-2	2.24592	Highly variant	Non-metabolic gene
WBGene00000865	cyb-1	1.70197	Highly variant	Non-metabolic gene
WBGene00000866	cyb-2.1	2.31265	Highly variant	Non-metabolic gene
WBGene00000867	cyb-2.2	1.94898	Highly variant	Non-metabolic gene
WBGene00000868	cyb-3	1.94821	Highly variant	Non-metabolic gene
WBGene00000869	cyc-1	0.585802	Moderately variant	iCEL1314 gene	ENERGY	ETC	ETC-COMPLEX III	ETC-COMPLEX III
WBGene00000870	cyd-1	1.14074	Highly variant	Non-metabolic gene
WBGene00000871	cye-1	1.87147	Highly variant	Non-metabolic gene
WBGene00000872	cyk-1	1.09861	Highly variant	Non-metabolic gene
WBGene00000874	cyk-3	0.65123	Moderately variant	Non-metabolic gene
WBGene00000875	cyk-4	1.74978	Highly variant	Non-metabolic gene
WBGene00000876	cyl-1	0.779099	Highly variant	Non-metabolic gene
WBGene00000877	cyn-1	0.75412	Highly variant	Non-metabolic gene
WBGene00000878	cyn-2	Lowly expressed	Lowly expressed	Non-metabolic gene
WBGene00000879	cyn-3	0.493592	Moderately variant	Non-metabolic gene
WBGene00000880	cyn-4	0.854666	Highly variant	Non-metabolic gene
WBGene00000881	cyn-5	0.553645	Moderately variant	Non-metabolic gene
WBGene00000882	cyn-6	0.800026	Highly variant	Non-metabolic gene
WBGene00000883	cyn-7	0.454394	Moderately variant	Non-metabolic gene
WBGene00000884	cyn-8	0.720548	Moderately variant	Non-metabolic gene
WBGene00000885	cyn-9	2.09718	Highly variant	Non-metabolic gene
WBGene00000886	cyn-10	1.22659	Highly variant	Non-metabolic gene
WBGene00000887	cyn-11	0.557246	Moderately variant	Non-metabolic gene
WBGene00000888	cyn-12	1.05422	Highly variant	Non-metabolic gene
WBGene00000889	cyn-13	0.588738	Moderately variant	Non-metabolic gene
WBGene00000890	sig-7	0.796122	Highly variant	Non-metabolic gene
WBGene00000891	cyn-15	0.912701	Highly variant	Non-metabolic gene
WBGene00000892	cyn-16	0.640297	Moderately variant	Non-metabolic gene
WBGene00000893	cyn-17	2.3575	Highly variant	Non-metabolic gene
WBGene00000894	dab-1	0.744269	Moderately variant	Non-metabolic gene
WBGene00000895	dac-1	1.31514	Highly variant	Non-metabolic gene
WBGene00000896	dad-1	0.500088	Moderately variant	Non-metabolic gene
WBGene00000897	daf-1	0.533699	Moderately variant	Non-metabolic gene
WBGene00000898	daf-2	0.483613	Moderately variant	Non-metabolic gene
WBGene00000899	daf-3	0.737643	Moderately variant	Non-metabolic gene
WBGene00000900	daf-4	0.72204	Moderately variant	Non-metabolic gene
WBGene00000901	daf-5	0.781482	Highly variant	Non-metabolic gene
WBGene00000902	daf-6	2.17716	Highly variant	Non-metabolic gene
WBGene00000903	daf-7	2.254	Highly variant	Non-metabolic gene
WBGene00000904	daf-8	0.867459	Highly variant	Non-metabolic gene
WBGene00000905	daf-9	1.01776	Highly variant	iCEL1314 gene	LIPIDS	STEROID METABOLISM	BIOSYNTHESIS OF BILE ACID-LIKE MOLECULES	BIOSYNTHESIS OF BILE ACID-LIKE MOLECULES
WBGene00000906	daf-10	2.16833	Highly variant	Non-metabolic gene
WBGene00000907	daf-11	2.37974	Highly variant	iCEL1314 gene	OTHER	GUANYLATE CYCLASE	GUANYLATE CYCLASE	GUANYLATE CYCLASE
WBGene00000908	daf-12	0.397796	Moderately variant	Non-metabolic gene
WBGene00000910	daf-14	0.992273	Highly variant	Non-metabolic gene
WBGene00000911	daf-15	0.556156	Moderately variant	Non-metabolic gene
WBGene00000912	daf-16	0.578527	Moderately variant	Non-metabolic gene
WBGene00000913	daf-18	1.10776	Highly variant	iCEL1314 gene	OTHER	INOSITOL PHOSPHATE METABOLISM	INOSITOL PHOSPHATE METABOLISM	INOSITOL PHOSPHATE METABOLISM
WBGene00000914	daf-19	0.570913	Moderately variant	Non-metabolic gene
WBGene00000915	hsp-90	0.472503	Moderately variant	Non-metabolic gene
WBGene00000917	daf-25	0.488705	Moderately variant	Non-metabolic gene
WBGene00000920	daf-28	2.41123	Highly variant	Non-metabolic gene
WBGene00000923	daf-31	0.525589	Moderately variant	Other metabolic gene
WBGene00000928	dao-2	2.27651	Highly variant	Non-metabolic gene
WBGene00000929	dao-3	1.50511	Highly variant	iCEL1314 gene	ONE CARBON CYCLE	FOLATE CYCLE	FOLATE CYCLE	FOLATE CYCLE
WBGene00000930	dao-4	Lowly expressed	Lowly expressed	Non-metabolic gene
WBGene00000931	dao-5	0.685282	Moderately variant	Non-metabolic gene
WBGene00000932	dao-6	2.09889	Highly variant	Non-metabolic gene
WBGene00000933	dap-3	0.598831	Moderately variant	Non-metabolic gene
WBGene00000934	dat-1	1.61157	Highly variant	Non-metabolic gene
WBGene00000935	daz-1	2.29282	Highly variant	Non-metabolic gene
WBGene00000936	dbl-1	1.28857	Highly variant	Non-metabolic gene
WBGene00000937	dbr-1	1.02968	Highly variant	Non-metabolic gene
WBGene00000938	dcp-66	0.397977	Moderately variant	Non-metabolic gene
WBGene00000939	dcr-1	0.84305	Highly variant	Non-metabolic gene
WBGene00000940	dcs-1	0.767939	Highly variant	Non-metabolic gene
WBGene00000941	ddp-1	0.577533	Moderately variant	Non-metabolic gene
WBGene00000942	deb-1	1.38505	Highly variant	Non-metabolic gene
WBGene00000950	deg-1	2.0385	Highly variant	Non-metabolic gene
WBGene00000951	deg-3	2.04679	Highly variant	Non-metabolic gene
WBGene00000952	del-1	2.27001	Highly variant	Non-metabolic gene
WBGene00000953	del-2	1.34081	Highly variant	Non-metabolic gene
WBGene00000955	des-2	2.23819	Highly variant	Non-metabolic gene
WBGene00000958	dgk-1	2.01534	Highly variant	iCEL1314 gene	LIPIDS	GLYCEROLIPID METABOLISM;GLYCEROPHOSPHOLIPID METABOLISM	GLYCEROLIPID METABOLISM;GLYCEROPHOSPHOLIPID METABOLISM	GLYCEROLIPID METABOLISM;GLYCEROPHOSPHOLIPID METABOLISM
WBGene00000959	dgk-2	0.617411	Moderately variant	iCEL1314 gene	LIPIDS	GLYCEROLIPID METABOLISM;GLYCEROPHOSPHOLIPID METABOLISM	GLYCEROLIPID METABOLISM;GLYCEROPHOSPHOLIPID METABOLISM	GLYCEROLIPID METABOLISM;GLYCEROPHOSPHOLIPID METABOLISM
WBGene00000960	dgk-3	2.38178	Highly variant	iCEL1314 gene	LIPIDS	GLYCEROLIPID METABOLISM;GLYCEROPHOSPHOLIPID METABOLISM	GLYCEROLIPID METABOLISM;GLYCEROPHOSPHOLIPID METABOLISM	GLYCEROLIPID METABOLISM;GLYCEROPHOSPHOLIPID METABOLISM
WBGene00000961	dgn-1	0.552618	Moderately variant	Non-metabolic gene
WBGene00000962	dhc-1	0.612262	Moderately variant	Non-metabolic gene
WBGene00000963	dhp-1	2.35487	Highly variant	iCEL1314 gene	NUCLEOTIDE	PYRIMIDINE METABOLISM	PYRIMIDINE METABOLISM	PYRIMIDINE METABOLISM
WBGene00000964	dhp-2	2.31985	Highly variant	iCEL1314 gene	NUCLEOTIDE	PYRIMIDINE METABOLISM	PYRIMIDINE METABOLISM	PYRIMIDINE METABOLISM
WBGene00000965	dhs-1	1.12733	Highly variant	Other metabolic gene
WBGene00000966	dhs-2	2.23538	Highly variant	Other metabolic gene
WBGene00000967	dhs-3	2.38123	Highly variant	iCEL1314 gene	COFACTORS AND VITAMINS	RETINOL METABOLISM	RETINOL METABOLISM	RETINOL METABOLISM
WBGene00000968	dhs-4	2.15418	Highly variant	Other metabolic gene
WBGene00000969	dhs-5	1.54358	Highly variant	Other metabolic gene
WBGene00000970	dhs-6	0.574472	Moderately variant	Other metabolic gene
WBGene00000971	dhs-7	Lowly expressed	Lowly expressed	Other metabolic gene
WBGene00000972	dhs-8	2.07592	Highly variant	Other metabolic gene
WBGene00000973	dhs-9	0.752166	Highly variant	Other metabolic gene
WBGene00000974	dhs-11	2.37919	Highly variant	Other metabolic gene
WBGene00000975	dhs-12	0.722973	Moderately variant	Other metabolic gene
WBGene00000976	dhs-13	0.569427	Moderately variant	iCEL1314 gene	COFACTORS AND VITAMINS	RETINOL METABOLISM	RETINOL METABOLISM	RETINOL METABOLISM
WBGene00000977	dhs-14	2.44949	Highly variant	Other metabolic gene
WBGene00000978	dhs-15	2.38516	Highly variant	Other metabolic gene
WBGene00000979	dhs-16	1.10567	Highly variant	Other metabolic gene
WBGene00000980	dhs-17	2.11915	Highly variant	Other metabolic gene
WBGene00000981	dhs-18	2.38196	Highly variant	Other metabolic gene
WBGene00000982	dhs-19	0.843387	Highly variant	iCEL1314 gene	COFACTORS AND VITAMINS	RETINOL METABOLISM	RETINOL METABOLISM	RETINOL METABOLISM
WBGene00000983	dhs-20	1.9786	Highly variant	Other metabolic gene
WBGene00000984	dhs-21	1.83964	Highly variant	iCEL1314 gene	CARBOHYDRATE	PENTOSE AND GLUCURONATE INTERCONVERSIONS	PENTOSE AND GLUCURONATE INTERCONVERSIONS	PENTOSE AND GLUCURONATE INTERCONVERSIONS
WBGene00000985	dhs-22	0.405555	Moderately variant	Other metabolic gene
WBGene00000986	dhs-23	Lowly expressed	Lowly expressed	Other metabolic gene
WBGene00000987	dhs-24	0.669248	Moderately variant	Other metabolic gene
WBGene00000988	dhs-25	1.12435	Highly variant	iCEL1314 gene	LIPIDS	STEROID METABOLISM	BIOSYNTHESIS OF BILE ACID-LIKE MOLECULES	BIOSYNTHESIS OF BILE ACID-LIKE MOLECULES
WBGene00000989	dhs-26	2.32041	Highly variant	Other metabolic gene
WBGene00000990	dhs-27	1.5287	Highly variant	Other metabolic gene
WBGene00000991	dhs-28	2.19243	Highly variant	iCEL1314 gene	LIPIDS;OTHER	ASCAROSIDE BIOSYNTHESIS;FATTY ACID DEGRADATION;STEROID METABOLISM	ASCAROSIDE BIOSYNTHESIS;BIOSYNTHESIS OF BILE ACID-LIKE MOLECULES;PEROXISOMAL FATTY ACID DEGRADATION	ASCAROSIDE BIOSYNTHESIS;BIOSYNTHESIS OF BILE ACID-LIKE MOLECULES;PEROXISOMAL FATTY ACID DEGRADATION
WBGene00000992	dhs-29	1.45885	Highly variant	Other metabolic gene
WBGene00000993	dhs-30	1.58313	Highly variant	Other metabolic gene
WBGene00000994	ints-6	1.15735	Highly variant	Non-metabolic gene
WBGene00000995	die-1	1.14142	Highly variant	Non-metabolic gene
WBGene00000996	dif-1	0.507438	Moderately variant	iCEL1314 gene	LIPIDS	FATTY ACID DEGRADATION	MITOCHONDRIAL FATTY ACID DEGRADATION	MITOCHONDRIAL FATTY ACID DEGRADATION
WBGene00000998	dig-1	1.83244	Highly variant	Non-metabolic gene
WBGene00001000	dim-1	2.14313	Highly variant	Non-metabolic gene
WBGene00001001	dis-3	0.713746	Moderately variant	Non-metabolic gene
WBGene00001002	div-1	1.23325	Highly variant	iCEL1314 gene	OTHER	OTHER	OTHER	OTHER
WBGene00001005	dlc-1	0.436125	Moderately variant	Non-metabolic gene
WBGene00001006	dlg-1	0.70323	Moderately variant	Non-metabolic gene
WBGene00001007	dli-1	0.388665	Moderately variant	Non-metabolic gene
WBGene00001008	dlk-1	0.996147	Highly variant	Non-metabolic gene
WBGene00001016	dna-2	0.64574	Moderately variant	Non-metabolic gene
WBGene00001017	dnc-1	0.58669	Moderately variant	Non-metabolic gene
WBGene00001018	dnc-2	0.340196	Moderately variant	Non-metabolic gene
WBGene00001019	dnj-1	0.360589	Moderately variant	Non-metabolic gene
WBGene00001020	dnj-2	0.555491	Moderately variant	Non-metabolic gene
WBGene00001021	dnj-3	1.22612	Highly variant	Non-metabolic gene
WBGene00001022	dnj-4	0.893291	Highly variant	Non-metabolic gene
WBGene00001023	dnj-5	0.559127	Moderately variant	Non-metabolic gene
WBGene00001025	dnj-7	0.793514	Highly variant	Non-metabolic gene
WBGene00001026	dnj-8	0.532875	Moderately variant	Non-metabolic gene
WBGene00001027	dnj-9	0.534485	Moderately variant	Non-metabolic gene
WBGene00001028	dnj-10	0.715571	Moderately variant	Non-metabolic gene
WBGene00001029	dnj-11	1.0292	Highly variant	Non-metabolic gene
WBGene00001030	dnj-12	0.478471	Moderately variant	Non-metabolic gene
WBGene00001031	dnj-13	0.546781	Moderately variant	Non-metabolic gene
WBGene00001032	dnj-14	0.917828	Highly variant	Non-metabolic gene
WBGene00001033	dnj-15	0.741334	Moderately variant	iCEL1314 gene	OTHER	OTHER	OTHER	OTHER
WBGene00001034	dnj-16	0.497777	Moderately variant	Non-metabolic gene
WBGene00001035	dnj-17	1.32094	Highly variant	Non-metabolic gene
WBGene00001036	dnj-18	0.783302	Highly variant	Non-metabolic gene
WBGene00001037	dnj-19	0.353716	Moderately variant	Non-metabolic gene
WBGene00001038	dnj-20	0.605259	Moderately variant	Non-metabolic gene
WBGene00001039	dnj-21	0.521655	Moderately variant	Non-metabolic gene
WBGene00001040	dnj-22	1.89177	Highly variant	Non-metabolic gene
WBGene00001041	dnj-23	0.66383	Moderately variant	Non-metabolic gene
WBGene00001042	dnj-24	0.985231	Highly variant	Non-metabolic gene
WBGene00001043	dnj-25	0.439865	Moderately variant	Non-metabolic gene
WBGene00001044	dnj-26	2.43553	Highly variant	Non-metabolic gene
WBGene00001045	dnj-27	1.116	Highly variant	Non-metabolic gene
WBGene00001046	dnj-28	1.68466	Highly variant	Non-metabolic gene
WBGene00001047	dnj-29	0.593061	Moderately variant	Non-metabolic gene
WBGene00001048	dnj-30	0.599088	Moderately variant	Non-metabolic gene
WBGene00001049	dog-1	1.27535	Highly variant	Non-metabolic gene
WBGene00001050	dom-3	0.895643	Highly variant	Non-metabolic gene
WBGene00001051	cks-1	1.38538	Highly variant	Non-metabolic gene
WBGene00001052	dop-1	2.11075	Highly variant	Non-metabolic gene
WBGene00001053	dop-2	1.73417	Highly variant	Non-metabolic gene
WBGene00001054	dpf-1	1.44853	Highly variant	Non-metabolic gene
WBGene00001055	dpf-2	1.07969	Highly variant	Non-metabolic gene
WBGene00001056	dpf-3	0.51699	Moderately variant	Non-metabolic gene
WBGene00001057	dpf-4	0.699685	Moderately variant	Non-metabolic gene
WBGene00001058	dpf-5	0.394286	Moderately variant	Other metabolic gene
WBGene00001059	dpf-6	2.09338	Highly variant	Non-metabolic gene
WBGene00001060	dpf-7	0.52603	Moderately variant	Non-metabolic gene
WBGene00001061	dpl-1	1.47358	Highly variant	Non-metabolic gene
WBGene00001062	dpr-1	Lowly expressed	Lowly expressed	Non-metabolic gene
WBGene00001063	dpy-1	1.96787	Highly variant	Non-metabolic gene
WBGene00001064	dpy-2	2.38995	Highly variant	Non-metabolic gene
WBGene00001065	dpy-3	2.40005	Highly variant	Non-metabolic gene
WBGene00001066	dpy-4	2.35393	Highly variant	Non-metabolic gene
WBGene00001067	dpy-5	2.2968	Highly variant	Non-metabolic gene
WBGene00001068	dpy-6	2.29813	Highly variant	Non-metabolic gene
WBGene00001069	dpy-7	2.29959	Highly variant	Non-metabolic gene
WBGene00001070	dpy-8	2.34435	Highly variant	Non-metabolic gene
WBGene00001071	dpy-9	2.35884	Highly variant	Non-metabolic gene
WBGene00001072	dpy-10	2.42257	Highly variant	Non-metabolic gene
WBGene00001073	dpy-11	0.947842	Highly variant	Other metabolic gene
WBGene00001074	dpy-13	2.33193	Highly variant	Non-metabolic gene
WBGene00001075	dpy-14	1.39831	Highly variant	Non-metabolic gene
WBGene00001076	dpy-17	0.875793	Highly variant	Non-metabolic gene
WBGene00001077	dpy-18	1.26442	Highly variant	iCEL1314 gene	AMINO ACID;OTHER	ARG AND PRO METABOLISM;COLLAGEN BIOSYNTHESIS	COLLAGEN BIOSYNTHESIS;PRO	COLLAGEN BIOSYNTHESIS;PRO
WBGene00001078	dpy-19	1.46145	Highly variant	Other metabolic gene
WBGene00001079	dpy-20	2.09758	Highly variant	Non-metabolic gene
WBGene00001080	dpy-21	0.41738	Moderately variant	Non-metabolic gene
WBGene00001081	dpy-22	0.579734	Moderately variant	Non-metabolic gene
WBGene00001082	dpy-23	0.763388	Highly variant	Non-metabolic gene
WBGene00001085	dpy-26	0.762135	Highly variant	Non-metabolic gene
WBGene00001086	dpy-27	0.5331	Moderately variant	Non-metabolic gene
WBGene00001087	dpy-28	0.377166	Moderately variant	Non-metabolic gene
WBGene00001088	dpy-30	0.65721	Moderately variant	Non-metabolic gene
WBGene00001089	dre-1	0.556553	Moderately variant	Non-metabolic gene
WBGene00001090	drh-1	0.820272	Highly variant	Non-metabolic gene
WBGene00001092	dro-1	1.42199	Highly variant	Non-metabolic gene
WBGene00001093	drp-1	0.774987	Highly variant	iCEL1314 gene	OTHER	OTHER	OTHER	OTHER
WBGene00001094	dars-1	0.441259	Moderately variant	iCEL1314 gene	OTHER	AMINOACYL-TRNA BIOSYNTHESIS	AMINOACYL-TRNA BIOSYNTHESIS	AMINOACYL-TRNA BIOSYNTHESIS
WBGene00001095	dars-2	0.942638	Highly variant	iCEL1314 gene	OTHER	AMINOACYL-TRNA BIOSYNTHESIS	AMINOACYL-TRNA BIOSYNTHESIS	AMINOACYL-TRNA BIOSYNTHESIS
WBGene00001096	dsc-1	1.36215	Highly variant	Non-metabolic gene
WBGene00001099	dsc-4	2.44333	Highly variant	Non-metabolic gene
WBGene00001101	dsh-1	0.569789	Moderately variant	Non-metabolic gene
WBGene00001102	dsh-2	1.70641	Highly variant	Non-metabolic gene
WBGene00001103	dsl-1	Lowly expressed	Lowly expressed	Non-metabolic gene
WBGene00001104	dsl-2	Lowly expressed	Lowly expressed	Non-metabolic gene
WBGene00001105	dsl-3	0.947871	Highly variant	Non-metabolic gene
WBGene00001106	dsl-4	Lowly expressed	Lowly expressed	Non-metabolic gene
WBGene00001107	dsl-5	1.87344	Highly variant	Non-metabolic gene
WBGene00001108	dsl-6	Lowly expressed	Lowly expressed	Non-metabolic gene
WBGene00001109	dsl-7	1.4442	Highly variant	Non-metabolic gene
WBGene00001110	duo-1	2.16584	Highly variant	Non-metabolic gene
WBGene00001112	duo-3	0.72363	Moderately variant	Non-metabolic gene
WBGene00001113	dur-1	1.70295	Highly variant	Non-metabolic gene
WBGene00001115	dyb-1	1.20372	Highly variant	Non-metabolic gene
WBGene00001116	dyc-1	1.46023	Highly variant	Non-metabolic gene
WBGene00001117	dyf-1	1.83751	Highly variant	Non-metabolic gene
WBGene00001118	dyf-2	1.58204	Highly variant	Non-metabolic gene
WBGene00001119	dyf-3	1.06058	Highly variant	Non-metabolic gene
WBGene00001121	dyf-5	1.90143	Highly variant	Non-metabolic gene
WBGene00001122	dyf-6	1.55521	Highly variant	Non-metabolic gene
WBGene00001123	dyf-7	Lowly expressed	Lowly expressed	Non-metabolic gene
WBGene00001127	dyf-11	1.8951	Highly variant	Non-metabolic gene
WBGene00001129	dyf-13	2.09066	Highly variant	Non-metabolic gene
WBGene00001130	dyn-1	1.10433	Highly variant	iCEL1314 gene	OTHER	OTHER	OTHER	OTHER
WBGene00001131	dys-1	1.67102	Highly variant	Non-metabolic gene
WBGene00001132	alp-1	1.51152	Highly variant	Non-metabolic gene
WBGene00001133	eat-2	2.36365	Highly variant	Non-metabolic gene
WBGene00001134	eat-3	0.608489	Moderately variant	iCEL1314 gene	OTHER	OTHER	OTHER	OTHER
WBGene00001135	eat-4	2.31341	Highly variant	Non-metabolic gene
WBGene00001136	eat-5	1.78636	Highly variant	Non-metabolic gene
WBGene00001137	eat-6	0.450681	Moderately variant	iCEL1314 gene	OTHER	OTHER	OTHER	OTHER
WBGene00001145	eat-16	0.979693	Highly variant	Non-metabolic gene
WBGene00001147	eat-18	1.22694	Highly variant	Non-metabolic gene
WBGene00001148	eat-20	1.23276	Highly variant	Non-metabolic gene
WBGene00001149	bcat-1	1.18823	Highly variant	iCEL1314 gene	AMINO ACID	BCAA BREAKDOWN	ILE DEGRADATION;LEU DEGRADATION;VAL DEGRADATION	ILE DEGRADATION;LEU DEGRADATION;VAL DEGRADATION
WBGene00001150	ech-1.1	1.63199	Highly variant	iCEL1314 gene	AMINO ACID;LIPIDS	BCAA BREAKDOWN;FATTY ACID DEGRADATION;LYS;TRP	ILE DEGRADATION;LYS DEGRADATION;MITOCHONDRIAL FATTY ACID DEGRADATION;TRP;VAL DEGRADATION	ILE DEGRADATION;LYS DEGRADATION;MITOCHONDRIAL FATTY ACID DEGRADATION;TRP;VAL DEGRADATION
WBGene00001151	ech-2	1.11007	Highly variant	Other metabolic gene
WBGene00001152	ech-3	1.00781	Highly variant	iCEL1314 gene	AMINO ACID;LIPIDS;OTHER	BCAA BREAKDOWN;FATTY ACID DEGRADATION;KETONE BODY METABOLISM;LYS;TRP	ILE DEGRADATION;KETONE BODY METABOLISM;LYS DEGRADATION;MITOCHONDRIAL FATTY ACID DEGRADATION;TRP;VAL DEGRADATION	ILE DEGRADATION;KETONE BODY METABOLISM;LYS DEGRADATION;MITOCHONDRIAL FATTY ACID DEGRADATION;TRP;VAL DEGRADATION
WBGene00001153	ech-4	0.774796	Highly variant	iCEL1314 gene	LIPIDS	FATTY ACID DEGRADATION	MITOCHONDRIAL FATTY ACID DEGRADATION	MITOCHONDRIAL FATTY ACID DEGRADATION
WBGene00001154	ech-5	0.713431	Moderately variant	iCEL1314 gene	AMINO ACID	BCAA BREAKDOWN	LEU DEGRADATION	LEU DEGRADATION
WBGene00001155	ech-6	0.851798	Highly variant	iCEL1314 gene	AMINO ACID;LIPIDS	BCAA BREAKDOWN;FATTY ACID DEGRADATION;LYS;SCFA;TRP	ILE DEGRADATION;LYS DEGRADATION;MITOCHONDRIAL FATTY ACID DEGRADATION;PROPIONATE;TRP;VAL DEGRADATION	ILE DEGRADATION;LYS DEGRADATION;MITOCHONDRIAL FATTY ACID DEGRADATION;PROPIONATE SHUNT;TRP;VAL DEGRADATION
WBGene00001156	ech-7	2.17746	Highly variant	iCEL1314 gene	AMINO ACID;LIPIDS;OTHER	BCAA BREAKDOWN;FATTY ACID DEGRADATION;KETONE BODY METABOLISM;LYS;TRP	ILE DEGRADATION;KETONE BODY METABOLISM;LYS DEGRADATION;MITOCHONDRIAL FATTY ACID DEGRADATION;TRP;VAL DEGRADATION	ILE DEGRADATION;KETONE BODY METABOLISM;LYS DEGRADATION;MITOCHONDRIAL FATTY ACID DEGRADATION;TRP;VAL DEGRADATION
WBGene00001157	ech-8	2.28929	Highly variant	iCEL1314 gene	AMINO ACID;LIPIDS;OTHER	BCAA BREAKDOWN;FATTY ACID DEGRADATION;KETONE BODY METABOLISM;LYS	ILE DEGRADATION;KETONE BODY METABOLISM;LYS DEGRADATION;MITOCHONDRIAL FATTY ACID DEGRADATION;VAL DEGRADATION	ILE DEGRADATION;KETONE BODY METABOLISM;LYS DEGRADATION;MITOCHONDRIAL FATTY ACID DEGRADATION;VAL DEGRADATION
WBGene00001158	ech-9	2.30809	Highly variant	iCEL1314 gene	AMINO ACID;LIPIDS;OTHER	BCAA BREAKDOWN;FATTY ACID DEGRADATION;KETONE BODY METABOLISM	ILE DEGRADATION;KETONE BODY METABOLISM;MITOCHONDRIAL FATTY ACID DEGRADATION;VAL DEGRADATION	ILE DEGRADATION;KETONE BODY METABOLISM;MITOCHONDRIAL FATTY ACID DEGRADATION;VAL DEGRADATION
WBGene00001159	eff-1	1.06166	Highly variant	Non-metabolic gene
WBGene00001160	efk-1	0.388697	Moderately variant	Non-metabolic gene
WBGene00001161	efl-1	0.84307	Highly variant	Non-metabolic gene
WBGene00001162	efl-2	0.448282	Moderately variant	Non-metabolic gene
WBGene00001163	efn-2	1.09797	Highly variant	Non-metabolic gene
WBGene00001164	efn-3	Lowly expressed	Lowly expressed	Non-metabolic gene
WBGene00001165	efn-4	1.43464	Highly variant	Non-metabolic gene
WBGene00001166	eftu-2	0.69878	Moderately variant	Non-metabolic gene
WBGene00001167	eef-2	0.294224	Invariant	Non-metabolic gene
WBGene00001168	eef-1A.1	0.372536	Moderately variant	Non-metabolic gene
WBGene00001169	eef-1A.2	0.342926	Moderately variant	Non-metabolic gene
WBGene00001170	egl-1	2.11246	Highly variant	Non-metabolic gene
WBGene00001171	egl-2	2.01586	Highly variant	Non-metabolic gene
WBGene00001172	egl-3	2.31559	Highly variant	Non-metabolic gene
WBGene00001173	egl-4	0.520848	Moderately variant	Non-metabolic gene
WBGene00001174	egl-5	1.38975	Highly variant	Non-metabolic gene
WBGene00001175	egl-6	2.08848	Highly variant	Non-metabolic gene
WBGene00001177	egl-8	0.980725	Highly variant	iCEL1314 gene	OTHER	INOSITOL PHOSPHATE METABOLISM	INOSITOL PHOSPHATE METABOLISM	INOSITOL PHOSPHATE METABOLISM
WBGene00001178	egl-9	0.744328	Moderately variant	Other metabolic gene
WBGene00001179	egl-10	1.42803	Highly variant	Non-metabolic gene
WBGene00001182	egl-13	0.546194	Moderately variant	Non-metabolic gene
WBGene00001184	egl-15	1.3794	Highly variant	Non-metabolic gene
WBGene00001185	egl-17	2.0426	Highly variant	Non-metabolic gene
WBGene00001186	egl-18	1.11174	Highly variant	Non-metabolic gene
WBGene00001187	egl-19	1.24408	Highly variant	Non-metabolic gene
WBGene00001188	egl-20	0.941951	Highly variant	Non-metabolic gene
WBGene00001189	egl-21	2.28901	Highly variant	Non-metabolic gene
WBGene00001190	egl-23	1.50968	Highly variant	Non-metabolic gene
WBGene00001193	egl-26	1.40654	Highly variant	Other metabolic gene
WBGene00001194	egl-27	0.437619	Moderately variant	Non-metabolic gene
WBGene00001196	egl-30	0.607518	Moderately variant	Non-metabolic gene
WBGene00001202	egl-36	2.06932	Highly variant	Non-metabolic gene
WBGene00001204	egl-38	2.23257	Highly variant	Non-metabolic gene
WBGene00001207	egl-43	1.29919	Highly variant	Non-metabolic gene
WBGene00001208	egl-44	0.74721	Moderately variant	Non-metabolic gene
WBGene00001209	egl-45	0.524005	Moderately variant	Non-metabolic gene
WBGene00001210	egl-46	2.29311	Highly variant	Non-metabolic gene
WBGene00001211	egl-47	1.88658	Highly variant	Non-metabolic gene
WBGene00001214	ego-1	1.94149	Highly variant	Non-metabolic gene
WBGene00001215	ego-2	0.482767	Moderately variant	Non-metabolic gene
WBGene00001223	ehn-3	Lowly expressed	Lowly expressed	Non-metabolic gene
WBGene00001224	ehs-1	0.940773	Highly variant	Non-metabolic gene
WBGene00001225	eif-3.B	0.400579	Moderately variant	Non-metabolic gene
WBGene00001226	eif-3.C	0.417104	Moderately variant	Non-metabolic gene
WBGene00001227	eif-3.D	0.527058	Moderately variant	Non-metabolic gene
WBGene00001228	eif-3.E	0.373571	Moderately variant	Non-metabolic gene
WBGene00001229	eif-3.F	0.268037	Invariant	Non-metabolic gene
WBGene00001230	eif-3.G	0.415245	Moderately variant	Non-metabolic gene
WBGene00001231	eif-3.H	0.321953	Moderately variant	Non-metabolic gene
WBGene00001232	eif-3.I	0.293961	Invariant	Non-metabolic gene
WBGene00001233	eif-3.K	0.387942	Moderately variant	Non-metabolic gene
WBGene00001234	eif-6	0.725077	Moderately variant	Non-metabolic gene
WBGene00001235	elb-1	0.500471	Moderately variant	Non-metabolic gene
WBGene00001236	elc-1	0.611714	Moderately variant	Non-metabolic gene
WBGene00001237	elc-2	2.42535	Highly variant	Non-metabolic gene
WBGene00001239	elo-1	0.83132	Highly variant	iCEL1314 gene	LIPIDS;OTHER	ASCAROSIDE BIOSYNTHESIS;FATTY ACID BIOSYNTHESIS	ASCAROSIDE BIOSYNTHESIS;FATTY ACID BIOSYNTHESIS	ASCAROSIDE BIOSYNTHESIS;MUFA BIOSYNTHESIS;PUFA BIOSYNTHESIS
WBGene00001240	elo-2	1.09927	Highly variant	iCEL1314 gene	LIPIDS	FATTY ACID BIOSYNTHESIS	FATTY ACID BIOSYNTHESIS	MUFA BIOSYNTHESIS;PUFA BIOSYNTHESIS
WBGene00001241	elo-3	0.342608	Moderately variant	iCEL1314 gene	LIPIDS	FATTY ACID BIOSYNTHESIS	FATTY ACID BIOSYNTHESIS	MUFA BIOSYNTHESIS
WBGene00001242	elo-4	1.2437	Highly variant	iCEL1314 gene	LIPIDS	FATTY ACID BIOSYNTHESIS	FATTY ACID BIOSYNTHESIS	MUFA BIOSYNTHESIS
WBGene00001243	elo-5	2.32033	Highly variant	iCEL1314 gene	LIPIDS	FATTY ACID BIOSYNTHESIS	FATTY ACID BIOSYNTHESIS	BCFA BIOSYNTHESIS;MUFA BIOSYNTHESIS
WBGene00001244	elo-6	1.2613	Highly variant	iCEL1314 gene	LIPIDS	FATTY ACID BIOSYNTHESIS	FATTY ACID BIOSYNTHESIS	BCFA BIOSYNTHESIS;MUFA BIOSYNTHESIS
WBGene00001245	elo-7	Lowly expressed	Lowly expressed	iCEL1314 gene	LIPIDS	FATTY ACID BIOSYNTHESIS	FATTY ACID BIOSYNTHESIS	MUFA BIOSYNTHESIS
WBGene00001246	elo-8	Lowly expressed	Lowly expressed	Other metabolic gene
WBGene00001247	elo-9	1.45035	Highly variant	iCEL1314 gene	LIPIDS	FATTY ACID BIOSYNTHESIS	FATTY ACID BIOSYNTHESIS	MUFA BIOSYNTHESIS
WBGene00001248	elp-1	0.973226	Highly variant	Non-metabolic gene
WBGene00001249	elt-1	1.59296	Highly variant	Non-metabolic gene
WBGene00001250	elt-2	1.44496	Highly variant	Non-metabolic gene
WBGene00001251	elt-3	1.95775	Highly variant	Non-metabolic gene
WBGene00001252	elt-4	Lowly expressed	Lowly expressed	Non-metabolic gene
WBGene00001253	elt-6	1.34931	Highly variant	Non-metabolic gene
WBGene00001258	emb-4	0.489059	Moderately variant	Non-metabolic gene
WBGene00001259	emb-5	0.664122	Moderately variant	Non-metabolic gene
WBGene00001262	emb-8	0.748669	Moderately variant	iCEL1314 gene	LIPIDS	FATTY ACID BIOSYNTHESIS	FATTY ACID BIOSYNTHESIS	FATTY ACID BIOSYNTHESIS OTHER
WBGene00001263	emb-9	2.20621	Highly variant	Non-metabolic gene
WBGene00001281	emb-27	1.31855	Highly variant	Non-metabolic gene
WBGene00001284	emb-30	0.578625	Moderately variant	Non-metabolic gene
WBGene00001303	sec-61.G	0.393455	Moderately variant	Non-metabolic gene
WBGene00001309	emr-1	0.825276	Highly variant	Non-metabolic gene
WBGene00001310	end-1	Lowly expressed	Lowly expressed	Non-metabolic gene
WBGene00001311	end-3	Lowly expressed	Lowly expressed	Non-metabolic gene
WBGene00001320	ent-1	2.09419	Highly variant	Non-metabolic gene
WBGene00001324	eor-1	0.882955	Highly variant	Non-metabolic gene
WBGene00001325	eor-2	0.51257	Moderately variant	Non-metabolic gene
WBGene00001328	epi-1	2.19262	Highly variant	Non-metabolic gene
WBGene00001329	epn-1	0.601146	Moderately variant	Non-metabolic gene
WBGene00001330	eps-8	1.45429	Highly variant	Non-metabolic gene
WBGene00001331	erd-2.1	0.613205	Moderately variant	Non-metabolic gene
WBGene00001332	eri-1	1.06102	Highly variant	Non-metabolic gene
WBGene00001333	erm-1	1.08743	Highly variant	Non-metabolic gene
WBGene00001334	ero-1	0.802263	Highly variant	Other metabolic gene
WBGene00001335	F35A5.8	1.81979	Highly variant	Non-metabolic gene
WBGene00001336	qars-1	0.506286	Moderately variant	iCEL1314 gene	OTHER	AMINOACYL-TRNA BIOSYNTHESIS	AMINOACYL-TRNA BIOSYNTHESIS	AMINOACYL-TRNA BIOSYNTHESIS
WBGene00001337	ears-1	0.502048	Moderately variant	iCEL1314 gene	OTHER	AMINOACYL-TRNA BIOSYNTHESIS	AMINOACYL-TRNA BIOSYNTHESIS	AMINOACYL-TRNA BIOSYNTHESIS
WBGene00001338	ears-2	0.733363	Moderately variant	iCEL1314 gene	OTHER	AMINOACYL-TRNA BIOSYNTHESIS	AMINOACYL-TRNA BIOSYNTHESIS	AMINOACYL-TRNA BIOSYNTHESIS
WBGene00001340	etr-1	0.795532	Highly variant	Non-metabolic gene
WBGene00001345	fos-1	0.877795	Highly variant	Non-metabolic gene
WBGene00001352	evl-14	0.733602	Moderately variant	Non-metabolic gene
WBGene00001358	evl-20	0.972815	Highly variant	Non-metabolic gene
WBGene00001365	exc-4	0.794992	Highly variant	Non-metabolic gene
WBGene00001366	exc-5	0.770943	Highly variant	Non-metabolic gene
WBGene00001368	exc-7	1.31484	Highly variant	Non-metabolic gene
WBGene00001371	exl-1	0.919211	Highly variant	Non-metabolic gene
WBGene00001372	exo-3	2.141	Highly variant	Non-metabolic gene
WBGene00001373	exp-1	2.14512	Highly variant	Non-metabolic gene
WBGene00001374	exp-2	1.86997	Highly variant	Non-metabolic gene
WBGene00001377	eya-1	1.89484	Highly variant	Non-metabolic gene
WBGene00001385	far-1	2.24281	Highly variant	Non-metabolic gene
WBGene00001386	far-2	2.35706	Highly variant	Non-metabolic gene
WBGene00001387	far-3	2.07666	Highly variant	Non-metabolic gene
WBGene00001388	far-4	Lowly expressed	Lowly expressed	Non-metabolic gene
WBGene00001389	far-5	2.41439	Highly variant	Non-metabolic gene
WBGene00001390	far-6	2.34295	Highly variant	Non-metabolic gene
WBGene00001391	far-7	1.6804	Highly variant	Non-metabolic gene
WBGene00001392	far-8	2.44108	Highly variant	Non-metabolic gene
WBGene00001393	fat-1	0.418082	Moderately variant	iCEL1314 gene	LIPIDS	FATTY ACID BIOSYNTHESIS	FATTY ACID BIOSYNTHESIS	PUFA BIOSYNTHESIS
WBGene00001394	fat-2	1.48653	Highly variant	iCEL1314 gene	LIPIDS	FATTY ACID BIOSYNTHESIS	FATTY ACID BIOSYNTHESIS	MUFA BIOSYNTHESIS;PUFA BIOSYNTHESIS
WBGene00001395	fat-3	0.741789	Moderately variant	iCEL1314 gene	LIPIDS	FATTY ACID BIOSYNTHESIS	FATTY ACID BIOSYNTHESIS	PUFA BIOSYNTHESIS
WBGene00001396	fat-4	0.824496	Highly variant	iCEL1314 gene	LIPIDS	FATTY ACID BIOSYNTHESIS	FATTY ACID BIOSYNTHESIS	PUFA BIOSYNTHESIS
WBGene00001397	fat-5	2.18505	Highly variant	iCEL1314 gene	LIPIDS	FATTY ACID BIOSYNTHESIS	FATTY ACID BIOSYNTHESIS	MUFA BIOSYNTHESIS
WBGene00001398	fat-6	1.92072	Highly variant	iCEL1314 gene	LIPIDS	FATTY ACID BIOSYNTHESIS	FATTY ACID BIOSYNTHESIS	MUFA BIOSYNTHESIS
WBGene00001399	fat-7	Lowly expressed	Lowly expressed	iCEL1314 gene	LIPIDS	FATTY ACID BIOSYNTHESIS	FATTY ACID BIOSYNTHESIS	MUFA BIOSYNTHESIS
WBGene00001400	fax-1	1.76994	Highly variant	Non-metabolic gene
WBGene00001401	fbf-1	2.39732	Highly variant	Non-metabolic gene
WBGene00001402	fbf-2	2.07508	Highly variant	Non-metabolic gene
WBGene00001403	fbl-1	2.04115	Highly variant	Non-metabolic gene
WBGene00001404	fbp-1	0.649571	Moderately variant	iCEL1314 gene	CARBOHYDRATE	GLYCOLYSIS/GLUCONEOGENESIS	GLYCOLYSIS/GLUCONEOGENESIS	GLYCOLYSIS/GLUCONEOGENESIS
WBGene00001405	fce-1	0.402483	Moderately variant	iCEL1314 gene	OTHER	OTHER	OTHER	OTHER
WBGene00001406	fce-2	1.2589	Highly variant	iCEL1314 gene	OTHER	OTHER	OTHER	OTHER
WBGene00001410	feh-1	2.09134	Highly variant	Non-metabolic gene
WBGene00001411	fem-1	0.963411	Highly variant	Non-metabolic gene
WBGene00001412	fem-2	0.915444	Highly variant	Non-metabolic gene
WBGene00001413	fem-3	1.96783	Highly variant	Non-metabolic gene
WBGene00001414	fer-1	1.22547	Highly variant	Non-metabolic gene
WBGene00001423	fib-1	0.663031	Moderately variant	Non-metabolic gene
WBGene00001424	fis-1	Lowly expressed	Lowly expressed	Non-metabolic gene
WBGene00001425	fis-2	0.455813	Moderately variant	Non-metabolic gene
WBGene00001426	fkb-1	0.382978	Moderately variant	Non-metabolic gene
WBGene00001427	fkb-2	0.419786	Moderately variant	Non-metabolic gene
WBGene00001428	fkb-3	1.58465	Highly variant	Non-metabolic gene
WBGene00001429	fkb-4	2.24568	Highly variant	Non-metabolic gene
WBGene00001430	fkb-5	1.30823	Highly variant	Non-metabolic gene
WBGene00001431	fkb-6	0.459062	Moderately variant	Non-metabolic gene
WBGene00001432	fkb-7	1.36173	Highly variant	Other metabolic gene
WBGene00001433	fkb-8	0.548995	Moderately variant	Non-metabolic gene
WBGene00001434	fkh-2	1.27037	Highly variant	Non-metabolic gene
WBGene00001435	fkh-3	Lowly expressed	Lowly expressed	Non-metabolic gene
WBGene00001436	fkh-4	Lowly expressed	Lowly expressed	Non-metabolic gene
WBGene00001437	fkh-5	Lowly expressed	Lowly expressed	Non-metabolic gene
WBGene00001438	fkh-6	1.02086	Highly variant	Non-metabolic gene
WBGene00001439	fkh-7	0.647989	Moderately variant	Non-metabolic gene
WBGene00001440	fkh-8	2.24624	Highly variant	Non-metabolic gene
WBGene00001441	fkh-9	0.817122	Highly variant	Non-metabolic gene
WBGene00001442	fkh-10	2.08001	Highly variant	Non-metabolic gene
WBGene00001443	fli-1	0.539264	Moderately variant	Non-metabolic gene
WBGene00001444	flp-1	2.43137	Highly variant	Non-metabolic gene
WBGene00001445	flp-2	2.17259	Highly variant	Non-metabolic gene
WBGene00001446	flp-3	2.21414	Highly variant	Non-metabolic gene
WBGene00001447	flp-4	2.36024	Highly variant	Non-metabolic gene
WBGene00001448	flp-5	2.26051	Highly variant	Non-metabolic gene
WBGene00001449	flp-6	2.28254	Highly variant	Non-metabolic gene
WBGene00001450	flp-7	2.42688	Highly variant	Non-metabolic gene
WBGene00001451	flp-8	2.32441	Highly variant	Non-metabolic gene
WBGene00001452	flp-9	2.28442	Highly variant	Non-metabolic gene
WBGene00001453	flp-10	1.93987	Highly variant	Non-metabolic gene
WBGene00001454	flp-11	2.40767	Highly variant	Non-metabolic gene
WBGene00001455	flp-12	1.97102	Highly variant	Non-metabolic gene
WBGene00001456	flp-13	2.23266	Highly variant	Non-metabolic gene
WBGene00001457	flp-14	2.32603	Highly variant	Non-metabolic gene
WBGene00001458	flp-15	2.08344	Highly variant	Non-metabolic gene
WBGene00001459	flp-16	2.27531	Highly variant	Non-metabolic gene
WBGene00001460	flp-17	2.42444	Highly variant	Non-metabolic gene
WBGene00001461	flp-18	2.36641	Highly variant	Non-metabolic gene
WBGene00001462	flp-19	2.41707	Highly variant	Non-metabolic gene
WBGene00001463	flp-20	2.33064	Highly variant	Non-metabolic gene
WBGene00001464	flp-21	2.33845	Highly variant	Non-metabolic gene
WBGene00001465	flr-1	2.40864	Highly variant	Non-metabolic gene
WBGene00001466	flr-2	2.13678	Highly variant	Non-metabolic gene
WBGene00001468	flr-4	1.722	Highly variant	Non-metabolic gene
WBGene00001470	baz-2	0.747673	Moderately variant	Non-metabolic gene
WBGene00001475	fmi-1	1.97668	Highly variant	Non-metabolic gene
WBGene00001476	fmo-1	2.44666	Highly variant	iCEL1314 gene	OTHER	OTHER	OTHER	OTHER
WBGene00001477	fmo-2	Lowly expressed	Lowly expressed	iCEL1314 gene	OTHER	OTHER	OTHER	OTHER
WBGene00001478	fmo-3	1.46146	Highly variant	iCEL1314 gene	OTHER	OTHER	OTHER	OTHER
WBGene00001479	fmo-4	1.47953	Highly variant	iCEL1314 gene	OTHER	OTHER	OTHER	OTHER
WBGene00001480	fmo-5	1.18862	Highly variant	iCEL1314 gene	OTHER	OTHER	OTHER	OTHER
WBGene00001481	fog-1	2.28441	Highly variant	Non-metabolic gene
WBGene00001482	fog-2	2.37227	Highly variant	Non-metabolic gene
WBGene00001483	fog-3	2.35798	Highly variant	Non-metabolic gene
WBGene00001484	fox-1	1.30676	Highly variant	Non-metabolic gene
WBGene00001485	fre-1	0.74732	Moderately variant	Other metabolic gene
WBGene00001486	frh-1	0.598455	Moderately variant	iCEL1314 gene	OTHER	OTHER	OTHER	OTHER
WBGene00001487	frk-1	Lowly expressed	Lowly expressed	Non-metabolic gene
WBGene00001488	frm-1	0.51989	Moderately variant	Non-metabolic gene
WBGene00001489	frm-2	0.75695	Highly variant	Non-metabolic gene
WBGene00001490	frm-3	1.51264	Highly variant	Non-metabolic gene
WBGene00001491	frm-4	0.533512	Moderately variant	Non-metabolic gene
WBGene00001492	frm-5.1	0.757738	Highly variant	Non-metabolic gene
WBGene00001493	frm-7	0.896344	Highly variant	Non-metabolic gene
WBGene00001494	frm-8	1.47127	Highly variant	Non-metabolic gene
WBGene00001495	F31B12.3	2.169	Highly variant	Non-metabolic gene
WBGene00001496	frm-10	0.677748	Moderately variant	Non-metabolic gene
WBGene00001497	fars-1	0.397355	Moderately variant	iCEL1314 gene	OTHER	AMINOACYL-TRNA BIOSYNTHESIS	AMINOACYL-TRNA BIOSYNTHESIS	AMINOACYL-TRNA BIOSYNTHESIS
WBGene00001498	fars-3	0.3022	Moderately variant	iCEL1314 gene	OTHER	AMINOACYL-TRNA BIOSYNTHESIS	AMINOACYL-TRNA BIOSYNTHESIS	AMINOACYL-TRNA BIOSYNTHESIS
WBGene00001499	fsn-1	0.934296	Highly variant	Non-metabolic gene
WBGene00001500	ftn-1	Lowly expressed	Lowly expressed	iCEL1314 gene	COFACTORS AND VITAMINS	IRON METABOLISM	IRON METABOLISM	IRON METABOLISM
WBGene00001501	ftn-2	1.70235	Highly variant	iCEL1314 gene	COFACTORS AND VITAMINS	IRON METABOLISM	IRON METABOLISM	IRON METABOLISM
WBGene00001502	ftt-2	0.926418	Highly variant	Non-metabolic gene
WBGene00001503	fum-1	0.507252	Moderately variant	iCEL1314 gene	ENERGY	TCA CYCLE	TCA CYCLE	TCA CYCLE
WBGene00001505	fut-1	1.24977	Highly variant	Other metabolic gene
WBGene00001506	fut-2	Lowly expressed	Lowly expressed	Other metabolic gene
WBGene00001507	fut-4	2.35109	Highly variant	Other metabolic gene
WBGene00001508	fut-8	0.832263	Highly variant	iCEL1314 gene	CARBOHYDRATE	SUGARS	N-GLYCAN BIOSYNTHESIS	N-GLYCAN BIOSYNTHESIS
WBGene00001509	fzo-1	0.553553	Moderately variant	Non-metabolic gene
WBGene00001510	fzr-1	0.311414	Moderately variant	Non-metabolic gene
WBGene00001511	fzy-1	1.84484	Highly variant	Non-metabolic gene
WBGene00001512	gab-1	2.38493	Highly variant	Non-metabolic gene
WBGene00001513	gad-1	1.06161	Highly variant	Non-metabolic gene
WBGene00001514	xnd-1	2.35865	Highly variant	Non-metabolic gene
WBGene00001515	gap-1	0.842747	Highly variant	Non-metabolic gene
WBGene00001516	gap-2	1.05579	Highly variant	Non-metabolic gene
WBGene00001517	gar-1	1.92764	Highly variant	Non-metabolic gene
WBGene00001518	gar-2	2.36203	Highly variant	Non-metabolic gene
WBGene00001519	gar-3	1.49219	Highly variant	Non-metabolic gene
WBGene00001520	gas-1	0.619601	Moderately variant	iCEL1314 gene	ENERGY	ETC	ETC-COMPLEX I	ETC-COMPLEX I
WBGene00001522	gbh-1	1.78584	Highly variant	iCEL1314 gene	OTHER	OTHER	OTHER	OTHER
WBGene00001523	gbh-2	1.30457	Highly variant	iCEL1314 gene	OTHER	OTHER	OTHER	OTHER
WBGene00001526	gck-1	0.79651	Highly variant	Non-metabolic gene
WBGene00001527	gcs-1	0.816971	Highly variant	iCEL1314 gene	AMINO ACID;ROS	CYS AND MET METABOLISM;GLUTATHIONE METABOLISM	CYS;GLUTATHIONE METABOLISM	CYS;GLUTATHIONE METABOLISM
WBGene00001528	gcy-1	2.24636	Highly variant	iCEL1314 gene	OTHER	GUANYLATE CYCLASE	GUANYLATE CYCLASE	GUANYLATE CYCLASE
WBGene00001530	gcy-3	2.41545	Highly variant	iCEL1314 gene	OTHER	GUANYLATE CYCLASE	GUANYLATE CYCLASE	GUANYLATE CYCLASE
WBGene00001531	gcy-4	1.98681	Highly variant	iCEL1314 gene	OTHER	GUANYLATE CYCLASE	GUANYLATE CYCLASE	GUANYLATE CYCLASE
WBGene00001532	gcy-5	1.38835	Highly variant	iCEL1314 gene	OTHER	GUANYLATE CYCLASE	GUANYLATE CYCLASE	GUANYLATE CYCLASE
WBGene00001533	gcy-6	2.25154	Highly variant	Non-metabolic gene
WBGene00001534	gcy-7	2.13266	Highly variant	Non-metabolic gene
WBGene00001535	gcy-8	2.01157	Highly variant	iCEL1314 gene	OTHER	GUANYLATE CYCLASE	GUANYLATE CYCLASE	GUANYLATE CYCLASE
WBGene00001536	gcy-9	1.80544	Highly variant	iCEL1314 gene	OTHER	GUANYLATE CYCLASE	GUANYLATE CYCLASE	GUANYLATE CYCLASE
WBGene00001537	gcy-11	2.13158	Highly variant	Non-metabolic gene
WBGene00001538	gcy-12	0.878631	Highly variant	iCEL1314 gene	OTHER	GUANYLATE CYCLASE	GUANYLATE CYCLASE	GUANYLATE CYCLASE
WBGene00001539	gcy-13	2.37579	Highly variant	Non-metabolic gene
WBGene00001540	gcy-14	2.40841	Highly variant	iCEL1314 gene	OTHER	GUANYLATE CYCLASE	GUANYLATE CYCLASE	GUANYLATE CYCLASE
WBGene00001541	gcy-15	2.40699	Highly variant	iCEL1314 gene	OTHER	GUANYLATE CYCLASE	GUANYLATE CYCLASE	GUANYLATE CYCLASE
WBGene00001542	gcy-17	1.94237	Highly variant	iCEL1314 gene	OTHER	GUANYLATE CYCLASE	GUANYLATE CYCLASE	GUANYLATE CYCLASE
WBGene00001543	gcy-18	1.72464	Highly variant	iCEL1314 gene	OTHER	GUANYLATE CYCLASE	GUANYLATE CYCLASE	GUANYLATE CYCLASE
WBGene00001544	gcy-19	1.94567	Highly variant	iCEL1314 gene	OTHER	GUANYLATE CYCLASE	GUANYLATE CYCLASE	GUANYLATE CYCLASE
WBGene00001545	gcy-20	1.99968	Highly variant	iCEL1314 gene	OTHER	GUANYLATE CYCLASE	GUANYLATE CYCLASE	GUANYLATE CYCLASE
WBGene00001546	gcy-21	2.10399	Highly variant	iCEL1314 gene	OTHER	GUANYLATE CYCLASE	GUANYLATE CYCLASE	GUANYLATE CYCLASE
WBGene00001547	gcy-22	1.63286	Highly variant	iCEL1314 gene	OTHER	GUANYLATE CYCLASE	GUANYLATE CYCLASE	GUANYLATE CYCLASE
WBGene00001548	gcy-23	1.9795	Highly variant	iCEL1314 gene	OTHER	GUANYLATE CYCLASE	GUANYLATE CYCLASE	GUANYLATE CYCLASE
WBGene00001549	gcy-25	1.35216	Highly variant	iCEL1314 gene	OTHER	GUANYLATE CYCLASE	GUANYLATE CYCLASE	GUANYLATE CYCLASE
WBGene00001550	gcy-27	1.28731	Highly variant	Non-metabolic gene
WBGene00001551	gcy-31	0.941522	Highly variant	iCEL1314 gene	OTHER	GUANYLATE CYCLASE	GUANYLATE CYCLASE	GUANYLATE CYCLASE
WBGene00001552	gcy-32	2.27933	Highly variant	iCEL1314 gene	OTHER	GUANYLATE CYCLASE	GUANYLATE CYCLASE	GUANYLATE CYCLASE
WBGene00001553	gcy-33	1.91654	Highly variant	iCEL1314 gene	OTHER	GUANYLATE CYCLASE	GUANYLATE CYCLASE	GUANYLATE CYCLASE
WBGene00001554	gcy-34	0.917056	Highly variant	iCEL1314 gene	OTHER	GUANYLATE CYCLASE	GUANYLATE CYCLASE	GUANYLATE CYCLASE
WBGene00001555	gcy-35	1.32894	Highly variant	iCEL1314 gene	OTHER	GUANYLATE CYCLASE	GUANYLATE CYCLASE	GUANYLATE CYCLASE
WBGene00001556	gcy-36	1.51845	Highly variant	iCEL1314 gene	OTHER	GUANYLATE CYCLASE	GUANYLATE CYCLASE	GUANYLATE CYCLASE
WBGene00001557	gcy-37	2.27087	Highly variant	iCEL1314 gene	OTHER	GUANYLATE CYCLASE	GUANYLATE CYCLASE	GUANYLATE CYCLASE
WBGene00001558	gdi-1	0.758905	Highly variant	Non-metabolic gene
WBGene00001559	gei-1	1.06163	Highly variant	Non-metabolic gene
WBGene00001560	gei-3	0.909635	Highly variant	Non-metabolic gene
WBGene00001561	gei-4	0.427155	Moderately variant	Non-metabolic gene
WBGene00001562	lin-66	0.494582	Moderately variant	Non-metabolic gene
WBGene00001563	gei-6	0.867139	Highly variant	Non-metabolic gene
WBGene00001564	icl-1	1.45434	Highly variant	iCEL1314 gene	CARBOHYDRATE	ORGANIC ACIDS	GLYOXYLATE AND DICARBOXYLATE METABOLISM	GLYOXYLATE AND DICARBOXYLATE METABOLISM
WBGene00001565	gei-8	0.554017	Moderately variant	Non-metabolic gene
WBGene00001566	acdh-13	1.13306	Highly variant	Other metabolic gene
WBGene00001568	snpc-4	1.21626	Highly variant	Non-metabolic gene
WBGene00001569	meg-3	0.664672	Moderately variant	Non-metabolic gene
WBGene00001570	gei-13	0.9936	Highly variant	Non-metabolic gene
WBGene00001571	gei-14	2.24441	Highly variant	Non-metabolic gene
WBGene00001572	gei-15	2.04069	Highly variant	Non-metabolic gene
WBGene00001574	gei-17	0.376167	Moderately variant	Non-metabolic gene
WBGene00001575	gei-18	2.37029	Highly variant	Non-metabolic gene
WBGene00001577	gem-4	1.09548	Highly variant	Non-metabolic gene
WBGene00001578	ges-1	2.20866	Highly variant	Other metabolic gene
WBGene00001579	gex-2	0.678185	Moderately variant	Non-metabolic gene
WBGene00001580	gex-3	0.864326	Highly variant	Non-metabolic gene
WBGene00001581	gfi-1	2.44604	Highly variant	Non-metabolic gene
WBGene00001582	gfi-2	0.436769	Moderately variant	Non-metabolic gene
WBGene00001583	gfi-3	0.552531	Moderately variant	Non-metabolic gene
WBGene00001584	nrde-4	1.18468	Highly variant	Non-metabolic gene
WBGene00001585	gfl-1	0.994768	Highly variant	Non-metabolic gene
WBGene00001586	lgc-57	2.33977	Highly variant	Non-metabolic gene
WBGene00001587	lgc-58	1.92552	Highly variant	Non-metabolic gene
WBGene00001588	lgc-56	1.86258	Highly variant	Non-metabolic gene
WBGene00001589	gip-1	0.550489	Moderately variant	Non-metabolic gene
WBGene00001590	lipt-1	1.63636	Highly variant	Other metabolic gene
WBGene00001591	glc-1	2.37933	Highly variant	Non-metabolic gene
WBGene00001592	glc-2	1.45344	Highly variant	Non-metabolic gene
WBGene00001593	glc-3	1.88136	Highly variant	Non-metabolic gene
WBGene00001594	glc-4	1.59273	Highly variant	Non-metabolic gene
WBGene00001595	gld-1	2.34288	Highly variant	Non-metabolic gene
WBGene00001596	gld-2	0.568858	Moderately variant	iCEL1314 gene	OTHER	OTHER	OTHER	OTHER
WBGene00001597	gld-3	2.32651	Highly variant	Non-metabolic gene
WBGene00001598	glh-1	2.17811	Highly variant	Non-metabolic gene
WBGene00001599	glh-2	2.27823	Highly variant	Non-metabolic gene
WBGene00001600	glh-3	2.25169	Highly variant	Non-metabolic gene
WBGene00001601	glh-4	2.23664	Highly variant	Non-metabolic gene
WBGene00001602	gln-1	1.12099	Highly variant	iCEL1314 gene	AMINO ACID	ALA, ASP AND GLU METABOLISM	GLU	GLU
WBGene00001603	gln-2	1.71186	Highly variant	iCEL1314 gene	AMINO ACID	ALA, ASP AND GLU METABOLISM	GLU	GLU
WBGene00001604	gln-3	1.14573	Highly variant	iCEL1314 gene	AMINO ACID	ALA, ASP AND GLU METABOLISM	GLU	GLU
WBGene00001606	gln-5	2.24015	Highly variant	iCEL1314 gene	AMINO ACID	ALA, ASP AND GLU METABOLISM	GLU	GLU
WBGene00001607	gln-6	2.39321	Highly variant	iCEL1314 gene	AMINO ACID	ALA, ASP AND GLU METABOLISM	GLU	GLU
WBGene00001608	R07B1.8	1.50094	Highly variant	Non-metabolic gene
WBGene00001609	glp-1	2.3311	Highly variant	Non-metabolic gene
WBGene00001612	glr-1	2.36323	Highly variant	Non-metabolic gene
WBGene00001613	glr-2	2.04475	Highly variant	Non-metabolic gene
WBGene00001614	glr-3	2.30756	Highly variant	Non-metabolic gene
WBGene00001615	glr-4	1.46228	Highly variant	Non-metabolic gene
WBGene00001616	glr-5	2.33458	Highly variant	Non-metabolic gene
WBGene00001617	glr-6	0.611559	Moderately variant	Non-metabolic gene
WBGene00001618	glr-7	1.07364	Highly variant	Non-metabolic gene
WBGene00001619	glr-8	1.62919	Highly variant	Non-metabolic gene
WBGene00001620	glt-1	2.08075	Highly variant	Non-metabolic gene
WBGene00001621	glt-3	Lowly expressed	Lowly expressed	Non-metabolic gene
WBGene00001622	glt-4	1.18245	Highly variant	Non-metabolic gene
WBGene00001623	glt-5	1.79262	Highly variant	Non-metabolic gene
WBGene00001624	glt-6	2.11373	Highly variant	Non-metabolic gene
WBGene00001625	glt-7	Lowly expressed	Lowly expressed	Non-metabolic gene
WBGene00001626	gly-1	2.14928	Highly variant	Other metabolic gene
WBGene00001627	gly-2	1.32435	Highly variant	Other metabolic gene
WBGene00001628	gly-3	0.571878	Moderately variant	Other metabolic gene
WBGene00001629	gly-4	1.23408	Highly variant	Other metabolic gene
WBGene00001630	gly-5	0.787442	Highly variant	Other metabolic gene
WBGene00001631	gly-6	1.80139	Highly variant	Other metabolic gene
WBGene00001632	gly-7	0.389028	Moderately variant	Other metabolic gene
WBGene00001633	gly-8	1.7023	Highly variant	Other metabolic gene
WBGene00001635	gly-10	0.509953	Moderately variant	Other metabolic gene
WBGene00001636	gly-11	0.800617	Highly variant	Other metabolic gene
WBGene00001637	gly-12	0.957135	Highly variant	iCEL1314 gene	CARBOHYDRATE	SUGARS	N-GLYCAN BIOSYNTHESIS	N-GLYCAN BIOSYNTHESIS
WBGene00001638	gly-13	0.894752	Highly variant	iCEL1314 gene	CARBOHYDRATE	SUGARS	N-GLYCAN BIOSYNTHESIS	N-GLYCAN BIOSYNTHESIS
WBGene00001639	gly-14	2.01353	Highly variant	iCEL1314 gene	CARBOHYDRATE	SUGARS	N-GLYCAN BIOSYNTHESIS	N-GLYCAN BIOSYNTHESIS
WBGene00001640	gly-15	2.247	Highly variant	Other metabolic gene
WBGene00001641	gly-16	Lowly expressed	Lowly expressed	Other metabolic gene
WBGene00001642	gly-17	Lowly expressed	Lowly expressed	Other metabolic gene
WBGene00001643	gly-18	Lowly expressed	Lowly expressed	Other metabolic gene
WBGene00001644	gly-19	1.96806	Highly variant	Other metabolic gene
WBGene00001645	gly-20	0.654482	Moderately variant	iCEL1314 gene	CARBOHYDRATE	SUGARS	N-GLYCAN BIOSYNTHESIS	N-GLYCAN BIOSYNTHESIS
WBGene00001646	gna-1	0.555743	Moderately variant	iCEL1314 gene	CARBOHYDRATE	AMINO SUGAR AND NUCLEOTIDE SUGAR METABOLISM	AMINO SUGAR AND NUCLEOTIDE SUGAR METABOLISM	AMINO SUGAR AND NUCLEOTIDE SUGAR METABOLISM
WBGene00001647	gna-2	2.11242	Highly variant	iCEL1314 gene	CARBOHYDRATE	AMINO SUGAR AND NUCLEOTIDE SUGAR METABOLISM	AMINO SUGAR AND NUCLEOTIDE SUGAR METABOLISM	AMINO SUGAR AND NUCLEOTIDE SUGAR METABOLISM
WBGene00001648	goa-1	1.03033	Highly variant	Non-metabolic gene
WBGene00001649	gob-1	0.863455	Highly variant	iCEL1314 gene	CARBOHYDRATE	SUGARS	STARCH AND SUCROSE METABOLISM	STARCH AND SUCROSE METABOLISM
WBGene00001650	gon-1	0.69647	Moderately variant	Non-metabolic gene
WBGene00001651	gon-2	1.52037	Highly variant	Non-metabolic gene
WBGene00001653	gon-4	1.40966	Highly variant	Non-metabolic gene
WBGene00001660	gop-1	0.696182	Moderately variant	Non-metabolic gene
WBGene00001661	gop-2	0.775671	Highly variant	Non-metabolic gene
WBGene00001662	gop-3	0.603099	Moderately variant	Non-metabolic gene
WBGene00001663	gpa-1	1.28269	Highly variant	Non-metabolic gene
WBGene00001664	gpa-2	2.41803	Highly variant	Non-metabolic gene
WBGene00001665	gpa-3	2.38771	Highly variant	Non-metabolic gene
WBGene00001666	gpa-4	1.37914	Highly variant	Non-metabolic gene
WBGene00001667	gpa-5	1.351	Highly variant	Non-metabolic gene
WBGene00001668	gpa-6	2.27293	Highly variant	Non-metabolic gene
WBGene00001669	gpa-7	1.86364	Highly variant	Non-metabolic gene
WBGene00001670	gpa-8	2.00087	Highly variant	Non-metabolic gene
WBGene00001671	gpa-9	1.1735	Highly variant	Non-metabolic gene
WBGene00001672	gpa-10	2.32291	Highly variant	Non-metabolic gene
WBGene00001673	gpa-11	1.67173	Highly variant	Non-metabolic gene
WBGene00001674	gpa-12	1.46407	Highly variant	Non-metabolic gene
WBGene00001675	gpa-13	Lowly expressed	Lowly expressed	Non-metabolic gene
WBGene00001676	gpa-14	2.25335	Highly variant	Non-metabolic gene
WBGene00001677	gpa-15	1.28385	Highly variant	Non-metabolic gene
WBGene00001678	gpa-16	1.28464	Highly variant	Non-metabolic gene
WBGene00001679	gpb-1	0.918794	Highly variant	Non-metabolic gene
WBGene00001680	gpb-2	0.853813	Highly variant	Non-metabolic gene
WBGene00001681	gpc-1	2.05907	Highly variant	Non-metabolic gene
WBGene00001682	gpc-2	1.1845	Highly variant	Non-metabolic gene
WBGene00001683	gpd-1	2.08428	Highly variant	iCEL1314 gene	CARBOHYDRATE	GLYCOLYSIS/GLUCONEOGENESIS	GLYCOLYSIS/GLUCONEOGENESIS	GLYCOLYSIS/GLUCONEOGENESIS
WBGene00001684	gpd-2	0.857538	Highly variant	iCEL1314 gene	CARBOHYDRATE	GLYCOLYSIS/GLUCONEOGENESIS	GLYCOLYSIS/GLUCONEOGENESIS	GLYCOLYSIS/GLUCONEOGENESIS
WBGene00001685	gpd-3	1.02953	Highly variant	iCEL1314 gene	CARBOHYDRATE	GLYCOLYSIS/GLUCONEOGENESIS	GLYCOLYSIS/GLUCONEOGENESIS	GLYCOLYSIS/GLUCONEOGENESIS
WBGene00001686	gpd-4	1.31886	Highly variant	iCEL1314 gene	CARBOHYDRATE	GLYCOLYSIS/GLUCONEOGENESIS	GLYCOLYSIS/GLUCONEOGENESIS	GLYCOLYSIS/GLUCONEOGENESIS
WBGene00001687	gpn-1	1.59703	Highly variant	Non-metabolic gene
WBGene00001688	gpr-1	1.19873	Highly variant	Non-metabolic gene
WBGene00001689	gpr-2	1.68239	Highly variant	Non-metabolic gene
WBGene00001690	grd-1	2.06827	Highly variant	Non-metabolic gene
WBGene00001691	grd-2	1.57478	Highly variant	Non-metabolic gene
WBGene00001692	grd-3	2.35376	Highly variant	Non-metabolic gene
WBGene00001693	grd-4	Lowly expressed	Lowly expressed	Non-metabolic gene
WBGene00001694	grd-5	1.5337	Highly variant	Non-metabolic gene
WBGene00001695	grd-6	2.35374	Highly variant	Non-metabolic gene
WBGene00001696	grd-7	1.00605	Highly variant	Non-metabolic gene
WBGene00001697	grd-8	Lowly expressed	Lowly expressed	Non-metabolic gene
WBGene00001698	grd-9	1.18964	Highly variant	Non-metabolic gene
WBGene00001699	grd-10	2.36973	Highly variant	Non-metabolic gene
WBGene00001700	grd-11	Lowly expressed	Lowly expressed	Non-metabolic gene
WBGene00001701	grd-12	2.36127	Highly variant	Non-metabolic gene
WBGene00001702	grd-13	2.35926	Highly variant	Non-metabolic gene
WBGene00001703	grd-14	2.33981	Highly variant	Non-metabolic gene
WBGene00001704	grd-15	2.40948	Highly variant	Non-metabolic gene
WBGene00001705	grd-16	2.35432	Highly variant	Non-metabolic gene
WBGene00001707	grh-1	1.23777	Highly variant	Non-metabolic gene
WBGene00001708	grk-1	0.660099	Moderately variant	Non-metabolic gene
WBGene00001709	grk-2	1.78467	Highly variant	Non-metabolic gene
WBGene00001710	grl-1	2.44311	Highly variant	Non-metabolic gene
WBGene00001711	grl-2	2.40705	Highly variant	Non-metabolic gene
WBGene00001712	grl-3	Lowly expressed	Lowly expressed	Non-metabolic gene
WBGene00001713	grl-4	1.73013	Highly variant	Non-metabolic gene
WBGene00001714	grl-5	2.2967	Highly variant	Non-metabolic gene
WBGene00001715	grl-6	1.56584	Highly variant	Non-metabolic gene
WBGene00001716	grl-7	2.3076	Highly variant	Non-metabolic gene
WBGene00001717	grl-8	2.06177	Highly variant	Non-metabolic gene
WBGene00001718	grl-9	2.20363	Highly variant	Non-metabolic gene
WBGene00001719	grl-10	1.89607	Highly variant	Non-metabolic gene
WBGene00001720	grl-11	Lowly expressed	Lowly expressed	Non-metabolic gene
WBGene00001721	grl-12	2.4334	Highly variant	Non-metabolic gene
WBGene00001722	grl-13	2.00948	Highly variant	Non-metabolic gene
WBGene00001723	grl-14	1.69018	Highly variant	Non-metabolic gene
WBGene00001724	grl-15	2.09258	Highly variant	Non-metabolic gene
WBGene00001725	grl-16	2.2685	Highly variant	Non-metabolic gene
WBGene00001726	grl-17	Lowly expressed	Lowly expressed	Non-metabolic gene
WBGene00001727	grl-18	2.33692	Highly variant	Non-metabolic gene
WBGene00001728	grl-19	Lowly expressed	Lowly expressed	Non-metabolic gene
WBGene00001729	grl-20	1.63688	Highly variant	Non-metabolic gene
WBGene00001730	grl-21	1.91228	Highly variant	Non-metabolic gene
WBGene00001731	grl-22	1.89212	Highly variant	Non-metabolic gene
WBGene00001732	grl-23	1.14859	Highly variant	Non-metabolic gene
WBGene00001733	grl-24	Lowly expressed	Lowly expressed	Non-metabolic gene
WBGene00001734	grl-25	Lowly expressed	Lowly expressed	Non-metabolic gene
WBGene00001735	grl-26	Lowly expressed	Lowly expressed	Non-metabolic gene
WBGene00001736	grl-27	Lowly expressed	Lowly expressed	Non-metabolic gene
WBGene00001737	grl-28	Lowly expressed	Lowly expressed	Non-metabolic gene
WBGene00001738	grl-29	Lowly expressed	Lowly expressed	Non-metabolic gene
WBGene00001739	grl-30	Lowly expressed	Lowly expressed	Non-metabolic gene
WBGene00001740	gro-1	1.02087	Highly variant	Other metabolic gene
WBGene00001743	grp-1	1.08943	Highly variant	Non-metabolic gene
WBGene00001744	gars-1	0.420739	Moderately variant	iCEL1314 gene	OTHER	AMINOACYL-TRNA BIOSYNTHESIS	AMINOACYL-TRNA BIOSYNTHESIS	AMINOACYL-TRNA BIOSYNTHESIS
WBGene00001745	gsa-1	0.766396	Highly variant	Non-metabolic gene
WBGene00001746	gsk-3	0.70523	Moderately variant	Non-metabolic gene
WBGene00001747	gsp-1	0.479234	Moderately variant	Non-metabolic gene
WBGene00001748	gsp-2	0.221857	Invariant	Non-metabolic gene
WBGene00001749	gst-1	0.477257	Moderately variant	Other metabolic gene
WBGene00001750	gst-2	1.92157	Highly variant	Other metabolic gene
WBGene00001751	gst-3	1.03247	Highly variant	Other metabolic gene
WBGene00001752	gst-4	1.15005	Highly variant	Other metabolic gene
WBGene00001753	gst-5	1.27879	Highly variant	Other metabolic gene
WBGene00001754	gst-6	2.20354	Highly variant	Other metabolic gene
WBGene00001755	gst-7	0.820799	Highly variant	Other metabolic gene
WBGene00001756	gst-8	1.47083	Highly variant	Other metabolic gene
WBGene00001757	gst-9	1.23903	Highly variant	Other metabolic gene
WBGene00001758	gst-10	2.15419	Highly variant	Other metabolic gene
WBGene00001759	gst-11	2.17676	Highly variant	iCEL1314 gene	OTHER	OTHER	OTHER	OTHER
WBGene00001760	gst-12	2.12369	Highly variant	Other metabolic gene
WBGene00001761	gst-13	1.9681	Highly variant	Other metabolic gene
WBGene00001762	gst-14	1.40151	Highly variant	Other metabolic gene
WBGene00001763	gst-15	1.18546	Highly variant	Other metabolic gene
WBGene00001764	gst-16	1.42631	Highly variant	Other metabolic gene
WBGene00001765	gst-17	2.44949	Highly variant	Other metabolic gene
WBGene00001766	gst-18	2.44484	Highly variant	Other metabolic gene
WBGene00001767	gst-19	1.65815	Highly variant	Other metabolic gene
WBGene00001768	gst-20	1.24111	Highly variant	Other metabolic gene
WBGene00001769	gst-21	2.21889	Highly variant	Other metabolic gene
WBGene00001770	gst-22	1.95132	Highly variant	Other metabolic gene
WBGene00001771	gst-23	1.99931	Highly variant	Other metabolic gene
WBGene00001772	gst-24	0.94939	Highly variant	Other metabolic gene
WBGene00001773	gst-25	Lowly expressed	Lowly expressed	Other metabolic gene
WBGene00001774	gst-26	1.12239	Highly variant	Other metabolic gene
WBGene00001775	gst-27	1.43312	Highly variant	Other metabolic gene
WBGene00001776	gst-28	1.98454	Highly variant	Other metabolic gene
WBGene00001777	gst-29	Lowly expressed	Lowly expressed	Other metabolic gene
WBGene00001778	gst-30	Lowly expressed	Lowly expressed	Other metabolic gene
WBGene00001779	gst-31	1.98546	Highly variant	Other metabolic gene
WBGene00001780	gst-32	Lowly expressed	Lowly expressed	Other metabolic gene
WBGene00001781	gst-33	1.58955	Highly variant	Other metabolic gene
WBGene00001782	gst-34	Lowly expressed	Lowly expressed	Other metabolic gene
WBGene00001783	gst-35	2.28645	Highly variant	Other metabolic gene
WBGene00001784	gst-36	1.75192	Highly variant	Other metabolic gene
WBGene00001785	gst-37	Lowly expressed	Lowly expressed	Other metabolic gene
WBGene00001786	gst-38	2.12929	Highly variant	Other metabolic gene
WBGene00001787	gst-39	0.919647	Highly variant	Other metabolic gene
WBGene00001788	gst-40	1.91298	Highly variant	Other metabolic gene
WBGene00001789	gst-41	2.37298	Highly variant	Other metabolic gene
WBGene00001790	gst-42	1.29593	Highly variant	iCEL1314 gene	AMINO ACID	TYR	TYR	TYR
WBGene00001791	gst-43	0.393828	Moderately variant	iCEL1314 gene	AMINO ACID	TYR	TYR	TYR
WBGene00001792	gst-44	Lowly expressed	Lowly expressed	Other metabolic gene
WBGene00001793	gsy-1	0.788669	Highly variant	iCEL1314 gene	CARBOHYDRATE	SUGARS	STARCH AND SUCROSE METABOLISM	STARCH AND SUCROSE METABOLISM
WBGene00001794	gta-1	1.37711	Highly variant	iCEL1314 gene	AMINO ACID;LIPIDS	ALA, ASP AND GLU METABOLISM;BCAA BREAKDOWN;SCFA	GLU;PROPIONATE;VAL DEGRADATION	GLU;PROPIONATE OTHER;VAL DEGRADATION
WBGene00001795	gtl-1	2.42722	Highly variant	Non-metabolic gene
WBGene00001796	gtl-2	1.37249	Highly variant	Non-metabolic gene
WBGene00001803	lite-1	1.32861	Highly variant	Non-metabolic gene
WBGene00001804	gur-3	Lowly expressed	Lowly expressed	Non-metabolic gene
WBGene00001805	gur-4	1.68268	Highly variant	Non-metabolic gene
WBGene00001806	gur-5	2.2725	Highly variant	Non-metabolic gene
WBGene00001808	gut-2	0.826629	Highly variant	Non-metabolic gene
WBGene00001811	haf-1	0.437652	Moderately variant	Non-metabolic gene
WBGene00001812	haf-2	0.591744	Moderately variant	Non-metabolic gene
WBGene00001813	haf-3	0.688951	Moderately variant	Non-metabolic gene
WBGene00001814	haf-4	2.37577	Highly variant	Non-metabolic gene
WBGene00001815	hmt-1	0.967235	Highly variant	Non-metabolic gene
WBGene00001816	haf-6	0.870896	Highly variant	Non-metabolic gene
WBGene00001817	haf-7	1.03073	Highly variant	Non-metabolic gene
WBGene00001818	haf-8	Lowly expressed	Lowly expressed	Non-metabolic gene
WBGene00001819	haf-9	2.37797	Highly variant	Non-metabolic gene
WBGene00001820	ham-1	1.27604	Highly variant	Non-metabolic gene
WBGene00001821	ham-2	1.49058	Highly variant	Non-metabolic gene
WBGene00001823	hap-1	0.408127	Moderately variant	iCEL1314 gene	NUCLEOTIDE	PURINE METABOLISM;PYRIMIDINE METABOLISM	PURINE METABOLISM;PYRIMIDINE METABOLISM	PURINE METABOLISM;PYRIMIDINE METABOLISM
WBGene00001824	hbl-1	0.66972	Moderately variant	Non-metabolic gene
WBGene00001827	hcf-1	1.01297	Highly variant	Non-metabolic gene
WBGene00001828	hch-1	Lowly expressed	Lowly expressed	Non-metabolic gene
WBGene00001829	hcp-1	1.8867	Highly variant	Non-metabolic gene
WBGene00001830	hcp-2	1.68102	Highly variant	Non-metabolic gene
WBGene00001831	hcp-3	1.77056	Highly variant	Non-metabolic gene
WBGene00001832	hcp-4	1.87845	Highly variant	Non-metabolic gene
WBGene00001833	hcp-6	1.6193	Highly variant	Non-metabolic gene
WBGene00001834	hda-1	0.538939	Moderately variant	Non-metabolic gene
WBGene00001835	hda-2	0.830993	Highly variant	Non-metabolic gene
WBGene00001836	hda-3	0.580002	Moderately variant	Non-metabolic gene
WBGene00001837	hda-4	0.695898	Moderately variant	Non-metabolic gene
WBGene00001838	hda-10	0.672566	Moderately variant	Non-metabolic gene
WBGene00001839	hdl-1	Lowly expressed	Lowly expressed	iCEL1314 gene	AMINO ACID	HIS METABOLISM;PHE METABOLISM;TRP	HIS;PHE;TRP	HIS;PHE;TRP
WBGene00001840	hel-1	0.413477	Moderately variant	Non-metabolic gene
WBGene00001841	hen-1	2.3338	Highly variant	Non-metabolic gene
WBGene00001842	her-1	Lowly expressed	Lowly expressed	Non-metabolic gene
WBGene00001843	hgo-1	1.07687	Highly variant	iCEL1314 gene	AMINO ACID	TYR	TYR	TYR
WBGene00001844	hid-1	0.943773	Highly variant	Non-metabolic gene
WBGene00001851	hif-1	0.724795	Moderately variant	Non-metabolic gene
WBGene00001852	hil-1	1.38503	Highly variant	Non-metabolic gene
WBGene00001853	hil-2	1.0532	Highly variant	Non-metabolic gene
WBGene00001854	hil-3	1.05621	Highly variant	Non-metabolic gene
WBGene00001855	hil-4	2.32413	Highly variant	Non-metabolic gene
WBGene00001856	hil-5	2.2218	Highly variant	Non-metabolic gene
WBGene00001857	hil-6	1.97587	Highly variant	Non-metabolic gene
WBGene00001858	hil-7	1.60978	Highly variant	Non-metabolic gene
WBGene00001859	hil-8	0.973735	Highly variant	Non-metabolic gene
WBGene00001860	him-1	0.92395	Highly variant	Non-metabolic gene
WBGene00001862	him-3	2.30961	Highly variant	Non-metabolic gene
WBGene00001863	him-4	2.18699	Highly variant	Non-metabolic gene
WBGene00001864	him-5	1.36352	Highly variant	Non-metabolic gene
WBGene00001865	him-6	1.62726	Highly variant	Non-metabolic gene
WBGene00001867	him-8	1.88992	Highly variant	Non-metabolic gene
WBGene00001869	him-10	1.96111	Highly variant	Non-metabolic gene
WBGene00001872	him-14	2.26772	Highly variant	Non-metabolic gene
WBGene00001874	him-17	1.16193	Highly variant	Non-metabolic gene
WBGene00001875	his-1	Lowly expressed	Lowly expressed	Non-metabolic gene
WBGene00001876	his-2	Lowly expressed	Lowly expressed	Non-metabolic gene
WBGene00001877	his-3	1.46042	Highly variant	Non-metabolic gene
WBGene00001878	his-4	0.889678	Highly variant	Non-metabolic gene
WBGene00001879	his-5	1.66886	Highly variant	Non-metabolic gene
WBGene00001880	his-6	Lowly expressed	Lowly expressed	Non-metabolic gene
WBGene00001881	his-7	1.48988	Highly variant	Non-metabolic gene
WBGene00001882	his-8	Lowly expressed	Lowly expressed	Non-metabolic gene
WBGene00001883	his-9	Lowly expressed	Lowly expressed	Non-metabolic gene
WBGene00001884	his-10	Lowly expressed	Lowly expressed	Non-metabolic gene
WBGene00001885	his-11	1.83902	Highly variant	Non-metabolic gene
WBGene00001886	his-12	Lowly expressed	Lowly expressed	Non-metabolic gene
WBGene00001887	his-13	Lowly expressed	Lowly expressed	Non-metabolic gene
WBGene00001888	his-14	Lowly expressed	Lowly expressed	Non-metabolic gene
WBGene00001889	his-15	Lowly expressed	Lowly expressed	Non-metabolic gene
WBGene00001890	his-16	Lowly expressed	Lowly expressed	Non-metabolic gene
WBGene00001891	his-17	Lowly expressed	Lowly expressed	Non-metabolic gene
WBGene00001892	his-18	Lowly expressed	Lowly expressed	Non-metabolic gene
WBGene00001893	his-19	Lowly expressed	Lowly expressed	Non-metabolic gene
WBGene00001894	his-20	Lowly expressed	Lowly expressed	Non-metabolic gene
WBGene00001895	his-21	Lowly expressed	Lowly expressed	Non-metabolic gene
WBGene00001896	his-22	Lowly expressed	Lowly expressed	Non-metabolic gene
WBGene00001898	his-24	0.902831	Highly variant	Non-metabolic gene
WBGene00001899	his-25	1.18832	Highly variant	Non-metabolic gene
WBGene00001900	his-26	Lowly expressed	Lowly expressed	Non-metabolic gene
WBGene00001901	his-27	Lowly expressed	Lowly expressed	Non-metabolic gene
WBGene00001902	his-28	Lowly expressed	Lowly expressed	Non-metabolic gene
WBGene00001903	his-29	Lowly expressed	Lowly expressed	Non-metabolic gene
WBGene00001904	his-30	Lowly expressed	Lowly expressed	Non-metabolic gene
WBGene00001905	his-31	2.14314	Highly variant	Non-metabolic gene
WBGene00001906	his-32	1.63833	Highly variant	Non-metabolic gene
WBGene00001907	his-33	Lowly expressed	Lowly expressed	Non-metabolic gene
WBGene00001908	his-34	Lowly expressed	Lowly expressed	Non-metabolic gene
WBGene00001909	his-35	0.777938	Highly variant	Non-metabolic gene
WBGene00001910	C50F4.6	0.651595	Moderately variant	Non-metabolic gene
WBGene00001911	his-37	0.870825	Highly variant	Non-metabolic gene
WBGene00001912	his-38	Lowly expressed	Lowly expressed	Non-metabolic gene
WBGene00001913	his-39	Lowly expressed	Lowly expressed	Non-metabolic gene
WBGene00001914	his-40	Lowly expressed	Lowly expressed	Non-metabolic gene
WBGene00001915	his-41	0.866621	Highly variant	Non-metabolic gene
WBGene00001916	his-42	Lowly expressed	Lowly expressed	Non-metabolic gene
WBGene00001917	his-43	Lowly expressed	Lowly expressed	Non-metabolic gene
WBGene00001918	his-44	Lowly expressed	Lowly expressed	Non-metabolic gene
WBGene00001919	his-45	Lowly expressed	Lowly expressed	Non-metabolic gene
WBGene00001920	his-46	Lowly expressed	Lowly expressed	Non-metabolic gene
WBGene00001921	his-47	Lowly expressed	Lowly expressed	Non-metabolic gene
WBGene00001922	his-48	1.17147	Highly variant	Non-metabolic gene
WBGene00001923	his-49	Lowly expressed	Lowly expressed	Non-metabolic gene
WBGene00001924	his-50	Lowly expressed	Lowly expressed	Non-metabolic gene
WBGene00001925	his-51	Lowly expressed	Lowly expressed	Non-metabolic gene
WBGene00001926	his-52	Lowly expressed	Lowly expressed	Non-metabolic gene
WBGene00001927	his-53	Lowly expressed	Lowly expressed	Non-metabolic gene
WBGene00001928	his-54	Lowly expressed	Lowly expressed	Non-metabolic gene
WBGene00001929	his-55	Lowly expressed	Lowly expressed	Non-metabolic gene
WBGene00001930	his-56	Lowly expressed	Lowly expressed	Non-metabolic gene
WBGene00001931	his-57	0.891516	Highly variant	Non-metabolic gene
WBGene00001932	his-58	Lowly expressed	Lowly expressed	Non-metabolic gene
WBGene00001933	his-59	1.56682	Highly variant	Non-metabolic gene
WBGene00001934	his-60	1.01997	Highly variant	Non-metabolic gene
WBGene00001935	his-61	1.38696	Highly variant	Non-metabolic gene
WBGene00001936	his-62	1.16236	Highly variant	Non-metabolic gene
WBGene00001937	his-63	Lowly expressed	Lowly expressed	Non-metabolic gene
WBGene00001938	his-64	1.60913	Highly variant	Non-metabolic gene
WBGene00001939	his-65	Lowly expressed	Lowly expressed	Non-metabolic gene
WBGene00001940	his-66	0.909171	Highly variant	Non-metabolic gene
WBGene00001941	his-67	1.59248	Highly variant	Non-metabolic gene
WBGene00001942	his-68	2.10476	Highly variant	Non-metabolic gene
WBGene00001943	his-69	Lowly expressed	Lowly expressed	Non-metabolic gene
WBGene00001944	his-70	Lowly expressed	Lowly expressed	Non-metabolic gene
WBGene00001945	his-71	1.02379	Highly variant	Non-metabolic gene
WBGene00001946	his-72	0.733508	Moderately variant	Non-metabolic gene
WBGene00001947	his-73	Lowly expressed	Lowly expressed	Non-metabolic gene
WBGene00001948	hlh-1	2.1596	Highly variant	Non-metabolic gene
WBGene00001949	hlh-2	0.795078	Highly variant	Non-metabolic gene
WBGene00001950	hlh-3	1.6763	Highly variant	Non-metabolic gene
WBGene00001951	hlh-4	2.03801	Highly variant	Non-metabolic gene
WBGene00001952	hlh-6	2.06391	Highly variant	Non-metabolic gene
WBGene00001953	hlh-8	1.35228	Highly variant	Non-metabolic gene
WBGene00001954	hlh-10	1.54725	Highly variant	Non-metabolic gene
WBGene00001955	hlh-11	0.447538	Moderately variant	Non-metabolic gene
WBGene00001956	hlh-12	Lowly expressed	Lowly expressed	Non-metabolic gene
WBGene00001957	hlh-13	1.98283	Highly variant	Non-metabolic gene
WBGene00001958	hlh-14	Lowly expressed	Lowly expressed	Non-metabolic gene
WBGene00001959	hlh-15	Lowly expressed	Lowly expressed	Non-metabolic gene
WBGene00001960	hlh-16	Lowly expressed	Lowly expressed	Non-metabolic gene
WBGene00001961	hlh-17	1.78771	Highly variant	Non-metabolic gene
WBGene00001962	hlh-19	1.6282	Highly variant	Non-metabolic gene
WBGene00001964	hlh-25	Lowly expressed	Lowly expressed	Non-metabolic gene
WBGene00001965	hlh-26	Lowly expressed	Lowly expressed	Non-metabolic gene
WBGene00001966	hlh-27	Lowly expressed	Lowly expressed	Non-metabolic gene
WBGene00001967	hlh-28	Lowly expressed	Lowly expressed	Non-metabolic gene
WBGene00001968	hlh-29	Lowly expressed	Lowly expressed	Non-metabolic gene
WBGene00001971	hmg-1.1	0.533559	Moderately variant	Non-metabolic gene
WBGene00001972	hmg-1.2	0.455859	Moderately variant	Non-metabolic gene
WBGene00001973	hmg-3	2.34999	Highly variant	Non-metabolic gene
WBGene00001974	hmg-4	0.707107	Moderately variant	Non-metabolic gene
WBGene00001975	hmg-5	1.35467	Highly variant	Non-metabolic gene
WBGene00001976	hmg-11	0.966556	Highly variant	Non-metabolic gene
WBGene00001977	hmg-12	1.98897	Highly variant	Non-metabolic gene
WBGene00001978	hmp-1	0.451751	Moderately variant	Non-metabolic gene
WBGene00001979	hmp-2	0.300287	Moderately variant	Non-metabolic gene
WBGene00001980	hmr-1	0.870555	Highly variant	Non-metabolic gene
WBGene00001981	hnd-1	Lowly expressed	Lowly expressed	Non-metabolic gene
WBGene00001983	hoe-1	0.996168	Highly variant	Non-metabolic gene
WBGene00001984	hog-1	1.6748	Highly variant	Non-metabolic gene
WBGene00001985	hop-1	2.2754	Highly variant	Non-metabolic gene
WBGene00001986	hot-1	1.68382	Highly variant	Non-metabolic gene
WBGene00001987	hot-2	1.96931	Highly variant	Non-metabolic gene
WBGene00001988	hot-3	2.37054	Highly variant	Non-metabolic gene
WBGene00001989	hot-4	2.28879	Highly variant	Non-metabolic gene
WBGene00001990	hot-5	1.91628	Highly variant	Non-metabolic gene
WBGene00001991	hot-6	1.27399	Highly variant	Non-metabolic gene
WBGene00001992	hot-7	1.67503	Highly variant	Non-metabolic gene
WBGene00001993	hpd-1	1.51168	Highly variant	iCEL1314 gene	AMINO ACID	PHE METABOLISM;TYR	PHE;TYR	PHE;TYR
WBGene00001994	hpk-1	0.667789	Moderately variant	Non-metabolic gene
WBGene00001995	hpl-1	0.591788	Moderately variant	Non-metabolic gene
WBGene00001996	hpl-2	0.740201	Moderately variant	Non-metabolic gene
WBGene00001997	hpr-9	1.88796	Highly variant	Non-metabolic gene
WBGene00001998	hpr-17	2.25198	Highly variant	Non-metabolic gene
WBGene00001999	hrpa-1	0.273881	Invariant	Non-metabolic gene
WBGene00002000	hrpr-1	0.401823	Moderately variant	Non-metabolic gene
WBGene00002001	hars-1	0.420269	Moderately variant	iCEL1314 gene	OTHER	AMINOACYL-TRNA BIOSYNTHESIS	AMINOACYL-TRNA BIOSYNTHESIS	AMINOACYL-TRNA BIOSYNTHESIS
WBGene00002002	hsb-1	0.495881	Moderately variant	Non-metabolic gene
WBGene00002003	hse-5	0.727036	Moderately variant	Other metabolic gene
WBGene00002004	hsf-1	0.562888	Moderately variant	Non-metabolic gene
WBGene00002005	hsp-1	0.219636	Invariant	Non-metabolic gene
WBGene00002007	hsp-3	0.712316	Moderately variant	Non-metabolic gene
WBGene00002008	hsp-4	0.967465	Highly variant	Non-metabolic gene
WBGene00002010	hsp-6	0.627781	Moderately variant	iCEL1314 gene	OTHER	OTHER	OTHER	OTHER
WBGene00002011	hsp-12.2	2.13819	Highly variant	Non-metabolic gene
WBGene00002012	hsp-12.3	Lowly expressed	Lowly expressed	Non-metabolic gene
WBGene00002013	hsp-12.6	Lowly expressed	Lowly expressed	Non-metabolic gene
WBGene00002015	hsp-16.1	Lowly expressed	Lowly expressed	Non-metabolic gene
WBGene00002016	hsp-16.2	0.881507	Highly variant	Non-metabolic gene
WBGene00002017	hsp-16.11	Lowly expressed	Lowly expressed	Non-metabolic gene
WBGene00002018	hsp-16.41	0.711565	Moderately variant	Non-metabolic gene
WBGene00002019	hsp-16.48	Lowly expressed	Lowly expressed	Non-metabolic gene
WBGene00002020	hsp-16.49	Lowly expressed	Lowly expressed	Non-metabolic gene
WBGene00002021	hsp-17	1.69518	Highly variant	Non-metabolic gene
WBGene00002023	hsp-25	0.599002	Moderately variant	Non-metabolic gene
WBGene00002024	hsp-43	1.73833	Highly variant	Non-metabolic gene
WBGene00002025	hsp-60	0.867761	Highly variant	Non-metabolic gene
WBGene00002026	hsp-70	0.730783	Moderately variant	Non-metabolic gene
WBGene00002027	hsr-9	0.754657	Highly variant	Non-metabolic gene
WBGene00002028	hst-1	0.887909	Highly variant	Other metabolic gene
WBGene00002029	hst-2	0.548581	Moderately variant	Other metabolic gene
WBGene00002030	hst-3.1	2.0251	Highly variant	Other metabolic gene
WBGene00002031	hst-6	0.6228	Moderately variant	Other metabolic gene
WBGene00002032	htp-1	2.35665	Highly variant	Non-metabolic gene
WBGene00002033	htp-2	2.41227	Highly variant	Non-metabolic gene
WBGene00002034	htp-3	2.3175	Highly variant	Non-metabolic gene
WBGene00002035	hum-1	0.543335	Moderately variant	Non-metabolic gene
WBGene00002036	hum-2	0.660018	Moderately variant	Non-metabolic gene
WBGene00002037	hum-4	1.58586	Highly variant	Non-metabolic gene
WBGene00002038	hum-5	1.3152	Highly variant	Non-metabolic gene
WBGene00002039	hum-6	1.33533	Highly variant	Non-metabolic gene
WBGene00002040	hum-7	1.77719	Highly variant	Non-metabolic gene
WBGene00002041	hum-8	2.37357	Highly variant	Non-metabolic gene
WBGene00002042	hus-1	1.31553	Highly variant	Non-metabolic gene
WBGene00002043	hyl-1	1.05419	Highly variant	iCEL1314 gene	LIPIDS	SPHINGOLIPID METABOLISM	SPHINGOLIPID METABOLISM	SPHINGOLIPID METABOLISM
WBGene00002044	hyl-2	0.560556	Moderately variant	iCEL1314 gene	LIPIDS	SPHINGOLIPID METABOLISM	SPHINGOLIPID METABOLISM	SPHINGOLIPID METABOLISM
WBGene00002045	icd-1	0.416178	Moderately variant	Non-metabolic gene
WBGene00002046	icln-1	0.559244	Moderately variant	Non-metabolic gene
WBGene00002047	icp-1	1.69894	Highly variant	Non-metabolic gene
WBGene00002048	ida-1	2.30221	Highly variant	Non-metabolic gene
WBGene00002050	ifa-1	1.54994	Highly variant	Non-metabolic gene
WBGene00002051	ifa-3	Lowly expressed	Lowly expressed	Non-metabolic gene
WBGene00002052	ifa-4	1.78142	Highly variant	Non-metabolic gene
WBGene00002053	ifb-1	1.43227	Highly variant	Non-metabolic gene
WBGene00002054	ifb-2	2.43801	Highly variant	Non-metabolic gene
WBGene00002055	ifc-1	2.4175	Highly variant	Non-metabolic gene
WBGene00002056	ifc-2	1.38993	Highly variant	Non-metabolic gene
WBGene00002057	ifd-1	2.42009	Highly variant	Non-metabolic gene
WBGene00002058	ifd-2	2.39566	Highly variant	Non-metabolic gene
WBGene00002059	ife-1	1.185	Highly variant	Non-metabolic gene
WBGene00002060	ife-2	0.420487	Moderately variant	Non-metabolic gene
WBGene00002061	ife-3	1.01325	Highly variant	Non-metabolic gene
WBGene00002062	ife-4	0.865821	Highly variant	Non-metabolic gene
WBGene00002063	ife-5	1.91739	Highly variant	Non-metabolic gene
WBGene00002064	iff-1	2.30179	Highly variant	Non-metabolic gene
WBGene00002065	iff-2	0.53989	Moderately variant	Non-metabolic gene
WBGene00002066	ifg-1	0.597837	Moderately variant	Non-metabolic gene
WBGene00002067	ifp-1	2.43057	Highly variant	Non-metabolic gene
WBGene00002068	ify-1	1.7109	Highly variant	Non-metabolic gene
WBGene00002069	ikb-1	2.00615	Highly variant	Non-metabolic gene
WBGene00002070	ile-1	0.423668	Moderately variant	Non-metabolic gene
WBGene00002071	ile-2	0.621401	Moderately variant	Non-metabolic gene
WBGene00002072	ima-1	1.20501	Highly variant	Non-metabolic gene
WBGene00002073	ima-2	1.69127	Highly variant	Non-metabolic gene
WBGene00002074	ima-3	0.531862	Moderately variant	Non-metabolic gene
WBGene00002075	imb-1	0.885538	Highly variant	Non-metabolic gene
WBGene00002076	imb-2	0.54691	Moderately variant	Non-metabolic gene
WBGene00002077	imb-3	0.854961	Highly variant	Non-metabolic gene
WBGene00002078	xpo-1	0.54177	Moderately variant	Non-metabolic gene
WBGene00002079	xpo-2	1.30322	Highly variant	Non-metabolic gene
WBGene00002080	xpo-3	0.836312	Highly variant	Non-metabolic gene
WBGene00002081	ina-1	0.968027	Highly variant	Non-metabolic gene
WBGene00002083	inf-1	0.380597	Moderately variant	Non-metabolic gene
WBGene00002084	ins-1	2.42011	Highly variant	Non-metabolic gene
WBGene00002085	ins-2	Lowly expressed	Lowly expressed	Non-metabolic gene
WBGene00002086	ins-3	2.44448	Highly variant	Non-metabolic gene
WBGene00002087	ins-4	1.48265	Highly variant	Non-metabolic gene
WBGene00002088	ins-5	2.33614	Highly variant	Non-metabolic gene
WBGene00002089	ins-6	2.33249	Highly variant	Non-metabolic gene
WBGene00002090	ins-7	Lowly expressed	Lowly expressed	Non-metabolic gene
WBGene00002091	ins-8	Lowly expressed	Lowly expressed	Non-metabolic gene
WBGene00002092	ins-9	2.44949	Highly variant	Non-metabolic gene
WBGene00002093	ins-10	2.15196	Highly variant	Non-metabolic gene
WBGene00002094	ins-11	Lowly expressed	Lowly expressed	Non-metabolic gene
WBGene00002095	ins-12	2.42071	Highly variant	Non-metabolic gene
WBGene00002096	ins-13	Lowly expressed	Lowly expressed	Non-metabolic gene
WBGene00002097	ins-14	2.37919	Highly variant	Non-metabolic gene
WBGene00002098	ins-15	Lowly expressed	Lowly expressed	Non-metabolic gene
WBGene00002099	ins-16	Lowly expressed	Lowly expressed	Non-metabolic gene
WBGene00002100	ins-17	2.39661	Highly variant	Non-metabolic gene
WBGene00002101	ins-18	2.30628	Highly variant	Non-metabolic gene
WBGene00002102	ins-19	Lowly expressed	Lowly expressed	Non-metabolic gene
WBGene00002103	ins-20	Lowly expressed	Lowly expressed	Non-metabolic gene
WBGene00002104	ins-21	Lowly expressed	Lowly expressed	Non-metabolic gene
WBGene00002105	ins-22	2.44949	Highly variant	Non-metabolic gene
WBGene00002106	ins-23	Lowly expressed	Lowly expressed	Non-metabolic gene
WBGene00002107	ins-24	2.41812	Highly variant	Non-metabolic gene
WBGene00002108	ins-25	Lowly expressed	Lowly expressed	Non-metabolic gene
WBGene00002109	ins-26	2.44628	Highly variant	Non-metabolic gene
WBGene00002110	ins-27	2.08142	Highly variant	Non-metabolic gene
WBGene00002111	ins-28	2.39891	Highly variant	Non-metabolic gene
WBGene00002112	ins-29	1.55244	Highly variant	Non-metabolic gene
WBGene00002113	ins-30	2.40399	Highly variant	Non-metabolic gene
WBGene00002114	ins-31	Lowly expressed	Lowly expressed	Non-metabolic gene
WBGene00002115	ins-32	Lowly expressed	Lowly expressed	Non-metabolic gene
WBGene00002116	ins-33	2.16891	Highly variant	Non-metabolic gene
WBGene00002117	ins-34	Lowly expressed	Lowly expressed	Non-metabolic gene
WBGene00002118	ins-35	2.30198	Highly variant	Non-metabolic gene
WBGene00002119	ins-36	Lowly expressed	Lowly expressed	Non-metabolic gene
WBGene00002120	ins-37	Lowly expressed	Lowly expressed	Non-metabolic gene
WBGene00002123	inx-1	1.28437	Highly variant	Non-metabolic gene
WBGene00002124	inx-2	2.00574	Highly variant	Non-metabolic gene
WBGene00002125	inx-3	1.97061	Highly variant	Non-metabolic gene
WBGene00002127	inx-5	1.38856	Highly variant	Non-metabolic gene
WBGene00002128	inx-6	2.40902	Highly variant	Non-metabolic gene
WBGene00002129	inx-7	0.549081	Moderately variant	Non-metabolic gene
WBGene00002130	inx-8	2.22571	Highly variant	Non-metabolic gene
WBGene00002131	inx-9	2.37717	Highly variant	Non-metabolic gene
WBGene00002132	inx-10	1.23309	Highly variant	Non-metabolic gene
WBGene00002133	inx-11	0.810916	Highly variant	Non-metabolic gene
WBGene00002134	inx-12	1.19421	Highly variant	Non-metabolic gene
WBGene00002135	inx-13	1.19852	Highly variant	Non-metabolic gene
WBGene00002136	inx-14	2.33825	Highly variant	Non-metabolic gene
WBGene00002137	inx-15	2.31072	Highly variant	Non-metabolic gene
WBGene00002138	inx-16	2.41192	Highly variant	Non-metabolic gene
WBGene00002139	inx-17	2.44753	Highly variant	Non-metabolic gene
WBGene00002140	inx-18	2.05054	Highly variant	Non-metabolic gene
WBGene00002141	inx-19	1.89071	Highly variant	Non-metabolic gene
WBGene00002142	inx-20	1.22303	Highly variant	Non-metabolic gene
WBGene00002143	inx-21	2.33293	Highly variant	Non-metabolic gene
WBGene00002144	inx-22	2.29084	Highly variant	Non-metabolic gene
WBGene00002146	ipp-5	0.717657	Moderately variant	iCEL1314 gene	OTHER	INOSITOL PHOSPHATE METABOLISM	INOSITOL PHOSPHATE METABOLISM	INOSITOL PHOSPHATE METABOLISM
WBGene00002147	ire-1	0.894969	Highly variant	Non-metabolic gene
WBGene00002148	gon-14	0.732132	Moderately variant	Non-metabolic gene
WBGene00002149	irk-1	1.73388	Highly variant	Non-metabolic gene
WBGene00002150	irk-2	0.687111	Moderately variant	Non-metabolic gene
WBGene00002151	irk-3	1.5386	Highly variant	Non-metabolic gene
WBGene00002152	iars-1	0.545904	Moderately variant	iCEL1314 gene	OTHER	AMINOACYL-TRNA BIOSYNTHESIS	AMINOACYL-TRNA BIOSYNTHESIS	AMINOACYL-TRNA BIOSYNTHESIS
WBGene00002153	iars-2	0.945394	Highly variant	iCEL1314 gene	OTHER	AMINOACYL-TRNA BIOSYNTHESIS	AMINOACYL-TRNA BIOSYNTHESIS	AMINOACYL-TRNA BIOSYNTHESIS
WBGene00002162	isp-1	0.473601	Moderately variant	iCEL1314 gene	ENERGY	ETC	ETC-COMPLEX III	ETC-COMPLEX III
WBGene00002163	ist-1	1.25134	Highly variant	Non-metabolic gene
WBGene00002169	isw-1	1.28667	Highly variant	Non-metabolic gene
WBGene00002173	itr-1	1.63911	Highly variant	Non-metabolic gene
WBGene00002174	itx-1	2.35994	Highly variant	Non-metabolic gene
WBGene00002175	jac-1	0.910097	Highly variant	Non-metabolic gene
WBGene00002176	jip-1	2.15109	Highly variant	Non-metabolic gene
WBGene00002177	jkk-1	2.34229	Highly variant	Non-metabolic gene
WBGene00002178	jnk-1	2.12844	Highly variant	Non-metabolic gene
WBGene00002179	jph-1	1.14832	Highly variant	Non-metabolic gene
WBGene00002180	jtr-1	0.681859	Moderately variant	Non-metabolic gene
WBGene00002181	kal-1	1.48161	Highly variant	Non-metabolic gene
WBGene00002182	kap-1	1.61337	Highly variant	Non-metabolic gene
WBGene00002183	kat-1	0.542352	Moderately variant	iCEL1314 gene	LIPIDS	FATTY ACID BIOSYNTHESIS;FATTY ACID DEGRADATION;STEROID METABOLISM	BIOSYNTHESIS OF BILE ACID-LIKE MOLECULES;FATTY ACID BIOSYNTHESIS;MITOCHONDRIAL FATTY ACID DEGRADATION	BIOSYNTHESIS OF BILE ACID-LIKE MOLECULES;FATTY ACID BIOSYNTHESIS OTHER;MITOCHONDRIAL FATTY ACID DEGRADATION
WBGene00002184	kel-1	0.573618	Moderately variant	Non-metabolic gene
WBGene00002185	kel-3	0.28589	Invariant	Non-metabolic gene
WBGene00002186	kel-10	Lowly expressed	Lowly expressed	Non-metabolic gene
WBGene00002187	kgb-1	0.629651	Moderately variant	Non-metabolic gene
WBGene00002188	kgb-2	2.40519	Highly variant	Non-metabolic gene
WBGene00002189	kin-1	0.791319	Highly variant	Non-metabolic gene
WBGene00002190	kin-2	0.918933	Highly variant	Non-metabolic gene
WBGene00002191	kin-3	0.247581	Invariant	Non-metabolic gene
WBGene00002192	kin-4	0.602787	Moderately variant	Non-metabolic gene
WBGene00002193	kin-5	Lowly expressed	Lowly expressed	Non-metabolic gene
WBGene00002195	kin-9	1.65258	Highly variant	Non-metabolic gene
WBGene00002196	kin-10	0.544711	Moderately variant	Non-metabolic gene
WBGene00002198	kin-14	0.75581	Highly variant	Non-metabolic gene
WBGene00002199	kin-15	1.54572	Highly variant	Non-metabolic gene
WBGene00002200	kin-16	2.26739	Highly variant	Non-metabolic gene
WBGene00002201	kin-18	1.01347	Highly variant	Non-metabolic gene
WBGene00002202	kin-19	0.385603	Moderately variant	Non-metabolic gene
WBGene00002203	kin-20	0.787715	Highly variant	Non-metabolic gene
WBGene00002204	kin-21	Lowly expressed	Lowly expressed	Non-metabolic gene
WBGene00002206	kin-24	Lowly expressed	Lowly expressed	Non-metabolic gene
WBGene00002207	sid-3	0.847145	Highly variant	Non-metabolic gene
WBGene00002208	kin-26	Lowly expressed	Lowly expressed	Non-metabolic gene
WBGene00002210	kin-29	0.572814	Moderately variant	Non-metabolic gene
WBGene00002211	kin-30	Lowly expressed	Lowly expressed	Non-metabolic gene
WBGene00002213	kin-32	0.544254	Moderately variant	Non-metabolic gene
WBGene00002214	klc-1	2.1418	Highly variant	Non-metabolic gene
WBGene00002215	klc-2	0.900533	Highly variant	Non-metabolic gene
WBGene00002216	klp-3	0.946457	Highly variant	Non-metabolic gene
WBGene00002217	klp-4	1.12279	Highly variant	Non-metabolic gene
WBGene00002218	klp-6	1.26928	Highly variant	Non-metabolic gene
WBGene00002219	klp-7	1.00081	Highly variant	Non-metabolic gene
WBGene00002220	gcc-1	0.79235	Highly variant	Non-metabolic gene
WBGene00002222	klp-11	1.34941	Highly variant	Non-metabolic gene
WBGene00002223	klp-12	0.429295	Moderately variant	Non-metabolic gene
WBGene00002224	klp-13	1.32588	Highly variant	Non-metabolic gene
WBGene00002225	klp-15	2.22146	Highly variant	Non-metabolic gene
WBGene00002226	klp-16	1.96702	Highly variant	Non-metabolic gene
WBGene00002227	klp-17	Lowly expressed	Lowly expressed	Non-metabolic gene
WBGene00002228	klp-18	2.19148	Highly variant	Non-metabolic gene
WBGene00002229	klp-19	1.57023	Highly variant	Non-metabolic gene
WBGene00002230	klp-20	0.598468	Moderately variant	Non-metabolic gene
WBGene00002231	knl-1	1.68469	Highly variant	Non-metabolic gene
WBGene00002232	kpc-1	0.914507	Highly variant	Non-metabolic gene
WBGene00002233	kqt-1	1.8153	Highly variant	Non-metabolic gene
WBGene00002234	kqt-2	2.37883	Highly variant	Non-metabolic gene
WBGene00002235	kqt-3	1.75426	Highly variant	Non-metabolic gene
WBGene00002238	kars-1	0.69837	Moderately variant	iCEL1314 gene	OTHER	AMINOACYL-TRNA BIOSYNTHESIS	AMINOACYL-TRNA BIOSYNTHESIS	AMINOACYL-TRNA BIOSYNTHESIS
WBGene00002239	ksr-1	0.706327	Moderately variant	Non-metabolic gene
WBGene00002240	ksr-2	0.752978	Highly variant	Non-metabolic gene
WBGene00002241	kup-1	0.710066	Moderately variant	Non-metabolic gene
WBGene00002242	kvs-1	2.07942	Highly variant	Non-metabolic gene
WBGene00002243	lad-2	1.81644	Highly variant	Non-metabolic gene
WBGene00002244	laf-1	0.523181	Moderately variant	Non-metabolic gene
WBGene00002245	lag-1	0.69549	Moderately variant	Non-metabolic gene
WBGene00002246	lag-2	1.78796	Highly variant	Non-metabolic gene
WBGene00002247	lam-1	1.97961	Highly variant	Non-metabolic gene
WBGene00002248	lam-3	0.949187	Highly variant	Non-metabolic gene
WBGene00002249	lap-1	0.254714	Invariant	iCEL1314 gene	AMINO ACID;ROS	CYS AND MET METABOLISM;GLUTATHIONE METABOLISM;GLY, SER AND THR METABOLISM	CYS;GLUTATHIONE METABOLISM;GLY AND THR	CYS;GLUTATHIONE METABOLISM;GLY AND THR OTHER
WBGene00002250	lap-2	0.610036	Moderately variant	iCEL1314 gene	AMINO ACID;ROS	CYS AND MET METABOLISM;GLUTATHIONE METABOLISM;GLY, SER AND THR METABOLISM	CYS;GLUTATHIONE METABOLISM;GLY AND THR	CYS;GLUTATHIONE METABOLISM;GLY AND THR OTHER
WBGene00002251	lat-1	0.836956	Highly variant	Non-metabolic gene
WBGene00002252	lat-2	1.26949	Highly variant	Non-metabolic gene
WBGene00002253	lbp-1	1.17667	Highly variant	Non-metabolic gene
WBGene00002254	lbp-2	2.04176	Highly variant	Non-metabolic gene
WBGene00002255	lbp-3	1.85927	Highly variant	Non-metabolic gene
WBGene00002256	lbp-4	0.655687	Moderately variant	Non-metabolic gene
WBGene00002257	lbp-5	1.34679	Highly variant	Non-metabolic gene
WBGene00002258	lbp-6	1.41502	Highly variant	Non-metabolic gene
WBGene00002259	lbp-7	1.41806	Highly variant	Non-metabolic gene
WBGene00002260	lbp-8	Lowly expressed	Lowly expressed	Non-metabolic gene
WBGene00002261	ldb-1	0.747044	Moderately variant	Non-metabolic gene
WBGene00002262	ldh-1	1.2164	Highly variant	iCEL1314 gene	CARBOHYDRATE	GLYCOLYSIS/GLUCONEOGENESIS;ORGANIC ACIDS	GLYCOLYSIS/GLUCONEOGENESIS;PYRUVATE METABOLISM	GLYCOLYSIS/GLUCONEOGENESIS;PYRUVATE METABOLISM
WBGene00002263	lea-1	1.11636	Highly variant	Non-metabolic gene
WBGene00002264	lec-1	0.639772	Moderately variant	Non-metabolic gene
WBGene00002265	lec-2	0.840574	Highly variant	Non-metabolic gene
WBGene00002266	lec-3	0.908888	Highly variant	Non-metabolic gene
WBGene00002267	lec-4	0.72882	Moderately variant	Non-metabolic gene
WBGene00002268	lec-5	2.41399	Highly variant	Non-metabolic gene
WBGene00002269	lec-6	1.40104	Highly variant	Non-metabolic gene
WBGene00002270	lec-7	2.0128	Highly variant	Non-metabolic gene
WBGene00002271	lec-8	1.62971	Highly variant	Non-metabolic gene
WBGene00002272	lec-9	1.96105	Highly variant	Non-metabolic gene
WBGene00002273	lec-10	1.90308	Highly variant	Non-metabolic gene
WBGene00002274	lec-11	2.11177	Highly variant	Non-metabolic gene
WBGene00002275	lem-2	1.00913	Highly variant	Non-metabolic gene
WBGene00002276	lem-3	1.08136	Highly variant	Non-metabolic gene
WBGene00002280	let-2	2.23314	Highly variant	Non-metabolic gene
WBGene00002282	let-4	1.69419	Highly variant	Non-metabolic gene
WBGene00002295	let-19	0.404558	Moderately variant	Non-metabolic gene
WBGene00002297	ect-2	1.81739	Highly variant	Non-metabolic gene
WBGene00002299	let-23	1.42079	Highly variant	Non-metabolic gene
WBGene00002324	let-49	0.926458	Highly variant	Non-metabolic gene
WBGene00002335	let-60	0.470146	Moderately variant	Non-metabolic gene
WBGene00002344	let-70	0.482981	Moderately variant	Non-metabolic gene
WBGene00002348	myo-1	2.2494	Highly variant	Non-metabolic gene
WBGene00002363	let-92	0.397702	Moderately variant	Non-metabolic gene
WBGene00002368	let-99	2.32596	Highly variant	Non-metabolic gene
WBGene00002393	lpr-1	1.73672	Highly variant	Non-metabolic gene
WBGene00002497	let-268	1.88498	Highly variant	iCEL1314 gene	OTHER	COLLAGEN BIOSYNTHESIS	COLLAGEN BIOSYNTHESIS	COLLAGEN BIOSYNTHESIS
WBGene00002583	let-363	0.706611	Moderately variant	Non-metabolic gene
WBGene00002601	let-381	1.46239	Highly variant	Non-metabolic gene
WBGene00002632	let-413	0.559937	Moderately variant	Non-metabolic gene
WBGene00002637	let-418	0.561265	Moderately variant	Non-metabolic gene
WBGene00002694	let-502	0.63566	Moderately variant	Non-metabolic gene
WBGene00002696	let-504	1.34588	Highly variant	Non-metabolic gene
WBGene00002717	let-526	0.396025	Moderately variant	Non-metabolic gene
WBGene00002783	let-607	0.333287	Moderately variant	Non-metabolic gene
WBGene00002804	let-630	0.801913	Highly variant	Non-metabolic gene
WBGene00002827	let-653	1.50519	Highly variant	Non-metabolic gene
WBGene00002845	let-711	0.275488	Invariant	Non-metabolic gene
WBGene00002850	let-716	0.923236	Highly variant	Non-metabolic gene
WBGene00002855	let-721	0.566968	Moderately variant	iCEL1314 gene	ENERGY	ELECTRON TRANSFER FLAVOPROTEIN	ELECTRON TRANSFER FLAVOPROTEIN	ELECTRON TRANSFER FLAVOPROTEIN
WBGene00002879	let-754	0.445625	Moderately variant	iCEL1314 gene	NUCLEOTIDE	PURINE METABOLISM	PURINE METABOLISM	PURINE METABOLISM
WBGene00002881	let-756	1.73224	Highly variant	Non-metabolic gene
WBGene00002889	let-765	0.234891	Invariant	Non-metabolic gene
WBGene00002891	let-767	0.587052	Moderately variant	iCEL1314 gene	LIPIDS;OTHER	ASCAROSIDE BIOSYNTHESIS;FATTY ACID BIOSYNTHESIS	ASCAROSIDE BIOSYNTHESIS;FATTY ACID BIOSYNTHESIS	ASCAROSIDE BIOSYNTHESIS;BCFA BIOSYNTHESIS;MUFA BIOSYNTHESIS;PUFA BIOSYNTHESIS
WBGene00002915	let-805	1.19469	Highly variant	Non-metabolic gene
WBGene00002957	let-858	0.649353	Moderately variant	Non-metabolic gene
WBGene00002974	lev-1	1.73309	Highly variant	Non-metabolic gene
WBGene00002975	lev-8	2.08246	Highly variant	Non-metabolic gene
WBGene00002976	lev-9	2.15863	Highly variant	Non-metabolic gene
WBGene00002977	lev-10	1.18772	Highly variant	Non-metabolic gene
WBGene00002978	lev-11	1.63013	Highly variant	Non-metabolic gene
WBGene00002979	lfe-2	1.25555	Highly variant	iCEL1314 gene	OTHER	INOSITOL PHOSPHATE METABOLISM	INOSITOL PHOSPHATE METABOLISM	INOSITOL PHOSPHATE METABOLISM
WBGene00002980	lgg-1	0.613574	Moderately variant	Non-metabolic gene
WBGene00002981	lgg-2	0.536204	Moderately variant	Non-metabolic gene
WBGene00002982	lgg-3	0.470055	Moderately variant	Non-metabolic gene
WBGene00002983	lgx-1	2.34455	Highly variant	Other metabolic gene
WBGene00002985	lig-1	1.80466	Highly variant	Non-metabolic gene
WBGene00002986	lig-4	0.833239	Highly variant	Non-metabolic gene
WBGene00002987	lim-4	2.34089	Highly variant	Non-metabolic gene
WBGene00002988	lim-6	1.84355	Highly variant	Non-metabolic gene
WBGene00002989	lim-7	1.16156	Highly variant	Non-metabolic gene
WBGene00002990	lin-1	1.00846	Highly variant	Non-metabolic gene
WBGene00002991	lin-2	0.952706	Highly variant	Non-metabolic gene
WBGene00002992	lin-3	1.52136	Highly variant	Non-metabolic gene
WBGene00002994	lin-5	0.983628	Highly variant	Non-metabolic gene
WBGene00002996	lin-7	0.512116	Moderately variant	Non-metabolic gene
WBGene00002997	lin-8	0.503612	Moderately variant	Non-metabolic gene
WBGene00002998	lin-9	0.880669	Highly variant	Non-metabolic gene
WBGene00002999	lin-10	1.01115	Highly variant	Non-metabolic gene
WBGene00003000	lin-11	1.96392	Highly variant	Non-metabolic gene
WBGene00003001	lin-12	0.9429	Highly variant	Non-metabolic gene
WBGene00003002	lin-13	0.617	Moderately variant	Non-metabolic gene
WBGene00003003	lin-14	0.511357	Moderately variant	Non-metabolic gene
WBGene00003006	lin-17	0.70965	Moderately variant	Non-metabolic gene
WBGene00003007	lin-18	1.06644	Highly variant	Non-metabolic gene
WBGene00003008	lin-22	2.30227	Highly variant	Non-metabolic gene
WBGene00003009	lin-23	0.350025	Moderately variant	Non-metabolic gene
WBGene00003010	lin-24	0.672941	Moderately variant	Non-metabolic gene
WBGene00003011	lin-25	0.523028	Moderately variant	Non-metabolic gene
WBGene00003012	lin-26	1.63735	Highly variant	Non-metabolic gene
WBGene00003014	lin-28	0.405646	Moderately variant	Non-metabolic gene
WBGene00003015	lin-29	0.897957	Highly variant	Non-metabolic gene
WBGene00003017	lin-31	1.19067	Highly variant	Non-metabolic gene
WBGene00003018	lin-32	Lowly expressed	Lowly expressed	Non-metabolic gene
WBGene00003019	lin-33	1.22232	Highly variant	Non-metabolic gene
WBGene00003020	lin-35	1.25953	Highly variant	Non-metabolic gene
WBGene00003021	lin-36	1.04097	Highly variant	Non-metabolic gene
WBGene00003022	lin-37	0.973672	Highly variant	Non-metabolic gene
WBGene00003024	lin-39	1.47137	Highly variant	Non-metabolic gene
WBGene00003025	lin-40	0.454099	Moderately variant	Non-metabolic gene
WBGene00003026	lin-41	0.605765	Moderately variant	Non-metabolic gene
WBGene00003029	lin-44	2.32537	Highly variant	Non-metabolic gene
WBGene00003030	lin-45	0.693841	Moderately variant	Non-metabolic gene
WBGene00003031	lin-46	1.41215	Highly variant	iCEL1314 gene	OTHER	MOLYBDENUM COFACTOR BIOSYNTHESIS	MOLYBDENUM COFACTOR BIOSYNTHESIS	MOLYBDENUM COFACTOR BIOSYNTHESIS
WBGene00003033	lin-48	2.41022	Highly variant	Non-metabolic gene
WBGene00003034	lin-49	0.48483	Moderately variant	Non-metabolic gene
WBGene00003035	lin-52	0.746384	Moderately variant	Non-metabolic gene
WBGene00003036	lin-53	0.826586	Highly variant	Non-metabolic gene
WBGene00003037	lin-54	1.66734	Highly variant	Non-metabolic gene
WBGene00003038	lin-56	1.19011	Highly variant	Non-metabolic gene
WBGene00003040	lin-59	0.653548	Moderately variant	iCEL1314 gene	OTHER	OTHER	OTHER	OTHER
WBGene00003041	lin-61	0.985296	Highly variant	Non-metabolic gene
WBGene00003043	lip-1	1.21729	Highly variant	Non-metabolic gene
WBGene00003044	lir-1	1.43305	Highly variant	Non-metabolic gene
WBGene00003045	lir-2	0.847066	Highly variant	Non-metabolic gene
WBGene00003046	lir-3	0.848194	Highly variant	Non-metabolic gene
WBGene00003047	lis-1	0.676453	Moderately variant	iCEL1314 gene	LIPIDS	ETHER LIPID METABOLISM	ETHER LIPID METABOLISM	ETHER LIPID METABOLISM
WBGene00003048	lit-1	0.579498	Moderately variant	Non-metabolic gene
WBGene00003052	lmn-1	0.315079	Moderately variant	Non-metabolic gene
WBGene00003053	lmp-1	0.372844	Moderately variant	Non-metabolic gene
WBGene00003055	lon-1	1.68286	Highly variant	Non-metabolic gene
WBGene00003056	lon-2	0.818476	Highly variant	Non-metabolic gene
WBGene00003057	lon-3	2.36989	Highly variant	Non-metabolic gene
WBGene00003058	lov-1	1.09599	Highly variant	Non-metabolic gene
WBGene00003059	lpd-2	1.36685	Highly variant	Non-metabolic gene
WBGene00003060	lpd-3	0.606775	Moderately variant	Other metabolic gene
WBGene00003061	lpd-5	0.474361	Moderately variant	iCEL1314 gene	ENERGY	ETC	ETC-COMPLEX I	ETC-COMPLEX I
WBGene00003062	lpd-6	0.801424	Highly variant	Non-metabolic gene
WBGene00003063	lpd-7	0.795712	Highly variant	Non-metabolic gene
WBGene00003064	nfu-1	0.540114	Moderately variant	Non-metabolic gene
WBGene00003065	lpd-9	0.434531	Moderately variant	Other metabolic gene
WBGene00003066	lpl-1	0.443304	Moderately variant	Non-metabolic gene
WBGene00003068	lrk-1	0.556443	Moderately variant	Non-metabolic gene
WBGene00003071	lrp-1	1.28108	Highly variant	Non-metabolic gene
WBGene00003072	lrp-2	0.730721	Moderately variant	Non-metabolic gene
WBGene00003073	lars-1	0.674785	Moderately variant	iCEL1314 gene	OTHER	AMINOACYL-TRNA BIOSYNTHESIS	AMINOACYL-TRNA BIOSYNTHESIS	AMINOACYL-TRNA BIOSYNTHESIS
WBGene00003074	lars-2	0.785565	Highly variant	iCEL1314 gene	OTHER	AMINOACYL-TRNA BIOSYNTHESIS	AMINOACYL-TRNA BIOSYNTHESIS	AMINOACYL-TRNA BIOSYNTHESIS
WBGene00003075	lrx-1	2.39571	Highly variant	Non-metabolic gene
WBGene00003076	lsm-1	0.737241	Moderately variant	Non-metabolic gene
WBGene00003077	lsm-3	0.517848	Moderately variant	Non-metabolic gene
WBGene00003078	lsm-4	0.637965	Moderately variant	Non-metabolic gene
WBGene00003079	lsm-5	0.628361	Moderately variant	Non-metabolic gene
WBGene00003080	lsm-6	0.656507	Moderately variant	Non-metabolic gene
WBGene00003081	lsm-7	0.739945	Moderately variant	Non-metabolic gene
WBGene00003082	lsm-8	0.546378	Moderately variant	Non-metabolic gene
WBGene00003083	lst-1	1.55486	Highly variant	Non-metabolic gene
WBGene00003084	lst-2	0.544438	Moderately variant	Non-metabolic gene
WBGene00003085	ccar-1	0.723277	Moderately variant	Non-metabolic gene
WBGene00003086	lst-4	0.492068	Moderately variant	Non-metabolic gene
WBGene00003087	lsy-2	0.474689	Moderately variant	Non-metabolic gene
WBGene00003089	ltd-1	1.23832	Highly variant	Non-metabolic gene
WBGene00003090	lys-1	2.14931	Highly variant	Other metabolic gene
WBGene00003091	lys-2	2.22519	Highly variant	Other metabolic gene
WBGene00003092	lys-3	Lowly expressed	Lowly expressed	Other metabolic gene
WBGene00003093	lys-4	2.03559	Highly variant	Other metabolic gene
WBGene00003094	lys-5	Lowly expressed	Lowly expressed	Other metabolic gene
WBGene00003095	lys-6	Lowly expressed	Lowly expressed	Other metabolic gene
WBGene00003096	lys-7	2.32656	Highly variant	Other metabolic gene
WBGene00003097	lys-8	1.89035	Highly variant	Other metabolic gene
WBGene00003098	lys-9	Lowly expressed	Lowly expressed	Other metabolic gene
WBGene00003099	lys-10	Lowly expressed	Lowly expressed	Other metabolic gene
WBGene00003100	mab-3	0.967882	Highly variant	Non-metabolic gene
WBGene00003102	mab-5	1.31142	Highly variant	Non-metabolic gene
WBGene00003104	mab-7	1.69188	Highly variant	Non-metabolic gene
WBGene00003106	mab-9	2.08228	Highly variant	Non-metabolic gene
WBGene00003107	mab-10	0.764124	Highly variant	Non-metabolic gene
WBGene00003111	mab-20	0.952853	Highly variant	Non-metabolic gene
WBGene00003112	mab-21	0.984789	Highly variant	Non-metabolic gene
WBGene00003114	mab-23	1.52251	Highly variant	Non-metabolic gene
WBGene00003119	mac-1	0.60217	Moderately variant	Non-metabolic gene
WBGene00003123	mag-1	0.545058	Moderately variant	Non-metabolic gene
WBGene00003124	mai-1	0.721819	Moderately variant	Other metabolic gene
WBGene00003129	map-1	0.478294	Moderately variant	Non-metabolic gene
WBGene00003130	map-2	0.418216	Moderately variant	Non-metabolic gene
WBGene00003132	mat-1	0.599838	Moderately variant	Non-metabolic gene
WBGene00003133	mat-2	1.29006	Highly variant	Non-metabolic gene
WBGene00003134	mat-3	1.09187	Highly variant	Non-metabolic gene
WBGene00003136	mau-2	1.12695	Highly variant	Non-metabolic gene
WBGene00003142	mau-8	0.662046	Moderately variant	Non-metabolic gene
WBGene00003143	max-1	1.4884	Highly variant	Non-metabolic gene
WBGene00003144	max-2	0.416983	Moderately variant	Non-metabolic gene
WBGene00003148	mbf-1	0.413668	Moderately variant	Non-metabolic gene
WBGene00003149	mbk-1	0.499317	Moderately variant	Non-metabolic gene
WBGene00003150	mbk-2	0.624322	Moderately variant	Non-metabolic gene
WBGene00003151	mca-1	1.48789	Highly variant	Non-metabolic gene
WBGene00003153	mca-3	0.563076	Moderately variant	Non-metabolic gene
WBGene00003154	mcm-2	1.67844	Highly variant	Non-metabolic gene
WBGene00003155	mcm-3	1.80422	Highly variant	Non-metabolic gene
WBGene00003156	mcm-4	1.65483	Highly variant	Non-metabolic gene
WBGene00003157	mcm-5	1.80173	Highly variant	Non-metabolic gene
WBGene00003158	mcm-6	1.63162	Highly variant	Non-metabolic gene
WBGene00003159	mcm-7	1.65938	Highly variant	Non-metabolic gene
WBGene00003160	mdf-1	1.09292	Highly variant	Non-metabolic gene
WBGene00003161	mdf-2	1.59244	Highly variant	Non-metabolic gene
WBGene00003162	mdh-2	0.780693	Highly variant	iCEL1314 gene	AMINO ACID;ENERGY	CYS AND MET METABOLISM;TCA CYCLE	CYS;TCA CYCLE	CYS;TCA CYCLE
WBGene00003163	mdl-1	0.598056	Moderately variant	Non-metabolic gene
WBGene00003164	mdt-6	0.879749	Highly variant	Non-metabolic gene
WBGene00003165	mec-1	2.3702	Highly variant	Non-metabolic gene
WBGene00003166	mec-2	1.77459	Highly variant	Non-metabolic gene
[truncated: 17,676 more rows]
