# Supplementary material for: Systems‐level transcriptional regulation of Caenorhabditis elegans metabolism
Source: Mol Syst Biol. 2023 Mar 21;19(5):e11443. doi: 10.15252/msb.202211443 (PMC10167481; doi:10.15252/msb.202211443)
Supplement: Supplementary file 6 — Dataset EV4 [file MSB-19-e11443-s011.xlsx]

## Sheet: Description
Table	Description
Dataset EV4	Metabolic genes divided into quadrants based on development VS and tissue CV values

## Sheet: Dataset EV4
WormBase ID	Gene Name/ Sequence Name	Development Bin	Variation Score	CoefVar	Tissue Bin	Class	Quadrant
WBGene00000001	aap-1	Moderately variant	0.0513342	0.698538	Moderately variant	A	1
WBGene00000035	ace-1	Moderately variant	0.112415	2.02179	Highly variant	A	3
WBGene00000036	ace-2	Moderately variant	0.0906117	0.533566	Moderately variant	A	1
WBGene00000037	ace-3	Highly variant	0.319066	2.00264	Highly variant	C	4
WBGene00000038	ace-4	Highly variant	0.377523	1.52998	Highly variant	A	4
WBGene00000040	aco-1	Moderately variant	0.0576452	0.867085	Highly variant	A	3
WBGene00000041	aco-2	Moderately variant	0.0349939	0.76551	Highly variant	A	3
WBGene00000068	acy-1	Moderately variant	0.141719	1.1972	Highly variant	A	3
WBGene00000069	acy-2	Highly variant	0.280715	2.18984	Highly variant	A	4
WBGene00000071	acy-4	Moderately variant	0.0356617	1.36947	Highly variant	A	3
WBGene00000079	adr-1	Moderately variant	0.000273576	0.460103	Moderately variant	C	1
WBGene00000080	adr-2	Invariant	0	1.05338	Highly variant	C	3
WBGene00000081	ads-1	Moderately variant	0.0181318	2.36064	Highly variant	A	3
WBGene00000090	age-1	Moderately variant	0.0288646	0.596181	Moderately variant	A	1
WBGene00000107	alh-1	Highly variant	0.218817	0.984074	Highly variant	A	4
WBGene00000109	alh-3	Moderately variant	0.0618613	1.09629	Highly variant	A	3
WBGene00000110	alh-4	Moderately variant	0.00608448	0.606424	Moderately variant	A	1
WBGene00000111	alh-5	Highly variant	0.236259	2.18241	Highly variant	A	4
WBGene00000112	alh-6	Moderately variant	0.0660757	0.615973	Moderately variant	A	1
WBGene00000113	alh-7	Moderately variant	0.0139663	0.384646	Moderately variant	A	1
WBGene00000114	alh-8	Moderately variant	0.0279036	1.42319	Highly variant	A	3
WBGene00000115	alh-9	Moderately variant	0.121517	1.11357	Highly variant	A	3
WBGene00000116	alh-10	Moderately variant	0.0270487	1.32184	Highly variant	C	3
WBGene00000117	alh-11	Moderately variant	0.0162582	0.50153	Moderately variant	A	1
WBGene00000118	alh-12	Invariant	0	1.85432	Highly variant	A	3
WBGene00000123	ama-1	Moderately variant	0.0305559	0.557698	Moderately variant	A	1
WBGene00000138	amx-2	Highly variant	0.178695	1.84779	Highly variant	A	4
WBGene00000139	amx-3	Moderately variant	0.146819	2.23033	Highly variant	C	3
WBGene00000181	ard-1	Moderately variant	0.00331287	0.513631	Moderately variant	A	1
WBGene00000196	aars-1	Moderately variant	0.00177373	0.651434	Moderately variant	A	1
WBGene00000197	aars-2	Moderately variant	0.00282716	0.321428	Moderately variant	A	1
WBGene00000198	art-1	Moderately variant	0.00111118	0.351769	Moderately variant	A	1
WBGene00000206	asb-1	Highly variant	0.249107	1.53742	Highly variant	A	4
WBGene00000207	asb-2	Moderately variant	0.0125469	0.719567	Moderately variant	A	1
WBGene00000209	asg-1	Moderately variant	0.0187984	0.866258	Highly variant	A	3
WBGene00000210	asg-2	Invariant	0	0.634178	Moderately variant	A	1
WBGene00000211	asm-1	Moderately variant	0.0189069	1.91527	Highly variant	A	3
WBGene00000212	asm-2	Moderately variant	0.0678482	2.38691	Highly variant	A	3
WBGene00000213	asm-3	Highly variant	0.865632		Lowly expressed	A	2
WBGene00000214	asp-1	Moderately variant	0.0106974	2.42233	Highly variant	A	3
WBGene00000215	asp-2	Moderately variant	0.00732965	2.40645	Highly variant	A	3
WBGene00000216	asp-3	Moderately variant	0.00199547	2.34112	Highly variant	A	3
WBGene00000218	asp-5	Moderately variant	0.0110247	2.42208	Highly variant	A	3
WBGene00000229	atp-2	Invariant	0	0.640544	Moderately variant	A	1
WBGene00000230	atp-3	Moderately variant	0.00535359	0.567614	Moderately variant	A	1
WBGene00000239	bas-1	Moderately variant	0.00712682	1.2441	Highly variant	A	3
WBGene00000240	pah-1	Moderately variant	0.0471986	1.95779	Highly variant	A	3
WBGene00000245	bca-1	Moderately variant	0.0855849	1.65608	Highly variant	A	3
WBGene00000253	bli-3	Moderately variant	0.0313019	1.22596	Highly variant	A	3
WBGene00000254	bli-4	Moderately variant	0.0359962	0.811193	Highly variant	A	3
WBGene00000266	bre-1	Moderately variant	0.0631355	0.676658	Moderately variant	A	1
WBGene00000267	bre-2	Moderately variant	0.0575359	1.37179	Highly variant	C	3
WBGene00000268	bre-3	Moderately variant	0.0193332	0.638855	Moderately variant	C	1
WBGene00000269	bre-4	Moderately variant	0.00300323	0.281106	Invariant	A	1
WBGene00000270	bre-5	Moderately variant	0.0543908	1.28313	Highly variant	C	3
WBGene00000279	cah-1	Moderately variant	0.14783	2.08855	Highly variant	A	3
WBGene00000280	cah-2	Highly variant	0.213053	2.28203	Highly variant	A	4
WBGene00000281	cah-3	Moderately variant	0.0570858	1.58469	Highly variant	A	3
WBGene00000282	cah-4	Moderately variant	0.0656431	1.02028	Highly variant	A	3
WBGene00000283	cah-5	Moderately variant	0.0095681	1.14909	Highly variant	A	3
WBGene00000284	cah-6	Highly variant	0.324238	2.14924	Highly variant	A	4
WBGene00000295	cat-1	Highly variant	0.230491	1.46572	Highly variant	A	4
WBGene00000296	cat-2	Moderately variant	0.122795	1.67598	Highly variant	A	3
WBGene00000298	cat-4	Moderately variant	0.13516	1.41671	Highly variant	A	3
WBGene00000366	cbp-1	Moderately variant	0.141133	0.307326	Moderately variant	A	1
WBGene00000371	cox-5B	Moderately variant	2.01541e-05	0.358287	Moderately variant	A	1
WBGene00000373	cyp-14A5	Highly variant	0.354749	2.16859	Highly variant	C	4
WBGene00000391	cdd-1	Moderately variant	0.006633	1.32545	Highly variant	A	3
WBGene00000412	cdr-1	Highly variant	0.354164		Lowly expressed	C	2
WBGene00000481	cha-1	Highly variant	0.287871	2.26474	Highly variant	A	4
WBGene00000496	chs-1	Highly variant	0.31326	2.3355	Highly variant	A	4
WBGene00000497	chs-2	Highly variant	0.479819	2.39212	Highly variant	A	4
WBGene00000503	cht-1	Highly variant	0.820595	2.22693	Highly variant	A	4
WBGene00000509	cka-1	Moderately variant	0.0283161	1.5234	Highly variant	A	3
WBGene00000510	cka-2	Moderately variant	0.0907044	1.6822	Highly variant	A	3
WBGene00000511	ckb-1	Moderately variant	0.0026579	0.801113	Highly variant	A	3
WBGene00000512	ckb-2	Highly variant	0.275899	0.958972	Highly variant	A	4
WBGene00000513	ckb-3	Highly variant	0.955013		Lowly expressed	A	2
WBGene00000514	ckb-4	Moderately variant	0.0536467	0.790235	Highly variant	A	3
WBGene00000515	ckc-1	Moderately variant	0.00751254	1.71745	Highly variant	A	3
WBGene00000536	clk-1	Invariant	0	0.468235	Moderately variant	A	1
WBGene00000761	coq-1	Moderately variant	0.0136495	0.466148	Moderately variant	A	1
WBGene00000762	coq-2	Invariant	0	0.430566	Moderately variant	A	1
WBGene00000763	coq-3	Moderately variant	0.00317731	0.268731	Invariant	A	1
WBGene00000764	coq-4	Moderately variant	0.00829992	0.603105	Moderately variant	C	1
WBGene00000765	coq-5	Moderately variant	0.0211412	0.869469	Highly variant	A	3
WBGene00000766	coq-6	Invariant	0	0.449563	Moderately variant	A	1
WBGene00000767	coq-8	Moderately variant	0.0673689	0.793195	Highly variant	C	3
WBGene00000775	cpin-1	Moderately variant	0.0880005	1.40402	Highly variant	A	3
WBGene00000800	cars-1	Moderately variant	0.0169346	0.413808	Moderately variant	A	1
WBGene00000830	ctl-1	Moderately variant	0.00795581		Lowly expressed	A	1
WBGene00000831	ctl-2	Moderately variant	0.00974791	2.37046	Highly variant	A	3
WBGene00000833	cts-1	Moderately variant	0.0195943	0.478069	Moderately variant	A	1
WBGene00000869	cyc-1	Invariant	0	0.585802	Moderately variant	A	1
WBGene00000905	daf-9	Highly variant	0.389836	1.01776	Highly variant	A	4
WBGene00000907	daf-11	Highly variant	0.331152	2.37974	Highly variant	A	4
WBGene00000913	daf-18	Moderately variant	0.0226251	1.10776	Highly variant	A	3
WBGene00000923	daf-31	Moderately variant	0.024167	0.525589	Moderately variant	B	1
WBGene00000929	dao-3	Highly variant	0.214983	1.50511	Highly variant	A	4
WBGene00000958	dgk-1	Highly variant	0.201546	2.01534	Highly variant	A	4
WBGene00000959	dgk-2	Moderately variant	0.0505183	0.617411	Moderately variant	A	1
WBGene00000960	dgk-3	Highly variant	0.366807	2.38178	Highly variant	A	4
WBGene00000963	dhp-1	Highly variant	0.275555	2.35487	Highly variant	A	4
WBGene00000964	dhp-2	Moderately variant	0.0420045	2.31985	Highly variant	A	3
WBGene00000965	dhs-1	Moderately variant	0.000125011	1.12733	Highly variant	C	3
WBGene00000966	dhs-2	Moderately variant	0.0965755	2.23538	Highly variant	C	3
WBGene00000967	dhs-3	Moderately variant	0.0284089	2.38123	Highly variant	A	3
WBGene00000968	dhs-4	Moderately variant	0.137367	2.15418	Highly variant	C	3
WBGene00000969	dhs-5	Highly variant	0.202332	1.54358	Highly variant	C	4
WBGene00000970	dhs-6	Moderately variant	0.0283482	0.574472	Moderately variant	C	1
WBGene00000971	dhs-7	Highly variant	0.229859		Lowly expressed	C	2
WBGene00000972	dhs-8	Highly variant	0.524108	2.07592	Highly variant	C	4
WBGene00000973	dhs-9	Moderately variant	0.0573768	0.752166	Highly variant	C	3
WBGene00000974	dhs-11	Highly variant	0.464663	2.37919	Highly variant	B	4
WBGene00000975	dhs-12	Moderately variant	0.0370303	0.722973	Moderately variant	C	1
WBGene00000976	dhs-13	Invariant	0	0.569427	Moderately variant	A	1
WBGene00000977	dhs-14	Highly variant	0.216768	2.44949	Highly variant	C	4
WBGene00000978	dhs-15	Highly variant	0.284269	2.38516	Highly variant	C	4
WBGene00000979	dhs-16	Highly variant	0.328412	1.10567	Highly variant	C	4
WBGene00000980	dhs-17	Highly variant	0.466897	2.11915	Highly variant	C	4
WBGene00000981	dhs-18	Moderately variant	0.0997742	2.38196	Highly variant	C	3
WBGene00000982	dhs-19	Moderately variant	0.080124	0.843387	Highly variant	A	3
WBGene00000983	dhs-20	Highly variant	0.433798	1.9786	Highly variant	C	4
WBGene00000984	dhs-21	Moderately variant	0.0563971	1.83964	Highly variant	A	3
WBGene00000985	dhs-22	Moderately variant	0.00106045	0.405555	Moderately variant	C	1
WBGene00000986	dhs-23	Highly variant	0.314173		Lowly expressed	C	2
WBGene00000987	dhs-24	Moderately variant	0.00313851	0.669248	Moderately variant	C	1
WBGene00000988	dhs-25	Highly variant	0.26853	1.12435	Highly variant	A	4
WBGene00000989	dhs-26	Highly variant	0.361691	2.32041	Highly variant	C	4
WBGene00000990	dhs-27	Highly variant	0.292225	1.5287	Highly variant	C	4
WBGene00000991	dhs-28	Moderately variant	0.0500316	2.19243	Highly variant	A	3
WBGene00000992	dhs-29	Highly variant	0.256898	1.45885	Highly variant	C	4
WBGene00000993	dhs-30	Moderately variant	0.0807842	1.58313	Highly variant	C	3
WBGene00001002	div-1	Moderately variant	0.0357598	1.23325	Highly variant	A	3
WBGene00001033	dnj-15	Moderately variant	0.000842677	0.741334	Moderately variant	A	1
WBGene00001058	dpf-5	Moderately variant	0.00189931	0.394286	Moderately variant	C	1
WBGene00001073	dpy-11	Highly variant	0.233629	0.947842	Highly variant	C	4
WBGene00001077	dpy-18	Highly variant	0.170113	1.26442	Highly variant	A	4
WBGene00001078	dpy-19	Moderately variant	0.123135	1.46145	Highly variant	C	3
WBGene00001093	drp-1	Invariant	0	0.774987	Highly variant	A	3
WBGene00001094	dars-1	Invariant	0	0.441259	Moderately variant	A	1
WBGene00001095	dars-2	Invariant	0	0.942638	Highly variant	A	3
WBGene00001130	dyn-1	Moderately variant	0.0985818	1.10433	Highly variant	A	3
WBGene00001137	eat-6	Moderately variant	0.0347593	0.450681	Moderately variant	A	1
WBGene00001149	bcat-1	Moderately variant	0.0371006	1.18823	Highly variant	A	3
WBGene00001150	ech-1.1	Highly variant	0.320443	1.63199	Highly variant	A	4
WBGene00001152	ech-3	Moderately variant	0.0253449	1.00781	Highly variant	A	3
WBGene00001153	ech-4	Moderately variant	0.0269489	0.774796	Highly variant	A	3
WBGene00001154	ech-5	Moderately variant	0.00479663	0.713431	Moderately variant	A	1
WBGene00001155	ech-6	Moderately variant	0.155482	0.851798	Highly variant	A	3
WBGene00001156	ech-7	Highly variant	0.192421	2.17746	Highly variant	A	4
WBGene00001157	ech-8	Moderately variant	0.0398399	2.28929	Highly variant	A	3
WBGene00001158	ech-9	Highly variant	0.533625	2.30809	Highly variant	A	4
WBGene00001177	egl-8	Moderately variant	0.0521834	0.980725	Highly variant	A	3
WBGene00001178	egl-9	Moderately variant	0.0352772	0.744328	Moderately variant	C	1
WBGene00001193	egl-26	Moderately variant	0.130621	1.40654	Highly variant	C	3
WBGene00001239	elo-1	Moderately variant	0.04615	0.83132	Highly variant	A	3
WBGene00001240	elo-2	Moderately variant	0.122539	1.09927	Highly variant	A	3
WBGene00001241	elo-3	Moderately variant	0.0941269	0.342608	Moderately variant	A	1
WBGene00001242	elo-4	Highly variant	0.528863	1.2437	Highly variant	A	4
WBGene00001243	elo-5	Moderately variant	0.130172	2.32033	Highly variant	A	3
WBGene00001244	elo-6	Moderately variant	0.0909702	1.2613	Highly variant	A	3
WBGene00001245	elo-7	Highly variant	1.18054		Lowly expressed	A	2
WBGene00001246	elo-8	Highly variant	0.369825		Lowly expressed	B	2
WBGene00001247	elo-9	Moderately variant	0.0834536	1.45035	Highly variant	A	3
WBGene00001262	emb-8	Moderately variant	0.0103149	0.748669	Moderately variant	A	1
WBGene00001334	ero-1	Moderately variant	0.00398838	0.802263	Highly variant	C	3
WBGene00001336	qars-1	Moderately variant	0.0017477	0.506286	Moderately variant	A	1
WBGene00001337	ears-1	Moderately variant	0.000301257	0.502048	Moderately variant	A	1
WBGene00001338	ears-2	Moderately variant	0.0006505	0.733363	Moderately variant	A	1
WBGene00001393	fat-1	Moderately variant	0.0106375	0.418082	Moderately variant	A	1
WBGene00001394	fat-2	Moderately variant	0.075468	1.48653	Highly variant	A	3
WBGene00001395	fat-3	Moderately variant	0.148642	0.741789	Moderately variant	A	1
WBGene00001396	fat-4	Moderately variant	0.122673	0.824496	Highly variant	A	3
WBGene00001397	fat-5	Highly variant	0.286324	2.18505	Highly variant	A	4
WBGene00001398	fat-6	Moderately variant	0.0998283	1.92072	Highly variant	A	3
WBGene00001399	fat-7	Highly variant	0.274507		Lowly expressed	A	2
WBGene00001404	fbp-1	Moderately variant	0.00481033	0.649571	Moderately variant	A	1
WBGene00001405	fce-1	Invariant	0	0.402483	Moderately variant	A	1
WBGene00001406	fce-2	Moderately variant	0.00943605	1.2589	Highly variant	A	3
WBGene00001432	fkb-7	Highly variant	0.182455	1.36173	Highly variant	C	4
WBGene00001476	fmo-1	Highly variant	0.191348	2.44666	Highly variant	A	4
WBGene00001477	fmo-2	Highly variant	1.36117		Lowly expressed	A	2
WBGene00001478	fmo-3	Highly variant	0.220621	1.46146	Highly variant	A	4
WBGene00001479	fmo-4	Highly variant	0.432555	1.47953	Highly variant	A	4
WBGene00001480	fmo-5	Moderately variant	0.0184658	1.18862	Highly variant	A	3
WBGene00001485	fre-1	Moderately variant	0.00122652	0.74732	Moderately variant	C	1
WBGene00001486	frh-1	Moderately variant	0.0130348	0.598455	Moderately variant	A	1
WBGene00001497	fars-1	Moderately variant	0.00567363	0.397355	Moderately variant	A	1
WBGene00001498	fars-3	Moderately variant	0.00139625	0.3022	Moderately variant	A	1
WBGene00001500	ftn-1	Highly variant	0.303514		Lowly expressed	A	2
WBGene00001501	ftn-2	Moderately variant	0.0248899	1.70235	Highly variant	A	3
WBGene00001503	fum-1	Moderately variant	0.00242957	0.507252	Moderately variant	A	1
WBGene00001505	fut-1	Moderately variant	0.0155385	1.24977	Highly variant	B	3
WBGene00001506	fut-2	Highly variant	0.23656		Lowly expressed	C	2
WBGene00001507	fut-4	Highly variant	0.436692	2.35109	Highly variant	C	4
WBGene00001508	fut-8	Moderately variant	0.0168815	0.832263	Highly variant	A	3
WBGene00001520	gas-1	Invariant	0	0.619601	Moderately variant	A	1
WBGene00001522	gbh-1	Moderately variant	0.165304	1.78584	Highly variant	A	3
WBGene00001523	gbh-2	Moderately variant	0.0616897	1.30457	Highly variant	A	3
WBGene00001530	gcy-3	Highly variant	0.727172	2.41545	Highly variant	A	4
WBGene00001535	gcy-8	Highly variant	0.402918	2.01157	Highly variant	A	4
WBGene00001536	gcy-9	Highly variant	0.267895	1.80544	Highly variant	A	4
WBGene00001538	gcy-12	Moderately variant	0.0371175	0.878631	Highly variant	A	3
WBGene00001541	gcy-15	Highly variant	0.358401	2.40699	Highly variant	A	4
WBGene00001542	gcy-17	Highly variant	0.56761	1.94237	Highly variant	A	4
WBGene00001543	gcy-18	Highly variant	0.509605	1.72464	Highly variant	A	4
WBGene00001544	gcy-19	Highly variant	0.600722	1.94567	Highly variant	A	4
WBGene00001546	gcy-21	Highly variant	0.228414	2.10399	Highly variant	A	4
WBGene00001547	gcy-22	Highly variant	0.295228	1.63286	Highly variant	A	4
WBGene00001548	gcy-23	Highly variant	0.492158	1.9795	Highly variant	A	4
WBGene00001551	gcy-31	Highly variant	0.300545	0.941522	Highly variant	A	4
WBGene00001552	gcy-32	Highly variant	0.453876	2.27933	Highly variant	A	4
WBGene00001553	gcy-33	Highly variant	0.378285	1.91654	Highly variant	A	4
WBGene00001554	gcy-34	Highly variant	0.440819	0.917056	Highly variant	A	4
WBGene00001555	gcy-35	Highly variant	0.377697	1.32894	Highly variant	A	4
WBGene00001556	gcy-36	Highly variant	0.506793	1.51845	Highly variant	A	4
WBGene00001557	gcy-37	Highly variant	0.46134	2.27087	Highly variant	A	4
WBGene00001564	icl-1	Highly variant	0.401255	1.45434	Highly variant	A	4
WBGene00001566	acdh-13	Moderately variant	0.0398495	1.13306	Highly variant	C	3
WBGene00001578	ges-1	Moderately variant	0.0421434	2.20866	Highly variant	B	3
WBGene00001590	lipt-1	Moderately variant	0.0196904	1.63636	Highly variant	B	3
WBGene00001596	gld-2	Moderately variant	0.0098365	0.568858	Moderately variant	A	1
WBGene00001602	gln-1	Moderately variant	0.123483	1.12099	Highly variant	A	3
WBGene00001603	gln-2	Highly variant	1.18368	1.71186	Highly variant	A	4
WBGene00001604	gln-3	Moderately variant	0.0330932	1.14573	Highly variant	A	3
WBGene00001606	gln-5	Highly variant	0.265618	2.24015	Highly variant	A	4
WBGene00001607	gln-6	Highly variant	0.354558	2.39321	Highly variant	A	4
WBGene00001626	gly-1	Highly variant	0.959853	2.14928	Highly variant	B	4
WBGene00001627	gly-2	Moderately variant	0.106643	1.32435	Highly variant	B	3
WBGene00001628	gly-3	Moderately variant	0.0105417	0.571878	Moderately variant	B	1
WBGene00001629	gly-4	Moderately variant	0.0325506	1.23408	Highly variant	B	3
WBGene00001630	gly-5	Moderately variant	0.000501697	0.787442	Highly variant	B	3
WBGene00001631	gly-6	Moderately variant	0.0916193	1.80139	Highly variant	B	3
WBGene00001632	gly-7	Moderately variant	0.0337919	0.389028	Moderately variant	B	1
WBGene00001633	gly-8	Highly variant	0.28578	1.7023	Highly variant	B	4
WBGene00001635	gly-10	Moderately variant	0.00860343	0.509953	Moderately variant	B	1
WBGene00001636	gly-11	Highly variant	0.190181	0.800617	Highly variant	B	4
WBGene00001637	gly-12	Moderately variant	0.0559998	0.957135	Highly variant	A	3
WBGene00001638	gly-13	Moderately variant	0.00568056	0.894752	Highly variant	A	3
WBGene00001639	gly-14	Highly variant	0.27415	2.01353	Highly variant	A	4
WBGene00001643	gly-18	Highly variant	0.416196		Lowly expressed	C	2
WBGene00001644	gly-19	Moderately variant	0.0603648	1.96806	Highly variant	C	3
WBGene00001645	gly-20	Moderately variant	0.0155888	0.654482	Moderately variant	A	1
WBGene00001646	gna-1	Moderately variant	0.0215861	0.555743	Moderately variant	A	1
WBGene00001647	gna-2	Moderately variant	0.155692	2.11242	Highly variant	A	3
WBGene00001649	gob-1	Moderately variant	0.00234508	0.863455	Highly variant	A	3
WBGene00001683	gpd-1	Highly variant	0.197151	2.08428	Highly variant	A	4
WBGene00001686	gpd-4	Highly variant	0.170171	1.31886	Highly variant	A	4
WBGene00001740	gro-1	Moderately variant	0.00664548	1.02087	Highly variant	B	3
WBGene00001744	gars-1	Moderately variant	0.00317754	0.420739	Moderately variant	A	1
WBGene00001749	gst-1	Moderately variant	0.014983	0.477257	Moderately variant	B	1
WBGene00001750	gst-2	Highly variant	0.278876	1.92157	Highly variant	B	4
WBGene00001751	gst-3	Highly variant	0.550265	1.03247	Highly variant	B	4
WBGene00001752	gst-4	Highly variant	0.210563	1.15005	Highly variant	B	4
WBGene00001753	gst-5	Highly variant	0.185315	1.27879	Highly variant	B	4
WBGene00001754	gst-6	Moderately variant	0.00673944	2.20354	Highly variant	B	3
WBGene00001755	gst-7	Moderately variant	0.0879358	0.820799	Highly variant	B	3
WBGene00001756	gst-8	Highly variant	0.306559	1.47083	Highly variant	B	4
WBGene00001757	gst-9	Highly variant	0.306493	1.23903	Highly variant	C	4
WBGene00001758	gst-10	Moderately variant	0.167806	2.15419	Highly variant	B	3
WBGene00001759	gst-11	Highly variant	0.209179	2.17676	Highly variant	A	4
WBGene00001760	gst-12	Highly variant	0.665139	2.12369	Highly variant	C	4
WBGene00001761	gst-13	Moderately variant	0.0430847	1.9681	Highly variant	C	3
WBGene00001762	gst-14	Highly variant	0.57285	1.40151	Highly variant	C	4
WBGene00001763	gst-15	Highly variant	0.526093	1.18546	Highly variant	C	4
WBGene00001764	gst-16	Highly variant	0.5161	1.42631	Highly variant	C	4
WBGene00001767	gst-19	Highly variant	0.467697	1.65815	Highly variant	C	4
WBGene00001768	gst-20	Highly variant	0.458265	1.24111	Highly variant	C	4
WBGene00001769	gst-21	Moderately variant	0.073392	2.21889	Highly variant	C	3
WBGene00001770	gst-22	Highly variant	0.205644	1.95132	Highly variant	C	4
WBGene00001771	gst-23	Moderately variant	0.165726	1.99931	Highly variant	B	3
WBGene00001772	gst-24	Highly variant	0.650474	0.94939	Highly variant	C	4
WBGene00001773	gst-25	Highly variant	1.01908		Lowly expressed	C	2
WBGene00001774	gst-26	Moderately variant	0.0322279	1.12239	Highly variant	C	3
WBGene00001775	gst-27	Moderately variant	0.152303	1.43312	Highly variant	C	3
WBGene00001776	gst-28	Moderately variant	0.112442	1.98454	Highly variant	C	3
WBGene00001777	gst-29	Highly variant	0.228037		Lowly expressed	C	2
WBGene00001778	gst-30	Highly variant	0.991806		Lowly expressed	B	2
WBGene00001779	gst-31	Highly variant	0.550926	1.98546	Highly variant	C	4
WBGene00001780	gst-32	Highly variant	0.368684		Lowly expressed	C	2
WBGene00001781	gst-33	Moderately variant	0.124163	1.58955	Highly variant	C	3
WBGene00001782	gst-34	Highly variant	1.0169		Lowly expressed	C	2
WBGene00001783	gst-35	Highly variant	0.591687	2.28645	Highly variant	C	4
WBGene00001784	gst-36	Moderately variant	0.00221084	1.75192	Highly variant	B	3
WBGene00001785	gst-37	Highly variant	1.05274		Lowly expressed	C	2
WBGene00001786	gst-38	Highly variant	0.225207	2.12929	Highly variant	B	4
WBGene00001787	gst-39	Moderately variant	0.0168199	0.919647	Highly variant	C	3
WBGene00001788	gst-40	Highly variant	0.203862	1.91298	Highly variant	C	4
WBGene00001789	gst-41	Highly variant	0.503075	2.37298	Highly variant	B	4
WBGene00001790	gst-42	Moderately variant	0.0325808	1.29593	Highly variant	A	3
WBGene00001791	gst-43	Moderately variant	0.00142763	0.393828	Moderately variant	A	1
WBGene00001792	gst-44	Highly variant	0.419361		Lowly expressed	B	2
WBGene00001793	gsy-1	Moderately variant	0.0362417	0.788669	Highly variant	A	3
WBGene00001794	gta-1	Invariant	0	1.37711	Highly variant	A	3
WBGene00001843	hgo-1	Moderately variant	0.0117551	1.07687	Highly variant	A	3
WBGene00001993	hpd-1	Moderately variant	0.0137318	1.51168	Highly variant	A	3
WBGene00002001	hars-1	Moderately variant	0.000919266	0.420269	Moderately variant	A	1
WBGene00002003	hse-5	Moderately variant	0.0233092	0.727036	Moderately variant	B	1
WBGene00002010	hsp-6	Moderately variant	0.0245777	0.627781	Moderately variant	A	1
WBGene00002028	hst-1	Moderately variant	0.0035643	0.887909	Highly variant	C	3
WBGene00002029	hst-2	Moderately variant	0.00232175	0.548581	Moderately variant	C	1
WBGene00002030	hst-3.1	Moderately variant	0.116244	2.0251	Highly variant	B	3
WBGene00002031	hst-6	Moderately variant	0.0571803	0.6228	Moderately variant	C	1
WBGene00002043	hyl-1	Moderately variant	0.0840314	1.05419	Highly variant	A	3
WBGene00002044	hyl-2	Moderately variant	0.00334847	0.560556	Moderately variant	A	1
WBGene00002146	ipp-5	Moderately variant	0.0459102	0.717657	Moderately variant	A	1
WBGene00002152	iars-1	Moderately variant	0.0017241	0.545904	Moderately variant	A	1
WBGene00002153	iars-2	Moderately variant	0.0120142	0.945394	Highly variant	A	3
WBGene00002162	isp-1	Moderately variant	0.010011	0.473601	Moderately variant	A	1
WBGene00002183	kat-1	Moderately variant	0.112469	0.542352	Moderately variant	A	1
WBGene00002238	kars-1	Moderately variant	0.00731524	0.69837	Moderately variant	A	1
WBGene00002249	lap-1	Moderately variant	0.0275126	0.254714	Invariant	A	1
WBGene00002250	lap-2	Moderately variant	0.0150015	0.610036	Moderately variant	A	1
WBGene00002262	ldh-1	Moderately variant	0.0219675	1.2164	Highly variant	A	3
WBGene00002497	let-268	Moderately variant	0.0638852	1.88498	Highly variant	A	3
WBGene00002879	let-754	Highly variant	0.463993	0.445625	Moderately variant	A	2
WBGene00002979	lfe-2	Moderately variant	0.0769737	1.25555	Highly variant	A	3
WBGene00002983	lgx-1	Highly variant	0.511292	2.34455	Highly variant	C	4
WBGene00003031	lin-46	Highly variant	0.349275	1.41215	Highly variant	A	4
WBGene00003040	lin-59	Highly variant	0.2029	0.653548	Moderately variant	A	2
WBGene00003047	lis-1	Invariant	0	0.676453	Moderately variant	A	1
WBGene00003061	lpd-5	Moderately variant	0.00427673	0.474361	Moderately variant	A	1
WBGene00003065	lpd-9	Moderately variant	1.53257e-05	0.434531	Moderately variant	D	1
WBGene00003073	lars-1	Moderately variant	0.0488792	0.674785	Moderately variant	A	1
WBGene00003074	lars-2	Moderately variant	0.0141353	0.785565	Highly variant	A	3
WBGene00003090	lys-1	Moderately variant	0.078526	2.14931	Highly variant	C	3
WBGene00003091	lys-2	Moderately variant	0.113438	2.22519	Highly variant	C	3
WBGene00003092	lys-3	Highly variant	1.01659		Lowly expressed	C	2
WBGene00003093	lys-4	Highly variant	0.199343	2.03559	Highly variant	C	4
WBGene00003094	lys-5	Moderately variant	0.156561		Lowly expressed	C	1
WBGene00003095	lys-6	Highly variant	0.181193		Lowly expressed	C	2
WBGene00003096	lys-7	Highly variant	0.528545	2.32656	Highly variant	C	4
WBGene00003097	lys-8	Moderately variant	0.0217298	1.89035	Highly variant	C	3
WBGene00003099	lys-10	Highly variant	0.356022		Lowly expressed	C	2
WBGene00003124	mai-1	Moderately variant	0.0570806	0.721819	Moderately variant	C	1
WBGene00003162	mdh-2	Moderately variant	0.00184149	0.780693	Highly variant	A	3
WBGene00003170	mec-6	Moderately variant	0.118834	1.29313	Highly variant	B	3
WBGene00003179	mec-18	Highly variant	0.312107	2.3053	Highly variant	C	4
WBGene00003214	mel-32	Moderately variant	0.117972	0.902059	Highly variant	A	3
WBGene00003220	mes-2	Moderately variant	0.0026365	1.37818	Highly variant	A	3
WBGene00003234	mif-1	Moderately variant	0.081586	0.414919	Moderately variant	A	1
WBGene00003236	mif-3	Moderately variant	0.0187843	0.705345	Moderately variant	C	1
WBGene00003237	mif-4	Highly variant	0.316244	0.8837	Highly variant	C	4
WBGene00003253	mig-22	Moderately variant	0.0133293	0.536532	Moderately variant	B	1
WBGene00003254	mig-23	Moderately variant	0.0114069	0.893504	Highly variant	A	3
WBGene00003384	moc-1	Moderately variant	0.00581127	0.621763	Moderately variant	A	1
WBGene00003385	moc-2	Highly variant	0.195751	0.583288	Moderately variant	A	2
WBGene00003394	mom-1	Moderately variant	0.103845	1.27766	Highly variant	C	3
WBGene00003411	mrp-5	Moderately variant	0.000752443	1.89159	Highly variant	A	3
WBGene00003415	mars-1	Moderately variant	0.0076876	0.552187	Moderately variant	A	1
WBGene00003475	mtm-1	Moderately variant	0.00229766	0.679472	Moderately variant	A	1
WBGene00003476	mtm-3	Moderately variant	0.153745	0.396137	Moderately variant	A	1
WBGene00003477	mtm-5	Moderately variant	0.01297	0.862214	Highly variant	C	3
WBGene00003478	mtm-6	Moderately variant	0.0601389	1.21189	Highly variant	A	3
WBGene00003578	ndx-1	Moderately variant	0.0771825	1.42658	Highly variant	B	3
WBGene00003579	ndx-2	Moderately variant	0.0351687	0.603021	Moderately variant	A	1
WBGene00003581	ndx-4	Moderately variant	0.00446961	0.630345	Moderately variant	B	1
WBGene00003582	dcap-2	Moderately variant	0.0728662	0.30942	Moderately variant	C	1
WBGene00003583	ndx-6	Moderately variant	0.0196238	0.413042	Moderately variant	A	1
WBGene00003584	ndx-7	Invariant	0	0.621016	Moderately variant	C	1
WBGene00003586	ndx-9	Moderately variant	0.0424291	0.697451	Moderately variant	B	1
WBGene00003594	nft-1	Moderately variant	0.0015474	0.37134	Moderately variant	B	1
WBGene00003773	nlt-1	Moderately variant	0.0154825	1.97002	Highly variant	A	3
WBGene00003778	nnt-1	Highly variant	0.680004	1.47086	Highly variant	A	4
WBGene00003813	nrf-6	Moderately variant	0.101544	1.84151	Highly variant	C	3
WBGene00003815	nars-1	Moderately variant	0.00811607	0.522552	Moderately variant	A	1
WBGene00003816	asns-1	Highly variant	0.551868	2.33613	Highly variant	A	4
WBGene00003818	nsf-1	Moderately variant	0.0133302	1.04324	Highly variant	B	3
WBGene00003831	nuo-1	Invariant	0	0.464353	Moderately variant	A	1
WBGene00003844	odc-1	Highly variant	0.264144	1.39166	Highly variant	A	4
WBGene00003858	ogt-1	Highly variant	0.195608	0.561549	Moderately variant	B	2
WBGene00003907	paf-2	Moderately variant	0.0175404	1.22405	Highly variant	A	3
WBGene00003954	pcm-1	Moderately variant	0.144212	0.684768	Moderately variant	B	1
WBGene00003960	pcs-1	Moderately variant	0.045733	0.781972	Highly variant	A	3
WBGene00003962	pdi-1	Moderately variant	0.0818614	0.587222	Moderately variant	A	1
WBGene00003963	pdi-2	Moderately variant	0.157467	0.810473	Highly variant	A	3
WBGene00003964	pdi-3	Moderately variant	0.0200718	0.519973	Moderately variant	A	1
WBGene00003966	pdl-1	Highly variant	0.250945	1.37847	Highly variant	B	4
WBGene00004020	pho-1	Moderately variant	0.035257	2.40638	Highly variant	A	3
WBGene00004023	pho-4	Highly variant	0.227928	1.63024	Highly variant	A	4
WBGene00004025	phy-2	Highly variant	0.209981	1.37015	Highly variant	A	4
WBGene00004026	phy-3	Highly variant	0.960243	1.51766	Highly variant	A	4
WBGene00004037	plc-2	Moderately variant	0.0494618	2.26738	Highly variant	A	3
WBGene00004038	plc-3	Moderately variant	0.0331092	0.994423	Highly variant	A	3
WBGene00004039	plc-4	Moderately variant	0.0103849	0.64502	Moderately variant	A	1
WBGene00004040	pld-1	Moderately variant	0.0136722	0.403966	Moderately variant	A	1
WBGene00004045	pll-1	Highly variant	0.26083	1.82979	Highly variant	C	4
WBGene00004049	parp-1	Moderately variant	0.030634	1.23382	Highly variant	A	3
WBGene00004050	parp-2	Moderately variant	0.0226837	1.1504	Highly variant	A	3
WBGene00004051	parg-1	Moderately variant	0.0353731	0.97044	Highly variant	A	3
WBGene00004052	parg-2	Highly variant	0.598438	2.29649	Highly variant	A	4
WBGene00004053	tank-1	Highly variant	0.443272	1.33673	Highly variant	A	4
WBGene00004068	pnk-1	Highly variant	0.174858	1.5295	Highly variant	A	4
WBGene00004076	pod-2	Moderately variant	0.0876955	1.97051	Highly variant	A	3
WBGene00004087	ppk-1	Moderately variant	0.00976169	0.731026	Moderately variant	A	1
WBGene00004088	ppk-2	Moderately variant	0.0686564	0.921328	Highly variant	A	3
WBGene00004089	ppk-3	Moderately variant	0.00118574	1.14859	Highly variant	A	3
WBGene00004091	pps-1	Highly variant	0.193721	0.876038	Highly variant	A	4
WBGene00004092	ppt-1	Highly variant	0.175677	2.44949	Highly variant	A	4
WBGene00004115	pqn-26	Highly variant	0.542617	2.37155	Highly variant	D	4
WBGene00004124	pqn-37	Highly variant	0.254312	1.85311	Highly variant	D	4
WBGene00004180	pri-1	Moderately variant	0.0689924	1.73254	Highly variant	A	3
WBGene00004181	pri-2	Moderately variant	0.0488337	1.76546	Highly variant	A	3
WBGene00004189	pars-1	Moderately variant	0.0107347	0.355751	Moderately variant	A	1
WBGene00004190	pars-2	Moderately variant	0.0794096	0.828941	Highly variant	A	3
WBGene00004248	pus-1	Moderately variant	0.000577973	0.920337	Highly variant	A	3
WBGene00004256	pxn-1	Moderately variant	0.124642	2.12383	Highly variant	C	3
WBGene00004257	pxn-2	Moderately variant	0.166975	2.11815	Highly variant	C	3
WBGene00004258	pyc-1	Moderately variant	0.0140377	1.10398	Highly variant	A	3
WBGene00004259	pyr-1	Highly variant	0.287188	1.29663	Highly variant	A	4
WBGene00004360	rib-1	Moderately variant	0.0172533	0.479008	Moderately variant	B	1
WBGene00004361	rib-2	Moderately variant	0.0031661	1.07329	Highly variant	B	3
WBGene00004391	rnr-1	Highly variant	0.182768	1.58287	Highly variant	A	4
WBGene00004392	rnr-2	Moderately variant	0.108285	1.02722	Highly variant	A	3
WBGene00004411	rpc-1	Moderately variant	0.0034379	0.813728	Highly variant	A	3
WBGene00004679	rars-1	Invariant	0	0.363197	Moderately variant	A	1
WBGene00004680	rars-2	Moderately variant	0.00010472	0.81729	Highly variant	A	3
WBGene00004736	sca-1	Moderately variant	0.0194068	1.29191	Highly variant	B	3
WBGene00004781	set-1	Moderately variant	0.0466159	1.22717	Highly variant	A	3
WBGene00004782	set-2	Moderately variant	0.0271911	0.887488	Highly variant	A	3
WBGene00004787	sft-1	Moderately variant	0.00161745	0.594146	Moderately variant	C	1
WBGene00004800	sir-2.1	Moderately variant	0.00340878	0.567885	Moderately variant	A	1
WBGene00004802	sir-2.3	Moderately variant	0.116706	1.23101	Highly variant	A	3
WBGene00004803	sir-2.4	Moderately variant	0.0204924	0.722783	Moderately variant	A	1
WBGene00004875	smd-1	Moderately variant	0.0599937	2.36315	Highly variant	A	3
WBGene00004892	sms-1	Moderately variant	0.0758282	0.574806	Moderately variant	A	1
WBGene00004893	sms-2	Moderately variant	0.168041	0.865877	Highly variant	A	3
WBGene00004894	sms-3	Moderately variant	0.101899	0.770953	Highly variant	A	3
WBGene00004930	sod-1	Moderately variant	0.00156192	0.314259	Moderately variant	A	1
WBGene00004931	sod-2	Moderately variant	0.00812552	0.529027	Moderately variant	A	1
WBGene00004932	sod-3	Highly variant	0.202591	1.49633	Highly variant	A	4
WBGene00004933	sod-4	Highly variant	0.320447	0.908026	Highly variant	A	4
WBGene00004959	spe-5	Highly variant	0.400229	1.62571	Highly variant	A	4
WBGene00004981	spl-1	Moderately variant	0.00970662	1.00174	Highly variant	A	3
WBGene00005019	sqv-1	Moderately variant	0.0515154	0.748262	Moderately variant	A	1
WBGene00005020	sqv-2	Moderately variant	0.0219457	0.455467	Moderately variant	B	1
WBGene00005021	sqv-3	Moderately variant	0.0070884	0.934474	Highly variant	B	3
WBGene00005022	sqv-4	Moderately variant	0.129869	0.627246	Moderately variant	A	1
WBGene00005023	sqv-5	Moderately variant	0.0426666	0.761363	Highly variant	B	3
WBGene00005024	sqv-6	Moderately variant	0.00500678	0.978771	Highly variant	B	3
WBGene00005026	sqv-8	Moderately variant	0.0405982	0.335714	Moderately variant	B	1
WBGene00005662	sars-2	Moderately variant	0.00134323	0.589989	Moderately variant	A	1
WBGene00005663	sars-1	Moderately variant	0.00786748	0.332158	Moderately variant	A	1
WBGene00006308	sul-1	Moderately variant	0.0732361	2.10537	Highly variant	C	3
WBGene00006309	sul-2	Highly variant	0.422128	1.95468	Highly variant	C	4
WBGene00006310	sul-3	Highly variant	0.516236	1.52507	Highly variant	C	4
WBGene00006351	sur-5	Moderately variant	0.097896	1.98291	Highly variant	A	3
WBGene00006402	fut-3	Moderately variant	0.0163826	0.749679	Moderately variant	C	1
WBGene00006409	hdl-2	Highly variant	0.860393	2.26679	Highly variant	C	4
WBGene00006412	nlg-1	Moderately variant	0.145504	1.73882	Highly variant	C	3
WBGene00006416	sams-5	Highly variant	0.590177		Lowly expressed	A	2
WBGene00006418	spl-2	Moderately variant	0.081883	1.51023	Highly variant	A	3
WBGene00006424	ctbp-1	Highly variant	0.272712	1.75764	Highly variant	C	4
WBGene00006433	sdhb-1	Invariant	0	0.447803	Moderately variant	A	1
WBGene00006434	prdx-2	Moderately variant	0.000122016	0.426522	Moderately variant	A	1
WBGene00006439	ant-1.1	Moderately variant	0.102544	0.372027	Moderately variant	A	1
WBGene00006447	tag-72	Moderately variant	0.000407716	1.12163	Highly variant	B	3
WBGene00006448	glod-4	Moderately variant	0.00812677	1.05952	Highly variant	A	3
WBGene00006461	tag-96	Moderately variant	0.0828997	1.29847	Highly variant	A	3
WBGene00006463	nduf-2.2	Highly variant	0.367286	1.97401	Highly variant	A	4
WBGene00006465	fntb-1	Invariant	0	0.859941	Highly variant	A	3
WBGene00006473	tag-124	Moderately variant	0.00469437	1.21456	Highly variant	C	3
WBGene00006477	chup-1	Moderately variant	0.0182089	0.582562	Moderately variant	A	1
WBGene00006478	tag-131	Moderately variant	0.00119682	0.433276	Moderately variant	C	1
WBGene00006483	dgk-4	Moderately variant	0.0773969	0.797357	Highly variant	A	3
WBGene00006491	acl-3	Moderately variant	0.0768614	1.15302	Highly variant	B	3
WBGene00006505	lagr-1	Highly variant	0.314715	2.39309	Highly variant	A	4
WBGene00006510	mtrr-1	Moderately variant	0.120976	0.784436	Highly variant	A	3
WBGene00006515	txdc-9	Moderately variant	0.009229	0.591702	Moderately variant	C	1
WBGene00006518	bckd-1B	Moderately variant	0.000536361	0.5397	Moderately variant	A	1
WBGene00006519	cox-6A	Moderately variant	0.00716213	0.28532	Invariant	A	1
WBGene00006541	tbh-1	Highly variant	0.377751	2.21113	Highly variant	A	4
WBGene00006562	tdc-1	Moderately variant	0.0843156	0.88151	Highly variant	A	3
WBGene00006566	tgt-1	Moderately variant	0.00668625	0.477919	Moderately variant	B	1
WBGene00006567	tgt-2	Moderately variant	0.0106167	0.807147	Highly variant	B	3
WBGene00006568	thk-1	Moderately variant	0.0781506	1.05807	Highly variant	A	3
WBGene00006592	dpy-31	Moderately variant	0.0470941	1.39639	Highly variant	A	3
WBGene00006600	tph-1	Highly variant	0.401249	1.62143	Highly variant	A	4
WBGene00006601	tpi-1	Moderately variant	0.00449248	0.649305	Moderately variant	A	1
WBGene00006602	tps-1	Highly variant	0.305908	0.585129	Moderately variant	A	2
WBGene00006607	tre-1	Moderately variant	0.00413956	0.585908	Moderately variant	A	1
WBGene00006608	tre-2	Highly variant	0.209936	0.926143	Highly variant	A	4
WBGene00006609	tre-3	Moderately variant	0.0218828	1.68546	Highly variant	A	3
WBGene00006610	tre-4	Moderately variant	0.0119042	1.18835	Highly variant	A	3
WBGene00006611	tre-5	Highly variant	0.35419	2.30118	Highly variant	A	4
WBGene00006617	tars-1	Moderately variant	0.0016261	0.511541	Moderately variant	A	1
WBGene00006729	ucp-4	Moderately variant	0.000626124	0.974668	Highly variant	A	3
WBGene00006756	unc-17	Highly variant	0.287871	2.35234	Highly variant	A	4
WBGene00006762	unc-25	Highly variant	0.254478	2.2475	Highly variant	A	4
WBGene00006763	unc-26	Moderately variant	0.0635393	0.658154	Moderately variant	A	1
WBGene00006768	unc-32	Moderately variant	0.0393994	0.73308	Moderately variant	A	1
WBGene00006769	unc-33	Moderately variant	0.100211	1.04977	Highly variant	C	3
WBGene00006862	pnk-4	Moderately variant	0.0312238	1.4526	Highly variant	A	3
WBGene00006863	gyg-1	Moderately variant	0.0105518	1.5775	Highly variant	A	3
WBGene00006890	vem-1	Moderately variant	0.0159047	0.975474	Highly variant	C	3
WBGene00006910	vha-1	Moderately variant	0.000661019	0.754106	Highly variant	A	3
WBGene00006912	vha-3	Moderately variant	0.0427092	0.725141	Moderately variant	A	1
WBGene00006913	vha-4	Invariant	0	0.757425	Highly variant	A	3
WBGene00006914	vha-5	Moderately variant	0.0496852	1.82463	Highly variant	A	3
WBGene00006915	vha-6	Moderately variant	0.0121098	2.44454	Highly variant	A	3
WBGene00006916	vha-7	Moderately variant	0.0311291	2.03223	Highly variant	A	3
WBGene00006917	vha-8	Invariant	0	1.02507	Highly variant	A	3
WBGene00006918	vha-9	Invariant	0	1.10467	Highly variant	A	3
WBGene00006919	vha-10	Moderately variant	0.000496218	1.09384	Highly variant	A	3
WBGene00006920	vha-11	Invariant	0	0.742568	Moderately variant	A	1
WBGene00006921	vha-12	Moderately variant	0.00466352	1.19785	Highly variant	A	3
WBGene00006932	vps-34	Moderately variant	0.0438307	0.326266	Moderately variant	A	1
WBGene00006935	vars-1	Moderately variant	0.00441567	0.831259	Highly variant	A	3
WBGene00006936	glp-4	Moderately variant	0.0715756	1.03822	Highly variant	A	3
WBGene00006937	wah-1	Moderately variant	0.00235914	0.634134	Moderately variant	C	1
WBGene00006945	wars-1	Moderately variant	0.0699319	0.456307	Moderately variant	A	1
WBGene00006946	prx-10	Moderately variant	0.0113291	1.01956	Highly variant	A	3
WBGene00006968	yars-2	Invariant	0	0.998274	Highly variant	A	3
WBGene00007029	mys-1	Moderately variant	0.0370397	1.27035	Highly variant	A	3
WBGene00007036	sod-5	Highly variant	1.31475	1.2351	Highly variant	A	4
WBGene00007043	algn-10	Moderately variant	0.00484478	1.19215	Highly variant	A	3
WBGene00007070	ugt-49	Moderately variant	0.00281091	2.27402	Highly variant	A	3
WBGene00007072	ugt-1	Highly variant	0.246935	2.37584	Highly variant	A	4
WBGene00007073	ugt-2	Highly variant	0.293198	1.71109	Highly variant	A	4
WBGene00007082	acs-10	Highly variant	1.08774	1.51744	Highly variant	C	4
WBGene00007089	B0001.4	Moderately variant	0.000742224	0.734993	Moderately variant	A	1
WBGene00007096	B0024.3	Moderately variant	0.157476	1.40986	Highly variant	C	3
WBGene00007099	trx-2	Moderately variant	0.0129573	0.554058	Moderately variant	C	1
WBGene00007101	B0024.11	Moderately variant	0.00116457	1.04277	Highly variant	C	3
WBGene00007102	B0024.13	Moderately variant	0.00148892	1.22163	Highly variant	A	3
WBGene00007104	B0024.15	Highly variant	0.206503	2.38687	Highly variant	C	4
WBGene00007108	gspd-1	Moderately variant	0.0244501	0.670302	Moderately variant	A	1
WBGene00007112	B0035.13	Moderately variant	0.107926	1.83333	Highly variant	D	3
WBGene00007113	B0035.15	Moderately variant	0.0874685	0.758487	Highly variant	C	3
WBGene00007122	B0250.5	Moderately variant	0.0618084	0.541089	Moderately variant	A	1
WBGene00007126	dhcr-7	Highly variant	0.209074	1.52176	Highly variant	C	4
WBGene00007129	B0272.3	Moderately variant	0.0143633	0.819755	Highly variant	A	3
WBGene00007130	B0272.4	Moderately variant	0.0625429	2.00543	Highly variant	A	3
WBGene00007143	hacl-1	Moderately variant	0.0331286	1.44279	Highly variant	C	3
WBGene00007145	B0334.5	Moderately variant	0.0239462	0.735722	Moderately variant	C	1
WBGene00007150	acly-2	Highly variant	0.256948	1.67682	Highly variant	A	4
WBGene00007174	mboa-1	Highly variant	0.472728	1.67397	Highly variant	B	4
WBGene00007175	B0395.3	Moderately variant	0.00134804	0.915862	Highly variant	A	3
WBGene00007177	oac-1	Highly variant	0.627361	2.25127	Highly variant	C	4
WBGene00007189	pigm-1	Moderately variant	0.0440726	0.888529	Highly variant	B	3
WBGene00007194	dph-5	Moderately variant	0.0204464	0.468447	Moderately variant	A	1
WBGene00007197	prdh-1	Moderately variant	0.0184922	1.27509	Highly variant	A	3
WBGene00007202	B0564.2	Moderately variant	0.100208	0.741662	Moderately variant	C	1
WBGene00007210	agmo-1	Highly variant	0.476516	2.01343	Highly variant	A	4
WBGene00007228	acs-7	Moderately variant	0.140094	2.41158	Highly variant	C	3
WBGene00007234	C01G10.7	Moderately variant	0.000121328	1.08379	Highly variant	C	3
WBGene00007236	C01G10.9	Moderately variant	0.0107974	0.552599	Moderately variant	A	1
WBGene00007248	catp-4	Highly variant	1.2305		Lowly expressed	A	2
WBGene00007254	C01H6.4	Moderately variant	0.0240447	1.8834	Highly variant	C	3
WBGene00007284	C03H12.1	Moderately variant	0.0113781	1.01179	Highly variant	C	3
WBGene00007330	C05C10.3	Highly variant	0.185631	0.803886	Highly variant	A	4
WBGene00007331	pho-11	Moderately variant	0.103854	2.33157	Highly variant	A	3
WBGene00007339	C05D12.1	Highly variant	0.22969	1.54563	Highly variant	C	4
WBGene00007350	sucl-1	Invariant	0	0.632782	Moderately variant	A	1
WBGene00007355	rpb-6	Moderately variant	0.00449552	0.733542	Moderately variant	A	1
WBGene00007358	lact-6	Highly variant	0.287258		Lowly expressed	D	2
WBGene00007362	cyp-35C1	Highly variant	0.35485	2.14253	Highly variant	C	4
WBGene00007363	stdh-1	Moderately variant	0.111816	0.566618	Moderately variant	C	1
WBGene00007385	atp-5	Invariant	0	0.550818	Moderately variant	A	1
WBGene00007388	folt-1	Moderately variant	0.0164217	0.270235	Invariant	A	1
WBGene00007402	ugt-60	Moderately variant	0.103325	2.11689	Highly variant	A	3
WBGene00007419	C07E3.9	Moderately variant	0.127319	2.27876	Highly variant	A	3
WBGene00007422	ugt-17	Moderately variant	0.0256066	2.43753	Highly variant	A	3
WBGene00007425	C08B6.4	Highly variant	0.318532	2.14292	Highly variant	A	4
WBGene00007435	algn-6	Moderately variant	0.0538901	1.57962	Highly variant	A	3
WBGene00007446	mboa-4	Highly variant	1.14858		Lowly expressed	A	2
WBGene00007455	ugt-22	Moderately variant	0.110214	2.44319	Highly variant	A	3
WBGene00007464	algn-8	Moderately variant	0.0216082	0.972681	Highly variant	A	3
WBGene00007465	chil-1	Highly variant	0.370883	2.44413	Highly variant	A	4
WBGene00007467	chil-3	Highly variant	0.364717	2.41001	Highly variant	A	4
WBGene00007480	glna-1	Moderately variant	0.10491	1.30298	Highly variant	A	3
WBGene00007482	C09F12.2	Highly variant	0.321335	2.17572	Highly variant	D	4
WBGene00007488	dph-2	Moderately variant	0.0075641	0.911024	Highly variant	C	3
WBGene00007507	C10C5.3	Highly variant	0.325928		Lowly expressed	A	2
WBGene00007508	C10C5.4	Highly variant	0.526049	1.59222	Highly variant	A	4
WBGene00007509	C10C5.5	Highly variant	0.50921		Lowly expressed	A	2
WBGene00007516	gpx-5	Highly variant	0.324789	1.37091	Highly variant	A	4
WBGene00007517	gpx-3	Highly variant	0.511235	2.3859	Highly variant	A	4
WBGene00007533	cbl-1	Moderately variant	0.137574	2.06558	Highly variant	A	3
WBGene00007536	daf-36	Moderately variant	0.0626722	2.022	Highly variant	B	3
WBGene00007545	C13B4.1	Moderately variant	0.0762559	1.05261	Highly variant	C	3
WBGene00007548	C13C4.4	Moderately variant	0.0322369	1.73332	Highly variant	A	3
WBGene00007551	C13C4.7	Moderately variant	0.092665	2.43733	Highly variant	D	3
WBGene00007555	dohh-1	Moderately variant	0.130538	0.644569	Moderately variant	B	1
WBGene00007556	algn-9	Moderately variant	0.0138097	0.411285	Moderately variant	A	1
WBGene00007576	dph-1	Moderately variant	0.0881631	0.607321	Moderately variant	B	1
WBGene00007593	C14H10.3	Moderately variant	0.100956	0.700607	Moderately variant	C	1
WBGene00007616	rpoa-12	Moderately variant	0.0440131	0.795288	Highly variant	A	3
WBGene00007620	ocrl-1	Moderately variant	0.00925061	0.646111	Moderately variant	A	1
WBGene00007646	nkb-1	Moderately variant	0.0243143	0.394737	Moderately variant	A	1
WBGene00007650	ugt-23	Moderately variant	0.0116155	2.07738	Highly variant	A	3
WBGene00007653	cysl-1	Moderately variant	0.00539368	1.03558	Highly variant	A	3
WBGene00007680	maa-1	Moderately variant	0.0398118	1.54406	Highly variant	C	3
WBGene00007684	C18E9.4	Moderately variant	0.00319177	0.583751	Moderately variant	A	1
WBGene00007691	cest-8	Highly variant	0.285273	2.43599	Highly variant	C	4
WBGene00007692	cest-9.1	Moderately variant	0.0535429	2.31149	Highly variant	C	3
WBGene00007693	cest-7	Highly variant	0.263893	2.2399	Highly variant	C	4
WBGene00007695	cest-9.2	Moderately variant	0.134479	2.39046	Highly variant	C	3
WBGene00007698	qns-1	Moderately variant	0.00312641	0.883176	Highly variant	A	3
WBGene00007707	fath-1	Moderately variant	0.0964312	0.515789	Moderately variant	C	1
WBGene00007711	lid-1	Moderately variant	0.00607804	1.19796	Highly variant	C	3
WBGene00007730	C25G4.2	Highly variant	0.292554	0.615745	Moderately variant	C	2
WBGene00007744	C26D10.3	Invariant	0	0.964376	Highly variant	C	3
WBGene00007745	C26D10.4	Moderately variant	0.0893684	0.766876	Highly variant	A	3
WBGene00007753	C27A7.1	Moderately variant	0.138743	0.815749	Highly variant	A	3
WBGene00007755	C27A7.3	Moderately variant	0.169426	1.90939	Highly variant	A	3
WBGene00007756	C27A7.5	Moderately variant	0.0741998	0.795117	Highly variant	A	3
WBGene00007780	C27D8.4	Moderately variant	0.000173792	0.953436	Highly variant	A	3
WBGene00007792	C28D4.4	Highly variant	1.09914		Lowly expressed	D	2
WBGene00007793	C28D4.5	Highly variant	1.17527		Lowly expressed	D	2
WBGene00007812	C29F7.3	Moderately variant	0.0128096	0.622888	Moderately variant	A	1
WBGene00007824	dlat-2	Moderately variant	0.0240858	0.550679	Moderately variant	A	1
WBGene00007825	C30H6.8	Moderately variant	0.00112529	0.716532	Moderately variant	B	1
WBGene00007833	oac-6	Highly variant	0.30181	2.44505	Highly variant	C	4
WBGene00007835	oac-7	Highly variant	0.512968	1.72519	Highly variant	C	4
WBGene00007836	C31C9.2	Highly variant	0.173312	1.15883	Highly variant	A	4
WBGene00007848	cytb-5.1	Moderately variant	0.0400898	1.14182	Highly variant	C	3
WBGene00007854	C31H5.1	Highly variant	0.467785	2.42172	Highly variant	C	4
WBGene00007857	C31H5.6	Moderately variant	0.0465829	2.16199	Highly variant	A	3
WBGene00007880	C33A12.1	Moderately variant	0.00492678	0.465791	Moderately variant	A	1
WBGene00007885	ugt-21	Moderately variant	0.115854	2.25725	Highly variant	A	3
WBGene00007886	ethe-1	Highly variant	0.227338	1.20568	Highly variant	A	4
WBGene00007904	C33G3.4	Moderately variant	0.0334148	2.32782	Highly variant	B	3
WBGene00007912	figo-1	Moderately variant	0.000259655	0.91231	Highly variant	A	3
WBGene00007913	cyp-36A1	Highly variant	0.280189	1.64	Highly variant	C	4
WBGene00007914	mys-4	Moderately variant	0.0237222	1.23069	Highly variant	A	3
WBGene00007917	chdh-1	Moderately variant	0.0125458	0.767572	Highly variant	A	3
WBGene00007918	sphk-1	Invariant	0	0.652864	Moderately variant	A	1
WBGene00007942	idh-2	Moderately variant	0.0132404	0.664065	Moderately variant	A	1
WBGene00007946	ugt-33	Moderately variant	0.0859851	2.30174	Highly variant	A	3
WBGene00007963	cyp-25A1	Highly variant	0.208578		Lowly expressed	C	2
WBGene00007964	cyp-25A2	Moderately variant	0.132173	1.93348	Highly variant	C	3
WBGene00007965	C36A4.4	Moderately variant	0.112498	1.36709	Highly variant	A	3
WBGene00007967	cyp-25A4	Moderately variant	0.0779733	0.568711	Moderately variant	C	1
WBGene00007969	acs-19	Moderately variant	0.154245	0.40102	Moderately variant	A	1
WBGene00007971	rpb-3	Invariant	0	1.01457	Highly variant	A	3
WBGene00007974	dhfr-1	Moderately variant	0.00277965	0.869014	Highly variant	A	3
WBGene00007993	idhb-1	Moderately variant	0.00124733	0.795021	Highly variant	A	3
WBGene00008019	C38H2.2	Moderately variant	0.0130908	1.06594	Highly variant	B	3
WBGene00008042	C40H1.7	Moderately variant	0.155901		Lowly expressed	D	1
WBGene00008043	C40H1.8	Moderately variant	0.0578432	2.35318	Highly variant	D	3
WBGene00008044	C40H1.9	Highly variant	0.592433	2.23611	Highly variant	D	4
WBGene00008050	chst-1	Highly variant	0.227005	2.09751	Highly variant	C	4
WBGene00008062	set-32	Highly variant	0.303515	2.18625	Highly variant	A	4
WBGene00008074	nkb-2	Highly variant	1.16689	2.39977	Highly variant	A	4
WBGene00008097	ugt-15	Moderately variant	0.122372	2.35587	Highly variant	A	3
WBGene00008117	gsr-1	Invariant	0	0.570611	Moderately variant	A	1
WBGene00008127	ddo-1	Moderately variant	0.0689989	2.11816	Highly variant	A	3
WBGene00008131	C47B2.2	Invariant	0	0.49566	Moderately variant	A	1
WBGene00008132	gale-1	Moderately variant	0.12874	0.540659	Moderately variant	A	1
WBGene00008148	C47E12.3	Invariant	0	0.782544	Highly variant	C	3
WBGene00008149	pyp-1	Moderately variant	0.0465383	0.316608	Moderately variant	A	1
WBGene00008161	C47F8.5	Highly variant	0.573339	2.31404	Highly variant	C	4
WBGene00008167	acox-1.5	Highly variant	0.206068	2.4081	Highly variant	A	4
WBGene00008205	sams-1	Moderately variant	0.0853385	2.09984	Highly variant	A	3
WBGene00008206	set-6	Moderately variant	0.137907	0.71631	Moderately variant	A	1
WBGene00008220	C50B6.7	Moderately variant	0.104793	2.25687	Highly variant	B	3
WBGene00008222	C50B6.9	Highly variant	0.228936	0.910367	Highly variant	C	4
WBGene00008225	nuaf-1	Moderately variant	0.080173	0.870553	Highly variant	C	3
WBGene00008230	pfk-1.2	Highly variant	1.01351		Lowly expressed	A	2
WBGene00008238	C50F4.16	Moderately variant	0.00179385	0.825428	Highly variant	C	3
WBGene00008258	mans-2	Moderately variant	0.0227748	0.968931	Highly variant	A	3
WBGene00008281	C53D6.4	Moderately variant	0.00173967	0.904745	Highly variant	C	3
WBGene00008290	bgnt-1.8	Highly variant	0.447495	2.25864	Highly variant	C	4
WBGene00008296	cdr-2	Highly variant	0.296635	1.40302	Highly variant	C	4
WBGene00008316	dod-18	Moderately variant	0.0187128	1.03884	Highly variant	C	3
WBGene00008320	slc-25A29	Highly variant	0.310775	1.99034	Highly variant	A	4
WBGene00008332	C55A6.3	Moderately variant	0.143223	1.89327	Highly variant	C	3
WBGene00008333	C55A6.4	Highly variant	0.198522		Lowly expressed	C	2
WBGene00008334	sdz-8	Highly variant	0.436176	1.9163	Highly variant	C	4
WBGene00008335	C55A6.6	Highly variant	0.270153	1.74734	Highly variant	C	4
WBGene00008336	C55A6.7	Moderately variant	0.141996		Lowly expressed	C	1
WBGene00008346	C56A3.8	Highly variant	0.456339	2.34667	Highly variant	A	4
WBGene00008354	gcsh-1	Moderately variant	0.0495949	1.71691	Highly variant	A	3
WBGene00008370	D1054.1	Moderately variant	0.00633245	0.579754	Moderately variant	C	1
WBGene00008375	D1054.8	Moderately variant	0.055793	1.05783	Highly variant	C	3
WBGene00008379	secs-1	Moderately variant	0.00860856	1.09526	Highly variant	A	3
WBGene00008397	D2005.1	Moderately variant	0.00459322		Lowly expressed	C	1
WBGene00008408	D2023.4	Moderately variant	0.0257526	0.831759	Highly variant	A	3
WBGene00008409	mpst-1	Moderately variant	0.0356043	1.07097	Highly variant	A	3
WBGene00008410	D2023.6	Moderately variant	0.0848687	1.43817	Highly variant	C	3
WBGene00008411	mans-1	Moderately variant	0.0119961	0.722932	Moderately variant	A	1
WBGene00008414	D2030.4	Moderately variant	0.00747195	0.370999	Moderately variant	A	1
WBGene00008415	mce-1	Moderately variant	0.0446132	0.774788	Highly variant	A	3
WBGene00008418	D2030.8	Moderately variant	0.075498	1.43605	Highly variant	C	3
WBGene00008426	D2045.9	Invariant	0	1.13176	Highly variant	B	3
WBGene00008431	piga-1	Moderately variant	0.00577229	1.32133	Highly variant	A	3
WBGene00008435	glna-2	Moderately variant	0.149944	1.52876	Highly variant	A	3
WBGene00008443	pde-3	Highly variant	0.241161	1.19894	Highly variant	A	4
WBGene00008451	cest-3	Moderately variant	0.0729178	2.33481	Highly variant	C	3
WBGene00008455	E02H1.1	Moderately variant	0.0430927	0.858947	Highly variant	B	3
WBGene00008458	E02H1.6	Moderately variant	0.0243704	0.701496	Moderately variant	A	1
WBGene00008485	ugt-43	Highly variant	0.485177	2.42417	Highly variant	A	4
WBGene00008486	ugt-44	Highly variant	0.197521	2.42522	Highly variant	A	4
WBGene00008490	F01D4.8	Highly variant	0.380436	1.9427	Highly variant	A	4
WBGene00008498	F01D5.8	Moderately variant	0.105418	1.4073	Highly variant	C	3
WBGene00008499	cyp-37A1	Highly variant	0.175017	2.41048	Highly variant	A	4
WBGene00008504	pigq-1	Moderately variant	0.0196781	0.633464	Moderately variant	A	1
WBGene00008506	tkt-1	Moderately variant	0.018307	1.29861	Highly variant	A	3
WBGene00008510	lipl-7	Highly variant	0.220392	2.28667	Highly variant	C	4
WBGene00008514	mrpl-44	Moderately variant	0.00248657	0.671941	Moderately variant	A	1
WBGene00008516	F02C12.2	Highly variant	0.408891	2.40482	Highly variant	C	4
WBGene00008519	cyp-13B1	Highly variant	0.468612	1.47835	Highly variant	C	4
WBGene00008531	F02E9.7	Moderately variant	0.0377724	0.775179	Highly variant	A	3
WBGene00008538	sqrd-1	Highly variant	0.453122	1.54012	Highly variant	A	4
WBGene00008546	gfat-1	Moderately variant	0.052777	0.741388	Moderately variant	A	1
WBGene00008548	F07A11.5	Moderately variant	0.0451622	1.53069	Highly variant	A	3
WBGene00008560	pho-13	Moderately variant	0.0853062	2.19629	Highly variant	C	3
WBGene00008564	acox-1.1	Moderately variant	0.0429447	2.21714	Highly variant	A	3
WBGene00008565	acox-1.2	Highly variant	0.382532	2.42874	Highly variant	A	4
WBGene00008566	acox-1.3	Moderately variant	0.150644	2.27532	Highly variant	A	3
WBGene00008567	acox-1.4	Moderately variant	0.148143	2.39505	Highly variant	A	3
WBGene00008568	F08A8.5	Highly variant	0.209266	1.66137	Highly variant	C	4
WBGene00008581	acl-13	Highly variant	1.04362		Lowly expressed	A	2
WBGene00008583	ugt-65	Highly variant	0.277884	1.74418	Highly variant	A	4
WBGene00008602	oac-14	Highly variant	0.558456	2.44432	Highly variant	C	4
WBGene00008607	F09B12.3	Moderately variant	0.0597598	2.38612	Highly variant	C	3
WBGene00008610	F09C3.2	Highly variant	0.519561	2.35647	Highly variant	C	4
WBGene00008621	F09C8.1	Highly variant	0.627554	2.11178	Highly variant	C	4
WBGene00008629	cpt-5	Highly variant	0.233525	2.11407	Highly variant	A	4
WBGene00008644	F10C2.3	Moderately variant	0.0327863	1.89255	Highly variant	C	3
WBGene00008645	F10C2.4	Moderately variant	0.0101257	1.23829	Highly variant	A	3
WBGene00008646	F10C2.5	Moderately variant	0.0115609	0.847815	Highly variant	C	3
WBGene00008654	pfas-1	Highly variant	0.237744	2.24328	Highly variant	A	4
WBGene00008655	lips-3	Highly variant	0.620854	1.57981	Highly variant	D	4
WBGene00008667	F10G8.9	Moderately variant	0.0200796	0.7347	Moderately variant	B	1
WBGene00008669	acs-14	Moderately variant	0.0160236	2.09102	Highly variant	A	3
WBGene00008673	F11A5.5	Highly variant	1.06086		Lowly expressed	C	2
WBGene00008693	F11C1.4	Highly variant	0.246028	1.96836	Highly variant	C	4
WBGene00008706	gba-3	Moderately variant	0.0986287	2.17861	Highly variant	A	3
WBGene00008722	F12F6.7	Moderately variant	0.0175479	1.40439	Highly variant	A	3
WBGene00008732	F13B12.4	Highly variant	0.481872	2.01337	Highly variant	A	4
WBGene00008735	F13D2.1	Moderately variant	0.0452927	0.82933	Highly variant	C	3
WBGene00008741	ctsa-1.2	Moderately variant	0.0219862	2.40324	Highly variant	C	3
WBGene00008743	F13D12.9	Highly variant	0.470582	1.46243	Highly variant	B	4
WBGene00008746	F13E6.2	Highly variant	0.412698	2.05289	Highly variant	C	4
WBGene00008749	plpp-1.3	Moderately variant	0.0143337	0.588287	Moderately variant	A	1
WBGene00008765	ttx-7	Moderately variant	0.00369592	0.647773	Moderately variant	A	1
WBGene00008766	F13G3.6	Moderately variant	0.0266802	1.21824	Highly variant	C	3
WBGene00008775	mogs-1	Moderately variant	0.015684	0.812889	Highly variant	A	3
WBGene00008776	F13H10.5	Moderately variant	0.123964	1.48527	Highly variant	A	3
WBGene00008780	hxk-1	Moderately variant	0.156677	0.931856	Highly variant	A	3
WBGene00008781	rpoa-2	Moderately variant	0.028853	0.977568	Highly variant	A	3
WBGene00008787	F14B6.6	Moderately variant	0.00316477	2.40351	Highly variant	C	3
WBGene00008802	acp-2	Highly variant	0.378732	2.19979	Highly variant	A	4
WBGene00008803	lips-10	Moderately variant	0.100969	1.8324	Highly variant	D	3
WBGene00008806	mboa-7	Moderately variant	0.00250604	0.679611	Moderately variant	B	1
WBGene00008810	cyp-13A12	Highly variant	0.1882	1.7317	Highly variant	C	4
WBGene00008829	cyp-35D1	Highly variant	0.332451		Lowly expressed	C	2
WBGene00008860	romo-1	Moderately variant	0.0760517	0.624047	Moderately variant	C	1
WBGene00008874	F15H10.7	Highly variant	0.456466	2.01448	Highly variant	C	4
WBGene00008905	F17B5.1	Highly variant	0.625263	2.40305	Highly variant	C	4
WBGene00008918	pigt-1	Moderately variant	0.00190547	0.659235	Moderately variant	C	1
WBGene00008925	F17H10.1	Moderately variant	0.0240411	0.834109	Highly variant	C	3
WBGene00008936	papl-1	Moderately variant	0.0631688	2.35821	Highly variant	B	3
WBGene00008948	F19B6.1	Invariant	0	0.914214	Highly variant	A	3
WBGene00008959	F19H6.4	Highly variant	1.00519		Lowly expressed	C	2
WBGene00008985	F20G2.1	Highly variant	0.383526	2.31089	Highly variant	C	4
WBGene00008986	F20G2.2	Moderately variant	0.0182994	0.728698	Moderately variant	C	1
WBGene00009006	F21D5.1	Moderately variant	0.00225355	1.08575	Highly variant	A	3
WBGene00009008	F21D5.3	Moderately variant	0.0366144	2.4358	Highly variant	C	3
WBGene00009018	F21D9.4	Moderately variant	0.0981115	1.53477	Highly variant	D	3
WBGene00009035	gfat-2	Highly variant	0.390016	2.35293	Highly variant	A	4
WBGene00009048	cth-1	Highly variant	0.314478	1.56507	Highly variant	A	4
WBGene00009051	nduf-6	Moderately variant	0.0015795	0.326502	Moderately variant	A	1
WBGene00009057	cept-1	Moderately variant	0.0730679	0.869528	Highly variant	A	3
WBGene00009078	rpb-12	Moderately variant	0.0246788	0.867499	Highly variant	A	3
WBGene00009082	dlat-1	Invariant	0	0.571652	Moderately variant	A	1
WBGene00009106	acs-12	Moderately variant	0.048445	1.1244	Highly variant	C	3
WBGene00009110	F25D1.5	Highly variant	0.181815	1.51035	Highly variant	C	4
WBGene00009119	ndk-1	Moderately variant	0.00346159	0.359334	Moderately variant	A	1
WBGene00009126	pyk-1	Moderately variant	0.00956931	0.380909	Moderately variant	A	1
WBGene00009138	F25H9.6	Invariant	0	0.895522	Highly variant	A	3
WBGene00009139	F25H9.7	Moderately variant	0.0109029	0.802699	Highly variant	C	3
WBGene00009140	F26A3.1	Moderately variant	0.0427413	0.385923	Moderately variant	C	1
WBGene00009146	F26C11.1	Moderately variant	0.00624504	2.24378	Highly variant	A	3
WBGene00009148	F26D2.3	Highly variant	0.298163	2.00955	Highly variant	C	4
WBGene00009159	F26E4.4	Moderately variant	0.0342249	1.44399	Highly variant	A	3
WBGene00009161	cox-7C	Moderately variant	0.0190373	0.32465	Moderately variant	A	1
WBGene00009165	gpx-1	Moderately variant	0.0597056	1.09055	Highly variant	A	3
WBGene00009176	nmat-2	Moderately variant	0.128872	0.994254	Highly variant	A	3
WBGene00009177	F26H9.5	Moderately variant	0.160177	1.03911	Highly variant	A	3
WBGene00009178	uggt-2	Highly variant	0.654402	0.447184	Moderately variant	C	2
WBGene00009186	trcs-1	Highly variant	0.474164	2.399	Highly variant	C	4
WBGene00009187	F27D4.1	Moderately variant	0.041389	0.486727	Moderately variant	A	1
WBGene00009192	asah-2	Highly variant	0.204143	2.14245	Highly variant	A	4
WBGene00009204	pigg-1	Moderately variant	0.014502	1.33725	Highly variant	C	3
WBGene00009218	acs-20	Highly variant	0.425562	1.49386	Highly variant	A	4
WBGene00009219	dpm-3	Moderately variant	0.00487962	0.921402	Highly variant	A	3
WBGene00009221	acs-2	Highly variant	1.22925	2.0383	Highly variant	A	4
WBGene00009226	cyp-37B1	Highly variant	0.98202	2.41027	Highly variant	A	4
WBGene00009228	F28G4.3	Highly variant	0.743063	1.58114	Highly variant	D	4
WBGene00009232	nkat-1	Highly variant	0.490551		Lowly expressed	A	2
WBGene00009236	F28H7.2	Highly variant	0.242824		Lowly expressed	C	2
WBGene00009237	F28H7.3	Moderately variant	0.0971667	2.28208	Highly variant	D	3
WBGene00009255	ugt-34	Highly variant	0.939144	2.23854	Highly variant	A	4
WBGene00009262	F30A10.3	Moderately variant	0.0386522	0.74888	Moderately variant	B	1
WBGene00009264	sac-1	Moderately variant	0.000779594	0.357382	Moderately variant	C	1
WBGene00009271	glna-3	Highly variant	0.191567	1.7935	Highly variant	A	4
WBGene00009294	F31D4.9	Moderately variant	0.00701364	0.522629	Moderately variant	A	1
WBGene00009319	mccc-1	Moderately variant	0.0338989	0.952409	Highly variant	A	3
WBGene00009334	F32D8.12	Moderately variant	0.0931516	1.10041	Highly variant	A	3
WBGene00009335	F32D8.13	Moderately variant	0.000495773	0.310672	Moderately variant	A	1
WBGene00009342	fasn-1	Highly variant	0.261581	1.83901	Highly variant	A	4
WBGene00009343	F32H2.6	Highly variant	0.599328	2.2993	Highly variant	B	4
WBGene00009353	sdhd-1	Moderately variant	0.00156931	0.504915	Moderately variant	A	1
WBGene00009368	pole-1	Moderately variant	0.0736234	1.57682	Highly variant	A	3
WBGene00009404	F35C11.5	Highly variant	0.177098	1.21197	Highly variant	D	4
WBGene00009413	oac-19	Highly variant	0.809804		Lowly expressed	C	2
WBGene00009435	F35G2.1	Moderately variant	0.0933152	0.806846	Highly variant	C	3
WBGene00009436	marb-1	Invariant	0	0.383142	Moderately variant	C	1
WBGene00009439	mlcd-1	Highly variant	0.387721	0.918352	Highly variant	A	4
WBGene00009440	idhg-1	Moderately variant	0.00409871	0.507727	Moderately variant	A	1
WBGene00009447	F35H8.2	Moderately variant	0.0612201	1.98048	Highly variant	C	3
WBGene00009450	ugt-58	Moderately variant	0.0617924	1.17933	Highly variant	A	3
WBGene00009453	F36A2.3	Moderately variant	0.0598929	1.41863	Highly variant	C	3
WBGene00009455	phip-1	Moderately variant	0.00102176	0.450598	Moderately variant	C	1
WBGene00009456	F36A2.9	Moderately variant	0.000316135	0.949384	Highly variant	C	3
WBGene00009473	F36D3.8	Highly variant	0.944451		Lowly expressed	D	2
WBGene00009483	F36G3.2	Moderately variant	0.0408932	1.19414	Highly variant	D	3
WBGene00009488	oac-20	Highly variant	0.494499	2.36313	Highly variant	C	4
WBGene00009493	hrg-4	Highly variant	0.299623	1.25713	Highly variant	A	4
WBGene00009498	tat-5	Invariant	0	0.437318	Moderately variant	C	1
WBGene00009505	F37B12.3	Invariant	0	0.906828	Highly variant	C	3
WBGene00009512	bigr-1	Highly variant	0.444222	1.06075	Highly variant	C	4
WBGene00009514	F37H8.5	Moderately variant	0.0317035	2.39476	Highly variant	C	3
WBGene00009531	F38B2.4	Moderately variant	0.0551067	1.45311	Highly variant	A	3
WBGene00009543	F38E11.6	Highly variant	0.240846	1.95344	Highly variant	C	4
WBGene00009549	F38H4.5	Moderately variant	0.0190225		Lowly expressed	D	1
WBGene00009552	piki-1	Moderately variant	0.0122001	0.583238	Moderately variant	A	1
WBGene00009554	F39B2.3	Moderately variant	0.0707232	0.90352	Highly variant	A	3
WBGene00009575	F40F8.1	Moderately variant	0.00359646	0.44426	Moderately variant	A	1
WBGene00009583	aagr-3	Moderately variant	0.000666224	0.558752	Moderately variant	A	1
WBGene00009586	F40F9.10	Highly variant	0.191316	1.8449	Highly variant	C	4
WBGene00009587	mig-38	Moderately variant	0.0811997	0.33185	Moderately variant	D	1
WBGene00009628	tatn-1	Moderately variant	0.117378	1.52687	Highly variant	A	3
WBGene00009635	F42F12.3	Moderately variant	0.0281036	0.935638	Highly variant	A	3
WBGene00009636	F42F12.4	Moderately variant	0.026346	1.87029	Highly variant	A	3
WBGene00009658	pap-3	Highly variant	0.916517		Lowly expressed	A	2
WBGene00009664	idha-1	Moderately variant	0.0233464	0.583997	Moderately variant	A	1
WBGene00009668	cfim-1	Invariant	0	0.800357	Highly variant	C	3
WBGene00009706	argk-1	Highly variant	0.563405	2.36575	Highly variant	A	4
WBGene00009712	F44G4.2	Moderately variant	0.00193833	0.612484	Moderately variant	A	1
WBGene00009727	lips-1	Highly variant	0.334003	2.23698	Highly variant	D	4
WBGene00009739	F45H10.2	Moderately variant	0.0036927	0.341051	Moderately variant	A	1
WBGene00009740	F45H10.3	Invariant	0	0.450608	Moderately variant	A	1
WBGene00009773	lipl-2	Highly variant	0.729183	2.36336	Highly variant	C	4
WBGene00009798	F46G10.4	Moderately variant	0.0722359	2.28922	Highly variant	C	3
WBGene00009801	ipla-2	Highly variant	0.242978	0.699257	Moderately variant	A	2
WBGene00009804	F47B8.3	Highly variant	0.481639	0.640303	Moderately variant	C	2
WBGene00009805	F47B8.4	Highly variant	0.971709		Lowly expressed	C	2
WBGene00009812	suca-1	Invariant	0	0.580791	Moderately variant	A	1
WBGene00009813	haly-1	Highly variant	0.175771	2.09041	Highly variant	A	4
WBGene00009818	acbp-3	Highly variant	0.179113	1.35539	Highly variant	C	4
WBGene00009824	gpdh-1	Highly variant	0.401195	1.5544	Highly variant	A	4
WBGene00009849	F48F7.3	Highly variant	0.666625		Lowly expressed	C	2
WBGene00009882	vha-17	Moderately variant	0.00990648	0.927169	Highly variant	A	3
WBGene00009885	moc-5	Moderately variant	0.0283751	1.30336	Highly variant	A	3
WBGene00009897	skpo-1	Highly variant	0.465478	1.24947	Highly variant	C	4
WBGene00009902	drd-1	Highly variant	0.269938	2.14326	Highly variant	B	4
WBGene00009903	F49E12.10	Highly variant	0.30035		Lowly expressed	B	2
WBGene00009908	F49H6.5	Highly variant	0.562442		Lowly expressed	A	2
WBGene00009918	gcsh-2	Moderately variant	0.0142261	0.574136	Moderately variant	A	1
WBGene00009952	acaa-2	Moderately variant	0.0301338	0.524039	Moderately variant	A	1
WBGene00009962	F53B6.7	Highly variant	0.959942	1.81899	Highly variant	C	4
WBGene00009973	F53C11.3	Moderately variant	0.00991635	1.00822	Highly variant	A	3
WBGene00009980	F53F1.2	Moderately variant	0.0698737	0.898349	Highly variant	A	3
WBGene00009992	F53F4.10	Moderately variant	0.00110788	0.599994	Moderately variant	A	1
WBGene00010015	atad-3	Moderately variant	0.0463671	0.96171	Highly variant	C	3
WBGene00010035	F54C8.1	Highly variant	0.430006		Lowly expressed	A	2
WBGene00010052	F54D5.7	Moderately variant	0.0479374	0.478087	Moderately variant	A	1
WBGene00010055	F54D5.12	Moderately variant	0.0973009	0.779635	Highly variant	A	3
WBGene00010060	F54E4.4	Moderately variant	0.118112	1.55936	Highly variant	C	3
WBGene00010062	lipl-1	Highly variant	0.273398	2.24605	Highly variant	B	4
WBGene00010063	dhrs-4	Moderately variant	0.0470199	2.35955	Highly variant	A	3
WBGene00010083	xdh-1	Moderately variant	0.0070824	2.12672	Highly variant	A	3
WBGene00010116	cest-13	Moderately variant	0.0820804	1.7607	Highly variant	C	3
WBGene00010117	nkb-3	Moderately variant	0.0415677	0.799297	Highly variant	A	3
WBGene00010130	vha-14	Invariant	0	0.741238	Moderately variant	A	1
WBGene00010131	F55H2.5	Moderately variant	0.145703	1.23507	Highly variant	C	3
WBGene00010148	F56D5.3	Highly variant	0.42402	2.23952	Highly variant	C	4
WBGene00010157	oac-34	Highly variant	0.218556	2.32325	Highly variant	C	4
WBGene00010160	png-1	Moderately variant	0.00099723	0.420036	Moderately variant	A	1
WBGene00010166	gmd-2	Highly variant	0.646943	2.28753	Highly variant	A	4
WBGene00010167	bgnt-1.6	Highly variant	0.878969		Lowly expressed	C	2
WBGene00010197	F57C2.5	Invariant	0	0.547622	Moderately variant	C	1
WBGene00010230	rpac-19	Moderately variant	0.0166667	1.01911	Highly variant	A	3
WBGene00010235	F58B4.2	Highly variant	0.502473		Lowly expressed	C	2
WBGene00010243	F58D5.3	Highly variant	0.325885	1.4606	Highly variant	C	4
WBGene00010267	lips-9	Highly variant	0.602015	1.74089	Highly variant	D	4
WBGene00010284	aman-2	Moderately variant	0.000571701	0.704422	Moderately variant	A	1
WBGene00010286	F58H1.3	Moderately variant	0.0105484	0.864442	Highly variant	A	3
WBGene00010296	dgat-2	Highly variant	0.17566	2.42738	Highly variant	A	4
WBGene00010308	F59B2.3	Moderately variant	0.0767695		Lowly expressed	A	1
WBGene00010317	idh-1	Moderately variant	0.127072	0.655901	Moderately variant	A	1
WBGene00010326	F59C6.5	Moderately variant	0.0121527	0.459685	Moderately variant	A	1
WBGene00010336	acox-1.6	Moderately variant	0.145847	2.30437	Highly variant	A	3
WBGene00010339	acl-1	Moderately variant	0.0321683	1.31197	Highly variant	A	3
WBGene00010354	cyp-31A2	Highly variant	0.232588	2.13524	Highly variant	C	4
WBGene00010383	mpst-3	Moderately variant	0.0266978	1.19893	Highly variant	A	3
WBGene00010386	H12D21.10	Moderately variant	0.102163	1.23762	Highly variant	B	3
WBGene00010397	suox-1	Moderately variant	0.0337888	1.03909	Highly variant	A	3
WBGene00010408	mboa-2	Moderately variant	0.0512801	0.38357	Moderately variant	A	1
WBGene00010411	H25K10.1	Highly variant	0.300848	2.33356	Highly variant	C	4
WBGene00010416	hxk-2	Invariant	0	0.653877	Moderately variant	A	1
WBGene00010418	H27A22.1	Moderately variant	0.055212	0.884167	Highly variant	B	3
WBGene00010419	atp-1	Invariant	0	0.571547	Moderately variant	A	1
WBGene00010425	lpin-1	Moderately variant	0.0209867	0.909409	Highly variant	A	3
WBGene00010436	JC8.4	Moderately variant	0.0326187	0.8505	Highly variant	C	3
WBGene00010437	cox-11	Moderately variant	0.0164283	0.917386	Highly variant	C	3
WBGene00010456	K01C8.1	Highly variant	0.209435	1.83888	Highly variant	A	4
WBGene00010470	cdr-4	Highly variant	0.199896	1.29547	Highly variant	C	4
WBGene00010471	cdr-6	Moderately variant	0.00172474	0.719204	Moderately variant	C	1
WBGene00010472	cdr-7	Highly variant	0.238843	0.923535	Highly variant	C	4
WBGene00010473	hrg-2	Highly variant	0.295301	0.920357	Highly variant	C	4
WBGene00010480	tasp-1	Highly variant	0.315708	0.454975	Moderately variant	C	2
WBGene00010481	K01G5.10	Moderately variant	0.0191455	0.463074	Moderately variant	C	1
WBGene00010484	dph-3	Highly variant	0.20119	0.81339	Highly variant	C	4
WBGene00010485	ant-1.3	Highly variant	0.646692	1.6445	Highly variant	A	4
WBGene00010537	mys-2	Moderately variant	0.0055267	0.839579	Highly variant	A	3
WBGene00010595	haao-1	Moderately variant	0.147929	2.26216	Highly variant	A	3
WBGene00010609	dut-1	Moderately variant	0.113821	1.80205	Highly variant	A	3
WBGene00010615	ate-1	Moderately variant	0.0233874	0.568927	Moderately variant	B	1
WBGene00010625	K07C5.2	Moderately variant	0.0206377	0.638209	Moderately variant	C	1
WBGene00010628	ceeh-2	Moderately variant	0.0531537	2.14621	Highly variant	A	3
WBGene00010645	fecl-1	Invariant	0	0.716757	Moderately variant	B	1
WBGene00010661	tyr-2	Highly variant	0.658862	2.07311	Highly variant	A	4
WBGene00010665	rml-1	Moderately variant	0.0163264	0.696311	Moderately variant	A	1
WBGene00010686	K08F9.3	Highly variant	0.85895		Lowly expressed	D	2
WBGene00010697	uda-1	Moderately variant	0.0216934	0.798305	Highly variant	A	3
WBGene00010703	K09A9.6	Moderately variant	0.0443993	2.06415	Highly variant	A	3
WBGene00010705	cyp-14A1	Highly variant	0.218387	1.5786	Highly variant	C	4
WBGene00010706	cyp-14A2	Highly variant	0.227181	1.66307	Highly variant	C	4
WBGene00010716	lge-1	Moderately variant	0.113223	1.6807	Highly variant	C	3
WBGene00010720	algn-3	Moderately variant	0.0217215	0.649607	Moderately variant	A	1
WBGene00010721	K09E4.3	Moderately variant	0.00388409	0.536423	Moderately variant	C	1
WBGene00010722	K09E4.4	Highly variant	0.258372	1.46358	Highly variant	B	4
WBGene00010757	pad-2	Moderately variant	0.105195	0.390756	Moderately variant	B	1
WBGene00010759	cysl-2	Highly variant	0.313009	1.66189	Highly variant	A	4
WBGene00010769	asah-1	Highly variant	0.375804	2.25288	Highly variant	A	4
WBGene00010773	K11E4.1	Highly variant	0.313115	2.4319	Highly variant	D	4
WBGene00010778	gpdh-2	Moderately variant	0.0360289	0.800059	Highly variant	A	3
WBGene00010780	K11H3.3	Moderately variant	0.0640623	0.947539	Highly variant	A	3
WBGene00010790	sodh-1	Highly variant	1.23079	2.11327	Highly variant	A	4
WBGene00010791	sodh-2	Highly variant	0.864317		Lowly expressed	A	2
WBGene00010794	dld-1	Moderately variant	0.00925997	0.523499	Moderately variant	A	1
WBGene00010799	chil-12	Highly variant	0.389163		Lowly expressed	A	2
WBGene00010809	lias-1	Moderately variant	0.0302925	0.244773	Invariant	B	1
WBGene00010813	pitp-1	Moderately variant	0.113303	1.06498	Highly variant	C	3
WBGene00010847	M04B2.4	Moderately variant	0.0225853	0.83254	Highly variant	C	3
WBGene00010872	M05B5.4	Moderately variant	0.0868246	1.82551	Highly variant	A	3
WBGene00010884	M7.8	Moderately variant	0.152167	1.22176	Highly variant	D	3
WBGene00010887	M7.12	Highly variant	0.248989	1.4009	Highly variant	D	4
WBGene00010889	M18.3	Moderately variant	0.0118471	1.00996	Highly variant	C	3
WBGene00010897	lact-3	Moderately variant	0.0553056	0.999246	Highly variant	D	3
WBGene00010904	ugt-62	Highly variant	0.418967	2.43063	Highly variant	A	4
WBGene00010911	M106.3	Moderately variant	0.000527132	0.461147	Moderately variant	B	1
WBGene00010912	gmps-1	Moderately variant	0.0256771	0.725163	Moderately variant	A	1
WBGene00010924	pycr-1	Highly variant	0.316006	1.40777	Highly variant	A	4
WBGene00010941	gss-1	Moderately variant	0.00255029	0.457303	Moderately variant	A	1
WBGene00010945	chil-13	Highly variant	0.185563	1.90095	Highly variant	A	4
WBGene00010975	R01H10.7	Moderately variant	0.00305827	0.755695	Highly variant	A	3
WBGene00010983	mocs-1	Moderately variant	0.0425077	1.92444	Highly variant	C	3
WBGene00010984	nkat-3	Moderately variant	0.0027944	0.681774	Moderately variant	B	1
WBGene00010988	metr-1	Moderately variant	0.121264	1.26723	Highly variant	A	3
WBGene00010993	vha-20	Moderately variant	0.00208759	0.843845	Highly variant	C	3
WBGene00010998	R03G8.3	Highly variant	0.194821	2.33313	Highly variant	C	4
WBGene00011003	R04B5.5	Moderately variant	0.128034	2.03499	Highly variant	A	3
WBGene00011004	R04B5.6	Highly variant	0.221157	1.54561	Highly variant	A	4
WBGene00011006	ugt-47	Highly variant	0.311229	2.07734	Highly variant	A	4
WBGene00011009	cyp-14A4	Moderately variant	0.167219		Lowly expressed	C	1
WBGene00011015	R04F11.2	Moderately variant	0.00446942	0.432321	Moderately variant	A	1
WBGene00011016	R04F11.3	Moderately variant	0.00150939	1.47894	Highly variant	A	3
WBGene00011029	abhd-11.2	Invariant	0	0.759044	Highly variant	C	3
WBGene00011037	R05D11.9	Invariant	0	0.85789	Highly variant	A	3
WBGene00011038	R05H5.3	Moderately variant	0.046947	1.24798	Highly variant	C	3
WBGene00011042	R05H10.1	Highly variant	0.6777	1.99913	Highly variant	D	4
WBGene00011050	agl-1	Moderately variant	0.0145452	0.74396	Moderately variant	A	1
WBGene00011058	fdps-1	Invariant	0	0.539009	Moderately variant	A	1
WBGene00011064	adsl-1	Moderately variant	0.0437098	0.635873	Moderately variant	A	1
WBGene00011065	R06C7.6	Moderately variant	0.0495165	1.33885	Highly variant	C	3
WBGene00011088	kmo-2	Highly variant	0.184328	1.73669	Highly variant	A	4
WBGene00011089	kmo-1	Moderately variant	0.114527	2.14915	Highly variant	A	3
WBGene00011090	R07B7.6	Moderately variant	0.0370949	1.25072	Highly variant	C	3
WBGene00011092	R07B7.8	Moderately variant	0.0130796	0.693137	Moderately variant	C	1
WBGene00011093	R07B7.9	Moderately variant	0.00191047	1.02564	Highly variant	C	3
WBGene00011095	gana-1	Moderately variant	0.136775	1.57829	Highly variant	A	3
WBGene00011106	acl-5	Moderately variant	0.0349891	1.11878	Highly variant	A	3
WBGene00011110	prdx-3	Moderately variant	0.00206218	0.444111	Moderately variant	A	1
WBGene00011112	R07E5.4	Highly variant	0.441859	1.95604	Highly variant	C	4
WBGene00011115	R07E5.7	Moderately variant	0.00868954	0.604045	Moderately variant	C	1
WBGene00011122	cpt-2	Moderately variant	0.0319367	1.14765	Highly variant	A	3
WBGene00011123	nuaf-3	Moderately variant	0.000153512	0.729624	Moderately variant	C	1
WBGene00011128	adk-1	Moderately variant	0.0564568	1.02468	Highly variant	A	3
WBGene00011146	pde-2	Highly variant	0.262614	0.595621	Moderately variant	A	2
WBGene00011147	R08D7.7	Moderately variant	0.0437621	0.762506	Highly variant	A	3
WBGene00011158	chil-16	Highly variant	1.0632		Lowly expressed	A	2
WBGene00011162	chil-19	Moderately variant	0.131999		Lowly expressed	A	1
WBGene00011164	chil-21	Moderately variant	0.0856225		Lowly expressed	A	1
WBGene00011166	chil-22	Moderately variant	0.130057	2.36634	Highly variant	A	3
WBGene00011167	chil-23	Highly variant	0.346592		Lowly expressed	A	2
WBGene00011173	acs-18	Highly variant	1.06523	0.7554	Highly variant	A	4
WBGene00011181	R09H10.3	Moderately variant	0.000225378	1.2379	Highly variant	B	3
WBGene00011193	algn-13	Moderately variant	0.00367571	0.836486	Highly variant	A	3
WBGene00011203	R10E4.7	Highly variant	0.645917		Lowly expressed	D	2
WBGene00011205	R10E4.9	Moderately variant	0.0154296	0.89943	Highly variant	C	3
WBGene00011224	rfk-1	Moderately variant	0.0182042	0.590117	Moderately variant	A	1
WBGene00011232	pck-2	Moderately variant	0.0455141	1.17392	Highly variant	A	3
WBGene00011238	ugt-59	Highly variant	0.314264	1.51818	Highly variant	A	4
WBGene00011239	pges-2	Moderately variant	0.0182657	0.830828	Highly variant	A	3
WBGene00011262	pho-8	Highly variant	0.396993	1.86309	Highly variant	A	4
WBGene00011268	pde-12	Moderately variant	0.00859937	1.39751	Highly variant	C	3
WBGene00011271	flad-1	Moderately variant	0.00610096	0.923246	Highly variant	A	3
WBGene00011272	dtmk-1	Highly variant	0.351034	1.29323	Highly variant	A	4
WBGene00011273	R53.4	Moderately variant	0.0138386	0.547411	Moderately variant	A	1
WBGene00011274	R53.5	Moderately variant	0.0197207	0.682364	Moderately variant	C	1
WBGene00011291	R102.4	Moderately variant	0.0247246	1.45589	Highly variant	A	3
WBGene00011298	R107.2	Moderately variant	0.00419229	0.657818	Moderately variant	B	1
WBGene00011307	mpst-7	Highly variant	0.204911	2.25215	Highly variant	A	4
WBGene00011321	fil-1	Highly variant	0.369587	1.89445	Highly variant	D	4
WBGene00011328	T01D3.3	Highly variant	0.685115	2.09374	Highly variant	C	4
WBGene00011340	ugt-30	Highly variant	0.251594	1.98354	Highly variant	A	4
WBGene00011350	perm-1	Highly variant	0.340442	2.08283	Highly variant	D	4
WBGene00011353	serr-1	Moderately variant	0.0201354	0.853364	Highly variant	C	3
WBGene00011362	cest-1.1	Highly variant	0.65715	2.43412	Highly variant	C	4
WBGene00011364	cest-1.2	Moderately variant	0.133402	2.44345	Highly variant	C	3
WBGene00011393	T03D8.6	Highly variant	0.191135	1.65731	Highly variant	A	4
WBGene00011398	qdpr-1	Highly variant	0.18789	0.696057	Moderately variant	A	2
WBGene00011399	T03F6.3	Moderately variant	0.100884	0.959387	Highly variant	A	3
WBGene00011407	ppat-1	Highly variant	0.217321	1.74773	Highly variant	A	4
WBGene00011423	ipla-7	Moderately variant	0.0745848	0.907712	Highly variant	A	3
WBGene00011424	dhs-31	Highly variant	0.655221		Lowly expressed	C	2
WBGene00011433	pde-1	Highly variant	0.213575	1.31212	Highly variant	A	4
WBGene00011436	T04F3.1	Moderately variant	0.040938	1.69307	Highly variant	C	3
WBGene00011452	ugt-55	Highly variant	0.38274	1.64488	Highly variant	A	4
WBGene00011453	ugt-56	Highly variant	0.32708	1.56813	Highly variant	A	4
WBGene00011467	decr-1.3	Highly variant	1.09422		Lowly expressed	A	2
WBGene00011474	aldo-1	Moderately variant	0.0322333	1.47141	Highly variant	A	3
WBGene00011495	T05F1.11	Highly variant	0.222001	1.73932	Highly variant	C	4
WBGene00011500	T05G5.5	Moderately variant	0.0191261	0.556163	Moderately variant	A	1
WBGene00011511	gpcp-2	Moderately variant	0.0433705	0.624496	Moderately variant	C	1
WBGene00011515	oac-42	Highly variant	1.15439		Lowly expressed	C	2
WBGene00011517	cgt-1	Moderately variant	0.145936	1.37024	Highly variant	A	3
WBGene00011524	plpr-1	Highly variant	0.324295	2.08573	Highly variant	C	4
WBGene00011526	cox-15	Moderately variant	0.00532846	0.609854	Moderately variant	A	1
WBGene00011527	cchl-1	Moderately variant	0.0163758	0.957928	Highly variant	A	3
WBGene00011530	T06D8.10	Highly variant	0.537415	1.60757	Highly variant	C	4
WBGene00011543	acl-2	Moderately variant	0.0155349	0.857707	Highly variant	A	3
WBGene00011559	umps-1	Highly variant	0.3274	0.882624	Highly variant	A	4
WBGene00011564	ugt-50	Moderately variant	0.0418573	1.21196	Highly variant	A	3
WBGene00011573	anmt-3	Moderately variant	0.0587691	1.992	Highly variant	A	3
WBGene00011587	anp-1	Highly variant	0.381676	1.16614	Highly variant	A	4
WBGene00011594	T07G12.3	Highly variant	0.52841	2.30817	Highly variant	C	4
WBGene00011631	tgs-1	Moderately variant	0.0489616	0.681165	Moderately variant	C	1
WBGene00011634	T09A5.5	Moderately variant	0.00232001	0.477954	Moderately variant	D	1
WBGene00011642	T09B9.1	Highly variant	0.50912	1.3776	Highly variant	C	4
WBGene00011644	T09B9.3	Highly variant	0.506655	2.38638	Highly variant	C	4
WBGene00011665	T09F5.1	Highly variant	0.551588	2.38994	Highly variant	C	4
WBGene00011672	cyp-13A5	Highly variant	0.648488	1.85012	Highly variant	C	4
WBGene00011673	cyp-13A6	Highly variant	0.261338	2.22712	Highly variant	C	4
WBGene00011674	cyp-13A8	Highly variant	0.526167		Lowly expressed	C	2
WBGene00011676	cyp-13A2	Highly variant	0.322249	1.68305	Highly variant	C	4
WBGene00011677	cyp-13A1	Highly variant	0.449665	1.79122	Highly variant	C	4
WBGene00011679	ucr-2.2	Highly variant	0.283646	0.628006	Moderately variant	A	2
WBGene00011681	T10B10.4	Moderately variant	0.0962155	1.5507	Highly variant	C	3
WBGene00011684	T10B10.8	Moderately variant	0.0194628	1.19055	Highly variant	C	3
WBGene00011698	cyp-34A1	Highly variant	0.313763	2.40999	Highly variant	C	4
WBGene00011699	cyp-34A2	Highly variant	0.354782	1.8865	Highly variant	C	4
WBGene00011725	lips-5	Moderately variant	0.0787978	1.28412	Highly variant	D	3
WBGene00011729	set-16	Moderately variant	0.100479	0.449164	Moderately variant	A	1
WBGene00011731	acbp-5	Moderately variant	0.00173852	0.952229	Highly variant	C	3
WBGene00011739	T12G3.4	Moderately variant	0.0281268	0.753251	Highly variant	C	3
WBGene00011757	cht-2	Highly variant	0.520659	2.43357	Highly variant	A	4
WBGene00011767	agxt-1	Moderately variant	0.0395527	0.73908	Moderately variant	A	1
WBGene00011768	oac-46	Highly variant	0.199263	1.67649	Highly variant	C	4
WBGene00011776	pigs-1	Invariant	0	0.817578	Highly variant	C	3
WBGene00011791	pap-2	Highly variant	0.851069		Lowly expressed	A	2
WBGene00011826	T18D3.9	Moderately variant	0.0144898	1.79776	Highly variant	C	3
WBGene00011830	cyp-29A2	Moderately variant	0.0705553	1.04772	Highly variant	C	3
WBGene00011832	bgal-1	Moderately variant	0.0250043	1.42021	Highly variant	A	3
WBGene00011850	T20B3.1	Moderately variant	0.121903	1.08699	Highly variant	A	3
WBGene00011857	coa-4	Moderately variant	0.0613869	0.853582	Highly variant	C	3
WBGene00011860	pigc-1	Moderately variant	0.00738302	1.04234	Highly variant	A	3
WBGene00011879	pho-7	Moderately variant	0.107069	1.19621	Highly variant	A	3
WBGene00011884	enol-1	Moderately variant	0.00460947	0.744494	Moderately variant	A	1
WBGene00011893	T21C9.6	Moderately variant	0.00222767	2.41688	Highly variant	A	3
WBGene00011914	pigu-1	Moderately variant	0.00347501	1.31166	Highly variant	C	3
WBGene00011923	chhy-1	Highly variant	0.200383	1.68204	Highly variant	B	4
WBGene00011932	sptl-3	Moderately variant	0.0141674	1.24764	Highly variant	A	3
WBGene00011938	alh-13	Highly variant	0.393029	2.19275	Highly variant	A	4
WBGene00011940	T23B5.3	Moderately variant	0.0348058	0.440125	Moderately variant	D	1
WBGene00012007	T25B9.1	Highly variant	0.18612	2.36831	Highly variant	A	4
WBGene00012013	ugt-54	Highly variant	0.540481	2.34628	Highly variant	A	4
WBGene00012015	T25B9.9	Moderately variant	0.0491112	0.765346	Highly variant	A	3
WBGene00012016	inpp-1	Highly variant	0.198238	1.15654	Highly variant	A	4
WBGene00012017	shpk-1	Moderately variant	0.0176898		Lowly expressed	A	1
WBGene00012020	gyg-2	Highly variant	0.458842	1.8675	Highly variant	A	4
WBGene00012031	gpdh-3	Moderately variant	0.0122049	0.275703	Invariant	A	1
WBGene00012040	T26E3.7	Moderately variant	0.0109486		Lowly expressed	A	1
WBGene00012045	T26E4.3	Highly variant	0.419356	2.10128	Highly variant	C	4
WBGene00012046	T26E4.4	Highly variant	0.481603		Lowly expressed	C	2
WBGene00012068	oac-49	Highly variant	0.211915	2.17048	Highly variant	C	4
WBGene00012070	T26H5.8	Highly variant	0.687626	1.2233	Highly variant	C	4
WBGene00012094	T27E9.2	Moderately variant	0.0057542	0.310698	Moderately variant	A	1
WBGene00012095	pssy-2	Highly variant	0.443755	2.3603	Highly variant	C	4
WBGene00012102	T27F6.1	Highly variant	0.804646		Lowly expressed	C	2
WBGene00012105	T27F6.6	Invariant	0	0.535889	Moderately variant	A	1
WBGene00012131	T28F3.5	Moderately variant	0.0761632	1.41336	Highly variant	A	3
WBGene00012135	T28F3.9	Highly variant	0.230417	1.22751	Highly variant	C	4
WBGene00012142	T28H10.1	Moderately variant	0.124698	0.369709	Moderately variant	B	1
WBGene00012148	inos-1	Highly variant	0.177678	0.842859	Highly variant	A	4
WBGene00012149	VF13D12L.3	Highly variant	0.170846	0.69759	Moderately variant	C	2
WBGene00012158	ucr-2.1	Moderately variant	0.0227112	0.581412	Moderately variant	A	1
WBGene00012166	nuo-6	Moderately variant	0.00351429	0.530159	Moderately variant	A	1
WBGene00012177	decr-1.2	Highly variant	0.900221		Lowly expressed	A	2
WBGene00012187	rpb-11	Moderately variant	0.00183989	0.607745	Moderately variant	A	1
WBGene00012201	W02B12.1	Moderately variant	0.0344157	2.01911	Highly variant	C	3
WBGene00012206	W02B12.11	Invariant	0	0.599641	Moderately variant	C	1
WBGene00012225	W03G11.3	Moderately variant	0.045171	2.28965	Highly variant	B	3
WBGene00012258	W04G3.5	Moderately variant	0.00340883	0.522565	Moderately variant	C	1
WBGene00012295	nmat-1	Highly variant	0.178566	1.91121	Highly variant	A	4
WBGene00012302	dot-1.3	Highly variant	1.1335		Lowly expressed	A	2
WBGene00012316	ctps-1	Moderately variant	0.0315522	1.10616	Highly variant	A	3
WBGene00012319	ipla-3	Moderately variant	0.0293204	1.1351	Highly variant	A	3
WBGene00012323	oac-54	Highly variant	0.520138		Lowly expressed	C	2
WBGene00012324	rhy-1	Moderately variant	0.0841822	1.55235	Highly variant	C	3
WBGene00012325	W07A12.8	Moderately variant	0.164969	1.23441	Highly variant	D	3
WBGene00012326	W07E11.1	Moderately variant	0.12365	1.36858	Highly variant	A	3
WBGene00012353	sac-2	Moderately variant	0.000783537	1.01631	Highly variant	C	3
WBGene00012354	cox-4	Moderately variant	0.0124744	0.392201	Moderately variant	A	1
WBGene00012356	W09D6.1	Moderately variant	0.0407079	1.75444	Highly variant	C	3
WBGene00012360	tat-3	Moderately variant	0.0399989	1.08776	Highly variant	C	3
WBGene00012363	W09D10.5	Moderately variant	0.0209276	0.687498	Moderately variant	B	1
WBGene00012375	mecr-1	Moderately variant	0.00568189	0.646009	Moderately variant	A	1
WBGene00012376	nduf-7	Invariant	0	0.315347	Moderately variant	A	1
WBGene00012390	gpap-1	Moderately variant	0.0319862	1.05492	Highly variant	A	3
WBGene00012407	Y7A5A.1	Moderately variant	0.0073714	2.28655	Highly variant	B	3
WBGene00012416	Y7A9A.1	Moderately variant	0.0325921		Lowly expressed	A	1
WBGene00012423	Y10G11A.1	Moderately variant	0.0675037	1.48845	Highly variant	A	3
WBGene00012457	acbp-6	Moderately variant	0.0692038	2.06303	Highly variant	C	3
WBGene00012459	Y17G7B.3	Moderately variant	0.00592685	0.537644	Moderately variant	A	1
WBGene00012460	dhps-1	Moderately variant	0.00966258	0.85538	Highly variant	B	3
WBGene00012463	nadk-2	Moderately variant	0.0645167	1.40186	Highly variant	C	3
WBGene00012466	ippk-1	Highly variant	0.27687	0.449941	Moderately variant	B	2
WBGene00012476	Y18D10A.3	Moderately variant	0.0196125	0.870714	Highly variant	B	3
WBGene00012483	coa-5	Moderately variant	0.0124235	0.567078	Moderately variant	C	1
WBGene00012518	comt-2	Highly variant	0.663025		Lowly expressed	C	2
WBGene00012528	pap-1	Moderately variant	7.94852e-05	0.327268	Moderately variant	A	1
WBGene00012544	Y37D8A.2	Moderately variant	0.0155025	2.17685	Highly variant	C	3
WBGene00012553	cox-5A	Moderately variant	0.000533923	0.344385	Moderately variant	A	1
WBGene00012585	lips-15	Moderately variant	0.148228		Lowly expressed	D	1
WBGene00012608	hphd-1	Moderately variant	0.156778	1.88336	Highly variant	A	3
WBGene00012663	hex-3	Moderately variant	0.0294338	0.597067	Moderately variant	A	1
WBGene00012666	Y39B6A.3	Moderately variant	0.0227826	0.710027	Moderately variant	A	1
WBGene00012713	bckd-1A	Moderately variant	0.00616189	0.615374	Moderately variant	A	1
WBGene00012722	Y39G8B.1	Moderately variant	0.0308954	0.782973	Highly variant	A	3
WBGene00012723	Y39G8B.2	Moderately variant	0.131346		Lowly expressed	A	1
WBGene00012750	faah-6	Highly variant	0.582375	1.50964	Highly variant	B	4
WBGene00012762	Y41E3.1	Moderately variant	0.0145674	0.545624	Moderately variant	C	1
WBGene00012765	Y41E3.7	Moderately variant	0.0235514	1.16223	Highly variant	C	3
WBGene00012777	lact-8	Highly variant	0.454891	2.1269	Highly variant	D	4
WBGene00012780	Y42A5A.5	Moderately variant	0.0475962	1.16123	Highly variant	C	3
WBGene00012788	Y43D4A.2	Moderately variant	0.103844	0.29135	Invariant	C	1
WBGene00012799	Y43F4A.4	Moderately variant	0.0460692		Lowly expressed	A	1
WBGene00012803	Y43F4B.5	Moderately variant	0.0581535	0.465207	Moderately variant	A	1
WBGene00012810	nceh-1	Highly variant	0.298669	2.42894	Highly variant	C	4
WBGene00012815	phy-4	Highly variant	0.359814	2.27573	Highly variant	A	4
WBGene00012834	Y43F8C.13	Moderately variant	0.0334394	2.30329	Highly variant	C	3
WBGene00012855	Y44A6D.5	Highly variant	0.665941		Lowly expressed	A	2
WBGene00012860	acdh-11	Moderately variant	0.00565459	1.10665	Highly variant	C	3
WBGene00012866	afmd-2	Moderately variant	0.122107	1.53326	Highly variant	C	3
WBGene00012867	seld-1	Moderately variant	0.00798658	0.747287	Moderately variant	A	1
WBGene00012869	Y45F10A.7	Highly variant	0.224279	1.14068	Highly variant	D	4
WBGene00012885	iscu-1	Moderately variant	0.00301784	0.448417	Moderately variant	A	1
WBGene00012890	lact-9	Invariant	0	0.458373	Moderately variant	D	1
WBGene00012895	cox-10	Moderately variant	0.0189105	0.907392	Highly variant	A	3
WBGene00012897	pisy-1	Moderately variant	0.089234	0.913697	Highly variant	A	3
WBGene00012907	cpt-1	Highly variant	0.188637	0.74334	Moderately variant	A	2
WBGene00012909	spds-1	Moderately variant	0.035511	1.11577	Highly variant	A	3
WBGene00012911	acl-7	Moderately variant	0.0537634	2.35687	Highly variant	A	3
WBGene00012922	Y47D3A.1	Highly variant	0.493504	0.637535	Moderately variant	C	2
WBGene00012927	Y47D3A.14	Moderately variant	0.0190182	1.23904	Highly variant	C	3
WBGene00012936	pola-1	Moderately variant	0.0319253	1.45388	Highly variant	A	3
WBGene00012968	Y48A6B.7	Highly variant	0.199374		Lowly expressed	C	2
WBGene00012970	Y48A6B.9	Moderately variant	0.135503	2.32233	Highly variant	A	3
WBGene00012983	men-1	Moderately variant	0.00265899	0.427514	Moderately variant	A	1
WBGene00012984	Y48B6A.13	Moderately variant	0.0703715	0.543247	Moderately variant	A	1
WBGene00012987	Y48C3A.3	Moderately variant	0.105517	0.646614	Moderately variant	C	1
WBGene00012998	Y48C3A.20	Moderately variant	0.00564368	0.776025	Highly variant	C	3
WBGene00012999	rpoa-1	Moderately variant	0.0117448	0.68231	Moderately variant	A	1
WBGene00013002	Y48E1B.3	Invariant	0	0.35718	Moderately variant	A	1
WBGene00013018	Y48G10A.1	Moderately variant	0.0050385	0.460252	Moderately variant	A	1
WBGene00013024	cept-2	Moderately variant	0.00370499	0.943672	Highly variant	A	3
WBGene00013029	glrx-5	Moderately variant	0.00471061	0.513269	Moderately variant	C	1
WBGene00013030	Y49E10.4	Highly variant	0.389793	2.35192	Highly variant	A	4
WBGene00013034	tat-1	Moderately variant	0.0220797	0.45988	Moderately variant	C	1
WBGene00013035	Y49E10.16	Moderately variant	0.0201435	1.78322	Highly variant	D	3
WBGene00013037	Y49E10.18	Moderately variant	0.0766529	2.2314	Highly variant	D	3
WBGene00013041	pstk-1	Moderately variant	0.0987876	1.16774	Highly variant	A	3
WBGene00013080	Y51A2D.13	Moderately variant	0.0512338	2.33673	Highly variant	A	3
WBGene00013094	Y51H1A.3	Moderately variant	0.00376396	0.304552	Moderately variant	A	1
WBGene00013101	Y51H4A.5	Highly variant	0.392566	2.33215	Highly variant	D	4
WBGene00013103	Y51H4A.7	Moderately variant	0.132308	1.91412	Highly variant	A	3
WBGene00013119	Y51H4A.25	Moderately variant	0.0713526	2.43609	Highly variant	C	3
WBGene00013123	Y52B11A.3	Moderately variant	0.0067293	0.583544	Moderately variant	C	1
WBGene00013127	Y52B11A.8	Highly variant	0.342779	1.62791	Highly variant	D	4
WBGene00013150	pole-4	Moderately variant	0.0288242	1.42708	Highly variant	A	3
WBGene00013151	nsun-5	Moderately variant	0.0328671	0.904327	Highly variant	A	3
WBGene00013164	Y53F4B.18	Moderately variant	0.0268611	0.770784	Highly variant	C	3
WBGene00013197	ttm-5	Moderately variant	0.0173604	1.61174	Highly variant	A	3
WBGene00013218	Y54G11A.9	Moderately variant	0.012971	0.386907	Moderately variant	C	1
WBGene00013220	ctl-3	Moderately variant	0.0151241		Lowly expressed	A	1
WBGene00013232	faah-4	Invariant	0	0.458087	Moderately variant	B	1
WBGene00013237	Y56A3A.19	Moderately variant	0.00509919	0.582751	Moderately variant	A	1
WBGene00013258	polg-1	Moderately variant	0.0238654	0.747895	Moderately variant	A	1
WBGene00013263	txdc-12.1	Highly variant	0.29815	1.58682	Highly variant	C	4
WBGene00013266	Y57A10A.26	Highly variant	0.293341	1.68006	Highly variant	C	4
WBGene00013269	Y57A10A.29	Invariant	0	0.981815	Highly variant	C	3
WBGene00013284	daf-22	Moderately variant	0.0559661	2.28414	Highly variant	A	3
WBGene00013301	Y57G11C.3	Invariant	0	0.666554	Moderately variant	A	1
WBGene00013308	nuo-3	Moderately variant	0.00208466	0.318646	Moderately variant	A	1
WBGene00013312	hhat-2	Moderately variant	0.0764328	1.07913	Highly variant	C	3
WBGene00013336	pnc-2	Highly variant	0.407046	2.27767	Highly variant	A	4
WBGene00013358	abhd-3.1	Moderately variant	0.00120939	0.679215	Moderately variant	C	1
WBGene00013361	fars-2	Moderately variant	0.00201692	0.756559	Highly variant	A	3
WBGene00013362	algn-7	Moderately variant	0.00309477	0.737455	Moderately variant	A	1
WBGene00013376	Y62E10A.6	Moderately variant	0.0189551	0.921515	Highly variant	B	3
WBGene00013379	Y62E10A.13	Moderately variant	0.0979938	0.650754	Moderately variant	A	1
WBGene00013406	Y63D3A.7	Moderately variant	0.00655402	0.48788	Moderately variant	A	1
WBGene00013433	Y66D12A.7	Moderately variant	0.00740371	1.8947	Highly variant	A	3
WBGene00013440	nrps-1	Highly variant	0.492158	2.1458	Highly variant	C	4
WBGene00013447	nars-2	Moderately variant	0.00538821	0.585628	Moderately variant	A	1
WBGene00013497	hex-5	Moderately variant	0.129031	1.11286	Highly variant	A	3
WBGene00013539	Y73F8A.35	Moderately variant	0.163937	2.43766	Highly variant	C	3
WBGene00013540	cest-12	Highly variant	0.334127	1.60431	Highly variant	C	4
WBGene00013557	Y75B8A.24	Moderately variant	0.0218201	0.602099	Moderately variant	A	1
WBGene00013561	Y75B8A.31	Moderately variant	0.00166328	0.633276	Moderately variant	C	1
WBGene00013575	acs-5	Moderately variant	0.0138176	2.14262	Highly variant	A	3
WBGene00013577	Y76A2B.5	Moderately variant	0.0285523	0.503558	Moderately variant	A	1
WBGene00013585	cyp-42A1	Highly variant	0.404523	2.3532	Highly variant	C	4
WBGene00013594	Y87G2A.2	Moderately variant	0.133387	2.17047	Highly variant	C	3
WBGene00013597	gpi-1	Moderately variant	0.00434477	0.502123	Moderately variant	A	1
WBGene00013646	Y105C5B.3	Highly variant	0.380986		Lowly expressed	A	2
WBGene00013650	Y105C5B.9	Moderately variant	0.0897356	1.82387	Highly variant	C	3
WBGene00013654	Y105C5B.15	Highly variant	0.236456	2.14483	Highly variant	B	4
WBGene00013670	hpo-13	Invariant	0	0.650457	Moderately variant	A	1
WBGene00013672	catp-1	Moderately variant	0.05346	1.51597	Highly variant	A	3
WBGene00013677	yars-1	Invariant	0	0.338911	Moderately variant	A	1
WBGene00013680	rpom-1	Moderately variant	0.014578	0.820726	Highly variant	A	3
WBGene00013690	hprt-1	Moderately variant	0.0460551	1.87947	Highly variant	A	3
WBGene00013693	Y105E8B.9	Highly variant	0.294349	1.81652	Highly variant	A	4
WBGene00013708	Y106G6E.4	Moderately variant	0.0520359	0.695006	Moderately variant	A	1
WBGene00013718	pdpr-1	Moderately variant	0.00240231	0.547717	Moderately variant	C	1
WBGene00013728	Y111B2A.2	Highly variant	0.453708	1.84753	Highly variant	C	4
WBGene00013737	tpst-1	Moderately variant	0.0951563	0.422876	Moderately variant	B	1
WBGene00013748	ssu-1	Highly variant	0.259345		Lowly expressed	C	2
WBGene00013802	Y116A8C.25	Highly variant	0.361086	0.629771	Moderately variant	C	2
WBGene00013804	Y116A8C.27	Moderately variant	0.00290614	0.408894	Moderately variant	C	1
WBGene00013807	Y116A8C.30	Moderately variant	0.00816775	0.369451	Moderately variant	C	1
WBGene00013852	hhat-1	Highly variant	0.462982	1.68957	Highly variant	C	4
WBGene00013854	cyc-2.2	Highly variant	1.16831		Lowly expressed	A	2
WBGene00013865	ZC334.7	Highly variant	0.465231	2.09663	Highly variant	C	4
WBGene00013866	cbs-1	Highly variant	0.243161	1.18839	Highly variant	A	4
WBGene00013870	ZC373.5	Invariant	0	1.32596	Highly variant	A	3
WBGene00013874	cest-2.2	Moderately variant	0.0660081	2.43823	Highly variant	C	3
WBGene00013875	cest-2.1	Moderately variant	0.103293	2.43695	Highly variant	C	3
WBGene00013880	mppb-1	Moderately variant	0.00741361	0.788107	Highly variant	C	3
WBGene00013881	mans-4	Highly variant	0.215408	1.99268	Highly variant	A	4
WBGene00013893	coa-6	Invariant	0	0.81493	Highly variant	C	3
WBGene00013894	ZC434.8	Highly variant	0.561412	2.16679	Highly variant	A	4
WBGene00013896	ZC443.1	Moderately variant	0.145414	1.24794	Highly variant	A	3
WBGene00013900	ugt-18	Highly variant	0.855168	2.22662	Highly variant	A	4
WBGene00013901	ugt-16	Highly variant	0.170064	2.4366	Highly variant	A	4
WBGene00013903	ugt-3	Highly variant	0.475741		Lowly expressed	A	2
WBGene00013904	ugt-6	Highly variant	0.361301	2.44551	Highly variant	A	4
WBGene00013905	ugt-4	Highly variant	0.522157	2.41694	Highly variant	A	4
WBGene00013906	ugt-5	Moderately variant	0.110875	2.3872	Highly variant	A	3
WBGene00013919	ZC506.1	Moderately variant	0.00263306	0.601785	Moderately variant	C	1
WBGene00013920	pssy-1	Moderately variant	0.0348472	0.392412	Moderately variant	A	1
WBGene00013925	coa-7	Moderately variant	0.0045584	0.744088	Moderately variant	C	1
WBGene00013946	ZK228.3	Highly variant	0.281009	0.727664	Moderately variant	D	2
WBGene00013947	ZK228.4	Highly variant	0.317978	2.37608	Highly variant	D	4
WBGene00013949	ZK262.2	Highly variant	0.464705	2.42079	Highly variant	C	4
WBGene00013950	txt-8	Highly variant	0.490743	2.44949	Highly variant	C	4
WBGene00013962	ZK287.1	Highly variant	0.322679	2.16643	Highly variant	D	4
WBGene00013969	tep-1	Moderately variant	0.0809243	1.52629	Highly variant	C	3
WBGene00013999	ZK550.5	Highly variant	1.25727		Lowly expressed	B	2
WBGene00014000	ZK550.6	Moderately variant	0.07974	2.0043	Highly variant	B	3
WBGene00014001	pyk-2	Moderately variant	0.00765401	1.88109	Highly variant	A	3
WBGene00014009	lips-6	Highly variant	0.787107	1.92447	Highly variant	D	4
WBGene00014013	ZK632.4	Moderately variant	0.136627	0.447181	Moderately variant	A	1
WBGene00014027	tpk-1	Moderately variant	0.0152183	0.864151	Highly variant	A	3
WBGene00014028	trxr-2	Moderately variant	0.0182276	0.343287	Moderately variant	A	1
WBGene00014034	ZK643.2	Moderately variant	0.0374751	1.53223	Highly variant	A	3
WBGene00014052	ZK669.2	Highly variant	0.316606		Lowly expressed	C	2
WBGene00014053	ZK669.3	Highly variant	0.465057	1.79626	Highly variant	C	4
WBGene00014054	dbt-1	Moderately variant	0.00562517	0.501306	Moderately variant	A	1
WBGene00014058	ZK673.2	Moderately variant	0.13954	0.704969	Moderately variant	A	1
WBGene00014076	ZK792.1	Moderately variant	0.0102686	0.388984	Moderately variant	A	1
WBGene00014081	ipmk-1	Highly variant	0.29607	0.580143	Moderately variant	A	2
WBGene00014086	ZK809.3	Moderately variant	0.00116309	0.522451	Moderately variant	A	1
WBGene00014087	ZK809.5	Moderately variant	0.0165792	1.40118	Highly variant	C	3
WBGene00014093	ZK829.1	Highly variant	0.2475	1.51112	Highly variant	C	4
WBGene00014095	gdh-1	Moderately variant	0.027348	0.524955	Moderately variant	A	1
WBGene00014096	ZK829.7	Moderately variant	0.00953002	0.43261	Moderately variant	C	1
WBGene00014098	ogdh-2	Moderately variant	0.0103635	0.839817	Highly variant	A	3
WBGene00014106	ZK856.5	Moderately variant	0.0649235	1.18148	Highly variant	C	3
WBGene00014111	rpc-25	Moderately variant	0.0157836	1.10811	Highly variant	A	3
WBGene00014115	gld-4	Moderately variant	0.0138419	0.576958	Moderately variant	A	1
WBGene00014123	elpc-3	Moderately variant	0.0119402	0.564993	Moderately variant	A	1
WBGene00014148	ZK909.3	Highly variant	0.184488	1.23807	Highly variant	B	4
WBGene00014160	ZK938.3	Highly variant	0.433459	2.22186	Highly variant	C	4
WBGene00014164	lact-2	Moderately variant	0.157648	1.31533	Highly variant	D	3
WBGene00014202	mmcm-1	Moderately variant	0.0182056	0.707427	Moderately variant	A	1
WBGene00014203	ZK1058.3	Moderately variant	0.0015771	0.86002	Highly variant	A	3
WBGene00014206	nit-1	Highly variant	0.334543	1.60478	Highly variant	A	4
WBGene00014227	ZK1128.1	Moderately variant	0.00124742	0.896996	Highly variant	C	3
WBGene00014228	mett-10	Moderately variant	0.000670399	1.20508	Highly variant	A	3
WBGene00014241	ZK1251.3	Highly variant	0.918666		Lowly expressed	C	2
WBGene00014244	ZK1307.1	Moderately variant	0.0998446	2.30173	Highly variant	D	3
WBGene00014251	gstk-1	Highly variant	0.173419	1.95314	Highly variant	B	4
WBGene00014254	cyp-13A10	Highly variant	0.312809		Lowly expressed	C	2
WBGene00014258	ZK1320.9	Moderately variant	0.145579	0.720896	Moderately variant	C	1
WBGene00014300	D2023.1	Moderately variant	0.0924772	1.58158	Highly variant	C	3
WBGene00014697	cyp-25A3	Moderately variant	0.0979389	0.837927	Highly variant	C	3
WBGene00015010	ptps-1	Moderately variant	0.0289446	0.753168	Highly variant	A	3
WBGene00015019	B0205.4	Highly variant	0.507958	1.48793	Highly variant	C	4
WBGene00015021	nfs-1	Moderately variant	0.00191087	0.426515	Moderately variant	A	1
WBGene00015040	cyp-34A5	Highly variant	0.463412	2.14672	Highly variant	C	4
WBGene00015041	cyp-34A6	Highly variant	0.27741	0.845221	Highly variant	C	4
WBGene00015043	cyp-34A8	Highly variant	0.195076	1.67318	Highly variant	C	4
WBGene00015044	cyp-34A9	Highly variant	0.349112	2.11873	Highly variant	C	4
WBGene00015045	cyp-34A10	Highly variant	0.373902	1.61059	Highly variant	C	4
WBGene00015047	faah-1	Highly variant	0.218174	1.61793	Highly variant	B	4
WBGene00015048	faah-2	Moderately variant	0.126055	2.27859	Highly variant	B	3
WBGene00015057	gad-3	Moderately variant	0.0908689	1.90247	Highly variant	C	3
WBGene00015062	trx-1	Moderately variant	0.153536	0.995832	Highly variant	C	3
WBGene00015064	B0228.7	Moderately variant	0.00938567	0.615584	Moderately variant	A	1
WBGene00015067	cest-35.1	Highly variant	0.398989	1.43709	Highly variant	C	4
WBGene00015099	ggtb-1	Invariant	0	0.73543	Moderately variant	A	1
WBGene00015101	rpia-1	Moderately variant	0.0283196	0.929523	Highly variant	A	3
WBGene00015116	paic-1	Moderately variant	0.138254	1.93212	Highly variant	A	3
WBGene00015124	anmt-1	Moderately variant	0.03223	1.37451	Highly variant	A	3
WBGene00015125	B0303.3	Moderately variant	0.0225261	0.582274	Moderately variant	A	1
WBGene00015135	cyp-23A1	Highly variant	0.28559	1.15422	Highly variant	C	4
WBGene00015141	ugt-46	Moderately variant	0.0526823	2.11316	Highly variant	A	3
WBGene00015159	psd-1	Moderately variant	0.022789	0.82741	Highly variant	A	3
WBGene00015161	pho-5	Moderately variant	0.0300839	0.300916	Moderately variant	A	1
WBGene00015162	algn-11	Invariant	0	0.670414	Moderately variant	A	1
WBGene00015168	pdi-6	Moderately variant	0.0672967	0.792977	Highly variant	A	3
WBGene00015184	djr-1.1	Moderately variant	0.0235301	0.635723	Moderately variant	C	1
WBGene00015202	B0478.3	Highly variant	0.326212	2.43398	Highly variant	C	4
WBGene00015238	mppe-1	Invariant	0	0.730356	Moderately variant	C	1
WBGene00015248	mai-2	Moderately variant	0.00730848	0.524117	Moderately variant	C	1
WBGene00015270	C01B4.6	Moderately variant	0.120334		Lowly expressed	A	1
WBGene00015278	C01B10.3	Highly variant	0.180436	1.74334	Highly variant	A	4
WBGene00015279	cest-5.1	Moderately variant	0.0913441	2.37497	Highly variant	C	3
WBGene00015283	C01B10.9	Invariant	0	0.608675	Moderately variant	C	1
WBGene00015284	cest-5.2	Moderately variant	0.0674046	2.42164	Highly variant	C	3
WBGene00015295	acl-12	Moderately variant	0.149947	1.67961	Highly variant	C	3
WBGene00015298	rml-4	Highly variant	0.39262	1.95844	Highly variant	A	4
WBGene00015307	C01G5.5	Moderately variant	0.0447119	1.2764	Highly variant	C	3
WBGene00015326	ivd-1	Moderately variant	0.131396	0.785173	Highly variant	A	3
WBGene00015332	tyr-1	Highly variant	0.248036	1.53075	Highly variant	A	4
WBGene00015334	sup-18	Moderately variant	0.0991817	1.47828	Highly variant	A	3
WBGene00015335	acdh-6	Highly variant	0.608578	1.55593	Highly variant	C	4
WBGene00015336	C02D5.2	Moderately variant	0.103101	0.721458	Moderately variant	C	1
WBGene00015337	gsto-2	Moderately variant	0.0295034		Lowly expressed	B	1
WBGene00015361	C02H6.1	Highly variant	0.901606		Lowly expressed	C	2
WBGene00015369	ugt-51	Highly variant	0.216499	2.43616	Highly variant	A	4
WBGene00015371	C03A7.13	Highly variant	0.392082	1.73563	Highly variant	A	4
WBGene00015391	sdha-1	Moderately variant	0.00337089	0.62221	Moderately variant	A	1
WBGene00015399	cyp-35A1	Highly variant	0.377372		Lowly expressed	A	2
WBGene00015400	cyp-35A2	Highly variant	0.311505	2.44097	Highly variant	A	4
WBGene00015402	C03G6.17	Highly variant	0.770079	1.70367	Highly variant	D	4
WBGene00015413	pdhb-1	Moderately variant	0.000208897	0.552729	Moderately variant	A	1
WBGene00015423	C04E6.7	Highly variant	0.182936	1.36161	Highly variant	C	4
WBGene00015449	ugt-63	Moderately variant	0.152242	1.97723	Highly variant	A	3
WBGene00015460	C05C8.1	Moderately variant	0.0180682	0.723612	Moderately variant	C	1
WBGene00015464	C05C8.7	Highly variant	0.171775	1.73227	Highly variant	A	4
WBGene00015467	basl-1	Highly variant	0.987634		Lowly expressed	B	2
WBGene00015481	C05D11.1	Moderately variant	0.00123709	0.467549	Moderately variant	C	1
WBGene00015483	C05D11.5	Moderately variant	0.1417	1.02292	Highly variant	B	3
WBGene00015484	atgl-1	Highly variant	0.315358	0.75189	Highly variant	A	4
WBGene00015509	C06A6.4	Moderately variant	0.016107	0.998791	Highly variant	A	3
WBGene00015512	mthf-1	Moderately variant	0.049627	0.896852	Highly variant	A	3
WBGene00015519	doxa-1	Highly variant	0.366465	1.58744	Highly variant	C	4
WBGene00015522	C06E1.7	Highly variant	0.334485	1.0913	Highly variant	C	4
WBGene00015532	C06E4.3	Highly variant	0.244978		Lowly expressed	C	2
WBGene00015538	sams-3	Moderately variant	0.0351574	0.695079	Moderately variant	A	1
WBGene00015540	sams-4	Moderately variant	0.0397788	0.67519	Moderately variant	A	1
WBGene00015551	adah-1	Moderately variant	0.0652166	0.591649	Moderately variant	A	1
WBGene00015553	trxr-1	Invariant	0	0.497822	Moderately variant	A	1
WBGene00015565	C07D8.6	Moderately variant	0.00884096	0.61953	Moderately variant	A	1
WBGene00015577	ugt-64	Moderately variant	0.113607	1.31853	Highly variant	A	3
WBGene00015660	catp-3	Highly variant	0.430763	1.98937	Highly variant	A	4
WBGene00015678	mcp-1	Highly variant	0.187905	1.82251	Highly variant	A	4
WBGene00015692	ugt-25	Highly variant	0.214046	2.12076	Highly variant	A	4
WBGene00015693	ugt-28	Moderately variant	0.126572	0.986133	Highly variant	C	3
WBGene00015695	ugt-26	Highly variant	0.227052	1.63689	Highly variant	A	4
WBGene00015709	cyp-33A1	Moderately variant	0.00260839	0.948322	Highly variant	C	3
WBGene00015733	C13B9.2	Moderately variant	0.0263234	1.75565	Highly variant	A	3
WBGene00015739	ugt-7	Moderately variant	0.103337	1.34146	Highly variant	A	3
WBGene00015752	C14B9.2	Highly variant	0.190431	1.28118	Highly variant	A	4
WBGene00015754	C14B9.8	Invariant	0	0.543861	Moderately variant	C	1
WBGene00015755	C14B9.10	Moderately variant	0.00231528	0.291635	Invariant	C	1
WBGene00015767	hex-2	Moderately variant	0.0144577	1.57324	Highly variant	A	3
WBGene00015778	got-2.2	Moderately variant	0.0686732	1.2491	Highly variant	A	3
WBGene00015781	rml-3	Highly variant	0.536365	1.99619	Highly variant	B	4
WBGene00015783	C15B12.1	Moderately variant	0.014509	2.18724	Highly variant	C	3
WBGene00015788	C15B12.8	Highly variant	0.743924		Lowly expressed	C	2
WBGene00015793	pfut-1	Moderately variant	0.0428774	1.01078	Highly variant	B	3
WBGene00015802	kynu-1	Moderately variant	0.0715929	1.33864	Highly variant	A	3
WBGene00015810	C16A3.5	Moderately variant	0.0010424	0.439286	Moderately variant	A	1
WBGene00015814	oatr-1	Moderately variant	0.110503	0.749607	Moderately variant	A	1
WBGene00015841	skpo-2	Highly variant	0.553855	2.05817	Highly variant	C	4
WBGene00015861	C16D9.6	Highly variant	0.295291	1.04976	Highly variant	C	4
WBGene00015887	C17C3.1	Moderately variant	0.165982	1.50273	Highly variant	A	3
WBGene00015889	C17C3.3	Highly variant	0.305493	1.64076	Highly variant	A	4
WBGene00015915	C17G10.1	Moderately variant	0.0142182	1.14346	Highly variant	C	3
WBGene00015930	cest-4	Moderately variant	0.0148379	2.41288	Highly variant	C	3
WBGene00015938	anat-1	Moderately variant	0.0220605	0.784719	Highly variant	D	3
WBGene00015965	ugt-48	Moderately variant	0.0563106	2.37824	Highly variant	A	3
WBGene00016013	ugt-66	Highly variant	0.222804	1.52234	Highly variant	C	4
WBGene00016020	sptl-1	Moderately variant	0.0114267	1.5109	Highly variant	A	3
WBGene00016034	C24A3.4	Moderately variant	0.0139113	1.486	Highly variant	A	3
WBGene00016061	hpo-15	Highly variant	0.234467	1.88755	Highly variant	C	4
WBGene00016062	C24G6.8	Invariant	0	0.517302	Moderately variant	B	1
WBGene00016084	cht-3	Highly variant	1.196		Lowly expressed	C	2
WBGene00016103	dpyd-1	Moderately variant	0.0251567	1.75833	Highly variant	A	3
WBGene00016108	C25G6.3	Moderately variant	0.134847	1.40319	Highly variant	C	3
WBGene00016116	C25H3.7	Moderately variant	0.00042042	0.520755	Moderately variant	D	1
WBGene00016118	C25H3.9	Moderately variant	0.00226535	0.668409	Moderately variant	A	1
WBGene00016123	C25H3.14	Moderately variant	0.00271004	0.491733	Moderately variant	C	1
WBGene00016140	rpb-2	Moderately variant	0.000420571	0.567697	Moderately variant	A	1
WBGene00016144	mmab-1	Moderately variant	0.000925967	0.704575	Moderately variant	A	1
WBGene00016147	cyp-32A1	Highly variant	0.550367	1.48283	Highly variant	A	4
WBGene00016152	pho-12	Highly variant	0.355872	2.25724	Highly variant	A	4
WBGene00016159	pigo-1	Moderately variant	0.00469902	0.961611	Highly variant	B	3
WBGene00016163	C27D9.1	Highly variant	0.291129	2.43709	Highly variant	C	4
WBGene00016201	tdo-2	Moderately variant	0.0588075	2.10412	Highly variant	A	3
WBGene00016204	gsto-1	Moderately variant	0.0517206	2.03354	Highly variant	B	3
WBGene00016207	C29E4.10	Highly variant	0.226952		Lowly expressed	A	2
WBGene00016212	C29F5.3	Highly variant	0.605148	1.51637	Highly variant	C	4
WBGene00016258	vha-16	Moderately variant	0.00236832	0.882472	Highly variant	C	3
WBGene00016266	idhg-2	Moderately variant	0.0567211	2.12857	Highly variant	A	3
WBGene00016274	C30G12.2	Highly variant	0.33091	1.62175	Highly variant	C	4
WBGene00016288	C31H1.5	Highly variant	1.04925	1.24982	Highly variant	C	4
WBGene00016294	C31H2.4	Highly variant	0.178793	2.24379	Highly variant	A	4
WBGene00016313	set-4	Invariant	0	0.704147	Moderately variant	A	1
WBGene00016316	C32D5.8	Moderately variant	0.00277201	0.429092	Moderately variant	B	1
WBGene00016319	C32D5.12	Highly variant	0.359538	2.10781	Highly variant	C	4
WBGene00016324	C32E8.6	Highly variant	0.286716	2.20067	Highly variant	C	4
WBGene00016325	C32E8.9	Moderately variant	0.037311	0.523135	Moderately variant	C	1
WBGene00016328	pde-5	Highly variant	0.428759	1.67136	Highly variant	A	4
WBGene00016333	C32F10.8	Moderately variant	0.0255051	0.341452	Moderately variant	A	1
WBGene00016335	gba-1	Moderately variant	0.0504441	2.42204	Highly variant	A	3
WBGene00016340	gba-2	Highly variant	0.218204	2.28436	Highly variant	A	4
WBGene00016350	C33E10.10	Moderately variant	0.0901395		Lowly expressed	C	1
WBGene00016355	lact-5	Moderately variant	0.133043	1.78877	Highly variant	D	3
WBGene00016380	ntp-1	Moderately variant	0.146003	1.54611	Highly variant	C	3
WBGene00016392	sdha-2	Highly variant	0.410853	1.74734	Highly variant	A	4
WBGene00016393	C34B2.8	Moderately variant	0.00270322	0.491862	Moderately variant	A	1
WBGene00016402	C34D4.10	Highly variant	0.314104	2.18049	Highly variant	C	4
WBGene00016415	ampd-1	Moderately variant	0.0536758	1.36373	Highly variant	A	3
WBGene00016419	tyr-4	Highly variant	0.211401	2.28219	Highly variant	A	4
WBGene00016435	C35B1.5	Moderately variant	0.060083	0.923207	Highly variant	B	3
WBGene00016442	C35D10.5	Moderately variant	0.0371788	0.541991	Moderately variant	C	1
WBGene00016443	C35D10.6	Moderately variant	0.000170599	1.1131	Highly variant	C	3
WBGene00016446	C35D10.10	Moderately variant	0.0091104	0.58954	Moderately variant	C	1
WBGene00016491	acdh-5	Highly variant	1.03972		Lowly expressed	C	2
WBGene00016506	abhd-5.1	Highly variant	0.186319	1.19867	Highly variant	C	4
WBGene00016507	abhd-5.2	Highly variant	0.211164	0.636924	Moderately variant	C	2
WBGene00016511	C37H5.13	Moderately variant	0.0120876	0.575864	Moderately variant	A	1
WBGene00016524	C39B5.6	Moderately variant	0.00214002	0.67339	Moderately variant	A	1
WBGene00016531	pcyt-2.2	Moderately variant	0.0619093	2.03422	Highly variant	A	3
WBGene00016583	tag-335	Moderately variant	0.0297963	0.893197	Highly variant	A	3
WBGene00016585	oac-59	Moderately variant	0.138086	1.867	Highly variant	C	3
WBGene00016589	ltah-1.1	Moderately variant	0.0122929	0.667092	Moderately variant	A	1
WBGene00016595	cest-10	Highly variant	0.574977	1.17475	Highly variant	C	4
WBGene00016603	met-1	Moderately variant	0.0569211	0.490796	Moderately variant	A	1
WBGene00016629	C44B7.7	Moderately variant	0.0663624	0.929369	Highly variant	A	3
WBGene00016630	acer-1	Moderately variant	0.159242	0.998037	Highly variant	C	3
WBGene00016632	adal-1	Moderately variant	0.107961	2.17839	Highly variant	A	3
WBGene00016642	chil-10	Moderately variant	0.00425322	0.608333	Moderately variant	C	1
WBGene00016644	abhd-3.2	Highly variant	0.17513	2.19671	Highly variant	C	4
WBGene00016652	got-2.1	Highly variant	0.455573	1.62864	Highly variant	A	4
WBGene00016655	acbp-1	Moderately variant	0.00371441	0.649162	Moderately variant	C	1
WBGene00016657	C44E12.1	Highly variant	0.250412	1.187	Highly variant	A	4
WBGene00016661	C45B2.6	Moderately variant	0.0162224	0.559324	Moderately variant	C	1
WBGene00016664	C45E5.1	Highly variant	0.194272		Lowly expressed	C	2
WBGene00016669	ilys-2	Highly variant	0.638184		Lowly expressed	C	2
WBGene00016670	ilys-3	Highly variant	0.415052		Lowly expressed	C	2
WBGene00016686	cyp-33C1	Highly variant	1.00535		Lowly expressed	C	2
WBGene00016697	cyp-33C2	Highly variant	0.499344	1.39483	Highly variant	C	4
WBGene00016700	C46A5.4	Highly variant	0.66932	1.48983	Highly variant	C	4
WBGene00016704	hosl-1	Moderately variant	0.00975785	0.903713	Highly variant	A	3
WBGene00016716	acs-17	Moderately variant	0.11642	1.48112	Highly variant	A	3
WBGene00016728	C46H11.2	Highly variant	0.268185	1.38902	Highly variant	C	4
WBGene00016750	let-611	Moderately variant	0.000149873	1.20772	Highly variant	A	3
WBGene00016753	oac-9	Highly variant	1.16291		Lowly expressed	C	2
WBGene00016762	ugt-24	Highly variant	0.242123	1.63618	Highly variant	A	4
WBGene00016764	C49A9.10	Moderately variant	0.00989388	1.5854	Highly variant	C	3
WBGene00016768	cyp-33E1	Moderately variant	0.0604144	1.13495	Highly variant	C	3
WBGene00016786	cyp-35A4	Highly variant	0.397751	1.61238	Highly variant	A	4
WBGene00016789	djr-1.2	Highly variant	0.453402	2.17273	Highly variant	C	4
WBGene00016810	C50D2.7	Moderately variant	0.0143084	0.317119	Moderately variant	A	1
WBGene00016812	C50D2.9	Moderately variant	0.000910677	0.85539	Highly variant	B	3
WBGene00016844	sucg-1	Highly variant	0.186445	0.599769	Moderately variant	A	2
WBGene00016848	klo-1	Moderately variant	0.00134311	2.27662	Highly variant	A	3
WBGene00016849	acs-21	Moderately variant	0.131706	0.584271	Moderately variant	C	1
WBGene00016860	cyp-33C9	Moderately variant	0.0499148	1.59091	Highly variant	C	3
WBGene00016862	cest-32	Highly variant	0.21401	1.10964	Highly variant	C	4
WBGene00016863	cest-35.2	Highly variant	0.367296	2.09112	Highly variant	B	4
WBGene00016892	pgph-3	Highly variant	0.50351	1.23946	Highly variant	A	4
WBGene00016906	C53D5.5	Moderately variant	0.0153412	1.64647	Highly variant	A	3
WBGene00016920	C54E4.5	Moderately variant	0.136163	1.70464	Highly variant	A	3
WBGene00016934	mboa-3	Moderately variant	0.105873	1.0627	Highly variant	A	3
WBGene00016939	C55B6.1	Moderately variant	0.129502	2.39873	Highly variant	C	3
WBGene00016943	acdh-1	Moderately variant	0.163724	2.32886	Highly variant	A	3
WBGene00016957	atic-1	Highly variant	0.230596	1.52303	Highly variant	A	4
WBGene00016958	ilys-4	Moderately variant	0.166323	1.87914	Highly variant	C	3
WBGene00016985	C56G3.2	Moderately variant	0.0135847	1.58848	Highly variant	A	3
WBGene00016995	acly-1	Moderately variant	0.109583	0.886366	Highly variant	A	3
WBGene00016996	D1005.2	Highly variant	0.245303	0.768288	Highly variant	A	4
WBGene00017012	acs-22	Moderately variant	0.0606507	2.25547	Highly variant	A	3
WBGene00017022	D1022.3	Highly variant	0.329064		Lowly expressed	D	2
WBGene00017023	D1022.4	Moderately variant	0.0145513	0.803331	Highly variant	D	3
WBGene00017026	ipla-4	Highly variant	0.952086		Lowly expressed	A	2
WBGene00017048	D2021.4	Moderately variant	0.152425	2.27296	Highly variant	C	3
WBGene00017051	afmd-1	Moderately variant	0.153877	0.91485	Highly variant	A	3
WBGene00017054	gstk-2	Moderately variant	0.0950032	0.725913	Moderately variant	B	1
WBGene00017060	D2063.1	Highly variant	0.580985	2.17413	Highly variant	A	4
WBGene00017065	D2092.4	Moderately variant	0.00246366	2.39417	Highly variant	C	3
WBGene00017071	aagr-1	Moderately variant	0.0486848	2.30439	Highly variant	A	3
WBGene00017082	DC2.5	Highly variant	0.184656	1.00755	Highly variant	C	4
WBGene00017084	E01A2.1	Moderately variant	0.0029882	0.638635	Moderately variant	A	1
WBGene00017087	dph-6	Moderately variant	0.0130913	0.555316	Moderately variant	B	1
WBGene00017089	poml-2	Highly variant	0.199475	2.0199	Highly variant	B	4
WBGene00017092	E02C12.6	Moderately variant	0.148934	2.21388	Highly variant	D	3
WBGene00017093	E02C12.8	Highly variant	0.238198	2.40127	Highly variant	D	4
WBGene00017103	klo-2	Moderately variant	0.0866281	1.79103	Highly variant	A	3
WBGene00017108	cyp-43A1	Moderately variant	0.0109068	2.24467	Highly variant	C	3
WBGene00017121	cyc-2.1	Moderately variant	0.00305971	0.296726	Invariant	A	1
WBGene00017123	maoc-1	Moderately variant	0.0773978	2.08342	Highly variant	A	3
WBGene00017124	E04F6.4	Moderately variant	0.0658922	1.24589	Highly variant	C	3
WBGene00017125	acdh-12	Moderately variant	0.0906788	0.712393	Moderately variant	A	1
WBGene00017131	E04F6.15	Highly variant	0.320729		Lowly expressed	C	2
WBGene00017151	EGAP9.3	Moderately variant	0.0533576	1.91518	Highly variant	C	3
WBGene00017154	ugt-57	Highly variant	0.519678	2.19988	Highly variant	C	4
WBGene00017164	eng-1	Moderately variant	0.00160793	0.776062	Highly variant	C	3
WBGene00017166	aldo-2	Moderately variant	0.116368	0.623922	Moderately variant	A	1
WBGene00017174	tat-6	Highly variant	0.371574	1.61691	Highly variant	C	4
WBGene00017194	F07C3.3	Highly variant	0.172194	1.8838	Highly variant	C	4
WBGene00017237	pole-2	Moderately variant	0.0020657	1.08878	Highly variant	A	3
WBGene00017241	pcyt-1	Moderately variant	0.0704457	1.27355	Highly variant	A	3
WBGene00017244	apy-1	Moderately variant	0.0178215	1.69102	Highly variant	A	3
WBGene00017261	acl-6	Moderately variant	0.121897	1.07108	Highly variant	A	3
WBGene00017262	F08F3.4	Highly variant	0.177076	2.05916	Highly variant	A	4
WBGene00017268	hmgr-1	Moderately variant	0.000802279	0.543771	Moderately variant	A	1
WBGene00017272	F08F8.7	Moderately variant	0.0256029	0.36651	Moderately variant	A	1
WBGene00017279	F09C12.8	Highly variant	0.822778		Lowly expressed	C	2
WBGene00017282	algn-2	Invariant	0	0.679793	Moderately variant	A	1
WBGene00017283	F09E5.3	Moderately variant	0.00921028	0.487958	Moderately variant	A	1
WBGene00017286	F09E5.8	Moderately variant	0.00689505	0.623814	Moderately variant	C	1
WBGene00017289	F09E5.11	Invariant	0	0.670975	Moderately variant	C	1
WBGene00017300	rpc-2	Moderately variant	0.0780932	0.860147	Highly variant	A	3
WBGene00017301	hach-1	Highly variant	0.241357	0.773759	Highly variant	A	4
WBGene00017315	ugt-36	Moderately variant	0.111158		Lowly expressed	A	1
WBGene00017316	F09G2.8	Moderately variant	0.00834029	1.23516	Highly variant	A	3
WBGene00017329	ugt-39	Highly variant	0.287144		Lowly expressed	A	2
WBGene00017332	ugt-37	Highly variant	0.182081	1.84062	Highly variant	A	4
WBGene00017333	ugt-38	Highly variant	0.295316		Lowly expressed	A	2
WBGene00017334	F10D2.8	Moderately variant	0.126208		Lowly expressed	A	1
WBGene00017335	F10D2.10	Highly variant	0.267476		Lowly expressed	D	2
WBGene00017336	ugt-41	Moderately variant	0.147632	1.84369	Highly variant	A	3
WBGene00017340	F10D7.3	Highly variant	0.184499	1.29594	Highly variant	C	4
WBGene00017358	F10E9.7	Moderately variant	0.0525037	1.60238	Highly variant	D	3
WBGene00017387	mpst-4	Highly variant	1.09563		Lowly expressed	A	2
WBGene00017388	F11G11.13	Highly variant	0.310326		Lowly expressed	C	2
WBGene00017427	acp-5	Moderately variant	0.00772912	2.0558	Highly variant	C	3
WBGene00017429	F13D11.4	Highly variant	0.210595	1.52672	Highly variant	C	4
WBGene00017431	cest-33	Moderately variant	0.0614131	1.90117	Highly variant	B	3
WBGene00017436	F13H8.3	Moderately variant	0.104744	1.86429	Highly variant	C	3
WBGene00017440	upb-1	Moderately variant	0.0940882	2.25723	Highly variant	A	3
WBGene00017442	F13H8.9	Moderately variant	0.0961524	1.14777	Highly variant	A	3
WBGene00017443	F13H8.11	Highly variant	0.588575	1.45456	Highly variant	C	4
WBGene00017478	cest-26	Moderately variant	0.104104	0.677969	Moderately variant	C	1
WBGene00017487	F15E6.6	Moderately variant	0.0234222	2.43917	Highly variant	C	3
WBGene00017515	F16F9.4	Moderately variant	0.0738813	1.25199	Highly variant	C	3
WBGene00017536	F17A9.4	Moderately variant	0.10026	0.750569	Highly variant	C	3
WBGene00017537	F17A9.5	Moderately variant	0.147779	1.20485	Highly variant	C	3
WBGene00017565	ddo-2	Moderately variant	0.0842084	0.95139	Highly variant	A	3
WBGene00017625	cgt-2	Moderately variant	0.0289547	2.42749	Highly variant	A	3
WBGene00017640	F20D6.11	Moderately variant	0.00275888	0.6633	Moderately variant	C	1
WBGene00017648	ddo-3	Highly variant	0.699409	1.49624	Highly variant	A	4
WBGene00017653	F21C10.3	Highly variant	0.257656	2.03021	Highly variant	D	4
WBGene00017658	F21C10.9	Highly variant	0.247094	1.67013	Highly variant	D	4
WBGene00017659	F21C10.10	Highly variant	0.962773	0.716345	Moderately variant	D	2
WBGene00017671	pgal-1	Highly variant	0.30873	2.29522	Highly variant	C	4
WBGene00017673	icmt-1	Highly variant	0.905157		Lowly expressed	A	2
WBGene00017691	ilys-5	Highly variant	0.180002	2.40627	Highly variant	C	4
WBGene00017696	polk-1	Moderately variant	0.0243258	2.07468	Highly variant	A	3
WBGene00017719	ldp-1	Moderately variant	0.0572135	1.59693	Highly variant	C	3
WBGene00017724	F22F7.7	Highly variant	0.261541	1.42949	Highly variant	C	4
WBGene00017734	F23C8.5	Moderately variant	0.0236561	0.514389	Moderately variant	A	1
WBGene00017759	sucl-2	Highly variant	0.211237	0.908329	Highly variant	A	4
WBGene00017764	F25A2.1	Moderately variant	0.0283762	1.59797	Highly variant	D	3
WBGene00017765	gcst-1	Moderately variant	0.00850917	1.20462	Highly variant	A	3
WBGene00017769	hmgs-1	Moderately variant	0.0168437	0.561977	Moderately variant	A	1
WBGene00017775	F25B5.3	Highly variant	0.206243	0.254662	Invariant	A	2
WBGene00017777	F25B5.6	Moderately variant	0.00912863	0.647574	Moderately variant	A	1
WBGene00017781	F25E2.3	Highly variant	0.294858	1.39196	Highly variant	A	4
WBGene00017811	nonu-1	Moderately variant	0.100412	0.978481	Highly variant	C	3
WBGene00017818	F26D11.1	Moderately variant	0.0439321	0.392025	Moderately variant	A	1
WBGene00017829	F26F4.9	Moderately variant	0.00169764	0.733897	Moderately variant	C	1
WBGene00017830	rpb-8	Moderately variant	0.0144053	0.785007	Highly variant	A	3
WBGene00017864	pcca-1	Moderately variant	0.0336171	1.25667	Highly variant	A	3
WBGene00017874	acdh-9	Moderately variant	0.0799282	1.10551	Highly variant	A	3
WBGene00017885	dip-2	Moderately variant	0.108231	0.590897	Moderately variant	C	1
WBGene00017888	acl-11	Moderately variant	0.00668134	0.703448	Moderately variant	A	1
WBGene00017921	F29B9.5	Invariant	0	0.902197	Highly variant	B	3
WBGene00017926	cox-6C	Moderately variant	0.0066921	0.556819	Moderately variant	A	1
WBGene00017934	F30B5.4	Highly variant	0.172891	0.451806	Moderately variant	C	2
WBGene00017959	ugt-42	Highly variant	0.333884		Lowly expressed	A	2
WBGene00017960	F31F4.11	Highly variant	0.665106	2.30398	Highly variant	C	4
WBGene00017963	F31F4.17	Highly variant	1.02896	2.0922	Highly variant	C	4
WBGene00017964	F31F7.1	Highly variant	0.292489	1.79855	Highly variant	D	4
WBGene00017968	skpo-3	Highly variant	0.426465	2.2899	Highly variant	C	4
WBGene00017971	F32A5.8	Moderately variant	0.0193228	1.44379	Highly variant	C	3
WBGene00017975	F32B5.1	Moderately variant	0.0030005		Lowly expressed	A	1
WBGene00017982	hpo-18	Moderately variant	0.000350919	0.404105	Moderately variant	A	1
WBGene00017984	gmpr-1	Moderately variant	0.00239565	0.381936	Moderately variant	A	1
WBGene00017996	F33D4.4	Invariant	0	0.832481	Highly variant	A	3
WBGene00018023	set-11	Highly variant	0.434605	1.56279	Highly variant	A	4
WBGene00018036	F35C8.5	Moderately variant	0.0178321	2.3332	Highly variant	A	3
WBGene00018046	coa-3	Moderately variant	0.00535026	0.362603	Moderately variant	C	1
WBGene00018076	pifk-1	Moderately variant	0.0124323	0.440952	Moderately variant	A	1
WBGene00018077	F35H12.5	Moderately variant	0.0359461	0.652818	Moderately variant	C	1
WBGene00018131	F37A4.1	Moderately variant	0.0133266	0.331528	Moderately variant	C	1
WBGene00018133	F37A4.3	Highly variant	0.495749	2.33455	Highly variant	C	4
WBGene00018143	oac-23	Highly variant	1.19452		Lowly expressed	C	2
WBGene00018146	F37C4.6	Moderately variant	0.0688434	2.33884	Highly variant	C	3
WBGene00018151	F37C12.3	Moderately variant	0.0111107	0.541191	Moderately variant	A	1
WBGene00018152	acs-4	Moderately variant	0.014266	0.681271	Moderately variant	A	1
WBGene00018174	F38B6.4	Highly variant	0.258985	2.30307	Highly variant	A	4
WBGene00018184	F38E9.1	Moderately variant	0.135201	0.788532	Highly variant	C	3
WBGene00018206	ugt-61	Moderately variant	0.0311925	1.08321	Highly variant	A	3
WBGene00018209	F39G3.4	Highly variant	0.259232		Lowly expressed	C	2
WBGene00018210	F39G3.5	Moderately variant	0.0524052	2.33657	Highly variant	C	3
WBGene00018211	oac-24	Highly variant	0.701088	1.83505	Highly variant	C	4
WBGene00018240	cox-17	Moderately variant	0.0240987	0.596557	Moderately variant	C	1
WBGene00018260	cyp-33C7	Highly variant	0.223605	0.882132	Highly variant	C	4
WBGene00018261	cyp-33C5	Moderately variant	0.0938534	1.10324	Highly variant	C	3
WBGene00018262	cyp-33C3	Highly variant	0.309857	2.31735	Highly variant	C	4
WBGene00018269	acs-11	Highly variant	0.374961	0.561622	Moderately variant	B	2
WBGene00018286	F41E6.5	Highly variant	0.468162	1.57783	Highly variant	A	4
WBGene00018295	oac-29	Highly variant	0.573614	1.44923	Highly variant	C	4
WBGene00018333	cyp-33E3	Moderately variant	0.076686		Lowly expressed	C	1
WBGene00018334	cyp-33E2	Moderately variant	0.0167368	1.05375	Highly variant	C	3
WBGene00018340	anmt-2	Moderately variant	0.140513	1.55773	Highly variant	C	3
WBGene00018357	moc-3	Moderately variant	0.00286735	1.17426	Highly variant	A	3
WBGene00018361	F42G8.10	Moderately variant	0.00414446	0.533403	Moderately variant	A	1
WBGene00018365	tpst-2	Highly variant	0.321537	2.39945	Highly variant	B	4
WBGene00018370	F42H10.6	Moderately variant	0.0492267	0.91322	Highly variant	C	3
WBGene00018380	decr-1.1	Highly variant	0.608806		Lowly expressed	D	2
WBGene00018391	rpb-4	Invariant	0	1.08381	Highly variant	A	3
WBGene00018393	msra-1	Highly variant	0.22675	0.587714	Moderately variant	B	2
WBGene00018398	sptl-2	Moderately variant	0.0766061	1.82926	Highly variant	A	3
WBGene00018400	F43H9.4	Moderately variant	0.124137	0.89007	Highly variant	C	3
WBGene00018406	F44A2.7	Highly variant	0.535377		Lowly expressed	D	2
WBGene00018408	F44B9.5	Moderately variant	0.00683574	0.5971	Moderately variant	C	1
WBGene00018411	F44B9.10	Moderately variant	0.105455	1.77647	Highly variant	C	3
WBGene00018413	cyp-33C4	Moderately variant	0.123744	1.20643	Highly variant	C	3
WBGene00018419	F44E2.6	Moderately variant	0.00549632	0.577907	Moderately variant	B	1
WBGene00018424	pgph-2	Highly variant	0.496512	1.36496	Highly variant	A	4
WBGene00018465	F45E1.4	Moderately variant	0.127779	1.99471	Highly variant	C	3
WBGene00018488	acs-1	Moderately variant	0.065851	1.2856	Highly variant	C	3
WBGene00018491	mdh-1	Moderately variant	0.0104422	0.728569	Moderately variant	A	1
WBGene00018508	F46F11.1	Moderately variant	0.0366328	0.418538	Moderately variant	B	1
WBGene00018519	F46H5.3	Moderately variant	0.0821962	1.34569	Highly variant	B	3
WBGene00018523	lact-1	Moderately variant	0.116748	2.07392	Highly variant	D	3
WBGene00018533	F47B7.2	Moderately variant	0.126518	0.749481	Moderately variant	B	1
WBGene00018543	ugt-32	Highly variant	0.253006		Lowly expressed	A	2
WBGene00018573	oac-30	Highly variant	0.623888	2.28454	Highly variant	C	4
WBGene00018579	acs-16	Moderately variant	0.0637615	2.25917	Highly variant	C	3
WBGene00018594	aman-3	Moderately variant	0.0890107	1.42347	Highly variant	B	3
WBGene00018604	uggt-1	Moderately variant	0.0169384	1.22337	Highly variant	C	3
WBGene00018607	F48E3.8	Highly variant	0.233847	1.719	Highly variant	D	4
WBGene00018610	F48E8.3	Moderately variant	0.163264	0.545439	Moderately variant	A	1
WBGene00018640	F49E10.2	Highly variant	0.639857	2.42563	Highly variant	C	4
WBGene00018656	txdc-12.2	Highly variant	0.331216	1.85474	Highly variant	C	4
WBGene00018657	acl-4	Moderately variant	0.0833787	0.742451	Moderately variant	A	1
WBGene00018674	F52C9.3	Moderately variant	0.00131493	0.507715	Moderately variant	A	1
WBGene00018682	aagr-4	Highly variant	0.228372	1.8154	Highly variant	A	4
WBGene00018696	pho-6	Highly variant	0.468813	2.02414	Highly variant	A	4
WBGene00018697	F52E1.9	Moderately variant	0.0542454	1.06202	Highly variant	C	3
WBGene00018698	vha-18	Highly variant	0.453075	2.07925	Highly variant	A	4
WBGene00018701	pccb-1	Moderately variant	0.0471871	1.49232	Highly variant	A	3
WBGene00018707	oac-31	Highly variant	0.317467	2.39803	Highly variant	C	4
WBGene00018708	oac-32	Highly variant	0.268039	2.43545	Highly variant	C	4
WBGene00018718	dhcr-24	Moderately variant	0.0558904	1.96864	Highly variant	B	3
WBGene00018721	polh-1	Moderately variant	0.0377343	1.7015	Highly variant	A	3
WBGene00018735	F53B1.2	Moderately variant	0.00041135	0.53027	Moderately variant	C	1
WBGene00018741	comt-1	Highly variant	0.526254	1.56286	Highly variant	C	4
WBGene00018755	bcmo-2	Highly variant	0.374791	1.08652	Highly variant	A	4
WBGene00018756	plpp-1.1	Moderately variant	0.0938892	0.460409	Moderately variant	A	1
WBGene00018764	F53F10.2	Moderately variant	0.022917	0.609817	Moderately variant	A	1
WBGene00018783	cbs-2	Highly variant	1.21738		Lowly expressed	A	2
WBGene00018789	F54C1.1	Highly variant	0.343021	1.65437	Highly variant	A	4
WBGene00018797	ept-1	Moderately variant	0.0295241	0.458065	Moderately variant	A	1
WBGene00018811	pmt-2	Moderately variant	0.0689897	1.40547	Highly variant	A	3
WBGene00018850	gpx-8	Highly variant	0.303465	2.05733	Highly variant	A	4
WBGene00018873	F55C12.6	Highly variant	0.416363		Lowly expressed	D	2
WBGene00018877	aman-1	Highly variant	0.26582	1.0104	Highly variant	B	4
WBGene00018878	glit-1	Moderately variant	0.0309843	0.372852	Moderately variant	C	1
WBGene00018885	drd-5	Moderately variant	0.0475947	2.15185	Highly variant	C	3
WBGene00018904	pycr-4	Moderately variant	0.0342693	0.983201	Highly variant	A	3
WBGene00018911	F56A4.3	Moderately variant	0.163311		Lowly expressed	B	1
WBGene00018912	F56A4.4	Highly variant	0.374982		Lowly expressed	B	2
WBGene00018923	eme-1	Moderately variant	0.103973	1.02701	Highly variant	C	3
WBGene00018931	ugt-52	Highly variant	0.540994	2.36303	Highly variant	A	4
WBGene00018949	acbp-4	Highly variant	0.485471		Lowly expressed	C	2
WBGene00018955	F56C11.3	Moderately variant	0.0529019	1.22131	Highly variant	B	3
WBGene00018958	cest-27	Highly variant	0.195042	1.1205	Highly variant	D	4
WBGene00018963	ucr-1	Invariant	0	0.552521	Moderately variant	C	1
WBGene00018986	cdo-1	Moderately variant	0.0534464	2.32403	Highly variant	A	3
WBGene00018996	F57B9.1	Moderately variant	0.000125693	0.595392	Moderately variant	A	1
WBGene00019001	ipgm-1	Moderately variant	0.00378033	0.620001	Moderately variant	A	1
WBGene00019007	ucr-11	Moderately variant	0.000658589	0.387383	Moderately variant	A	1
WBGene00019008	pdxk-1	Moderately variant	0.0299374	0.519268	Moderately variant	A	1
WBGene00019015	F57F4.1	Highly variant	1.14738		Lowly expressed	C	2
WBGene00019022	F58A6.1	Moderately variant	0.0438317	2.09208	Highly variant	A	3
WBGene00019029	F58B6.1	Highly variant	0.184442	1.7292	Highly variant	D	4
WBGene00019055	F58F9.1	Highly variant	0.444848	1.97266	Highly variant	A	4
WBGene00019060	acox-3	Moderately variant	0.0954537	2.20708	Highly variant	A	3
WBGene00019061	F58F12.1	Moderately variant	0.000268253	0.544272	Moderately variant	A	1
WBGene00019068	faah-3	Moderately variant	0.0395493	2.07164	Highly variant	B	3
WBGene00019094	F59A7.7	Highly variant	0.516265		Lowly expressed	A	2
WBGene00019096	cysl-4	Highly variant	1.11236		Lowly expressed	A	2
WBGene00019109	F59E11.2	Moderately variant	0.104127	2.37519	Highly variant	C	3
WBGene00019127	cgt-3	Moderately variant	0.0215892	1.04505	Highly variant	A	3
WBGene00019151	pck-3	Highly variant	1.14998		Lowly expressed	A	2
WBGene00019153	H04M03.3	Highly variant	0.670104		Lowly expressed	C	2
WBGene00019154	glf-1	Highly variant	0.555198	1.57677	Highly variant	B	4
WBGene00019166	tat-2	Moderately variant	0.148079	1.48297	Highly variant	C	3
WBGene00019198	strm-1	Highly variant	0.316226	1.40286	Highly variant	B	4
WBGene00019199	H14E04.2	Moderately variant	0.0124916	1.17696	Highly variant	C	3
WBGene00019204	H14N18.4	Moderately variant	0.15781	1.9111	Highly variant	A	3
WBGene00019207	fgt-1	Moderately variant	0.0262844	0.848928	Highly variant	A	3
WBGene00019225	bgal-2	Moderately variant	0.019071	2.3813	Highly variant	A	3
WBGene00019229	ipla-5	Highly variant	0.810654		Lowly expressed	A	2
WBGene00019232	ugt-13	Highly variant	1.05884	2.2663	Highly variant	A	4
WBGene00019234	ugt-8	Moderately variant	0.161493	1.35322	Highly variant	A	3
WBGene00019235	H23N18.4	Highly variant	0.185986	1.84337	Highly variant	A	4
WBGene00019236	H23N18.5	Highly variant	0.617749	2.2261	Highly variant	D	4
WBGene00019240	adh-5	Moderately variant	5.16639e-05	0.385357	Moderately variant	A	1
WBGene00019246	rpb-5	Moderately variant	0.00269521	0.93484	Highly variant	A	3
WBGene00019255	H32C10.1	Highly variant	0.563222		Lowly expressed	C	2
WBGene00019269	H41C03.2	Highly variant	0.437807	1.34531	Highly variant	C	4
WBGene00019270	H41C03.3	Moderately variant	0.156929	0.934773	Highly variant	C	3
WBGene00019274	H43I07.1	Moderately variant	0.00439706	0.582033	Moderately variant	C	1
WBGene00019275	rpac-40	Moderately variant	0.0124326	0.3513	Moderately variant	A	1
WBGene00019276	algn-5	Invariant	0	0.530291	Moderately variant	A	1
WBGene00019280	K01A2.5	Highly variant	0.22316	1.51168	Highly variant	C	4
WBGene00019288	K02A2.1	Highly variant	0.41689		Lowly expressed	D	2
WBGene00019295	pfkb-1.2	Moderately variant	0.00329712	0.899977	Highly variant	A	3
WBGene00019298	pnp-1	Highly variant	0.227514	1.5745	Highly variant	A	4
WBGene00019301	K02D10.1	Moderately variant	0.0110168	0.296205	Invariant	C	1
WBGene00019322	ahcy-1	Moderately variant	0.134394	0.785949	Highly variant	A	3
WBGene00019329	ceeh-1	Moderately variant	0.0953594	1.13416	Highly variant	A	3
WBGene00019368	txt-4	Highly variant	0.469577	2.06919	Highly variant	D	4
WBGene00019376	lipl-4	Highly variant	0.666005	1.39063	Highly variant	C	4
WBGene00019380	K04C2.2	Moderately variant	0.0264495	1.07594	Highly variant	A	3
WBGene00019401	nuo-4	Invariant	0	0.516607	Moderately variant	A	1
WBGene00019404	K05B2.4	Highly variant	0.18222	2.3459	Highly variant	A	4
WBGene00019406	acdh-8	Highly variant	1.23945		Lowly expressed	A	2
WBGene00019428	dgk-5	Highly variant	0.287909	2.01611	Highly variant	A	4
WBGene00019433	acdh-3	Moderately variant	0.00865002	0.601557	Moderately variant	A	1
WBGene00019438	cyp-25A6	Moderately variant	0.140758		Lowly expressed	C	1
WBGene00019460	idi-1	Moderately variant	0.007483	1.13165	Highly variant	A	3
WBGene00019464	K07B1.4	Moderately variant	0.0551304	0.819345	Highly variant	A	3
WBGene00019465	acl-14	Moderately variant	0.0119252	0.687168	Moderately variant	A	1
WBGene00019473	cyp-35A5	Highly variant	0.398003	2.39579	Highly variant	A	4
WBGene00019477	cest-17	Moderately variant	0.0446954	1.50212	Highly variant	C	3
WBGene00019489	K07E1.1	Highly variant	0.484933	2.12531	Highly variant	C	4
WBGene00019492	K07E3.4	Highly variant	0.198767	1.13375	Highly variant	A	4
WBGene00019498	K07E8.7	Moderately variant	0.00757167	1.12901	Highly variant	C	3
WBGene00019508	K07H8.8	Highly variant	0.409	1.7331	Highly variant	C	4
WBGene00019515	ugt-19	Highly variant	0.445487	2.01855	Highly variant	A	4
WBGene00019516	ugt-20	Moderately variant	0.150494	1.04041	Highly variant	A	3
WBGene00019520	K08B12.1	Highly variant	0.600863	1.2014	Highly variant	D	4
WBGene00019522	K08B12.3	Moderately variant	0.0103705	0.398103	Moderately variant	C	1
WBGene00019525	K08D9.4	Highly variant	0.475233	1.50455	Highly variant	D	4
WBGene00019546	glct-6	Moderately variant	0.0549365	1.81298	Highly variant	B	3
WBGene00019565	cyp-35A3	Highly variant	0.549509	2.34271	Highly variant	C	4
WBGene00019579	oac-57	Moderately variant	0.146608	1.63599	Highly variant	C	3
WBGene00019580	oac-58	Highly variant	0.19121	2.39677	Highly variant	C	4
WBGene00019599	acds-10	Moderately variant	0.0246069	2.40195	Highly variant	C	3
WBGene00019604	pgph-1	Highly variant	0.500949		Lowly expressed	A	2
WBGene00019612	gpcp-1	Moderately variant	0.14894	1.00422	Highly variant	C	3
WBGene00019620	fah-1	Moderately variant	0.0189239	1.2892	Highly variant	A	3
WBGene00019631	K10D2.5	Moderately variant	0.119083	2.19556	Highly variant	D	3
WBGene00019633	K10D2.7	Moderately variant	0.0350665	0.870928	Highly variant	A	3
WBGene00019636	gsto-3	Highly variant	0.261085	1.83901	Highly variant	B	4
WBGene00019644	cpt-4	Highly variant	0.288688	1.74434	Highly variant	A	4
WBGene00019652	cest-34	Highly variant	0.430306	1.41626	Highly variant	C	4
WBGene00019653	cest-31	Highly variant	0.272254	2.41924	Highly variant	C	4
WBGene00019654	cest-28	Highly variant	0.34249	2.30385	Highly variant	C	4
WBGene00019682	K12H4.7	Moderately variant	0.0133635	2.39379	Highly variant	A	3
WBGene00019710	M01E11.1	Moderately variant	0.00249613	0.965507	Highly variant	A	3
WBGene00019717	trx-3	Highly variant	0.356228	2.41818	Highly variant	C	4
WBGene00019725	algn-14	Moderately variant	0.0146417	0.644581	Moderately variant	A	1
WBGene00019730	asns-2	Highly variant	0.31418	1.43389	Highly variant	A	4
WBGene00019746	M03A1.3	Moderately variant	0.0482327	0.986634	Highly variant	C	3
WBGene00019763	galt-1	Moderately variant	0.161049	1.91021	Highly variant	B	3
WBGene00019778	M57.2	Invariant	0	0.37892	Moderately variant	A	1
WBGene00019786	M70.4	Moderately variant	0.0115911	0.640392	Moderately variant	B	1
WBGene00019813	ger-1	Moderately variant	0.0806358	0.737249	Moderately variant	A	1
WBGene00019819	aass-1	Moderately variant	0.0739611	2.14895	Highly variant	A	3
WBGene00019823	fnta-1	Invariant	0	0.526135	Moderately variant	A	1
WBGene00019830	hrg-1	Moderately variant	0.123081	1.56132	Highly variant	A	3
WBGene00019838	R02F2.9	Moderately variant	0.00549715	0.753341	Highly variant	B	3
WBGene00019843	R03E9.2	Moderately variant	0.147608	1.86746	Highly variant	C	3
WBGene00019846	gpx-7	Moderately variant	0.118818	1.92467	Highly variant	A	3
WBGene00019867	R04B3.2	Moderately variant	0.0477063	1.77183	Highly variant	A	3
WBGene00019880	R05D3.6	Moderately variant	0.0693666		Lowly expressed	A	1
WBGene00019882	R05D3.9	Moderately variant	0.117694	1.55196	Highly variant	D	3
WBGene00019883	met-2	Moderately variant	0.0186862	0.626145	Moderately variant	A	1
WBGene00019885	R05D8.7	Highly variant	0.402628	2.3827	Highly variant	C	4
WBGene00019886	R05D8.9	Highly variant	0.274233		Lowly expressed	C	2
WBGene00019890	R05F9.6	Moderately variant	0.0044351	0.800205	Highly variant	A	3
WBGene00019895	aagr-2	Moderately variant	0.0673561	2.09429	Highly variant	A	3
WBGene00019899	R05G6.5	Moderately variant	0.144533		Lowly expressed	A	1
WBGene00019920	acs-15	Highly variant	0.967638		Lowly expressed	A	2
WBGene00019937	R07E4.3	Invariant	0	0.534817	Moderately variant	A	1
WBGene00019939	lips-17	Highly variant	0.623851	1.13036	Highly variant	D	4
WBGene00019941	pgam-5	Moderately variant	0.0166875	0.786037	Highly variant	C	3
WBGene00019962	cysl-3	Moderately variant	0.149884	1.10949	Highly variant	A	3
WBGene00019965	R08F11.1	Moderately variant	0.0720158	1.58661	Highly variant	A	3
WBGene00019967	cyp-33C8	Highly variant	0.358305	1.00097	Highly variant	C	4
WBGene00019968	R08F11.4	Highly variant	0.382301	1.5101	Highly variant	C	4
WBGene00019970	R08F11.7	Highly variant	0.836767		Lowly expressed	C	2
WBGene00019978	hacd-1	Highly variant	0.598266	2.12895	Highly variant	A	4
WBGene00019980	chil-14	Highly variant	0.553941		Lowly expressed	C	2
WBGene00020006	set-15	Moderately variant	0.135095	0.65946	Moderately variant	A	1
WBGene00020007	R11F4.1	Highly variant	0.42101	1.35163	Highly variant	A	4
WBGene00020016	lipl-3	Highly variant	0.658126		Lowly expressed	B	2
WBGene00020022	gldc-1	Moderately variant	0.0595108	2.34932	Highly variant	A	3
WBGene00020036	R12E2.11	Moderately variant	0.0305415	0.590966	Moderately variant	A	1
WBGene00020038	R12E2.13	Moderately variant	0.00560164	0.648812	Moderately variant	C	1
WBGene00020052	R13A5.10	Moderately variant	0.163487	1.21246	Highly variant	C	3
WBGene00020068	cra-1	Moderately variant	0.0348013	0.684792	Moderately variant	C	1
WBGene00020082	gcp-2.1	Moderately variant	0.00354836	1.76029	Highly variant	B	3
WBGene00020089	R119.3	Moderately variant	0.0205206	0.51352	Moderately variant	B	1
WBGene00020090	R119.5	Moderately variant	0.0916222	0.431783	Moderately variant	C	1
WBGene00020107	R151.2	Moderately variant	0.067596	0.631084	Moderately variant	A	1
WBGene00020113	R151.10	Moderately variant	0.00821228	0.67515	Moderately variant	C	1
WBGene00020114	pde-4	Moderately variant	0.115755	0.979429	Highly variant	A	3
WBGene00020115	mboa-6	Moderately variant	0.00536857	0.410113	Moderately variant	A	1
WBGene00020125	cest-19	Highly variant	0.291969	1.95636	Highly variant	C	4
WBGene00020139	eppl-1	Moderately variant	0.056825	1.6305	Highly variant	A	3
WBGene00020140	ant-1.4	Highly variant	0.717131		Lowly expressed	A	2
WBGene00020141	lmd-5	Highly variant	0.878143	2.34526	Highly variant	A	4
WBGene00020146	got-1.2	Moderately variant	0.00428797	0.476851	Moderately variant	A	1
WBGene00020149	T01D1.4	Highly variant	0.517658	1.80801	Highly variant	A	4
WBGene00020151	T01G6.1	Highly variant	0.3518	2.3175	Highly variant	C	4
WBGene00020166	T02G5.7	Moderately variant	0.1024	0.500516	Moderately variant	A	1
WBGene00020169	mmaa-1	Moderately variant	0.0710004	0.569962	Moderately variant	C	1
WBGene00020181	T02H6.11	Invariant	0	0.456242	Moderately variant	A	1
WBGene00020182	ugt-53	Highly variant	0.181885	2.35037	Highly variant	A	4
WBGene00020185	pgk-1	Moderately variant	0.00065248	0.481982	Moderately variant	A	1
WBGene00020190	guk-1	Moderately variant	0.0305196	0.578478	Moderately variant	A	1
WBGene00020195	T03G6.3	Moderately variant	0.0625011	1.88148	Highly variant	A	3
WBGene00020197	mans-3	Moderately variant	0.000166115	0.659093	Moderately variant	A	1
WBGene00020215	T04G9.4	Moderately variant	0.0981868	1.64982	Highly variant	B	3
WBGene00020222	fut-6	Moderately variant	0.0147319	1.3401	Highly variant	C	3
WBGene00020256	T05C3.6	Moderately variant	0.0375644	1.44743	Highly variant	A	3
WBGene00020258	T05E7.1	Moderately variant	0.166812	2.41225	Highly variant	A	3
WBGene00020264	acl-8	Moderately variant	0.00113444	0.795372	Highly variant	A	3
WBGene00020267	T05H4.4	Moderately variant	0.0128968	2.13149	Highly variant	A	3
WBGene00020270	T05H4.7	Highly variant	0.536898	2.35715	Highly variant	A	4
WBGene00020311	T07D3.9	Moderately variant	0.104774	1.75951	Highly variant	C	3
WBGene00020314	T07E3.3	Moderately variant	0.00176208	0.734003	Moderately variant	C	1
WBGene00020321	T07F12.1	Moderately variant	0.0667363	0.640719	Moderately variant	C	1
WBGene00020330	cest-16	Moderately variant	0.0643565	2.23748	Highly variant	C	3
WBGene00020341	T08B1.4	Moderately variant	0.0623126	1.4637	Highly variant	D	3
WBGene00020343	acs-3	Highly variant	0.368141	1.50048	Highly variant	A	4
WBGene00020347	ech-1.2	Moderately variant	0.00485788	0.788846	Highly variant	A	3
WBGene00020366	acdh-10	Moderately variant	0.0503466	1.04452	Highly variant	A	3
WBGene00020369	exc-15	Moderately variant	0.00339206	1.29582	Highly variant	A	3
WBGene00020373	gpx-6	Highly variant	0.406431		Lowly expressed	B	2
WBGene00020375	pigv-1	Invariant	0	1.46347	Highly variant	B	3
WBGene00020382	T09B4.8	Moderately variant	0.020069	1.92788	Highly variant	A	3
WBGene00020386	dach-1	Highly variant	0.680058	2.1605	Highly variant	C	4
WBGene00020393	T10B5.7	Moderately variant	0.00122618	1.92581	Highly variant	D	3
WBGene00020394	T10B5.8	Highly variant	0.278841	1.34542	Highly variant	C	4
WBGene00020397	pcbd-1	Moderately variant	0.0834544	0.657899	Moderately variant	A	1
WBGene00020398	cerk-1	Invariant	0	0.480085	Moderately variant	A	1
WBGene00020407	chil-24	Highly variant	0.184767	0.678081	Moderately variant	A	2
WBGene00020417	nuo-2	Invariant	0	0.466407	Moderately variant	A	1
WBGene00020419	acdh-4	Moderately variant	0.11953	0.944637	Highly variant	B	3
WBGene00020426	T10H10.2	Moderately variant	0.163283	1.65149	Highly variant	C	3
WBGene00020436	amdh-1	Moderately variant	0.0826609	1.30212	Highly variant	A	3
WBGene00020437	stt-3	Moderately variant	0.012629	0.762033	Highly variant	A	3
WBGene00020446	T12B3.3	Highly variant	0.176751	0.727101	Moderately variant	A	2
WBGene00020471	pho-14	Moderately variant	0.0533194	1.60917	Highly variant	A	3
WBGene00020472	lips-11	Highly variant	0.653809		Lowly expressed	D	2
WBGene00020486	T13C5.6	Moderately variant	0.00681329	0.607071	Moderately variant	C	1
WBGene00020491	T13G4.4	Moderately variant	0.0157335	1.86003	Highly variant	A	3
WBGene00020507	vha-15	Moderately variant	0.00628446	1.15012	Highly variant	A	3
WBGene00020509	hex-1	Moderately variant	0.0662739	0.884761	Highly variant	A	3
WBGene00020517	hpo-8	Moderately variant	0.0378414	0.716457	Moderately variant	A	1
WBGene00020549	nmt-1	Moderately variant	0.00606815	0.734214	Moderately variant	B	1
WBGene00020556	pamn-1	Moderately variant	0.0476154	1.13577	Highly variant	B	3
WBGene00020557	T19B4.3	Moderately variant	0.00239969	0.842546	Highly variant	A	3
WBGene00020575	T19D7.7	Highly variant	0.270089	1.12835	Highly variant	C	4
WBGene00020587	ugt-9	Highly variant	0.333428	1.94327	Highly variant	A	4
WBGene00020590	T19H12.6	Highly variant	0.200664	2.41218	Highly variant	A	4
WBGene00020592	ugt-12	Moderately variant	0.117491	1.276	Highly variant	A	3
WBGene00020593	ugt-11	Highly variant	0.344041	1.24532	Highly variant	A	4
WBGene00020594	ugt-10	Highly variant	0.621839		Lowly expressed	A	2
WBGene00020596	oga-1	Moderately variant	0.000717236	0.604611	Moderately variant	A	1
WBGene00020613	T20D4.7	Highly variant	0.543003		Lowly expressed	B	2
WBGene00020634	acs-9	Highly variant	0.224169	1.88616	Highly variant	C	4
WBGene00020636	T20H4.5	Moderately variant	0.00481352	0.660074	Moderately variant	A	1
WBGene00020672	T22B7.3	Highly variant	0.573217	2.23498	Highly variant	D	4
WBGene00020674	T22B7.7	Highly variant	0.647473	1.42232	Highly variant	C	4
WBGene00020679	ogdh-1	Moderately variant	0.00593196	0.553669	Moderately variant	A	1
WBGene00020682	T22D1.3	Moderately variant	0.071434	0.469151	Moderately variant	A	1
WBGene00020688	cest-6	Highly variant	0.257361	2.1451	Highly variant	C	4
WBGene00020696	pygl-1	Moderately variant	0.00903447	0.921551	Highly variant	A	3
WBGene00020735	T23F2.2	Moderately variant	0.0687304	0.778809	Highly variant	C	3
WBGene00020741	dlhd-1	Highly variant	0.469863	2.35652	Highly variant	D	4
WBGene00020756	T24A6.20	Moderately variant	0.0261037	1.96989	Highly variant	D	3
WBGene00020757	ucr-2.3	Highly variant	0.493178	2.28837	Highly variant	A	4
WBGene00020761	T24C4.5	Moderately variant	0.0857865	1.07438	Highly variant	A	3
WBGene00020765	T24C12.3	Moderately variant	0.0932335	1.49745	Highly variant	A	3
WBGene00020784	tat-4	Moderately variant	0.137341	0.928329	Highly variant	C	3
WBGene00020812	acdh-7	Moderately variant	0.0601088	1.1277	Highly variant	A	3
WBGene00020820	algn-1	Invariant	0	0.999941	Highly variant	A	3
WBGene00020821	jhdm-1	Moderately variant	0.00816042	0.729258	Moderately variant	A	1
WBGene00020823	T26A5.8	Moderately variant	0.00815999	0.923384	Highly variant	A	3
WBGene00020831	T26C12.1	Moderately variant	0.0252736	0.989148	Highly variant	C	3
WBGene00020842	nmrk-1	Moderately variant	0.00456753	1.02219	Highly variant	A	3
WBGene00020864	oac-50	Highly variant	0.85366		Lowly expressed	C	2
WBGene00020891	cest-24	Highly variant	0.518191	1.4301	Highly variant	C	4
WBGene00020895	plpp-1.2	Moderately variant	0.00756053	1.39276	Highly variant	A	3
WBGene00020909	W01A11.1	Highly variant	0.182794	0.979887	Highly variant	B	4
WBGene00020910	dgtr-1	Highly variant	0.185903	2.12972	Highly variant	A	4
WBGene00020911	cpt-6	Highly variant	0.255812	1.19572	Highly variant	A	4
WBGene00020917	W01B11.6	Highly variant	0.193183	1.15588	Highly variant	C	4
WBGene00020931	cytb-5.2	Moderately variant	0.131141	0.579223	Moderately variant	C	1
WBGene00020932	dhod-1	Moderately variant	0.00406929	0.726314	Moderately variant	A	1
WBGene00020937	W02D3.12	Moderately variant	0.00864146	0.632764	Moderately variant	C	1
WBGene00020940	W02D7.4	Highly variant	1.05944		Lowly expressed	D	2
WBGene00020941	W02D7.5	Highly variant	0.509278	1.4476	Highly variant	D	4
WBGene00020947	W02F12.2	Highly variant	0.279261	2.28646	Highly variant	A	4
WBGene00020950	dlst-1	Invariant	0	0.529972	Moderately variant	A	1
WBGene00020962	W02H5.8	Moderately variant	0.121967	1.24666	Highly variant	A	3
WBGene00020964	polq-1	Moderately variant	0.0294329	1.45472	Highly variant	A	3
WBGene00020976	oac-51	Highly variant	0.870298	2.41322	Highly variant	C	4
WBGene00020977	oac-52	Highly variant	0.475917	1.64269	Highly variant	C	4
WBGene00020989	W03D8.8	Highly variant	0.207692	2.28465	Highly variant	A	4
WBGene00021002	W03F9.4	Highly variant	0.48253	1.80296	Highly variant	C	4
WBGene00021043	pck-1	Moderately variant	0.163367	1.37828	Highly variant	A	3
WBGene00021056	W06B4.1	Highly variant	0.425334	2.08276	Highly variant	C	4
WBGene00021057	W06B4.2	Moderately variant	0.0355762	0.582353	Moderately variant	A	1
WBGene00021061	W06E11.1	Moderately variant	0.000190143	0.876455	Highly variant	A	3
WBGene00021066	W06H8.2	Highly variant	0.814839	1.51145	Highly variant	C	4
WBGene00021073	nsun-1	Moderately variant	0.0180916	0.710941	Moderately variant	C	1
WBGene00021075	sms-5	Highly variant	0.290264	2.36564	Highly variant	A	4
WBGene00021112	W09C3.4	Moderately variant	0.00693029	1.35073	Highly variant	A	3
WBGene00021127	W10C8.4	Highly variant	0.358215	2.34955	Highly variant	C	4
WBGene00021128	W10C8.5	Moderately variant	0.00148255	1.06334	Highly variant	A	3
WBGene00021148	W10G11.19	Moderately variant	0.00696413	2.30219	Highly variant	D	3
WBGene00021160	gba-4	Highly variant	0.196416	2.34013	Highly variant	A	4
WBGene00021167	cyp-32B1	Highly variant	0.576551	2.38654	Highly variant	A	4
WBGene00021183	Y9C9A.16	Highly variant	0.422497	2.30747	Highly variant	B	4
WBGene00021200	cyp-31A3	Highly variant	0.383284	2.00281	Highly variant	C	4
WBGene00021210	Y18H1A.4	Moderately variant	0.00800805	0.423565	Moderately variant	D	1
WBGene00021215	Y18H1A.11	Highly variant	0.265955	1.9654	Highly variant	C	4
WBGene00021252	cht-4	Highly variant	0.398072	2.3484	Highly variant	A	4
WBGene00021260	Y22D7AR.6	Moderately variant	0.166946	0.874915	Highly variant	C	3
WBGene00021282	set-21	Moderately variant	0.0358437	2.06038	Highly variant	A	3
WBGene00021286	tald-1	Moderately variant	0.0189676	0.56226	Moderately variant	A	1
WBGene00021296	Y25C1A.13	Moderately variant	0.0335764	0.420588	Moderately variant	C	1
WBGene00021314	Y32H12A.6	Moderately variant	0.0442827	0.802296	Highly variant	C	3
WBGene00021331	glrx-10	Moderately variant	0.00666157	0.362411	Moderately variant	C	1
WBGene00021344	rev-3	Moderately variant	0.0322315	1.07712	Highly variant	A	3
WBGene00021345	Y37B11A.3	Moderately variant	0.0419499	1.08229	Highly variant	A	3
WBGene00021347	rpb-10	Moderately variant	0.0109435	0.732396	Moderately variant	A	1
WBGene00021352	pcyt-2.1	Moderately variant	0.00548613	1.56035	Highly variant	A	3
WBGene00021355	Y37E3.17	Invariant	0	0.494864	Moderately variant	B	1
WBGene00021370	nape-2	Moderately variant	0.0583598	0.489674	Moderately variant	C	1
WBGene00021371	nape-1	Moderately variant	0.0324011	1.24359	Highly variant	C	3
WBGene00021372	ugt-45	Highly variant	0.346886	1.13702	Highly variant	A	4
WBGene00021394	Y38C1AA.1	Moderately variant	0.00234848	0.343152	Moderately variant	C	1
[truncated: 184 more rows]
