# Supplementary material for: Systems‐level transcriptional regulation of Caenorhabditis elegans metabolism
Source: Mol Syst Biol. 2023 Mar 21;19(5):e11443. doi: 10.15252/msb.202211443 (PMC10167481; doi:10.15252/msb.202211443)
Supplement: Supplementary file 7 — Dataset EV5 [file MSB-19-e11443-s007.xlsx]

## Sheet: Description
Table	Description
Dataset EV5	List of datasets used in gene expression compendium

## Sheet: Dataset EV5
Dataset number	Dataset Name	Batch-Correction	Comments	PubMed ID	Method	Topics	Title
1	WBPaper00049336_a.ce.mr	Batch-Corrected	Separated L4 from the dataset WBPaper00049336 to get WBPaper00049336_b	26949257	microarray	Unclassified	Sleep-active neuron specification and sleep induction require FLP-11 neuropeptides to systemically induce sleep. GEO Record: GSE73282 GSE73283 Platform: GPL11346 Download gene-centric, log2 transformed data: WBPaper00049336.ce.mr
2	WBPaper00049336_b.ce.mr	Batch-Corrected	Separated embryonic from the dataset WBPaper00049336 to get WBPaper00049336_b	26949257	microarray	Unclassified	Sleep-active neuron specification and sleep induction require FLP-11 neuropeptides to systemically induce sleep. GEO Record: GSE73282 GSE73283 Platform: GPL11346 Download gene-centric, log2 transformed data: WBPaper00049336.ce.mr
3	WBPaper00048762_a.ce.mr	Batch-Corrected	Separated the columns for whole organism from the dataset WBPaper00048762 to get WBPaper00048762_a	26564160	microarray	Unclassified	Genomic Analyses of Sperm Fate Regulator Targets Reveal a Common Set of Oogenic mRNAs in Caenorhabditis elegans. GEO Record: GSE73070 Platform: GPL200 Download gene-centric, log2 transformed data: WBPaper00048762.ce.mr
4	WBPaper00048762_b.ce.mr	Batch-Corrected	Separated the columns for 14 replicates of IP from the dataset WBPaper00048762 to get WBPaper00048762_b	26564160	microarray	Unclassified	Genomic Analyses of Sperm Fate Regulator Targets Reveal a Common Set of Oogenic mRNAs in Caenorhabditis elegans. GEO Record: GSE73070 Platform: GPL200 Download gene-centric, log2 transformed data: WBPaper00048762.ce.mr
5	WBPaper00038427_a.ce.mr	Batch-Corrected	Separated embryo from the dataset WBPaper00038427 to get WBPaper00038427_a	21589891	microarray	DNA binding	Chromosome-biased binding and gene regulation by the Caenorhabditis elegans DRM complex. GEO Record: GSE28853 Platform: GPL200 Download gene-centric, log2 transformed data: WBPaper00038427.ce.mr
6	WBPaper00038427_b.ce.mr	Batch-Corrected	Separated germline from the dataset WBPaper00038427 to get WBPaper00038427_a	21589891	microarray	DNA binding	Chromosome-biased binding and gene regulation by the Caenorhabditis elegans DRM complex. GEO Record: GSE28853 Platform: GPL200 Download gene-centric, log2 transformed data: WBPaper00038427.ce.mr
7	WBPaper00032022_a.ce.mr	Batch-Corrected	Separated X-Ray samples from the dataset WBPaper00032022 to get WBPaper00032022_a	18627611	microarray	Programmed cell death	Transcriptional profiling in C. elegans suggests DNA damage dependent apoptosis as an ancient function of the p53 family. GEO Record: N.A. Platform: N.A. Download gene-centric, log2 transformed data: WBPaper00032022.ce.mr
8	WBPaper00032022_b.ce.mr	Batch-Corrected	Separated gamma samples from the dataset WBPaper00032022 to get WBPaper00032022_b	18627611	microarray	Programmed cell death	Transcriptional profiling in C. elegans suggests DNA damage dependent apoptosis as an ancient function of the p53 family. GEO Record: N.A. Platform: N.A. Download gene-centric, log2 transformed data: WBPaper00032022.ce.mr
9	WBPaper00035429_a.ce.mr	Batch-Corrected	Separated 2007 samples from WBPaper00035429 to get WBPaper00035429_a	19879883	microarray	Response to radiation	Nucleotide excision repair genes are expressed at low levels and are not detectably inducible in Caenorhabditis elegans somatic tissues, but their function is required for normal adult life after UVC exposure. GEO Record: GSE15159 Platform: GPL200 Download gene-centric, log2 transformed data: WBPaper00035429.ce.mr
10	WBPaper00035429_b.ce.mr	Batch-Corrected	Separated 2008 samples from WBPaper00035429 to get WBPaper00035429_b	19879883	microarray	Response to radiation	Nucleotide excision repair genes are expressed at low levels and are not detectably inducible in Caenorhabditis elegans somatic tissues, but their function is required for normal adult life after UVC exposure. GEO Record: GSE15159 Platform: GPL200 Download gene-centric, log2 transformed data: WBPaper00035429.ce.mr
11	WBPaper00031379_a.ce.mr	Batch-Corrected	Separated independent microarray analyses done on OP50 from the dataset WBPaper00031379 to get WBPaper00031379_a	18178500	microarray	Unclassified	Metabolic pathway profiling of mitochondrial respiratory chain mutants in C. elegans. GEO Record: GSE9896 GSE9897 Platform: GPL200 Download gene-centric, log2 transformed data: WBPaper00031379.ce.mr
12	WBPaper00031379_b.ce.mr	Batch-Corrected	Separated independent microarray analyses done on K12 from the dataset WBPaper00031379 to get WBPaper00031379_b	18178500	microarray	Unclassified	Metabolic pathway profiling of mitochondrial respiratory chain mutants in C. elegans. GEO Record: GSE9896 GSE9897 Platform: GPL200 Download gene-centric, log2 transformed data: WBPaper00031379.ce.mr
13	WBPaper00053550_a.ce.mr	Batch-Corrected	Separated L1 samples from WBPaper00053550 to get WBPaper00053550_a	29301909	microarray	Unclassified	An Expanded Role for the RFX Transcription Factor DAF-19, with Dual Functions in Ciliated and Non-ciliated Neurons. GEO Record: GSE96068 Platform: GPL200 Download gene-centric, log2 transformed data: WBPaper00053550.ce.mr
14	WBPaper00053550_b.ce.mr	Batch-Corrected	Separated 2-day adult samples from WBPaper00053550 to get WBPaper00053550_b	29301909	microarray	Unclassified	An Expanded Role for the RFX Transcription Factor DAF-19, with Dual Functions in Ciliated and Non-ciliated Neurons. GEO Record: GSE96068 Platform: GPL200 Download gene-centric, log2 transformed data: WBPaper00053550.ce.mr
15	WBPaper00042258_a.ce.mr	Batch-Corrected	Separating the two separate microarray experiments: Gravid adults in WBPaper00042258_a	23540701	microarray	Unclassified	Diet-induced developmental acceleration independent of TOR and insulin in C. elegans. GEO Record: GSE43959 GSE43953 GSE43954 Platform: GPL200 Download gene-centric, log2 transformed data: WBPaper00042258.ce.mr
16	WBPaper00042258_b.ce.mr	Batch-Corrected	Separating the two separate microarray experiments: Young adults in WBPaper00042258_b	23540701	microarray	Unclassified	Diet-induced developmental acceleration independent of TOR and insulin in C. elegans. GEO Record: GSE43959 GSE43953 GSE43954 Platform: GPL200 Download gene-centric, log2 transformed data: WBPaper00042258.ce.mr
17	WBPaper00036090_a.ce.mr	Batch-Corrected	Separated starved worms from the dataset WBPaper00036090 to get WBPaper00036090_a	20368426	microarray	Response to starvation	Dynamic O-GlcNAc cycling at promoters of Caenorhabditis elegans genes regulating longevity, stress, and immunity. GEO Record: GSE18132 GSE18131 GSE18130 Platform: GPL200 Download gene-centric, log2 transformed data: WBPaper00036090.ce.mr
18	WBPaper00036090_b.ce.mr	Batch-Corrected	Separated starved worms from the dataset WBPaper00036090 to get WBPaper00036090_b	20368426	microarray	Response to starvation	Dynamic O-GlcNAc cycling at promoters of Caenorhabditis elegans genes regulating longevity, stress, and immunity. GEO Record: GSE18132 GSE18131 GSE18130 Platform: GPL200 Download gene-centric, log2 transformed data: WBPaper00036090.ce.mr
19	WBPaper00030839_a.ce.mr	Batch-Corrected	Separated larval samples from WBPaper00030839 to get WBPaper00030839_a	17612406	microarray		Cell-specific microarray profiling experiments reveal a comprehensive picture of gene expression in the C. elegans nervous system. GEO Record: GSE8004 Platform: GPL200 Download gene-centric, log2 transformed data: WBPaper00030839.ce.mr
20	WBPaper00030839_b.ce.mr	Batch-Corrected	Separated embryonic samples from WBPaper00030839 to get WBPaper00030839_b	17612406	microarray		Cell-specific microarray profiling experiments reveal a comprehensive picture of gene expression in the C. elegans nervous system. GEO Record: GSE8004 Platform: GPL200 Download gene-centric, log2 transformed data: WBPaper00030839.ce.mr
21	WBPaper00034636_a.ce.mr	Batch-Corrected	Separated Microwave and Sham from the dataset WBPaper00034636 to get WBPaper00034636_a	19533680	microarray	Response to radiation	Low-intensity microwave irradiation does not substantially alter gene expression in late larval and adult Caenorhabditis elegans. GEO Record: GSE10787 Platform: GPL200 Download gene-centric, log2 transformed data: WBPaper00034636.ce.mr
22	WBPaper00034636_b.ce.mr	Batch-Corrected	Separated Heat control and mild heat shock from the dataset WBPaper00034636 to get WBPaper00034636_b	19533680	microarray	Response to radiation	Low-intensity microwave irradiation does not substantially alter gene expression in late larval and adult Caenorhabditis elegans. GEO Record: GSE10787 Platform: GPL200 Download gene-centric, log2 transformed data: WBPaper00034636.ce.mr
23	WBPaper00031662_a.ce.mr	Batch-Corrected	Removed solid_versus_liquid comparison from. the dataset WBPaper00031662 to get WBPaper00031662_a. Discarded solid_vs_liquid comparison	18392117	microarray	Space flight	Genomic response of the nematode Caenorhabditis elegans to spaceflight. GEO Record: N.A. Platform: N.A. Download gene-centric, log2 transformed data: WBPaper00031662.ce.mr
24	WBPaper00055899.ce.mr	Original		30547801	microarray		Comparative toxicogenomics of three insensitive munitions constituents 2,4-dinitroanisole, nitroguanidine and nitrotriazolone in the soil nematode Caenorhabditis elegans. GEO Record: GSE92365 Platform: GPL22795 Download gene-centric, log2 transformed data: WBPaper00055899.ce.mr.csv
25	WBPaper00035973.ce.mr	Original		20176573	microarray	Gene silencing by miRNA	The microRNA miR-124 controls gene expression in the sensory nervous system of Caenorhabditis elegans. GEO Record: GSE16050 Platform: GPL200 Download gene-centric, log2 transformed data: WBPaper00035973.ce.mr
26	WBPaper00037611.ce.mr	Original		20855596	microarray		GLD-2/RNP-8 cytoplasmic poly(A) polymerase is a broad-spectrum regulator of the oogenesis program. GEO Record: GSE23843 Platform: GPL200 Download gene-centric, log2 transformed data: WBPaper00037611.ce.mr
27	WBPaper00029190.ce.mr	Original		17368442	microarray	Unclassified	Transcriptome profiling of the C. elegans Rb ortholog reveals diverse developmental roles. GEO Record: GSE6547 Platform: GPL200 Download gene-centric, log2 transformed data: WBPaper00029190.ce.mr
28	WBPaper00028789.ce.mr	Original		17096597	microarray	Aging	p38 MAPK regulates expression of immune response genes and contributes to longevity in C. elegans. GEO Record: GSE5801 GSE5793 Platform: GPL200 Download gene-centric, log2 transformed data: WBPaper00028789.ce.mr
29	WBPaper00026929.ce.mr	Original		16256736	microarray	Response to unfolded protein	A role for SIR-2.1 regulation of ER stress response genes in determining C. elegans life span. GEO Record: GSE4402 GSE4093 GSE4094 GSE4095 Platform: GPL3390 GPL3391 Download gene-centric, log2 transformed data: WBPaper00026929.ce.mr
30	WBPaper00055386.ce.mr	Original		30300667	microarray	Aging	Identification of key pathways and metabolic fingerprints of longevity in C. elegans. GEO Record: N.A. Platform: N.A. Download gene-centric, log2 transformed data: WBPaper00055386.ce.mr
31	WBPaper00053833.ce.mr	Original		29526616	microarray	Aging	N-acetylcysteine and vitamin E rescue animal longevity and cellular oxidative stress in pre-clinical models of mitochondrial complex IDisease. GEO Record: N.A. Platform: N.A. Download gene-centric, log2 transformed data: WBPaper00053833.ce.mr
32	WBPaper00053481.ce.mr	Original		29281814	microarray	Response to starvation	The Sexual Dimorphism of Dietary Restriction Responsiveness in Caenorhabditis elegans. GEO Record: GSE37303 Platform: GPL200 Download gene-centric, log2 transformed data: WBPaper00053481.ce.mr
33	WBPaper00053505.ce.mr	Original		29259193	microarray	Response to radiation| Response to chemical	JAK/STAT and TGF-B activation as potential adverse outcome pathway of TiO2NPs phototoxicity in Caenorhabditis elegans. GEO Record: GSE84441 Platform: GPL200 Download gene-centric, log2 transformed data: WBPaper00053505.ce.mr
34	WBPaper00053427.ce.mr	Original		29216338	microarray	Aging	Transcriptome States Reflect Imaging ofAging States. GEO Record: GSE92588 Platform: GPL10094 Download gene-centric, log2 transformed data: WBPaper00053427.ce.mr
35	WBPaper00053236.ce.mr	Original		29063832	microarray	Response to starvation	daf-16/FoxO promotes gluconeogenesis and trehalose synthesis during starvation to support survival. GEO Record: GSE99201 Platform: GPL200 Download gene-centric, log2 transformed data: WBPaper00053236.ce.mr
36	WBPaper00051448.ce.mr	Original		28662060	microarray	Innate immune response	A conserved mitochondrial surveillance pathway is required for defense against Pseudomonas aeruginosa. GEO Record: GSE55422 Platform: GPL200 Download gene-centric, log2 transformed data: WBPaper00051448.ce.mr
37	WBPaper00051223.ce.mr	Original		28495447	microarray		Characterization of gene expression associated with the adaptation of the nematode C. elegans to hypoxia and reoxygenation stress reveals an unexpected function of the neuroglobin GLB-5 in innate immunity. GEO Record: GSE93149 Platform: GPL11346 Download gene-centric, log2 transformed data: WBPaper00051223.ce.mr
38	WBPaper00050903.ce.mr	Original		28279983	microarray	Gene silencing by miRNA	A microRNA family exerts maternal control on sex determination in C. elegans. GEO Record: GSE94701 GSE94702 GSE94704 Platform: GPL200 Download gene-centric, log2 transformed data: WBPaper00050903.ce.mr
39	WBPaper00050488.ce.mr	Original		27905558	microarray	Dauer larval development	MicroRNA mir-34 provides robustness to environmental stress response via the DAF-16 network in C. elegans. GEO Record: GSE76413 Platform: GPL10094 Download gene-centric, log2 transformed data: WBPaper00050488.ce.mr
40	WBPaper00050448.ce.mr	Original		27864060	microarray	Unclassified	FOS-1 functions as a transcriptional activator downstream of the C. elegans JNK homolog KGB-1. GEO Record: GSE82238 Platform: GPL9458 Download gene-centric, log2 transformed data: WBPaper00050448.ce.mr
41	WBPaper00051555.ce.mr	Original		27732836	microarray	Response to chemical	NAD(+) Replenishment Improves Lifespan and Healthspan in Ataxia Telangiectasia Models via Mitophagy and DNA Repair. GEO Record: N.A. Platform: N.A. Download gene-centric, log2 transformed data: WBPaper00051555.ce.mr
42	WBPaper00050407.ce.mr	Original		27610574	microarray	Response to unfolded protein	Lipid Biosynthesis Coordinates a Mitochondrial-to-Cytosolic Stress Response. GEO Record: GSE83722 Platform: GPL200 Download gene-centric, log2 transformed data: WBPaper00050407.ce.mr
43	WBPaper00050096.ce.mr	Original		27600703	microarray	Innate immune response	Role of GATA transcription factor ELT-2 and p38 MAPK PMK-1 in recovery from acute P. aeruginosa infection in C. elegans. GEO Record: GSE81592 Platform: GPL11346 Download gene-centric, log2 transformed data: WBPaper00050096.ce.mr
44	WBPaper00049736.ce.mr	Original		27320929	microarray	Response to temperature stimulus	Sperm Affects Head Sensory Neuron in Temperature Tolerance of Caenorhabditis elegans. GEO Record: GSE81409 Platform: GPL10094 Download gene-centric, log2 transformed data: WBPaper00049736.ce.mr
45	WBPaper00049380.ce.mr	Original		26985669	microarray	Natural variant	Natural Genetic Variation Influences Protein Abundances in C. elegans Developmental Signalling Pathways. GEO Record: GSE77905 Platform: GPL10094 Download gene-centric, log2 transformed data: WBPaper00049380.ce.mr
46	WBPaper00049364_a.ce.mr	Batch-Corrected		26959186	microarray	Response to starvation	A Systems Approach to Reverse Engineer Lifespan Extension by Dietary Restriction. GEO Record: GSE77109 GSE77110 GSE77111 Platform: GPL200 Download gene-centric, log2 transformed data: WBPaper00049364.ce.mr
47	WBPaper00049311.ce.mr	Original		26925754	microarray	Response to chemical	Distinct transcriptomic responses of Caenorhabditis elegans to pristine and sulfidized silver nanoparticles. GEO Record: GSE70509 Platform: GPL200 Download gene-centric, log2 transformed data: WBPaper00049311.ce.mr
48	WBPaper00048989.ce.mr	Original		26676933	microarray	Response to chemical	A network pharmacology approach reveals new candidate caloric restriction mimetics in C. elegans. GEO Record: GSE64336 Platform: GPL200 Download gene-centric, log2 transformed data: WBPaper00048989.ce.mr
49	WBPaper00048771.ce.mr	Original		26542024	microarray	Unclassified	Spatial and temporal translational control of germ cell mRNAs via an eIF4E isoform, IFE-1. GEO Record: GSE74459 Platform: GPL200 Download gene-centric, log2 transformed data: WBPaper00048771.ce.mr
50	WBPaper00048657.ce.mr	Original		26455306	microarray	Unclassified	Natural Variation in plep-1 Causes Male-Male Copulatory Behavior in C.elegans. GEO Record: GSE68351 Platform: GPL10094 Download gene-centric, log2 transformed data: WBPaper00048657.ce.mr
51	WBPaper00048530.ce.mr	Original		26360906	microarray	Innate immune response	The Conserved G-Protein Coupled Receptor FSHR-1 Regulates Protective Host Responses to Infection and Oxidative Stress. GEO Record: GSE72029 Platform: GPL200 Download gene-centric, log2 transformed data: WBPaper00048530.ce.mr
52	WBPaper00048490.ce.mr	Original		26321661	microarray	Innate immune response	s-Adenosylmethionine Levels Govern Innate Immunity through Distinct Methylation-Dependent Pathways. GEO Record: GSE70692 Platform: GPL19230 Download gene-centric, log2 transformed data: WBPaper00048490.ce.mr
53	WBPaper00046858.ce.mr	Original		26016853	microarray	Innate immune response	The Developmental Intestinal Regulator ELT-2 Controls p38-Dependent Immune Responses in Adult C. elegans. GEO Record: GSE63846 Platform: GPL9458 Download gene-centric, log2 transformed data: WBPaper00046858.ce.mr
54	WBPaper00046853.ce.mr	Original		25994267	microarray	Response to chemical	Adsorbable organic bromine compounds (AOBr) in aquatic samples: a nematode-based toxicogenomic assessment of the exposure hazard. GEO Record: N.A. Platform: N.A. Download gene-centric, log2 transformed data: WBPaper00046853.ce.mr
55	WBPaper00046523.ce.mr	Original		25744875	microarray	Response to chemical	Pharmacologic targeting of sirtuin and PPAR signaling improves longevity and mitochondrial physiology in respiratory chain complex I mutant Caenorhabditis elegans. GEO Record: N.A. Platform: N.A. Download gene-centric, log2 transformed data: WBPaper00046523.ce.mr
56	WBPaper00046497.ce.rs	Original		25720978	RNAseq	Innate immune response	Overlapping and unique signatures in the proteomic and transcriptomic responses of the nematode Caenorhabditis elegans toward pathogenic Bacillus thuringiensis. GEO Record: N.A. Platform: N.A. Download gene-centric, log2 transformed data: WBPaper00046497.ce.rs
57	WBPaper00046212.ce.mr	Original		25552271	microarray	Response to temperature stimulus	NaturalRNA interference directs a heritable response to the environment. GEO Record: GSE30666 Platform: GPL13914 Download gene-centric, log2 transformed data: WBPaper00046212.ce.mr
58	WBPaper00046121.ce.rs	Original		25487147	RNAseq		Spatiotemporal transcriptomics reveals the evolutionary history of the endoderm germ layer. GEO Record: N.A. Platform: N.A. Download gene-centric, log2 transformed data: WBPaper00046121.ce.rs
59	WBPaper00046083.ce.mr	Original		25474640	microarray	Innate immune response	Conserved nutrient sensor O-GlcNAc transferase is integral to C. elegans pathogen-specific immunity. GEO Record: GSE53732 Platform: GPL200 Download gene-centric, log2 transformed data: WBPaper00046083.ce.mr
60	WBPaper00046102.ce.mr	Original		25457027	microarray	Disease	Identifying A-specific pathogenic mechanisms using a nematode model of Alzheimer'sDisease. GEO Record: GSE65851 Platform: GPL200 Download gene-centric, log2 transformed data: WBPaper00046102.ce.mr
61	WBPaper00047070_1.ce.mr	Original		25419847	microarray	Response to radiation| Response to starvation| DNA repair	DAF-16/FOXO and EGL-27/GATA promote developmental growth in response to persistent somatic DNA damage. GEO Record: GSE47778 GSE51161 GSE51162 Platform: GPL200 Download gene-centric, log2 transformed data: WBPaper00047070_1.ce.mr
62	WBPaper00047070_2.ce.mr	Original		25419847	microarray	Response to radiation| Response to starvation| DNA repair	DAF-16/FOXO and EGL-27/GATA promote developmental growth in response to persistent somatic DNA damage. GEO Record: GSE47778 GSE51161 GSE51162 Platform: GPL200 Download gene-centric, log2 transformed data: WBPaper00047070_2.ce.mr
63	WBPaper00045960.ce.mr	Original		25361578	microarray	Unclassified	Dynamically-expressed prion-like proteins form a cuticle in the pharynx of Caenorhabditis elegans. GEO Record: GSE46291 GSE46288 GSE46289 Platform: GPL200 Download gene-centric, log2 transformed data: WBPaper00045960.ce.mr
64	WBPaper00045934.ce.rs	Original		25346348	RNAseq	Aging| Disease| Response to chemical	Expression profile of Caenorhabditis elegans mutant for the Werner syndrome gene ortholog reveals the impact of vitamin C on development to increase life span. GEO Record: N.A. Platform: N.A. Download gene-centric, log2 transformed data: WBPaper00045934.ce.rs
65	WBPaper00045918.ce.mr	Original		25340560	microarray	Innate immune response	Recovery from an acute infection in C. elegans requires the GATA transcription factor ELT-2. GEO Record: GSE54212 Platform: GPL11346 Download gene-centric, log2 transformed data: WBPaper00045918.ce.mr
66	WBPaper00045861.ce.mr	Original		25310986	microarray		The SET-2/SET1 histone H3K4 methyltransferase maintains pluripotency in the Caenorhabditis elegans germline. GEO Record: GSE61094 Platform: GPL10094 Download gene-centric, log2 transformed data: WBPaper00045861.ce.mr
67	WBPaper00045802.ce.mr	Original		25261697	microarray	Unclassified	Translational control of the oogenic program by components of OMA ribonucleoprotein particles in Caenorhabditis elegans. GEO Record: GSE54513 GSE54517 GSE54518 Platform: GPL200 Download gene-centric, log2 transformed data: WBPaper00045802.ce.mr
68	WBPaper00045618.ce.rs	Original		25146970	RNAseq	Response to chemical	Competence for chemical reprogramming of sexual fate correlates with an intersexual molecular signature in Caenorhabditis elegans. GEO Record: GSE54030 Platform: GPL13776 Download gene-centric, log2 transformed data: WBPaper00045618.ce.rs
69	WBPaper00045521.ce.rs	Original		25060624	RNAseq		A new dataset of spermatogenic vs. oogenic transcriptomes in the nematode Caenorhabditis elegans. GEO Record: N.A. Platform: N.A. Download gene-centric, log2 transformed data: WBPaper00045521.ce.rs
70	WBPaper00045359.ce.rs	Original		24894551	RNAseq	Unclassified	Paternal RNA contributions in the Caenorhabditis elegans zygote. GEO Record: GSE57351 Platform: GPL13776 Download gene-centric, log2 transformed data: WBPaper00045359.ce.rs
71	WBPaper00045263.ce.mr	Original		24813612	microarray	Response to chemical| Programmed cell death	The intrinsic apoptosis pathway mediates the pro-longevity response to mitochondrial ROS in C. elegans. GEO Record: GSE54024 Platform: GPL200 Download gene-centric, log2 transformed data: WBPaper00045263.ce.mr
72	WBPaper00045095.ce.rs	Original		24714520	RNAseq	Aging| Response to chemical	D-Glucosamine supplementation extends life span of nematodes and of ageing mice. GEO Record: N.A. Platform: N.A. Download gene-centric, log2 transformed data: WBPaper00045095.ce.rs
73	WBPaper00044939.ce.mr	Original		24586193	microarray	Unclassified	A variant in the neuropeptide receptor npr-1 is a major determinant of Caenorhabditis elegans growth and physiology. GEO Record: GSE49307 Platform: GPL8209 Download gene-centric, log2 transformed data: WBPaper00044939.ce.mr
74	WBPaper00044760.ce.rs	Original		24462290	RNAseq	Developmental time course	Conservation of mRNA and protein expression during development of C. elegans. GEO Record: GSE53359 Platform: GPL13776 Download gene-centric, log2 transformed data: WBPaper00044760.ce.rs
75	WBPaper00044638.ce.mr	Original		24332851	microarray	Aging	Germline signaling mediates the synergistically prolonged longevity produced by double mutations in daf-2 and rsks-1 in C. elegans. GEO Record: GSE52340 Platform: GPL17925 Download gene-centric, log2 transformed data: WBPaper00044638.ce.mr
76	WBPaper00044535.ce.mr	Original		24292626	microarray	Aging	Males shorten the life span of C. elegans hermaphrodites via secreted compounds. GEO Record: GSE51691 Platform: GPL200 Download gene-centric, log2 transformed data: WBPaper00044535.ce.mr
77	WBPaper00044545.ce.mr	Original		24281426	microarray	DNA binding	Opposing activities of DRM and MES-4 tune gene expression and X-chromosome repression in Caenorhabditis elegans germ cells. GEO Record: GSE52064 Platform: GPL200 Download gene-centric, log2 transformed data: WBPaper00044545.ce.mr
78	WBPaper00044426.ce.rs	Original		24199155	RNAseq	Response to chemical	Neuronal ROS signaling rather than AMPK/sirtuin-mediated energy sensing links dietary restriction to lifespan extension. GEO Record: N.A. Platform: N.A. Download gene-centric, log2 transformed data: WBPaper00044426.ce.rs
79	WBPaper00044091.ce.mr	Original		23980181	microarray	Innate immune response	Burkholderia pseudomallei suppresses Caenorhabditis elegans immunity by specific degradation of a GATA transcription factor. GEO Record: N.A. Platform: N.A. Download gene-centric, log2 transformed data: WBPaper00044091.ce.mr
80	WBPaper00044037.ce.rs	Original		23935515	RNAseq	Aging	Dietary restriction induced longevity is mediated by nuclear receptor NHR-62 in Caenorhabditis elegans. GEO Record: N.A. Platform: N.A. Download gene-centric, log2 transformed data: WBPaper00044037.ce.rs
81	WBPaper00044030.ce.mr	Original		23931753	microarray	Unclassified	The NHR-8 nuclear receptor regulates cholesterol and bile acid homeostasis in C. elegans. GEO Record: GSE48675 Platform: GPL7727 Download gene-centric, log2 transformed data: WBPaper00044030.ce.mr
82	WBPaper00042574.ce.mr	Original		23811144	microarray	Innate immune response	Competition between virus-derived and endogenous small RNAs regulates gene expression in Caenorhabditis elegans. GEO Record: GSE41056 GSE41058 Platform: GPL200 Download gene-centric, log2 transformed data: WBPaper00042574.ce.mr
83	WBPaper00042361.ce.rs	Original		23642123	RNAseq	Unclassified	Functional transcriptomic analysis of the role of MAB-5/Hox in Q neuroblast migration in Caenorhabditis elegans. GEO Record: N.A. Platform: N.A. Download gene-centric, log2 transformed data: WBPaper00042361.ce.rs
84	WBPaper00042340.ce.mr	Original		23631360	microarray	Response to chemical	Alterations in gene expression in Caenorhabditis elegans associated with organophosphate pesticide intoxication and recovery. GEO Record: GSE41366 Platform: GPL200 Download gene-centric, log2 transformed data: WBPaper00042340.ce.mr
85	WBPaper00042234.ce.mr	Original		23580547	microarray	Unclassified	Active transcriptomic and proteomic reprogramming in the C. elegans nucleotide excision repair mutant xpa-1. GEO Record: GSE39252 Platform: GPL200 Download gene-centric, log2 transformed data: WBPaper00042234.ce.mr
86	WBPaper00041939.ce.mr	Original		23374645	microarray	Response to radiation| Response to chemical	Effects of early life exposure to ultraviolet C radiation on mitochondrial DNA content, transcription, ATP production, and oxygen consumption in developing Caenorhabditis elegans. GEO Record: GSE38997 Platform: GPL200 Download gene-centric, log2 transformed data: WBPaper00041939.ce.mr
87	WBPaper00041960.ce.mr	Original		23352664	microarray	Response to starvation| Aging	A fasting-responsive signaling pathway that extends life span in C. elegans. GEO Record: GSE27677 GSE42689 Platform: GPL200 Download gene-centric, log2 transformed data: WBPaper00041960.ce.mr
88	WBPaper00041906.ce.mr	Original		23300685	microarray	Aging	Anti-inflammatory Lactobacillus rhamnosus CNCM I-3690 strain protects against oxidative stress and increases lifespan in Caenorhabditis elegans. GEO Record: GSE42192 Platform: GPL200 Download gene-centric, log2 transformed data: WBPaper00041906.ce.mr
89	WBPaper00041688.ce.mr	Original		23103171	microarray		Antagonism between MES-4 and Polycomb repressive complex 2 promotes appropriate gene expression in C. elegans germ cells. GEO Record: GSE38158 GSE38160 Platform: GPL5883 Download gene-centric, log2 transformed data: WBPaper00041688.ce.mr
90	WBPaper00041606.ce.mr	Original		23028509	microarray	Innate immune response	System wide analysis of the evolution of innate immunity in the nematode model species Caenorhabditis elegans and Pristionchus pacificus. GEO Record: GSE36517 GSE36519 GSE36521 GSE36523 GSE36636 Platform: GPL14372 Download gene-centric, log2 transformed data: WBPaper00041606.ce.mr
91	WBPaper00041549.ce.rs	Original		22991463	RNAseq	RNAi gene function study	Functional transcriptomics of a migrating cell in Caenorhabditis elegans. GEO Record: N.A. Platform: N.A. Download gene-centric, log2 transformed data: WBPaper00041549.ce.rs
92	WBPaper00041361.ce.rs	Original		22855835	RNAseq	Gene silencing by miRNA	Contributions of mRNA abundance, ribosome loading, and post- or peri-translational effects to temporal repression of C. elegans heterochronic miRNA targets. GEO Record: N.A. Platform: N.A. Download gene-centric, log2 transformed data: WBPaper00041361.ce.rs
93	WBPaper00041370.ce.mr	Original		22700657	microarray	Response to unfolded protein	Mitochondrial import efficiency of ATFS-1 regulates mitochondrial UPR activation. GEO Record: GSE38196 Platform: GPL200 Download gene-centric, log2 transformed data: WBPaper00041370.ce.mr
94	WBPaper00041163.ce.mr	Original		22675448	microarray	Innate immune response	Genomic analysis of immune response against Vibrio cholerae hemolysin in Caenorhabditis elegans. GEO Record: GSE34026 Platform: GPL200 Download gene-centric, log2 transformed data: WBPaper00041163.ce.mr
95	WBPaper00040858.ce.mr	Original		22670229	microarray	Aging	Aging Uncouples Heritability and Expression-QTL in Caenorhabditis elegans GEO Record: GSE22887 Platform: GPL4038 Download gene-centric, log2 transformed data: WBPaper00040858.ce.mr
96	WBPaper00041174.ce.mr	Original		22669615	microarray	Innate immune response| Response to osmotic stress	A genomic bias for genotype-environment interactions in C. elegans. GEO Record: GSE34650 Platform: GPL13394 Download gene-centric, log2 transformed data: WBPaper00041174.ce.mr
97	WBPaper00041190.ce.mr	Original		22560298	microarray	Developmental time course	Developmental milestones punctuate gene expression in the Caenorhabditis embryo. GEO Record: GSE31422 Platform: GPL14144 Download gene-centric, log2 transformed data: WBPaper00041190.ce.mr
98	WBPaper00041010.ce.rs	Original		22539650	RNAseq	Developmental time course	Nutritional control of mRNA isoform expression during developmental arrest and recovery in C. elegans. GEO Record: GSE33023 Platform: GPL14752 Download gene-centric, log2 transformed data: WBPaper00041010.ce.rs
99	WBPaper00041002.ce.mr	Original		22529848	microarray	Response to chemical	The Nematode Caenorhabditis elegans, Stress andAging: Identifying the Complex Interplay of Genetic Pathways Following the Treatment with Humic Substances. GEO Record: GSE35360 Platform: GPL200 Download gene-centric, log2 transformed data: WBPaper00041002.ce.mr
100	WBPaper00040985.ce.mr	Original		22503424	microarray		Systematic analysis of tissue-restricted miRISCs reveals a broad role for microRNAs in suppressing basal activity of the C. elegans pathogen response. GEO Record: GSE36419 Platform: GPL5883 Download gene-centric, log2 transformed data: WBPaper00040985.ce.mr
101	WBPaper00040808.ce.mr	Original		22348077	microarray	Response to chemical	The transcriptional response of Caenorhabditis elegans to Ivermectin exposure identifies novel genes involved in the response to reduced food intake. GEO Record: GSE22660 Platform: GPL200 Download gene-centric, log2 transformed data: WBPaper00040808.ce.mr
102	WBPaper00040730.ce.mr	Original		22303006	microarray	Unclassified	Heme utilization in the Caenorhabditis elegans hypodermal cells is facilitated by heme-responsive gene-2. GEO Record: GSE34471 Platform: GPL200 Download gene-centric, log2 transformed data: WBPaper00040730.ce.mr
103	WBPaper00040426.ce.mr	Original		22102824	microarray		Caenorhabditis elegans cyclin D/CDK4 and cyclin E/CDK2 induce distinct cell cycle re-entry programs in differentiated muscle cells. GEO Record: N.A. Platform: N.A. Download gene-centric, log2 transformed data: WBPaper00040426.ce.mr
104	WBPaper00040420.ce.mr	Original		22087002	microarray		Shared gene expression in distinct neurons expressing common selector genes. GEO Record: N.A. Platform: N.A. Download gene-centric, log2 transformed data: WBPaper00040420.ce.mr
105	WBPaper00040410.ce.mr	Original		22083954	microarray	Innate immune response	Novel roles of Caenorhabditis elegans heterochromatin protein HP1 and linker histone in the regulation of innate immune gene expression. GEO Record: GSE25714 Platform: GPL7727 Download gene-centric, log2 transformed data: WBPaper00040410.ce.mr
106	WBPaper00040379.ce.rs	Original		22045228	RNAseq	Unclassified	Wobble base-pairing slows in vivo translation elongation in metazoans. GEO Record: N.A. Platform: N.A. Download gene-centric, log2 transformed data: WBPaper00040379.ce.rs
107	WBPaper00040327.ce.mr	Original		22012258	microarray	Aging	Transgenerational epigenetic inheritance of longevity in Caenorhabditis elegans. GEO Record: GSE31043 Platform: GPL200 Download gene-centric, log2 transformed data: WBPaper00040327.ce.mr
108	WBPaper00040210.ce.mr	Original		21931806	microarray	Response to chemical	Gene expression modifications by temperature-toxicants interactions in Caenorhabditis elegans. GEO Record: GSE24229 GSE24230 GSE24254 GSE24257 Platform: GPL4038 Download gene-centric, log2 transformed data: WBPaper00040210.ce.mr
109	WBPaper00040184.ce.mr	Original		21909281	microarray	Aging	The evolutionarily conserved longevity determinants HCF-1 and SIR-2.1/SIRT1 collaborate to regulate DAF-16/FOXO. GEO Record: GSE30725 Platform: GPL13922 Download gene-centric, log2 transformed data: WBPaper00040184.ce.mr
110	WBPaper00039866.ce.mr	Original		21740898	microarray	Unclassified	Transcriptional profiling of C. elegans DAF-19 uncovers a ciliary base-associated protein and a CDK/CCRK/LF2p-related kinase required for intraflagellar transport. GEO Record: GSE25633 Platform: GPL200 Download gene-centric, log2 transformed data: WBPaper00039866.ce.mr
111	WBPaper00039835.ce.mr	Original		21723504	microarray	Aging	Life span extension via eIF4G inhibition is mediated by posttranscriptional remodeling of stress response gene expression in C. elegans. GEO Record: GSE28665 Platform: GPL9458 Download gene-centric, log2 transformed data: WBPaper00039835.ce.mr
112	WBPaper00039792.ce.mr	Original		21706021	microarray	Response to temperature stimulus	Regulation of behavioral plasticity by systemic temperature signaling in Caenorhabditis elegans. GEO Record: GSE28856 Platform: GPL200 Download gene-centric, log2 transformed data: WBPaper00039792.ce.mr
113	WBPaper00038519.ce.mr	Original		21673804	microarray	Space flight	The effectiveness of RNAi in Caenorhabditis elegans is maintained during spaceflight. GEO Record: GSE27288 Platform: GPL13164 Download gene-centric, log2 transformed data: WBPaper00038519.ce.mr
114	WBPaper00038226.ce.rs	Original		21396820	RNAseq	RNA interference	EGO-1, a C. elegans RdRP, modulates gene expression via production of mRNA-templated short antisense RNAs. GEO Record: N.A. Platform: N.A. Download gene-centric, log2 transformed data: WBPaper00038226.ce.rs
115	WBPaper00038168.ce.mr	Original		21343362	microarray	Vulval development	synMuv B proteins antagonize germline fate in the intestine and ensure C. elegans survival. GEO Record: GSE26825 GSE26824 GSE26823 Platform: GPL5859 Download gene-centric, log2 transformed data: WBPaper00038168.ce.mr
116	WBPaper00038172.ce.mr	Original		21331044	microarray	Aging	Lifespan extension induced by AMPK and calcineurin is mediated by CRTC-1 and CREB. GEO Record: GSE25513 Platform: GPL200 Download gene-centric, log2 transformed data: WBPaper00038172.ce.mr
117	WBPaper00037953.ce.rs	Original		21177976	RNAseq	Gene expression - general| Innate immune response	Integrative analysis of the Caenorhabditis elegans genome by the modENCODE project. GEO Record: GSE25785 GSE25786 GSE25788 GSE25789 GSE25790 GSE25791 GSE25792 GSE25793 GSE25794 GSE25795 GSE25798 GSE25800 GSE25801 GSE25802 GSE25803 GSE25804 GSE25805 GSE25808 GSE25809 GSE25810 GSE25811 Platform: GPL9309 Download gene-centric, log2 transformed data: WBPaper00037953.ce.rs
118	WBPaper00037948.ce.rs	Original		21177965	RNAseq	Gene expression - general	Multimodal RNA-seq using single-strand, double-strand, and CircLigase-based capture yields a refined and extended description of the C. elegans transcriptome. GEO Record: GSE22410 Platform: GPL9269 Download gene-centric, log2 transformed data: WBPaper00037948.ce.rs
119	WBPaper00037695.ce.mr	Original		20967231	microarray	Response to temperature stimulus	Genome-wide analysis of light- and temperature-entrained circadian transcripts in Caenorhabditis elegans. GEO Record: GSE23528 Platform: GPL200 Download gene-centric, log2 transformed data: WBPaper00037695.ce.mr
120	WBPaper00037680.ce.mr	Original		20947766	microarray	Unclassified	Selection at linked sites shapes heritable phenotypic variation in C. elegans. GEO Record: GSE23857 Platform: GPL7727 Download gene-centric, log2 transformed data: WBPaper00037680.ce.mr
121	WBPaper00037682.ce.mr	Original		20946987	microarray	Aging	TGF- and insulin signaling regulate reproductiveAging via oocyte and germline quality maintenance. GEO Record: GSE23446 GSE23447 GSE23448 GSE23509 Platform: GPL7727 Download gene-centric, log2 transformed data: WBPaper00037682.ce.mr
122	WBPaper00037147.ce.mr	Original		20816092	microarray	Response to temperature stimulus	Insulin-like signaling determines survival during stress via posttranscriptional mechanisms in C. elegans. GEO Record: GSE22383 Platform: GPL9458 Download gene-centric, log2 transformed data: WBPaper00037147.ce.mr
123	WBPaper00037113.ce.mr	Original		20808445	microarray	Response to chemical	Genome-wide gene expression analysis in response to organophosphorus pesticide chlorpyrifos and diazinon in C. elegans. GEO Record: GSE16686 GSE16688 GSE16698 GSE16719 Platform: GPL4038 Download gene-centric, log2 transformed data: WBPaper00037113.ce.mr
124	WBPaper00036383.ce.mr	Original		20555324	microarray	Aging	Members of the H3K4 trimethylation complex regulate lifespan in a germline-dependent manner in C. elegans. GEO Record: GSE30505 Platform: GPL200 Download gene-centric, log2 transformed data: WBPaper00036383.ce.mr
125	WBPaper00036286.ce.mr	Original		20488933	microarray	Natural variant	Genome-wide gene expression regulation as a function of genotype and age in C. elegans. GEO Record: GSE17071 Platform: GPL4038 Download gene-centric, log2 transformed data: WBPaper00036286.ce.mr
126	WBPaper00036123.ce.mr	Original		20331876	microarray	Response to chemical	Linking toxicant physiological mode of action with induced gene expression changes in Caenorhabditis elegans. GEO Record: GSE21008 GSE21010 GSE21011 GSE21012 Platform: GPL10238 Download gene-centric, log2 transformed data: WBPaper00036123.ce.mr
127	WBPaper00035891.ce.mr	Original		20133860	microarray	Innate immune response	bZIP transcription factor zip-2 mediates an early response to Pseudomonas aeruginosa infection in Caenorhabditis elegans. GEO Record: GSE50513 Platform: GPL200 Download gene-centric, log2 transformed data: WBPaper00035891.ce.mr
128	WBPaper00035873.ce.mr	Original		20126308	microarray	Response to osmotic stress	Genetic and physiological activation of osmosensitive gene expression mimics transcriptional signatures of pathogen infection in C. elegans. GEO Record: GSE19310 Platform: GPL200 Download gene-centric, log2 transformed data: WBPaper00035873.ce.mr
129	WBPaper00035504.ce.mr	Original		19936206	microarray	Aging	Divergent mechanisms controlling hypoxic sensitivity and lifespan by the DAF-2/insulin/IGF-receptor pathway. GEO Record: GSE18601 Platform: GPL9458 Download gene-centric, log2 transformed data: WBPaper00035504.ce.mr
130	WBPaper00035479.ce.mr	Original		19883616	microarray	Aging	Glucose shortens the life span of C. elegans by downregulating DAF-16/FOXO activity and aquaporin gene expression. GEO Record: GSE18561 GSE18562 GSE18563 Platform: GPL9450 Download gene-centric, log2 transformed data: WBPaper00035479.ce.mr
131	WBPaper00035197.ce.mr	Original		19755517	microarray	Unclassified	C. elegans dysferlin homolog fer-1 is expressed in muscle, and fer-1 mutations initiate altered gene expression of muscle enriched genes. GEO Record: GSE16753 Platform: GPL200 Download gene-centric, log2 transformed data: WBPaper00035197.ce.mr
132	WBPaper00035187.ce.mr	Original		19745112	microarray	Unclassified	Comparison of diverse developmental transcriptomes reveals that coexpression of gene neighbors is not evolutionarily conserved. GEO Record: GSE15234 GSE15551 Platform: GPL8304 GPL8303 Download gene-centric, log2 transformed data: WBPaper00035187.ce.mr
133	WBPaper00035084.ce.mr	Original		19675127	microarray	Gene silencing by miRNA	Systematic analysis of dynamic miRNA-target interactions during C. elegans development. GEO Record: GSE16208 Platform: GPL5883 Download gene-centric, log2 transformed data: WBPaper00035084.ce.mr
134	WBPaper00034757.ce.mr	Original		19627265	microarray	Response to hypoxia	Oxidative stress and longevity in Caenorhabditis elegans as mediated by SKN-1. GEO Record: GSE9301 Platform: GPL200 Download gene-centric, log2 transformed data: WBPaper00034757.ce.mr
135	WBPaper00034739.ce.mr	Original		19615088	microarray	Dauer larval development	Natural variation in gene expression in the early development of dauer larvae of Caenorhabditis elegans. GEO Record: N.A. Platform: N.A. Download gene-centric, log2 transformed data: WBPaper00034739.ce.mr
136	WBPaper00033444.ce.mr	Original		19503598	microarray	Unclassified	Caenorhabditis elegans genomic response to soil bacteria predicts environment-specific genetic effects on life history traits. GEO Record: GSE15923 Platform: GPL5883 Download gene-centric, log2 transformed data: WBPaper00033444.ce.mr
137	WBPaper00033206.ce.mr	Original		19460346	microarray	Unclassified	The polycomb complex protein mes-2/E(z) promotes the transition from developmental plasticity to differentiation in C. elegans embryos. GEO Record: GSE14913 Platform: GPL8209 Download gene-centric, log2 transformed data: WBPaper00033206.ce.mr
138	WBPaper00033099.ce.mr	Original		19402892	microarray	Response to chemical	Distinct patterns of gene and protein expression elicited by organophosphorus pesticides in Caenorhabditis elegans. GEO Record: GSE12298 Platform: GPL200 Download gene-centric, log2 transformed data: WBPaper00033099.ce.mr
139	WBPaper00033101.ce.mr	Original		19379696	microarray	Unclassified	A C. elegans LSD1 demethylase contributes to germline immortality by reprogramming epigenetic memory. GEO Record: GSE14432 Platform: GPL5859 Download gene-centric, log2 transformed data: WBPaper00033101.ce.mr
140	WBPaper00033070.ce.mr	Original		19366437	microarray	Response to chemical	Gene expression profiling to characterize sediment toxicity--a pilot study using Caenorhabditis elegans whole genome microarrays. GEO Record: GSE11837 Platform: GPL6965 Download gene-centric, log2 transformed data: WBPaper00033070.ce.mr
141	WBPaper00032976.ce.mr	Original		19270160	microarray	Dosage compensation	A condensin-likeDosage compensation complex acts at a distance to control expression throughout the genome. GEO Record: GSE14640 GSE14649 Platform: GPL200 Download gene-centric, log2 transformed data: WBPaper00032976.ce.mr
142	WBPaper00032948.ce.mr	Original		19251593	microarray	Response to starvation	RNA Pol II accumulates at promoters of growth genes during developmental arrest. GEO Record: GSE11055 GSE14009 Platform: GPL200 Download gene-centric, log2 transformed data: WBPaper00032948.ce.mr
143	WBPaper00032430.ce.mr	Original		19079239	microarray	Aging| Response to starvation	Signalling through RHEB-1 mediates intermittent fasting-induced longevity in C. elegans. GEO Record: GSE9682 Platform: GPL200 Download gene-centric, log2 transformed data: WBPaper00032430.ce.mr
144	WBPaper00032425.ce.mr	Original		19073934	microarray	RNA interference	RNA interference and retinoblastoma-related genes are required for repression of endogenous siRNA targets in Caenorhabditis elegans. GEO Record: GSE13258 Platform: GPL200 Download gene-centric, log2 transformed data: WBPaper00032425.ce.mr
145	WBPaper00032276.ce.mr	Original		18927620	microarray	Innate immune response	Pseudomonas aeruginosa suppresses host immunity by activating the DAF-2 insulin-like signaling pathway in Caenorhabditis elegans. GEO Record: GSE13473 Platform: GPL7559 GPL7560 GPL7561 GPL7562 Download gene-centric, log2 transformed data: WBPaper00032276.ce.mr
146	WBPaper00032165.ce.mr	Original		18778409	microarray	Aging	Age-related behaviors have distinct transcriptional profiles in Caenorhabditis elegans. GEO Record: GSE12290 Platform: GPL5859 Download gene-centric, log2 transformed data: WBPaper00032165.ce.mr
147	WBPaper00032031.ce.mr	Original		18636113	microarray	Aging| Innate immune response	Anti-fungal innate immunity in C. elegans is enhanced by evolutionary diversification of antimicrobial peptides. GEO Record: N.A. Platform: N.A. Download gene-centric, log2 transformed data: WBPaper00032031.ce.mr
148	WBPaper00031525.ce.mr	Original		18277379	microarray	Unclassified	Pairing of competitive and topologically distinct regulatory modules enhances patterned gene expression. GEO Record: GSE9665 Platform: GPL200 Download gene-centric, log2 transformed data: WBPaper00031525.ce.mr
149	WBPaper00031252.ce.mr	Original		18042455	microarray	Gene silencing by miRNA	Systematic identification of C. elegans miRISC proteins, miRNAs, and mRNA targets by their interactions with GW182 proteins AIN-1 and AIN-2. GEO Record: GSE9073 Platform: GPL5883 Download gene-centric, log2 transformed data: WBPaper00031252.ce.mr
150	WBPaper00030985.ce.mr	Original		17875205	microarray	Innate immune response	Genome-wide investigation reveals pathogen-specific and shared signatures in the response of Caenorhabditis elegans to infection. GEO Record: N.A. Platform: N.A. Download gene-centric, log2 transformed data: WBPaper00030985.ce.mr
151	WBPaper00031003.ce.mr	Original		17848203	microarray		The embryonic muscle transcriptome of Caenorhabditis elegans. GEO Record: GSE8462 Platform: GPL200 Download gene-centric, log2 transformed data: WBPaper00031003.ce.mr
152	WBPaper00030811.ce.mr	Original		17592649	microarray	Response to chemical	Toxicogenomic analysis of Caenorhabditis elegans reveals novel genes and pathways involved in the resistance to cadmium toxicity. GEO Record: GSE7535 Platform: GPL2875 Download gene-centric, log2 transformed data: WBPaper00030811.ce.mr
153	WBPaper00029087.ce.mr	Original		17277379	microarray	Response to chemical	Differential gene expression of Caenorhabditis elegans grown on unmethylated sterols or 4alpha-methylsterols. GEO Record: N.A. Platform: N.A. Download gene-centric, log2 transformed data: WBPaper00029087.ce.mr
154	WBPaper00028962.ce.mr	Original		17196041	microarray	Natural variant	Mapping determinants of gene expression plasticity by genetical genomics in C. elegans. GEO Record: GSE5395 Platform: GPL4038 Download gene-centric, log2 transformed data: WBPaper00028962.ce.mr
155	WBPaper00028788.ce.mr	Original		17096596	microarray	Unclassified	Expression profiling of MAP kinase-mediated meiotic progression in Caenorhabditis elegans. GEO Record: GSE5069 Platform: GPL446 GPL539 GPL540 GPL3859 GPL3860 GPL3861 Download gene-centric, log2 transformed data: WBPaper00028788.ce.mr
156	WBPaper00028482.ce.mr	Original		16968778	microarray	Innate immune response	A conserved role for a GATA transcription factor in regulating epithelialInnate immune responses. GEO Record: GSE5584 Platform: GPL4206 GPL4207 GPL4208 Download gene-centric, log2 transformed data: WBPaper00028482.ce.mr
157	WBPaper00027758.ce.mr	Original		16854972	microarray		Promotion of oogenesis and embryogenesis in the C. elegans gonad by EFL-1/DPL-1 (E2F) does not require LIN-35 (pRB). GEO Record: GSE5071 Platform: GPL3859 GPL3860 Download gene-centric, log2 transformed data: WBPaper00027758.ce.mr
158	WBPaper00027339.ce.mr	Original		16626392	microarray	Aging	The nuclear hormone receptor DAF-12 has opposing effects on Caenorhabditis elegans lifespan and regulates genes repressed in multiple long-lived worms. GEO Record: N.A. Platform: N.A. Download gene-centric, log2 transformed data: WBPaper00027339.ce.mr
159	WBPaper00027111.ce.mr	Original		16489184	microarray	RNA interference	Interacting endogenous and exogenous RNAi pathways in Caenorhabditis elegans. GEO Record: N.A. Platform: N.A. Download gene-centric, log2 transformed data: WBPaper00027111.ce.mr
160	WBPaper00027104.ce.mr	Original		16480708	microarray	Unclassified	Identification of novel target genes of CeTwist and CeE/DA. GEO Record: GSE2862 Platform: GPL200 Download gene-centric, log2 transformed data: WBPaper00027104.ce.mr
161	WBPaper00026830.ce.mr	Original		16184190	microarray	Response to unfolded protein	Genetic interactions due to constitutive and inducible gene regulation mediated by the unfolded protein response in C. elegans. GEO Record: N.A. Platform: N.A. Download gene-centric, log2 transformed data: WBPaper00026830.ce.mr
162	WBPaper00026820.ce.mr	Original		16168746	microarray	Unclassified	Expression profiling of five different xenobiotics using a Caenorhabditis elegans whole genome microarray. GEO Record: GSE4111 Platform: GPL2646 GPL2655 GPL2766 GPL3097 GPL3396 Download gene-centric, log2 transformed data: WBPaper00026820.ce.mr
163	WBPaper00025099.ce.mr	Original		15852004	microarray	Natural variant	The transcriptional consequences of mutation and natural selection in Caenorhabditis elegans. GEO Record: GSE4123 Platform: GPL2646 GPL2766 GPL3096 GPL3097 GPL3098 GPL3178 GPL3399 Download gene-centric, log2 transformed data: WBPaper00025099.ce.mr
164	WBPaper00025032.ce.mr	Original		15772128	microarray	Unclassified	The homeodomain protein PAL-1 specifies a lineage-specific regulatory network in the C. elegans embryo. GEO Record: GSE2180 Platform: GPL200 Download gene-centric, log2 transformed data: WBPaper00025032.ce.mr
165	WBPaper00024671.ce.mr	Original		15620651	microarray		Identification of thermosensory and olfactory neuron-specific genes via expression profiling of single neuron types. GEO Record: N.A. Platform: N.A. Download gene-centric, log2 transformed data: WBPaper00024671.ce.mr
166	WBPaper00024654.ce.mr	Original		15601834	microarray	Unclassified	Translation of a small subset of Caenorhabditis elegans mRNAs is dependent on a specific eukaryotic translation initiation factor 4E isoform. GEO Record: N.A. Platform: N.A. Download gene-centric, log2 transformed data: WBPaper00024654.ce.mr
167	WBPaper00024278.ce.mr	Original		15308663	microarray	Aging	Shared transcriptional signature in Caenorhabditis elegans Dauer larvae and long-lived daf-2 mutants implicates detoxification system in longevity assurance. GEO Record: GSE1762 Platform: GPL200 Download gene-centric, log2 transformed data: WBPaper00024278.ce.mr
168	WBPaper00013462.ce.mr	Original		15153179	microarray	Aging	Microarray analysis of gene expression with age in individual nematodes. GEO Record: N.A. Platform: N.A. Download gene-centric, log2 transformed data: WBPaper00013462.ce.mr
169	WBPaper00006365.ce.mr	Original		14730301	microarray	Aging	Comparing genomic expression patterns across species identifies shared transcriptional profile inAging. GEO Record: GSE832 GSE946 Platform: GPL576 GPL924 Download gene-centric, log2 transformed data: WBPaper00006365.ce.mr
170	WBPaper00006390.ce.mr	Original		14668411	microarray		Genome-wide germline-enriched and sex-biased expression profiles in Caenorhabditis elegans. GEO Record: GSE696 GSE715 GSE716 GSE717 GSE718 GSE719 GSE720 GSE721 GSE722 GSE723 GSE724 GSE725 GSE726 GSE727 GSE728 GSE729 GSE730 GSE731 GSE732 GSE733 GSE734 GSE735 GSE736 GSE737 Platform: GPL446 GPL539 GPL540 Download gene-centric, log2 transformed data: WBPaper00006390.ce.mr
171	WBPaper00005976.ce.mr	Original		12845331	microarray	Aging	Genes that act downstream of DAF-16 to influence the lifespan of Caenorhabditis elegans. GEO Record: N.A. Platform: N.A. Download gene-centric, log2 transformed data: WBPaper00005976.ce.mr
172	WBPaper00005859.ce.mr	Original		12620986	microarray	Dauer larval development	Global analysis of dauer gene expression in Caenorhabditis elegans. GEO Record: GSE3169 Platform: GPL2653 GPL2655 GPL2754 GPL276 Download gene-centric, log2 transformed data: WBPaper00005859.ce.mr
173	WBPaper00026950.ce.mr	Original		0	microarray	Response to starvation	Comparative analysis of SAGE and microarray technologies for global transcription profiling of development in Caenorhabditis elegans GEO Record: N.A. Platform: N.A. Download gene-centric, log2 transformed data: WBPaper00026950.ce.mr
174	WBPaper00004349.ce.mr	Original		11030340	microarray		A global profile of germline gene expression in C. elegans. GEO Record: GSE5 Platform: GPL14 Download gene-centric, log2 transformed data: WBPaper00004349.ce.mr.csv
175	WBPaper00005376.ce.mr	Original		12074557	microarray	Vulval development	Downstream targets of let-60 Ras in Caenorhabditis elegans. GEO Record: GSE2974 Platform: GPL2653 Download gene-centric, log2 transformed data: WBPaper00005376.ce.mr.csv
176	WBPaper00005767.ce.mr	Original		12538516	microarray	Embryo development	Composition and dynamics of the Caenorhabditis elegans early embryonic transcriptome. GEO Record: N.A. Platform: N.A. Download gene-centric, log2 transformed data: WBPaper00005767.ce.mr.csv
177	WBPaper00049364_b.ce.mr	Batch-Corrected	Batch-corrected	26959186	microarray	Response to starvation	A Systems Approach to Reverse Engineer Lifespan Extension by Dietary Restriction. GEO Record: GSE77109 GSE77110 GSE77111 Platform: GPL200 Download gene-centric, log2 transformed data: WBPaper00049364.ce.mr
	WBPaper00032031_2.ce.mr	Dropped	Dropped --> The samples do not make sense. they are repetitive	18636113	microarray	Aging| Innate immune response	Anti-fungal innate immunity in C. elegans is enhanced by evolutionary diversification of antimicrobial peptides. GEO Record: N.A. Platform: N.A. Download gene-centric, log2 transformed data: WBPaper00032031_2.ce.mr
	WBPaper00037901.ce.mr	Dropped	Dropped --> Not interesting, the input samples are not clear	21169991	microarray	Unclassified	A quantitative RNA code for mRNA target selection by the germline fate determinant GLD-1. GEO Record: GSE21591 Platform: GPL200 Download gene-centric, log2 transformed data: WBPaper00037901.ce.mr
	WBPaper00044316.ce.mr	Dropped	Dropped. Normalized for C. elegans number not total RNA. If divided between organic and inorganic mercury, the conditions consist of only different concentrations which are not interesting for us	24118919	microarray	Response to chemical	Comparative toxicogenomic responses of mercuric and methyl-mercury. GEO Record: GSE28915 Platform: GPL7727 Download gene-centric, log2 transformed data: WBPaper00044316.ce.mr
	WBPaper00040963.ce.mr	Dropped	Dropped. No info on normalization. If divided between tannic acid and quercitin, the conditions consist of only different concentrations which are not interesting for us	22493606	microarray	Aging	Meta-Analysis of Global Transcriptomics Suggests that Conserved Genetic Pathways are Responsible for Quercetin and Tannic Acid Mediated Longevity in C. elegans. GEO Record: GSE35354 Platform: GPL200 Download gene-centric, log2 transformed data: WBPaper00040963.ce.mr
