# Supplementary material for: Systems‐level transcriptional regulation of Caenorhabditis elegans metabolism
Source: Mol Syst Biol. 2023 Mar 21;19(5):e11443. doi: 10.15252/msb.202211443 (PMC10167481; doi:10.15252/msb.202211443)
Supplement: Supplementary file 8 — Dataset EV6 [file MSB-19-e11443-s013.xlsx]

## Sheet: Description
Table	Description
Dataset EV6	CV of metabolic genes across 177 datasets

## Sheet: Dataset_EV6
WormBase ID	Gene Name/ Sequence Name	Number of datasets with CV>=0.75	Number of datasets with CV<0.3	Fraction of datasets with CV<0.3	Bin	Class	CoefVar_WBPaper00032022.ce.mr	CoefVar_WBPaper00045521.ce.rs	CoefVar_WBPaper00033444.ce.mr	CoefVar_WBPaper00048490.ce.mr	CoefVar_WBPaper00051555.ce.mr	CoefVar_WBPaper00041002.ce.mr	CoefVar_WBPaper00040379.ce.rs	CoefVar_WBPaper00040730.ce.mr	CoefVar_WBPaper00051223.ce.mr	CoefVar_WBPaper00042340.ce.mr	CoefVar_WBPaper00037953.ce.rs	CoefVar_WBPaper00040808.ce.mr	CoefVar_WBPaper00026830.ce.mr	CoefVar_WBPaper00035429.ce.mr	CoefVar_WBPaper00035479.ce.mr	CoefVar_WBPaper00038519.ce.mr	CoefVar_WBPaper00049311.ce.mr	CoefVar_WBPaper00046858.ce.mr	CoefVar_WBPaper00037948.ce.rs	CoefVar_WBPaper00039792.ce.mr	CoefVar_WBPaper00026950.ce.mr	CoefVar_WBPaper00006365.ce.mr	CoefVar_WBPaper00037147.ce.mr	CoefVar_WBPaper00048762.ce.mr	CoefVar_WBPaper00038226.ce.rs	CoefVar_WBPaper00045359.ce.rs	CoefVar_WBPaper00045918.ce.mr	CoefVar_WBPaper00024671.ce.mr	CoefVar_WBPaper00050096.ce.mr	CoefVar_WBPaper00044760.ce.rs	CoefVar_WBPaper00032276.ce.mr	CoefVar_WBPaper00050407.ce.mr	CoefVar_WBPaper00030839.ce.mr	CoefVar_WBPaper00055899.ce.mr	CoefVar_WBPaper00053550.ce.mr	CoefVar_WBPaper00035084.ce.mr	CoefVar_WBPaper00029087.ce.mr	CoefVar_WBPaper00049336.ce.mr	CoefVar_WBPaper00041960.ce.mr	CoefVar_WBPaper00038172.ce.mr	CoefVar_WBPaper00053236.ce.mr	CoefVar_WBPaper00041606.ce.mr	CoefVar_WBPaper00038168.ce.mr
WBGene00000001	aap-1	1	123	0.8425	Moderately variant	iCEL1314 gene	0.2746	0.0007	0.2123	0.0607	0.0421	0.1494	0.0019	0.0497	0.2931	0.1134	0.0645	0.0371	0.0896	0.5229	0.3534	0.0463	0.0419			0.0175	0.0504		0.1782	0.6105	0.0142	0.0018	0.0729	0.085	0.0065	0.0011		0.0368	0.3285	0.1474	0.3431	0.4253		0.5178	0.0459	0.0659	0.0208	0.1975	0.1887
WBGene00000035	ace-1	2	137	0.8616	Moderately variant	iCEL1314 gene	0.5401	0.0076	0.1902	0.0696	0.0467	0.148	0.002	0.046		0.1562	0.0658	0.2976	0.0512	0.7175	0.3287	0.0652	0.0582			0.0315	0.1156	0.1839	0.2419	0.6748	0.0126	0.0037	0.0357	0.1417	0.0232	0.0008	0.2873	0.2122	0.2802	0.1228	0.3081	0.4459		0.2156	0.1277	0.1077	0.0692	0.2237	0.1781
WBGene00000036	ace-2	5	119	0.7727	Highly variant	iCEL1314 gene	0.5173	0.001	0.1475	0.0675	0.5777	0.135	0.0028	0.0645		0.0742	0.0207	0.041	0.036	0.5033	0.3229		0.0735	0.2844	0.0018	0.0394	0.1326	0.1348	0.1685	0.6535	0.0139	0.0144	0.7992	0.0321	0.7266	0.0007	0.2698	0.0041	0.071	0.4172	0.0549	0.4134	0.28	0.2807	0.078	0.0439	0.0064	0.336	0.2798
WBGene00000037	ace-3	5	107	0.6993	Highly variant	Other metabolic gene	0.9545	0.0072	0.18	0.0437	0.1914	0.3444	0.0023	0.132		0.1808	0.0653	0.1248	0.1638	0.6809	0.3237	0.0988	0.0759			0.0576	0.4785	0.2264	0.3294	1.2127	0.0161	0.0031	0.1746	0.2	0.0701	0.0014	0.2378		0.2233	0.147	0.3924	0.4323	0.2269	0.1899	0.3978	1.6998	0.1338	0.3105	0.243
WBGene00000038	ace-4	3	123	0.8092	Highly variant	iCEL1314 gene	0.4797	0.0131	0.1964	0.0592	0.4822	0.1297	0.0027	0.0513		0.0737	0.066	0.0356	0.0324	0.5135	0.3232	0.225	0.0702			0.0302	0.0912	0.1468	0.2488	0.6626	0.0155	0.0158	0.2177	0.0803	0.3472	0.0017	0.2437	0.0042	0.1331	0.5273	0.07	0.4323		0.3495	0.1002	0.0058	0.1246	0.3235	0.1815
WBGene00000040	aco-1	2	136	0.8774	Moderately variant	iCEL1314 gene	0.2379	0.0008	0.1845	0.0262	0.0167	0.1304	0.0015	0.061	0.2867	0.0459	0.0662	0.0619	0.0897	0.3826	0.2677	0.0297	0.0324	0.206		0.0167	0.0596	0.2329	0.2584	0.5491	0.0021	0.0023	0.0186	0.036	0.0148		0.222	0.0881	0.1533	0.2634	0.045	0.4468	0.24	0.3623	0.1062	0.0318	0.0549	0.1437	0.2344
WBGene00000041	aco-2	1	156	0.9455	Moderately variant	iCEL1314 gene	0.2692	0.0007	0.0981	0.0161	0.006	0.1064	0.0014	0.0391	0.2337	0.0445	0.0641	0.0746	0.0517	0.4281	0.2018	0.0173	0.0552	0.1329		0.0156	0.0925	0.1376	0.1272	0.63	0.0019	0.0019	0.0072	0.0519	0.0062	0.0012	0.1623	0.0457	0.1401	0.298	0.0434	0.426	0.1963	0.1467	0.0684	0.0351	0.1041	0.0514	0.2289
WBGene00000068	acy-1	5	131	0.8137	Highly variant	iCEL1314 gene	0.4122	0.0008	0.1798	0.0991	0.1264	0.2898	0.0022	0.0988	0.4617	0.1253	0.0651	0.121	0.0384	0.7881	0.2808	0.0633	0.0577	0.1915		0.0582	0.1338	0.1169	0.1917	0.9316	0.0117	0.0034	0.0639	0.2015	0.0644	0.0008	0.2895	0.5086	0.2226	0.0626	0.2474	0.4214		0.388	0.2341	0.107	0.0423	0.3173	0.2024
WBGene00000069	acy-2	10	112	0.7089	Highly variant	iCEL1314 gene	0.9361	0.0115	0.2028	0.0853	0.1536	0.2903	0.0024	0.0783	0.396	0.1882	0.066	0.2994	0.0977	0.5381	0.3752	0.0948	0.0748		0.0084	0.0254	0.3353	0.2189	0.2926	1.3006	0.0167	0.0147	0.0936	0.4037	0.0491	0.001	0.2755		0.572	0.0808	0.4874	0.4324		0.2662	0.6044	2.3555	0.1265	0.3114	0.2132
WBGene00000071	acy-4	5	107	0.7535	Highly variant	iCEL1314 gene	0.6466	0.001	0.1939	0.1187	0.1257	0.3031	0.002	0.0327		0.2174	0.066	0.184	0.1354	0.682	0.2826	0.0684	0.0893			0.0393	0.1407		0.174	0.9351	0.0109	0.0141	0.0672	0.0778	0.0326	0.0009		0.2823	0.2856	0.0877	0.4695	0.4325		0.3911	0.1638	0.1147	0.0592	0.3216	0.1824
WBGene00000079	adr-1	2	124	0.8921	Moderately variant	Other metabolic gene	0.2734	0.0007	0.1739	0.0371	0.0169	0.16	0.0017	0.0398	0.3568	0.04	0.0651	0.0559	0.0332	0.3885	0.2921	0.0383	0.0414			0.0209	0.0488		0.3012	0.6185	0.0018	0.0022	0.0232	0.1131	0.0057	0.0008		0.0944	0.1249	0.1837	0.1899	0.4151		0.2286	0.0904	0.0333	0.1009	0.1142	0.2025
WBGene00000080	adr-2	0	17	0.9444	Moderately variant	Other metabolic gene		0.0006					0.0017				0.0644														0.091	0.0018				0.0015
WBGene00000081	ads-1	2	124	0.8493	Moderately variant	iCEL1314 gene	0.2747	0.0011	0.1753	0.0327	0.0578	0.1355	0.0015	0.0321	0.3126	0.0511	0.0651	0.0444	0.0316	0.128	0.3363	0.0413	0.0327			0.0159	0.0803		0.2091	0.5309	0.002	0.0053	0.0652	0.116	0.0157	0.001		0.0978	0.1336	0.1073	0.0847	0.4321	0.2341	0.5284	0.0697	0.0308	0.0269	0.1943	0.2022
WBGene00000090	age-1	1	141	0.8704	Moderately variant	iCEL1314 gene	0.2461	0.0009	0.1951	0.0621	0.0311	0.1241	0.0023	0.0248	0.3901	0.1186	0.0643	0.0336	0.031	0.5782	0.2921	0.0442	0.045			0.0126	0.0477	0.1125	0.1535	0.4782	0.0022	0.0017	0.0515	0.155	0.0079	0.0008	0.142	0.0543	0.0596	0.1471	0.4277	0.5189	0.227	0.3643	0.074	0.0262	0.0315	0.1551	0.2381
WBGene00000107	alh-1	1	153	0.9329	Moderately variant	iCEL1314 gene	0.2324	0.0006	0.0989	0.0303	0.0204	0.122	0.0014	0.0328	0.2486	0.0396	0.0649	0.034	0.0442		0.1664	0.0333	0.0256	0.1351		0.0169	0.0644	0.1329	0.1386	0.5348	0.0021	0.0019	0.0393	0.0587	0.0121	0.0016	0.1583	0.0424	0.2406	0.2332	0.0334	0.4277	0.2169	0.4871	0.0379	0.018	0.0721	0.159	0.1685
WBGene00000108	alh-2	Lowly expressed	Lowly expressed	Lowly expressed	Lowly expressed	iCEL1314 gene	0.8644	0.0142	0.1675	0.1626	0.466	0.3341	0.0156	0.105		0.1327	0.0661	0.1128	0.1038	0.5147	0.254		0.0826		0.0173	0.0518	0.3089	0.1059	0.1911	1.0724	0.002	0.0137	0.4157	0.1229	0.3414	0.0152	0.1992	2.8428	0.2223	0.5957	0.7816	0.4319		0.2623	0.4069		3.4641	0.3154
WBGene00000109	alh-3	2	139	0.858	Moderately variant	iCEL1314 gene	0.261	0.0008	0.1943	0.0315	0.0218	0.1609	0.0015	0.0465	0.2307	0.0688	0.0647	0.0478	0.116	0.2221	0.3187	0.0334	0.0329	0.2573		0.0151	0.0777	0.191	0.1844	0.5706	0.002	0.003	0.022	0.1067	0.0065	0.0008	0.1572	0.1419	0.1731	0.214	0.0517	0.433	0.241	0.3186	0.0939	0.0258	0.0909	0.1204	0.2284
WBGene00000110	alh-4	2	125	0.8929	Moderately variant	iCEL1314 gene	0.3215	0.0006	0.1903	0.0194	0.0336	0.1664	0.0019	0.0426		0.0839	0.0649	0.0533	0.0514	0.2852	0.3556	0.0434	0.0434	0.1321		0.0181	0.0521		0.1653	0.6469	0.0031	0.0024	0.0444	0.0851	0.0082	0.0008		0.0694	0.1146	0.142	0.1922	0.4294	0.2141	0.446	0.0855	0.0563	0.0685	0.2163	0.2058
WBGene00000111	alh-5	3	129	0.7963	Highly variant	iCEL1314 gene	0.4244	0.0011	0.1795	0.0867	0.0843	0.4493	0.0014	0.0634	0.3388	0.108	0.066	0.0877	0.202	0.7327	0.2953	0.0645	0.0469	0.2175	0.0019	0.0359	0.1423	0.1846	0.209	0.6265	0.014	0.0031	0.0611	0.1143	0.0652	0.0017	0.2345	0.5075	0.2473	0.3336	0.2506	0.4312	0.2218	0.536	0.1945	0.102	0.1072	0.3034	0.2878
WBGene00000112	alh-6	2	136	0.8553	Moderately variant	iCEL1314 gene	0.3156	0.0006	0.1951	0.0647	0.0325	0.2273	0.0015	0.064	0.5319	0.094	0.0649	0.1788	0.063	0.3544	0.3212	0.0232	0.0691			0.0221	0.0407	0.1316	0.1961	0.6305	0.002	0.0026	0.0095	0.0799	0.0042	0.0011	0.2488	0.0716	0.1911	0.069	0.1049	0.4333	0.2496	0.1762	0.1238	0.1062	0.0922	0.0886	0.2492
WBGene00000113	alh-7	1	103	0.9115	Moderately variant	iCEL1314 gene	0.4393	0.0006		0.0447		0.1104	0.0015	0.0521		0.1033	0.0651	0.0613	0.0882	0.6304			0.1025			0.0195	0.0576	0.1122		0.7095	0.002	0.002		0.2088		0.0007	0.2253	0.0495	0.2595		0.2162				0.0828	0.0362	0.0697
WBGene00000114	alh-8	1	146	0.8902	Moderately variant	iCEL1314 gene	0.1712	0.0006	0.199	0.0189	0.0018	0.1374	0.0018	0.0247	0.2314	0.0257	0.0641	0.0481	0.0316	0.0959	0.2347	0.0056	0.0192	0.2159		0.0138	0.0739	0.1414	0.1937	0.5209	0.0018	0.0033	0.0018	0.1192	0.003	0.0013	0.2422	0.0656	0.0802	0.449	0.0649	0.5316	0.254	0.0812	0.0522	0.0127	0.0366	0.0137	0.1415
WBGene00000115	alh-9	2	137	0.8509	Moderately variant	iCEL1314 gene	0.2279	0.0007	0.1555	0.0645	0.0874	0.139	0.0014	0.0545	0.2493	0.0564	0.0647	0.0584	0.1098	0.3145	0.3772	0.0399	0.044	0.1785		0.0199	0.0585	0.1639	0.2113	0.5959	0.0023	0.0027	0.0317	0.0468	0.0138	0.0008	0.1786	0.0637	0.1868	0.1267	0.3046	0.4354	0.2017	0.4211	0.1088	0.0651	0.1357	0.2079	0.2514
WBGene00000116	alh-10	2	135	0.8282	Moderately variant	Other metabolic gene	0.4386	0.001	0.1682	0.0757	0.0842	0.1353	0.0015	0.0527	0.2258	0.1127	0.0655	0.0723	0.0529	0.4027	0.2845	0.0518	0.0789	0.1541		0.015	0.0635	0.1505	0.2009	0.625	0.0022	0.0096	0.0542	0.1713	0.0149	0.0007	0.1918	0.1249	0.3866	0.1425	0.1703	0.4317	0.2595	0.5219	0.144	0.0952	0.0429	0.2292	0.21
WBGene00000117	alh-11	0	17	1	Invariant	iCEL1314 gene		0.0006					0.0025				0.073														0.0098	0.0027				0.0011
WBGene00000118	alh-12	4	135	0.8385	Highly variant	iCEL1314 gene	0.3253	0.0014	0.1889	0.0632	0.0403	0.2323	0.0015	0.0518	0.2751	0.1399	0.065	0.0516	0.0518	0.2853	0.2478	0.0368	0.0456	0.2323	0.0014	0.0261	0.1101	0.0764	0.2253	0.6232	0.0021	0.01	0.0304	0.2761	0.0468	0.0011	0.1524	0.1208	0.391	0.1519	0.0703	0.4356	0.2268	0.5022	0.1645	0.0324	0.0723	0.2213	0.2228
WBGene00000123	ama-1	3	140	0.8642	Highly variant	iCEL1314 gene	0.2572	0.0008	0.2003	0.033	0.0831	0.2175	0.0016	0.0753	0.391	0.0507	0.0641	0.0376	0.0477	0.8767	0.303	0.06	0.0515	0.111		0.0199	0.0479	0.1399	0.1697	0.6789	0.002	0.0022	0.0801	0.1341	0.0159	0.0008	0.2929	0.0786	0.0761	0.0741	0.0732	0.4321	0.2291	0.5007	0.1034	0.0375	0.0911	0.2587	0.1766
WBGene00000138	amx-2	3	133	0.8418	Highly variant	iCEL1314 gene	0.5303	0.0011	0.2079	0.0912	0.1428	0.3562	0.002	0.0776		0.1424	0.0654	0.1027	0.0338	0.6335	0.3389	0.0789	0.0607	0.148	0.0019	0.0154	0.1325	0.1859	0.1597	0.8063	0.013	0.0095	0.0848	0.1368	0.0415	0.0009	0.1842	0.1437	0.098	0.1222	0.064	0.4328		0.4999	0.1422	0.1747	0.0577	0.3169	0.1756
WBGene00000139	amx-3	4	130	0.8025	Highly variant	Other metabolic gene	0.5519	0.0071	0.1839	0.0663	0.0873	0.2191	0.0018	0.0557	0.3683	0.1531	0.0659	0.1521	0.1928	0.624	0.2909	0.058	0.0619			0.0402	0.0717	0.2647	0.2218	0.6611	0.0168	0.0195	0.0531	0.081	0.0236	0.0012	0.1679	0.1963	0.2554	0.076	0.1343	0.4326		0.503	0.2685	0.1416	0.5363	0.2497	0.2648
WBGene00000181	ard-1	2	134	0.9054	Moderately variant	iCEL1314 gene	0.2265	0.0008	0.2154	0.018	0.012	0.1124	0.0016	0.0299	0.2388	0.0283	0.0646	0.0204	0.023	0.2529	0.3292	0.0339	0.0314	0.1842		0.0174	0.0163		0.169	0.535	0.0021	0.0021	0.0276	0.0844	0.0037	0.0008		0.0201	0.1261	0.2028	0.1287	0.4394	0.2387	0.4324	0.0294	0.0216	0.0213	0.1236	0.2157
WBGene00000196	aars-1	1	137	0.8457	Moderately variant	iCEL1314 gene	0.3327	0.0007	0.1641	0.0795	0.0976	0.1131	0.0021	0.0278	0.295	0.1093	0.0654	0.0554	0.0616	0.4525	0.3996	0.0518	0.0529	0.1622		0.0112	0.0667	0.1568	0.159	0.4976	0.0022	0.0025	0.0577	0.0737	0.017	0.0009	0.2429	0.1421	0.2016	0.0731	0.221	0.4318		0.4372	0.0887	0.1041	0.1105	0.2406	0.2006
WBGene00000197	aars-2	0	143	0.8882	Moderately variant	iCEL1314 gene	0.2255	0.0008	0.2002	0.033	0.0509	0.0862	0.0015	0.0232	0.2688	0.0408		0.0787	0.0437	0.4779	0.2477	0.0424	0.0356	0.1606		0.0131	0.0437	0.1337	0.2084	0.4583	0.002		0.0474	0.073	0.0058	0.0009	0.3125	0.0411	0.0956	0.1562	0.2036	0.4819	0.2376	0.5228	0.0569	0.0245	0.1097	0.1968	0.1929
WBGene00000198	art-1	2	146	0.9068	Moderately variant	iCEL1314 gene	0.2208	0.0007	0.1818	0.0244	0.0139	0.1187	0.0014	0.0369	0.2173	0.0416	0.0644	0.0222	0.0586		0.2621	0.0301	0.042	0.1534		0.0119	0.0544	0.1439	0.1958	0.5427	0.0017	0.0022	0.0264	0.0572	0.0087	0.001	0.2312	0.0197	0.079	0.2161	0.0432	0.4436	0.263	0.4607	0.0367	0.0177	0.0594	0.1524	0.202
WBGene00000206	asb-1	3	142	0.8659	Highly variant	iCEL1314 gene	0.2265	0.0005	0.1959	0.0558	0.0102	0.1082	0.0018	0.0354	0.2315	0.059	0.0648	0.0244	0.0919	0.7667	0.2768	0.0308	0.0604	0.21		0.0138	0.1083	0.1191	0.1537	0.5706	0.002	0.0023	0.032	0.0909	0.0063	0.0016	0.3223	0.0339	0.0709	0.2389	0.4684	0.4338	0.2921	0.4583	0.063	0.0219	0.1133	0.1504	0.2095
WBGene00000207	asb-2	2	147	0.8909	Moderately variant	iCEL1314 gene	0.2141	0.0006	0.1814	0.0266	0.0105	0.1574		0.034	0.2671	0.0537	0.0645	0.0498	0.0272	0.397	0.2998	0.0223	0.0345	0.1953	0.0012	0.0185	0.0457	0.1525	0.2008	0.5441	0.0021	0.0028	0.0123	0.0424	0.0056	0.0011	0.1712	0.0964	0.1506	0.3152	0.0467	0.4386	0.2487	0.2746	0.0853	0.0178	0.022	0.0708	0.2377
WBGene00000209	asg-1	0	132	0.898	Moderately variant	iCEL1314 gene	0.1894	0.0005	0.2008	0.0206	0.0149	0.078	0.0017	0.0201	0.2249	0.0231	0.0651	0.0122	0.0582	0.302	0.3118	0.0362	0.0322	0.2176		0.0104	0.0332		0.1412	0.4006	0.0018	0.0022	0.0442	0.0828	0.0127	0.0008		0.0242	0.1675	0.1977	0.1187	0.4439	0.2467	0.5913	0.0295	0.0159	0.0571	0.2246	0.2156
WBGene00000210	asg-2	1	146	0.9012	Moderately variant	iCEL1314 gene	0.2101	0.0007	0.1908	0.0131	0.0388	0.122	0.002	0.0191	0.2844	0.0493	0.0649	0.0177	0.0292	0.3265	0.2612	0.0338	0.0276	0.2578		0.0152	0.0325	0.17	0.2065	0.524	0.0023	0.0023	0.0449	0.0862	0.0104	0.0011	0.1751	0.0584	0.1512	0.1802	0.0393	0.4344	0.2246	0.5789	0.062	0.0126	0.021	0.194	0.1999
WBGene00000211	asm-1	2	135	0.8438	Moderately variant	iCEL1314 gene	0.3889	0.0008	0.1986	0.0823	0.0629	0.2139	0.0014	0.039		0.082	0.0655	0.0492	0.0528	0.5749	0.3059	0.0602	0.0448	0.1849		0.0384	0.0851	0.1466	0.1984	0.7016	0.0187	0.0119	0.0702	0.1254	0.0272	0.001	0.223	0.2698	0.127	0.0541	0.06	0.4337	0.295	0.4149	0.0913	0.0802	0.1117	0.2724	0.1844
WBGene00000212	asm-2	7	123	0.7593	Highly variant	iCEL1314 gene	0.6063	0.002	0.1845	0.2306	0.082	0.1518	0.0019	0.0943	0.2126	0.1671	0.0667	0.0766	0.268	0.6484	0.3544	0.0425	0.0416	0.1283		0.0582	0.2388	0.1535	0.1584	0.807	0.0019	0.0208	0.0487	0.2155	0.0193	0.0021	0.2834	0.3828	0.3143	0.1987	0.3196	0.4317	0.3194	0.4792	0.3189	0.1012	0.1414	0.2452	0.3269
WBGene00000213	asm-3	5	114	0.7037	Highly variant	iCEL1314 gene	0.867	0.0131	0.2037	0.4728	0.1663	0.4749	0.0134	0.101		0.2028	0.0666	0.3066	0.3928	0.5285	0.3687	0.0494	0.0378		0.009	0.089	0.3584	0.1211	0.2178	0.852	0.0138	0.0217	0.0736	0.1129	0.0463	0.0094	0.2137	0.4509	0.4176	0.4294	0.2987	0.4316	0.2383	0.2069	0.5898	0.1206	0.1678	0.1736	0.2026
WBGene00000214	asp-1	0	113	0.8129	Moderately variant	iCEL1314 gene	0.1605	0.0016	0.3303	0.0127		0.093	0.0018	0.0167		0.0326	0.0647	0.0101	0.0905	0.1511	0.5059		0.0177			0.0131	0.0605	0.2127	0.1876	0.4828	0.0022	0.0063		0.3017		0.0023	0.2731	0.0505	0.2879		0.0174	0.4653	0.2149		0.117	0.008	0.009		0.3114
WBGene00000215	asp-2	3	130	0.8075	Highly variant	iCEL1314 gene	0.1871	0.0018	0.3595	0.0203	0.042	0.101	0.0016	0.0218	0.2834	0.0552	0.0658	0.0139	0.1178	0.1406	0.3546	0.0312	0.0333	0.4021		0.0163	0.0878	0.1937	0.2029	0.5028	0.0019	0.0063	0.0361	0.1732	0.0322	0.0021	0.1434	0.081	0.3394	0.1716	0.0533	0.522	0.2885	0.6182	0.2148	0.0138	0.0202	0.2288	0.2714
WBGene00000216	asp-3	0	141	0.8545	Moderately variant	iCEL1314 gene	0.1744	0.0017	0.411	0.0187	0.0132	0.1006	0.0016	0.0187	0.279	0.0338	0.0657	0.014	0.0301	0.2066	0.3417	0.0217	0.0195	0.2488		0.016	0.0828	0.1262	0.1675	0.5072	0.0019	0.0064	0.01	0.1258	0.0083	0.0021	0.1442	0.0543	0.2559	0.291	0.0303	0.585	0.2214	0.3243	0.1624	0.0135	0.0135	0.0703	0.2197
WBGene00000218	asp-5	1	134	0.8171	Moderately variant	iCEL1314 gene	0.176	0.0016	0.3289	0.0172	0.0153	0.0742	0.0016	0.013	0.2257	0.0234	0.0661	0.0085	0.0638		0.3365	0.027	0.0205	0.2494		0.0097	0.0757	0.1438	0.1894	0.3793	0.0018	0.0066	0.0199	0.2404	0.0074	0.0031	0.195	0.0558	0.3187	0.2593	0.0492	0.5796	0.2641	0.4919	0.098	0.007	0.0139	0.1944	0.3519
WBGene00000229	atp-2	0	133	0.8636	Moderately variant	iCEL1314 gene	0.1608	0.0008	0.205	0.0148	0.0279	0.0967	0.0016	0.0184	0.2533	0.0177	0.0641	0.0388	0.0098		0.3164	0.0291	0.0196	0.1703		0.0144	0.0155	0.1614	0.1869	0.4991	0.002	0.0021	0.0302	0.0395	0.0054	0.0011	0.3354	0.0149	0.0883	0.2401	0.0134	0.5356	0.1933	0.5521	0.0251	0.007	0.013	0.1688	0.2076
WBGene00000230	atp-3	1	141	0.8813	Moderately variant	iCEL1314 gene	0.2127	0.0006	0.1667	0.015	0.02	0.1212	0.0018	0.0541	0.2288	0.0238		0.015	0.0212	0.3589	0.377	0.0307	0.0242	0.147		0.0148	0.0204	0.1375	0.1814	0.5305	0.0018	0.002	0.0336	0.0424	0.005	0.0009	0.1593	0.0192	0.1355	0.2282	0.1198	0.5591	0.2291	0.5331	0.0435	0.0105	0.0156	0.13	0.2461
WBGene00000239	bas-1	3	134	0.8375	Highly variant	iCEL1314 gene	0.3664	0.0014	0.2138	0.0844	0.0543	0.1923	0.0017	0.06	0.3345	0.142	0.0657	0.0896	0.1277	0.3412	0.3067	0.0424	0.0626	0.2106		0.0202	0.14	0.1861	0.1944	0.6204	0.0115	0.0181	0.0286	0.1996	0.0182	0.001	0.1976	0.1065	0.2746	0.0993	0.0681	0.4365	0.2424	0.3431	0.1754	0.0751	0.087	0.1815	0.1882
WBGene00000240	pah-1	4	134	0.8221	Highly variant	iCEL1314 gene	0.2651	0.0011	0.1742	0.0449	0.0628	0.1387	0.0015	0.0292	0.3261	0.0517	0.0648	0.0377	0.0424	0.2368	0.3158	0.063	0.0288	0.1981		0.021	0.1084	0.1203	0.2183	0.5742	0.0019	0.0106	0.053	0.0883	0.0166	0.0013	0.2041	0.0822	0.2409	0.0889	0.0939	0.4127	0.2386	0.472	0.0736	0.0529	0.0897	0.2779	0.2029
WBGene00000245	bca-1	3	134	0.8428	Highly variant	iCEL1314 gene	0.31	0.001	0.1676	0.0592	0.0191	0.2269	0.0018	0.0617	0.2307	0.0667	0.0655	0.0492	0.1182	0.6858	0.2836	0.043	0.0428	0.1634		0.0217	0.0705	0.2329	0.2148	0.753	0.0083	0.0024	0.0213	0.1056	0.0178	0.0012	0.1495	0.1268	0.1638	0.1983	0.309	0.4332	0.2353	0.3238	0.153	0.0851	0.1737	0.1449	0.2149
WBGene00000253	bli-3	2	141	0.8758	Moderately variant	iCEL1314 gene	0.4389	0.0009	0.1079	0.069	0.0927	0.2865	0.0017	0.0679		0.1402	0.0184	0.0586	0.0577	0.7758	0.1421	0.0658	0.0605	0.1791		0.0636	0.0716	0.1354	0.1347	0.6675	0.0023	0.0029	0.053	0.1752	0.0243	0.0006	0.1713	0.1403	0.3735	0.1452	0.0949	0.4234	0.2072	0.4457	0.1139	0.0266	0.0951	0.3272	0.1235
WBGene00000254	bli-4	0	156	0.9512	Invariant	iCEL1314 gene	0.0163	0.0006	0.0604	0.0058	0.0389	0.0106	0.0021	0.0046		0.011	0.0644	0.005	0.0115	0.2261	0.0768	0.036	0.0079	0.1454	0.0015	0.0009	0.0172	0.1311	0.0582	0.0147	0.0018	0.0018	0.0243	0.0197	0.0037	0.0007	0.2478	0.0119	0.0198	0.2069	0.0784	0.4046	0.0937	0.3061	0.0218	0.0083	0.0079	0.1457	0.1129
WBGene00000259	bpl-1	1	134	0.9054	Moderately variant	Other metabolic gene	0.3612	0.0006	0.1102	0.102	0.0492	0.1297	0.0019	0.0359		0.1804	0.0652	0.0677	0.0423	0.6099	0.1642	0.0351	0.0538	0.1553		0.0155	0.0433		0.1152	0.6495	0.0021	0.0023	0.0243	0.1343	0.0076	0.001		0.0673	0.2252	0.1793	0.3557	0.424	0.2038	0.2973	0.1024	0.0669	0.0749	0.1214	0.1342
WBGene00000266	bre-1	3	140	0.8642	Highly variant	iCEL1314 gene	0.374	0.0025	0.1386	0.1435	0.0197	0.2011	0.0015	0.0423		0.1837	0.0649	0.0788	0.1696	0.9303	0.1681	0.0301	0.0745	0.201		0.0329	0.1202	0.2115	0.1806	0.6131	0.0147	0.0042	0.0151	0.1141	0.0206	0.0007	0.2294	0.0937	0.1074	0.0773	0.3385	0.431	0.209	0.1817	0.1602	0.049	0.0419	0.1165	0.1759
WBGene00000267	bre-2	6	123	0.8039	Highly variant	Other metabolic gene	0.8594	0.0013	0.186	0.1418	0.1546	0.315	0.0021	0.0507		0.209	0.0662	0.1672	0.0995	0.6262	0.2928	0.0858	0.0994			0.0592	0.1002	0.2077	0.2307	0.8587	0.0175	0.0168	0.0614	0.1495	0.039	0.0009	0.2407	0.2275	0.2166	0.0549	0.2688	0.462		0.3645	0.1585	0.2642	0.1399	0.3122	0.2188
WBGene00000268	bre-3	2	145	0.8951	Moderately variant	Other metabolic gene	0.2759	0.0007	0.1903	0.029	0.0596	0.1606	0.0018	0.1163	0.5198	0.0564	0.0649	0.102	0.0637	0.2999	0.2898	0.0583	0.0528	0.1967		0.0251	0.0623	0.1393	0.1972	0.6716	0.0018	0.0023	0.0596	0.1119	0.0239	0.0011	0.2172	0.0515	0.0845	0.1281	0.2379	0.4323		0.5363	0.0844	0.0749	0.0602	0.2282	0.1771
WBGene00000269	bre-4	2	125	0.8503	Moderately variant	iCEL1314 gene	0.4909	0.0006	0.1648	0.0625	0.0646	0.207	0.0022	0.0495	0.349	0.0613	0.02	0.0774	0.0592	0.7495	0.2994	0.0589	0.0513	0.1495		0.0158	0.052		0.1567	0.6723	0.0089	0.0022	0.0666	0.0639	0.0072	0.0008		0.1243	0.1461	0.0827	0.3562	0.4323		0.4534	0.0939	0.0432	0.0571	0.2325	0.1755
WBGene00000270	bre-5	1	56	0.8	Moderately variant	Other metabolic gene		0.0006	0.1775		0.0596		0.0022		0.2123		0.0701				0.3712	0.0473		0.1618					0.1776		0.0151	0.0021	0.0619		0.0122	0.0012				0.1034		0.4319		0.4935				0.1918	0.186
WBGene00000279	cah-1	5	133	0.816	Highly variant	iCEL1314 gene	0.5746	0.0007	0.1516	0.0542	0.1004	0.343	0.0025	0.1433	0.4619	0.0627	0.0656	0.0678	0.0335	0.6981	0.3224	0.0727	0.0581	0.2356		0.04	0.1123	0.1261	0.1679	0.7704	0.0174	0.0081	0.1099	0.1153	0.0206	0.0007	0.2227	0.6026	0.2067	0.0835	0.1731	0.4301		0.2754	0.1016	2.561	0.0544	0.2814	0.1731
WBGene00000280	cah-2	2	133	0.821	Moderately variant	iCEL1314 gene	0.4919	0.0014	0.2032	0.0498	0.1367	0.1152	0.0027	0.0832	0.5623	0.0903	0.0663	0.0438	0.0472	0.6061	0.2531	0.0855	0.0493			0.0511	0.1542	0.1157	0.2199	0.5186	0.0171	0.0162	0.0769	0.1225	0.041	0.001	0.328	0.0817	0.1548	0.0544	0.4332	0.4312	0.2124	0.234	0.103	0.0681	0.035	0.3102	0.2231
WBGene00000281	cah-3	1	138	0.8466	Moderately variant	iCEL1314 gene	0.3233	0.0011	0.1942	0.0248	0.0704	0.1436	0.0018	0.0295	0.3314	0.0578	0.0664	0.0333	0.0426	0.3686	0.3159	0.0611	0.0527	0.1428		0.0128	0.2777	0.1701	0.2154	0.4376	0.0022	0.0201	0.055	0.028	0.0268	0.0023	0.1938	0.1339	0.1629	0.1112	0.0274	0.4301	0.2439	0.5166	0.136	0.0362	0.0188	0.2348	0.1802
WBGene00000282	cah-4	3	146	0.8902	Highly variant	iCEL1314 gene	0.2162	0.0008	0.1671	0.0392	0.0147	0.2075	0.0016	0.0965	0.2728	0.1463	0.0655	0.0218	0.0793	0.365	0.3128	0.0387	0.0274	0.2014		0.0217	0.1136	0.2228	0.1765	0.5183	0.0018	0.0052	0.0225	0.0455	0.0135	0.0016	0.2995	0.095	0.2189	0.2519	0.1811	0.3953	0.2577	0.3588	0.101	0.0282	0.0991	0.1243	0.1455
WBGene00000283	cah-5	2	130	0.8387	Moderately variant	iCEL1314 gene	0.3635	0.0013	0.2146	0.072	0.0928	0.2607	0.0017	0.0858	0.3015	0.0938	0.0663	0.0502	0.0728	0.4756	0.3653	0.0507	0.0659	0.1869		0.0234	0.093	0.1584	0.1832	0.6677	0.0144	0.0128	0.0541	0.1111	0.0478	0.001	0.3086	0.1402	0.243	0.0707	0.0571	0.4334	0.262	0.5188	0.2136	0.0585	0.0474	0.3372	0.1868
WBGene00000284	cah-6	4	129	0.8012	Highly variant	iCEL1314 gene	0.5277	0.0076	0.174	0.0576	0.1708	0.3528	0.002	0.0916	0.6622	0.0837	0.0217	0.0417	0.0473	0.6109	0.2365	0.1136	0.0667	0.1447	0.0023	0.0487	0.1659	0.2182	0.1775	0.9125	0.0158	0.0141	0.0885	0.1525	0.1069	0.0011	0.2902	0.6617	0.1613	0.1209	0.2186	0.439		0.2854	0.1511	0.1425	0.0704	0.3147	0.2037
WBGene00000295	cat-1	7	124	0.7949	Highly variant	iCEL1314 gene	0.4652	0.0117	0.171	0.0719	0.0705	0.3314	0.0021	0.1242		0.0774	0.0659	0.0558	0.0387	0.5656	0.3166	0.0902	0.046			0.0544	0.1186	0.1968	0.3071	0.7755	0.0164	0.0182	0.0683	0.143	0.1023	0.0011	0.2682	3.4641	0.1512	0.3353	0.2464	0.4416		0.1171	0.1321	0.1639	0.0511	0.2214	0.2264
WBGene00000296	cat-2	5	126	0.8514	Highly variant	iCEL1314 gene	0.7182	0.0138	0.1247	0.0446	0.0938	0.3701	0.0019	0.1266		0.0632	0.0662	0.0484	0.0378	0.5293	0.3283	0.0915	0.0838			0.036	0.3314	0.1212	0.1632	0.8136	0.0166	0.0155	0.0912	0.0341	0.0839	0.001	0.3008		0.1392	0.1256	0.0512	0.4281		0.1912	0.161		2.4104	0.26	0.1423
WBGene00000298	cat-4	3	120	0.8333	Highly variant	iCEL1314 gene	0.2832	0.0008	0.1724	0.0708	0.0448	0.1008	0.0016	0.059		0.0948	0.0661	0.0358	0.0671	0.4545	0.3468	0.0364	0.0278			0.0347	0.1627		0.1889	0.5899	0.002	0.0129	0.0509	0.1713	0.028	0.0019		0.1111	0.2274	0.1321	0.0642	0.4324	0.1881	0.5439	0.1142	0.0894	0.0703	0.2179	0.2302
WBGene00000366	cbp-1	0	131	0.9097	Moderately variant	iCEL1314 gene	0.2778	0.0011	0.1346	0.0208	0.0188	0.2325	0.002	0.0174	0.2853	0.0799	0.0701	0.0274	0.0306	0.4005	0.2127	0.0359	0.0355	0.1367		0.0116	0.0807	0.116	0.1382	0.5257	0.0019	0.0018	0.0245	0.0259	0.0054		0.3058	0.0607	0.0935	0.2115	0.1062	0.4378	0.1936	0.3053	0.0629	0.0346	0.0398	0.1116	0.1372
WBGene00000371	cox-5B	1	131	0.9034	Moderately variant	iCEL1314 gene	0.191	0.0005	0.1966	0.012	0.004	0.0982	0.0018	0.019		0.0171	0.0646	0.0112	0.0155	0.1291	0.3965	0.0202	0.0246			0.0143	0.0203		0.1663	0.5004	0.0018	0.0023	0.0117	0.0708	0.004	0.0007		0.0139	0.1128	0.324	0.0472	0.4507	0.2253	0.2949	0.0234	0.0102	0.0109	0.0748	0.2021
WBGene00000372	cyp-13A7	10	112	0.732	Highly variant	Other metabolic gene	0.5793	0.0135	0.1605	0.1937	0.267	0.2323	0.0018	0.082		0.0834	0.0664	0.0705	0.1005	0.6063	0.2531	0.1373	0.1366			0.0259	0.3354	0.1502	0.3008	0.969	0.0145	0.0151	0.5897	0.103	0.1691	0.0113	0.3884	0.9592	0.1998	0.4274	0.1403	0.4081		0.4012	0.2915		1.1007	0.3354	0.5184
WBGene00000373	cyp-14A5	4	123	0.7736	Highly variant	Other metabolic gene	0.3986	0.0074	0.1842	0.1206	0.1092	0.2505	0.0021	0.1288	0.3599	0.175	0.0662	0.1456	0.1852	0.677	0.2869	0.0473	0.0722			0.0396	0.1558	0.1617	0.1879	0.6854	0.0088	0.019	0.0689	0.0843	0.0621	0.0014	0.2461	0.1752	0.184	0.1694	0.1169	0.4318	0.3322	0.4496	0.1618	0.2377	0.1368	0.2861	0.1965
WBGene00000375	cyp-44A1	1	35	0.8333	Moderately variant	Other metabolic gene		0.0011			0.1359		0.0018		0.2268		0.0662					0.1017									0.002	0.0023	0.1195		0.0608	0.0013				0.1673				0.4791				0.3042
WBGene00000391	cdd-1	5	125	0.7813	Highly variant	iCEL1314 gene	0.4038	0.0016	0.2166	0.0922	0.0997	0.2172	0.0017	0.0761	0.4606	0.1683	0.0657	0.0643	0.114	0.7925	0.3699	0.0596	0.0327		0.002	0.0278	0.1509	0.1583	0.2338	0.581	0.0184	0.015	0.0894	0.1738	0.0288	0.0006	0.2192	0.2957	0.3989	0.0578	0.1968	0.4321	0.3266	0.5024	0.2439	0.0584	0.0738	0.2772	0.2339
WBGene00000392	cdd-2	0	16	0.9412	Moderately variant	iCEL1314 gene		0.001					0.0453				0.1034														0.5411	0.002				0.0017
WBGene00000412	cdr-1	9	118	0.7421	Highly variant	Other metabolic gene	0.3391	0.0147	0.1651	0.1001	0.2125	0.1386	0.0022	0.1332	0.2023	0.0829	0.0668	0.0577	0.0553	0.5813	0.5885	0.1032	0.0544			0.0424	0.1454	0.3845	0.1897	0.7833	0.017	0.0179	0.1168	0.0926	0.1468	0.009	0.2623	0.2682	0.2481	0.8003	0.1065	0.4321		0.388	0.1988	0.1562	0.349	0.4289	0.2886
WBGene00000481	cha-1	1	119	0.8264	Moderately variant	iCEL1314 gene	0.6355	0.0127	0.1804	0.041	0.196	0.1407	0.0021	0.0545	0.4706	0.0567	0.0666	0.0254	0.0387	0.5444	0.3148	0.0819	0.0421			0.0263	0.1846		0.288	0.5267	0.0162	0.0132	0.1324	0.0839	0.0634	0.0011		0.0769	0.1951	0.0917	0.2317	0.4369	0.2015	0.2976	0.0768	0.077	0.0847	0.318	0.2051
WBGene00000496	chs-1	2	114	0.8028	Moderately variant	iCEL1314 gene	0.2224	0.002		0.0623	0.0584	0.1206	0.0028	0.068	0.3348	0.2299	0.0653	0.1128	0.0827	0.7281		0.0402	0.0981			0.0163	0.41	0.1508		0.7324	0.0092	0.0019	0.0748	0.0614	0.0095	0.0031	0.2855	0.0453	0.1257	0.1479	0.8287			0.6152	0.0755	0.0905	0.4497	0.2367
WBGene00000497	chs-2	1	145	0.9063	Moderately variant	iCEL1314 gene	0.4511	0.0014	0.1429	0.0812	0.0108	0.1352	0.0023	0.0392		0.1621	0.0651	0.0335	0.0685	0.7306	0.2692	0.084	0.0829			0.0175	0.1151	0.1629	0.1593	0.6063	0.0156	0.012	0.0094	0.0929	0.0152	0.002	0.1625	0.0959	0.0824	0.3786	0.1416	0.4305		0.0981	0.0754	0.1598	0.1714	0.1033	0.1756
WBGene00000503	cht-1	1	133	0.821	Moderately variant	iCEL1314 gene	0.2903	0.0132	0.1954	0.0735	0.1009	0.2397	0.0022	0.0507	0.4875	0.2678	0.0651	0.0752	0.1576	0.5224	0.2658	0.0677	0.0656	0.2211		0.0341	0.3317	0.2315	0.2766	0.5464	0.0134	0.0023	0.2415	0.1101	0.0289	0.0028	0.2716	0.105	0.2207	0.2771	0.1082	0.4642	0.2649	0.3165	0.1157	0.1094	0.494	0.2546	0.1623
WBGene00000509	cka-1	1	144	0.878	Moderately variant	iCEL1314 gene	0.2413	0.0008	0.2131	0.0241	0.0425	0.0899	0.0016	0.0328	0.2061	0.0517	0.065	0.0195	0.0273	0.353	0.3651	0.0458	0.0343	0.1424		0.0119	0.0551	0.1168	0.1593	0.4353	0.0087	0.0023	0.0602	0.0473	0.0065	0.0011	0.2332	0.0222	0.0595	0.1139	0.0301	0.4357		0.5315	0.0429	0.0203	0.0464	0.1912	0.1995
WBGene00000510	cka-2	3	138	0.8571	Highly variant	iCEL1314 gene	0.4517	0.0011	0.1926	0.043	0.0703	0.1516	0.0017	0.0465	0.4843	0.0747	0.066	0.0422	0.0476	0.5937	0.3408	0.058	0.0577			0.0364	0.1455	0.1691	0.1997	0.5424	0.0171	0.0141	0.0655	0.0912	0.0218	0.0007	0.2094	0.0325	0.1416	0.0558	0.4038	0.4317	0.2327	0.432	0.0754	0.0416	0.0354	0.2949	0.2061
WBGene00000511	ckb-1	2	124	0.8435	Moderately variant	iCEL1314 gene	0.5474	0.0007	0.1715	0.092	0.0761	0.2164	0.0016	0.0498	0.2557	0.142	0.0657	0.1175	0.0628	0.7497	0.2718	0.0648	0.0647			0.0246	0.1156		0.1969	0.665	0.0136	0.012	0.0516	0.0897	0.0194	0.0009		0.0422	0.1216	0.1354	0.1451	0.4321	0.2266	0.3852	0.1716	0.0489	0.0438	0.2963	0.2146
WBGene00000512	ckb-2	2	141	0.865	Moderately variant	iCEL1314 gene	0.3403	0.0013	0.2213	0.1384	0.078	0.1609	0.0016	0.1168	0.3408	0.0933	0.0656	0.0416	0.3328	0.4755	0.3387	0.0662	0.0684	0.2077		0.0164	0.0731	0.1266	0.1814	0.6094	0.0024	0.0022	0.064	0.068	0.02	0.0009	0.1733	0.0778	0.0788	0.1197	0.0988	0.4422	0.1736	0.5234	0.1446	0.1492	0.1474	0.2082	0.2752
WBGene00000513	ckb-3	8	103	0.7923	Highly variant	iCEL1314 gene	0.6653	0.0146		0.0847	0.334	0.3031	0.0151	0.1921		0.1166	0.0665	0.1436	0.0518	0.5048		0.1624	0.0778			0.0596	0.1828	0.129		1.0169	0.002	0.0173	0.403	0.0793	0.204	0.0135	0.248		0.2542	0.4937	0.1682			0.1293	0.1388	0.004	0.1521	0.3109
WBGene00000514	ckb-4	2	140	0.8642	Moderately variant	iCEL1314 gene	0.3959	0.0007	0.1694	0.0533	0.0252	0.2069	0.0018	0.1021	0.3174	0.0942	0.0651	0.0626	0.1966	0.7449	0.2693	0.0374	0.0739			0.0261	0.0765	0.2155	0.1659	0.6174	0.0121	0.0027	0.0276	0.1207	0.0123	0.0008	0.1552	0.0638	0.1664	0.105	0.0346	0.4318	0.245	0.325	0.1227	0.0863	0.1556	0.1422	0.2267
WBGene00000515	ckc-1	2	137	0.8354	Moderately variant	iCEL1314 gene	0.4122	0.0012	0.1681	0.0642	0.0356	0.2153	0.0016	0.0991	0.295	0.0987	0.0656	0.0614	0.1018	0.2706	0.2426	0.0379	0.0507	0.1446		0.032	0.0606	0.2172	0.1769	0.6448	0.01	0.0041	0.0242	0.0742	0.0318	0.001	0.1703	0.117	0.2848	0.097	0.0536	0.4317	0.187	0.3598	0.1543	0.0413	0.146	0.2094	0.2242
WBGene00000536	clk-1	2	151	0.8988	Moderately variant	iCEL1314 gene	0.2957	0.0006	0.1917	0.0323	0.0337	0.1194	0.0017	0.0476	0.2416	0.033	0.0651	0.0431	0.0255	0.6937	0.2894	0.0448	0.0358	0.1455	0.0018	0.0184	0.0304	0.1264	0.1824	0.6073	0.0019	0.0027	0.0588	0.0992	0.0099	0.0007	0.1489	0.0462	0.0602	0.1462	0.1888	0.4384	0.2426	0.537	0.0651	0.0388	0.0532	0.2561	0.2031
WBGene00000761	coq-1	2	144	0.8834	Moderately variant	iCEL1314 gene	0.2738	0.0006	0.2233	0.0157	0.0891	0.1155	0.0014	0.0631	0.2926	0.0473	0.0647	0.0553	0.0591	0.6471	0.2873	0.0554	0.0403	0.1643		0.0144	0.0574	0.134	0.1707	0.4725	0.0126	0.0021	0.059	0.032	0.0136	0.0008	0.1367	0.0387	0.0821	0.1143	0.2643	0.447	0.2289	0.4277	0.1012	0.0582	0.0517	0.2457	0.1825
WBGene00000762	coq-2	1	126	0.9197	Moderately variant	iCEL1314 gene	0.3465	0.0005		0.0491	0.0121	0.1522	0.0018	0.0427		0.0491	0.0651	0.0511	0.0495	0.3211		0.0403	0.0528			0.0197	0.0539	0.1307		0.6572	0.0021	0.0023	0.0227	0.11	0.0037	0.0008	0.1744	0.064	0.0998	0.1908	0.3331			0.234	0.0692	0.0437	0.0696	0.117
WBGene00000763	coq-3	3	141	0.865	Highly variant	iCEL1314 gene	0.313	0.0007	0.1731	0.0219	0.0119	0.1695	0.002	0.0423	0.2746	0.0513	0.0649	0.0285	0.0307	0.8265	0.2892	0.0298	0.0388	0.1541		0.0186	0.0439	0.1406	0.1593	0.6355	0.0018	0.0023	0.0174	0.0561	0.0046	0.0006	0.26	0.0833	0.0502	0.2441	0.1888	0.4296	0.2118	0.2381	0.0492	0.0217	0.0302	0.0926	0.1855
WBGene00000764	coq-4	2	135	0.8766	Moderately variant	Other metabolic gene	0.3592	0.0006	0.1768	0.0427	0.0316	0.1607	0.0016	0.0236	0.2463	0.0498	0.0656	0.0762	0.0581	0.4068	0.3466	0.0461	0.0586		0.0014	0.0147	0.0561	0.107	0.1565	0.6764	0.0146	0.0022	0.045	0.0745	0.007	0.0009	0.1738	0.0262	0.0704	0.1321	0.0869	0.4318	0.2572	0.4121	0.0528	0.0248	0.0907	0.2219	0.2002
WBGene00000765	coq-5	1	57	0.7917	Moderately variant	iCEL1314 gene		0.0006	0.2432		0.0515		0.0015		0.2239		0.0648				0.3195	0.0432		0.1598					0.1606		0.0019	0.0022	0.0557		0.0079	0.0009				0.0981		0.4327	0.2117	0.5311				0.2064	0.2419
WBGene00000766	coq-6	2	146	0.8902	Moderately variant	iCEL1314 gene	0.2709	0.0007	0.1805	0.0197	0.0375	0.1431	0.0017	0.0399	0.2718	0.029	0.0648	0.0255	0.0414	0.3075	0.3407	0.0481	0.042	0.1551		0.0155	0.0324	0.0981	0.2498	0.5902	0.0016	0.0019	0.0645	0.0384	0.0051	0.0008	0.3021	0.0303	0.0695	0.1032	0.1302	0.4326		0.4883	0.0449	0.0318	0.0502	0.2247	0.2077
WBGene00000767	coq-8	0	17	0.9444	Moderately variant	Other metabolic gene		0.005					0.0069				0.0652														0.0066	0.002				0.0101
WBGene00000775	cpin-1	4	139	0.858	Highly variant	iCEL1314 gene	0.4321	0.0009	0.183	0.0399	0.0547	0.2118	0.0017	0.0486	0.2815	0.0807	0.0655	0.058	0.0668	0.6105	0.291	0.0531	0.0599			0.037	0.0511	0.1406	0.1868	0.6436	0.0114	0.0116	0.0516	0.1106	0.0165	0.0008	0.1546	0.1149	0.1012	0.0493	0.227	0.4316	0.1891	0.4853	0.1317	0.1148	0.2198	0.2614	0.1926
WBGene00000800	cars-1	3	147	0.9018	Highly variant	iCEL1314 gene	0.2081	0.0007	0.1511	0.0355	0.0093	0.1552	0.0016	0.0411	0.2103	0.0449	0.0147	0.1589	0.0865	0.8328	0.2636	0.0239	0.0448	0.1558		0.0168	0.0478	0.0962	0.1548	0.662	0.0019	0.0022	0.0114	0.0906	0.0056	0.0009	0.2255	0.0658	0.0592	0.3178	0.2164	0.4299	0.1791	0.2174	0.1233	0.0382	0.0711	0.0839	0.1799
WBGene00000829	ctb-1	1	109	0.9316	Moderately variant	iCEL1314 gene	0.1881	0.0006		0.0192	0.028	0.0986	0.0056	0.0209		0.0249	0.0641		0.0276			0.0337	0.0251			0.0151	0.0275			0.528	0.0019	0.0031	0.0407	0.0466	0.0049	0.0013	0.2631	0.0284	0.0379	0.2065	0.024			0.6071	0.0401	0.0111	0.0089	0.2289
WBGene00000830	ctl-1	1	63	0.913	Moderately variant	iCEL1314 gene		0.0006	0.1509		0.0318		0.0016		0.1797		0.0653				0.2704	0.0315		0.1617					0.1691		0.0019	0.0191	0.0251		0.0104	0.0011				0.2591		0.4275	0.3045	0.3039				0.1645	0.1749
WBGene00000831	ctl-2	2	141	0.8813	Moderately variant	iCEL1314 gene	0.2716	0.0011	0.1697	0.0259	0.0613	0.1166	0.0016	0.0419	0.266	0.0514	0.0647	0.0425	0.0518	0.3288	0.1728	0.0345	0.0523	0.1892		0.0174	0.075	0.1911	0.1752	0.5547	0.0022	0.005	0.0359	0.1439	0.0225	0.0007	0.278	0.1166	0.2043	0.2002	0.0426	0.4292	0.1922	0.485	0.1334	0.0462	0.1159	0.272	0.2049
WBGene00000833	cts-1	1	145	0.8896	Moderately variant	iCEL1314 gene	0.1834	0.0007	0.2063	0.0297	0.0114	0.1119	0.0016	0.0246	0.2498	0.0233	0.0641	0.0375	0.0306		0.3396	0.0306	0.0264	0.174		0.0154	0.0176	0.1515	0.2084	0.506	0.0018	0.0022	0.0318	0.0411	0.0055	0.0012	0.2527	0.0316	0.0616	0.2608	0.0553	0.5554	0.1886	0.543	0.033	0.02	0.0286	0.1649	0.3855
WBGene00000869	cyc-1	2	148	0.897	Moderately variant	iCEL1314 gene	0.2265	0.0006	0.1701	0.0217	0.012	0.0983	0.0018	0.0279	0.2757	0.0441	0.0644	0.0234	0.0347	0.3693	0.3215	0.034	0.0351	0.1798	0.0014	0.0112	0.0274	0.1341	0.1866	0.4182	0.0019	0.0023	0.0215	0.0389	0.0053	0.0008	0.2559	0.0281	0.0903	0.2187	0.016	0.4353	0.2115	0.3363	0.0429	0.0155	0.0262	0.1155	0.1866
WBGene00000905	daf-9	7	129	0.8217	Highly variant	iCEL1314 gene	0.4872	0.0126	0.144	0.0463	0.1602	0.421	0.0022	0.1272		0.1363	0.0667	0.0646	0.0869	0.5628	0.3597	0.1804	0.0559			0.052	0.1664	0.1787	0.1749	0.7013	0.017	0.0175	0.0822	0.0907	0.0544	0.0022	0.2207	1.9183	0.1866	0.1546	0.0866	0.4293		0.3544	0.195	0.6046	2.5783	0.3125	0.1606
WBGene00000907	daf-11	21	70	0.5303	Highly variant	iCEL1314 gene	0.9673	0.0093		0.2134	0.8377	0.2783	0.0087	0.0878		0.4343	0.0661	0.3193	0.378	0.5094			0.142			0.0501	0.7213	0.2149		1.6572	0.0167	0.0167	1.1949	0.8203	2.247	0.0015	0.3413		0.3741	0.6267	0.1741			0.5904	0.8159	0.8843	1.3325	0.3207
WBGene00000913	daf-18	1	142	0.8554	Moderately variant	iCEL1314 gene	0.176	0.0013	0.177	0.0504	0.017	0.0887	0.0023	0.0269	0.3129	0.1573	0.0646	0.1359	0.0259	0.2448	0.2807	0.0334	0.0388	0.1729		0.0114	0.1	0.1326	0.1826	0.4771	0.0027	0.002	0.0433	0.0293	0.0065	0.0023	0.2277	0.0345	0.0585	0.2252	0.2375	0.4331	0.245	0.4226	0.0419	0.0275	0.053	0.1549	0.1805
WBGene00000923	daf-31	0	16	1	Invariant	Other metabolic gene							0.0015				0.0796														0.0091	0.0018				0.0009
WBGene00000929	dao-3	2	142	0.8659	Moderately variant	iCEL1314 gene	0.3297	0.0022	0.165	0.0562	0.047	0.1853	0.0019	0.0404	0.2737	0.1243	0.0645	0.0631	0.0462	0.2572	0.2601	0.0431	0.0523	0.1762	0.0014	0.014	0.0904	0.1613	0.1719	0.6556	0.0088	0.0021	0.0686	0.0714	0.0151	0.0007	0.1871	0.073	0.1769	0.0858	0.2879	0.4463	0.2401	0.5065	0.1374	0.0595	0.0957	0.2517	0.1821
WBGene00000958	dgk-1	3	116	0.7785	Highly variant	iCEL1314 gene	0.3921	0.0075	0.1784	0.0684	0.4062	0.3532	0.0021	0.0697		0.0812	0.065	0.0621	0.0475	0.5907	0.2924		0.0578			0.0291	0.1511	0.1417	0.2159	0.8852	0.0138	0.0039	0.2682	0.1193	0.4481	0.0009	0.3123	0.4067	0.0859	0.7432	0.0719	0.4317		0.2417	0.1882	0.004	0.1024	0.309	0.2829
WBGene00000959	dgk-2	0	137	0.9716	Invariant	iCEL1314 gene	0.2242	0.0009		0.0305	0.0054	0.0626	0.0018	0.0157	0.2795	0.0449	0.0646	0.0235	0.0282	0.2443		0.0162	0.0242			0.0067	0.0671	0.1079		0.2241	0.0023	0.0021	0.0053	0.0415	0.0037	0.0005	0.1803	0.0547	0.0777	0.3026	0.0572			0.1093	0.0635	0.0291	0.0203	0.0484
WBGene00000960	dgk-3	13	112	0.7417	Highly variant	iCEL1314 gene	0.9131	0.0111	0.1417	0.1435	0.4835	0.3325	0.0024	0.1516		0.1477	0.0665	0.0975	0.0505	0.5233	0.2284		0.0883			0.0463	0.2893	0.2008	0.1864	1.0838	0.0131	0.0171	1.2537	0.2336	0.1702	0.0016	0.3261	1.3914	0.1452	1.2468	0.1229	0.4283		0.7525	0.3382	0.478	0.1694	0.3352	0.1918
WBGene00000963	dhp-1	5	136	0.85	Highly variant	iCEL1314 gene	0.352	0.0008	0.1836	0.0551	0.0595	0.29	0.0015	0.1398		0.1146	0.0657	0.0471	0.0833	0.7956	0.265	0.0519	0.0412			0.028	0.112	0.1419	0.1702	0.7538	0.0022	0.0143	0.0324	0.0632	0.0386	0.0014	0.3479	0.1784	0.3611	0.0979	0.1288	0.4323	0.2187	0.3117	0.1119	0.1147	0.1069	0.265	0.1878
WBGene00000964	dhp-2	4	127	0.7938	Highly variant	iCEL1314 gene	0.5118	0.0015	0.1767	0.0764	0.1002	0.4268	0.0013	0.0448		0.1529	0.0653	0.1101	0.0463	0.6302	0.2604	0.0677	0.0499			0.05	0.1142	0.1114	0.2434	0.6824	0.0109	0.0147	0.0546	0.2214	0.0413	0.0008	0.253	0.3336	0.3052	0.1071	0.2762	0.4318	0.2932	0.3982	0.1506	0.0663	0.0471	0.2554	0.2099
WBGene00000965	dhs-1	2	141	0.865	Moderately variant	Other metabolic gene	0.2484	0.0009	0.1931	0.0456	0.0495	0.1249	0.0018	0.0555	0.3405	0.0819	0.0651	0.0455	0.0586	0.6718	0.2598	0.0539	0.0477	0.1708		0.0185	0.0482	0.1146	0.1468	0.6306	0.0088	0.002	0.0915	0.0513	0.0121	0.0011	0.2271	0.0352	0.0694	0.0634	0.5099	0.4338	0.2679	0.4854	0.0597	0.0455	0.0435	0.1988	0.1864
WBGene00000966	dhs-2	3	137	0.8405	Highly variant	Other metabolic gene	0.4865	0.001	0.1669	0.1751	0.0765	0.1938	0.0019	0.0492		0.1927	0.0662	0.1391	0.1106	0.5331	0.2172	0.0482	0.0683	0.1608	0.0019	0.0293	0.0766	0.2088	0.17	0.6945	0.0163	0.0148	0.0554	0.0727	0.0692	0.0012	0.2002	0.1643	0.348	0.1254	0.173	0.4301	0.2578	0.4577	0.2125	0.1105	0.1996	0.2945	0.1637
WBGene00000967	dhs-3	2	148	0.925	Moderately variant	iCEL1314 gene	0.275	0.0008	0.1841	0.041	0.0271	0.092	0.0017	0.0197	0.2996	0.1045	0.066	0.0313	0.0934	0.0433	0.1957	0.0345	0.0573	0.1905		0.012	0.0907	0.161	0.1876	0.4237	0.0019	0.0102	0.0309	0.1318	0.0209	0.0012	0.2253	0.0686	0.2338	0.1462	0.0417	0.4305	0.1961	0.4824	0.1212	0.0509	0.1146	0.2143	0.2377
WBGene00000968	dhs-4	1	129	0.8063	Moderately variant	Other metabolic gene	0.522	0.0102	0.1484	0.063	0.0743	0.2146	0.0017	0.0689	0.3078	0.1558	0.066	0.0947	0.09	0.6443	0.303	0.0609	0.0703			0.0405	0.0916	0.1773	0.1691	0.4358	0.0176	0.0117	0.0593	0.0839	0.0438	0.001	0.2342	0.3706	0.3824	0.1693	0.3361	0.4322	0.2054	0.3313	0.1979	0.1471	0.0467	0.2932	0.2392
WBGene00000969	dhs-5	3	123	0.8542	Highly variant	Other metabolic gene	0.6879	0.0013	0.1816	0.1789	0.1595	0.1341	0.0016	0.0584		0.1344	0.0653	0.1058	0.099	0.7013	0.2831	0.0675	0.1004			0.0313	0.178		0.184	0.803	0.0083	0.0027	0.0718	0.0686	0.022	0.0009		0.0959	0.1964	0.1535	0.2549	0.4349	0.2685	0.3868	0.1518	0.0799	0.1409	0.2998	0.249
WBGene00000970	dhs-6	2	127	0.8819	Moderately variant	Other metabolic gene	0.2919	0.0008	0.1793	0.0334	0.0407	0.128	0.0017	0.0462	0.2157	0.0534	0.0648	0.0372	0.0742	0.3832		0.0505	0.06	0.1786		0.0135	0.0846		0.1581	0.5955	0.0018	0.002	0.0676	0.0337	0.0082	0.0008		0.0311	0.0911	0.0966	0.0407	0.4344	0.2385	0.5063	0.0456	0.0273	0.0672	0.2108	0.3077
WBGene00000971	dhs-7	0	17	1	Invariant	Other metabolic gene		0.012					0.0081				0.0663														0.0146	0.0203				0.0058
WBGene00000972	dhs-8	8	117	0.7452	Highly variant	Other metabolic gene	0.6225	0.0076	0.1713	0.069	0.1851	0.2059	0.0017	0.4167		0.0637	0.0658	0.0643	0.0666	0.55	0.2963	0.111	0.2007			0.0771	0.3476	0.1537	0.1981	0.9222	0.0184	0.0027	0.0831	0.0623	0.0594	0.0021	0.3217	0.6423	0.0999	0.5296	0.0968	0.4313		0.3609	0.3649	3.1952	1.8644	0.3336	0.2746
WBGene00000973	dhs-9	2	142	0.8931	Moderately variant	Other metabolic gene	0.3794	0.0005	0.2004	0.0787	0.0356	0.1253	0.0015	0.0291	0.2283	0.0874	0.0651	0.0853	0.0588	0.2485	0.2698	0.037	0.051	0.2122	0.0013	0.0196	0.0821	0.1372	0.2051	0.5995	0.0022	0.0026	0.038	0.0679	0.0136	0.0006	0.2281	0.0829	0.1291	0.1983	0.2556	0.4342		0.4638	0.0953	0.0256	0.1607	0.1883	0.2216
WBGene00000974	dhs-11	3	133	0.8365	Highly variant	Other metabolic gene	0.3083	0.0005	0.1839	0.0663	0.042	0.1033	0.0022	0.0705	0.2199	0.0918	0.0659	0.0595	0.0524	0.5093	0.3391	0.042	0.0831	0.2365		0.0146	0.1586	0.1249	0.142	0.6296	0.0118	0.0025	0.0589	0.0446	0.0054	0.0025	0.1834	0.0445	0.1439	0.1604	0.5373	0.4152	0.2369	0.5728	0.0719	0.0516	0.8673	0.2108	0.2548
WBGene00000975	dhs-12	2	141	0.8598	Moderately variant	Other metabolic gene	0.2632	0.0006	0.2072	0.0298	0.0309	0.1075	0.0014	0.0358	0.1863	0.0366	0.0934	0.0489	0.0338	0.4331	0.3641	0.0409	0.0334			0.0171	0.1053	0.1477	0.1663	0.5706	0.009	0.0029	0.0514	0.067	0.0075	0.0013	0.1769	0.0463	0.0762	0.1874	0.0928	0.4452	0.2519	0.5485	0.0517	0.0365	0.1546	0.197	0.1895
WBGene00000976	dhs-13	5	119	0.8095	Highly variant	iCEL1314 gene	0.4653	0.0006	0.1643	0.105	0.1355	0.2919	0.0018	0.0984		0.1204	0.0644	0.0481	0.0819	0.5609	0.3261	0.0842	0.068	0.1377		0.0165	0.1109		0.1784	1.0631	0.002	0.002	0.1134	0.2837	0.0222	0.001		0.444	0.2559	0.15	0.4243	0.4336	0.2268	0.4244	0.2246	0.1867	0.2286	0.321	0.1807
WBGene00000977	dhs-14	5	124	0.7898	Highly variant	Other metabolic gene	0.3153	0.0015	0.1766	0.0754	0.1232	0.0742	0.0017	0.0372	0.3423	0.1111	0.067	0.0664	0.1387	0.4212	0.2336	0.0394	0.0533			0.0146	0.1632	0.1777	0.1819	0.5982	0.0139	0.0194	0.0529	0.4242	0.0229	0.0023	0.2576	0.1315	0.473	0.1513	0.1293	0.4321		0.5569	0.1441	0.1226	0.2154	0.2887	0.2828
WBGene00000978	dhs-15	8	121	0.7857	Highly variant	Other metabolic gene	0.9241	0.0142	0.1691	0.0748	0.1029	0.5539	0.0017	0.1092		0.1046	0.0668	0.0604	0.0881	0.4818	0.3104	0.0811	0.0663			0.0415	0.4462	0.1951	0.2356	0.8115	0.0177	0.0192	0.1367	0.0502	0.0545	0.0023	0.2602		0.251	0.0974	0.1011	0.432		0.2129	0.165	0.131	0.1669	0.3418	0.1845
WBGene00000979	dhs-16	5	120	0.7547	Highly variant	Other metabolic gene	0.6253	0.0113	0.176	0.1178	0.2364	0.2626	0.0017	0.1088		0.2655	0.0662	0.1343	0.0888	0.6496	0.3334	0.1154	0.136			0.092	0.2137	0.1356	0.3304	0.9418	0.0176	0.0162	0.2218	0.095	0.0939	0.0017	0.4193	0.8993	0.1703	0.2641	0.1585	0.4398		0.2032	0.2504	0.2154	0.6608	0.2691	0.2549
WBGene00000980	dhs-17	1	142	0.8712	Moderately variant	Other metabolic gene	0.4176	0.0026	0.1805	0.0907	0.113	0.224	0.0021	0.0317	0.5008	0.0791	0.0657	0.0441	0.0482	0.6174	0.3107	0.0734	0.0464	0.1737		0.0201	0.1387	0.1714	0.2144	0.5918	0.014	0.0031	0.1395	0.0633	0.0183	0.0011	0.2502	0.1441	0.1056	0.0682	0.3215	0.4325	0.3029	0.319	0.0805	0.0395	0.2856	0.2864	0.1696
WBGene00000981	dhs-18	4	132	0.8098	Highly variant	Other metabolic gene	0.375	0.0077	0.2655	0.0523	0.0653	0.1312	0.0015	0.0379	0.288	0.0644	0.0654	0.0608	0.0916	0.2706	0.3527	0.0419	0.0436	0.25		0.0393	0.0963	0.2827	0.2423	0.5347	0.0021	0.015	0.0592	0.1967	0.0567	0.0007	0.2775	0.1386	0.2831	0.2254	0.2243	0.4372	0.2753	0.5161	0.1407	0.0585	0.0761	0.343	0.2674
WBGene00000982	dhs-19	2	142	0.8712	Moderately variant	iCEL1314 gene	0.331	0.0006	0.1707	0.0423	0.0386	0.1327	0.0017	0.0663	0.2415	0.0908	0.0654	0.0534	0.0561	0.2613	0.3009	0.045	0.0606	0.1471		0.0238	0.0628	0.1405	0.1569	0.6249	0.0089	0.0023	0.0568	0.0934	0.0084	0.0007	0.1734	0.0308	0.2062	0.0723	0.1507	0.4326		0.4792	0.0578	0.183	0.062	0.2748	0.2811
WBGene00000983	dhs-20	1	128	0.795	Moderately variant	Other metabolic gene	0.4333	0.0074	0.2454	0.0826	0.0699	0.1255	0.0018	0.0669	0.2701	0.1155	0.0666	0.0705	0.0974	0.6641	0.2143	0.0443	0.0596			0.0456	0.1254	0.2108	0.2098	0.6427	0.0019	0.0172	0.0491	0.1565	0.0388	0.0014	0.1894	0.233	0.2718	0.0799	0.2594	0.4323	0.2822	0.3799	0.2622	0.0722	0.1478	0.3402	0.3014
WBGene00000984	dhs-21	3	134	0.8221	Highly variant	iCEL1314 gene	0.3042	0.0009	0.192	0.0609	0.057	0.1301	0.0016	0.0317	0.2675	0.1145	0.0659	0.0331	0.0613	0.3884	0.4026	0.0417	0.0421	0.1675	0.0018	0.0196	0.044	0.1481	0.1813	0.5591	0.0117	0.0097	0.0556	0.0682	0.0145	0.001	0.1401	0.1317	0.2223	0.1486	0.1053	0.4336	0.2701	0.5459	0.1058	0.0429	0.1365	0.2732	0.253
WBGene00000985	dhs-22	3	140	0.8696	Highly variant	Other metabolic gene	0.2312	0.0007	0.1789	0.0458	0.0272	0.0972	0.0017	0.0226	0.2446	0.0747	0.0647	0.0302	0.0845	0.3271	0.312	0.0397	0.0394	0.1549		0.0169	0.0335	0.12	0.1664	0.5698	0.0019		0.0568	0.0499	0.0058	0.0009	0.1985	0.0311	0.0351	0.1454	0.1078	0.437	0.2285	0.542	0.0279	0.0316	0.0366	0.2056	0.169
WBGene00000986	dhs-23	10	110	0.7051	Highly variant	Other metabolic gene	0.5635	0.0144	0.1877	0.2429	0.0943	0.3563	0.0015	0.2035	0.3674	0.1553	0.0666	0.1255	0.137	0.5916	0.2548	0.0972	0.2971			0.0989	0.2994	0.3358	0.2234	0.9163	0.0132	0.0188	0.1953	0.1104	0.1382	0.0086	0.2682	0.6259	0.3225	0.7229	0.4471	0.4229	0.237	0.4463	0.4962	0.1955	0.6435	0.3747
WBGene00000987	dhs-24	5	114	0.7972	Highly variant	Other metabolic gene	0.8224	0.0005	0.1769	0.093	0.0941	0.2155	0.002	0.0578		0.1238	0.0651	0.0695	0.1451	0.5433	0.3168	0.0644	0.071	0.1781		0.0311	0.2037		0.1482	1.0689	0.0017	0.0024	0.0673	0.0497	0.0197	0.0008		0.195	0.1455	0.0702	0.172	0.4132	0.2846	0.3987	0.2102	0.0894	0.1731	0.2568	0.1895
WBGene00000988	dhs-25	2	133	0.821	Moderately variant	iCEL1314 gene	0.3077	0.0008	0.1831	0.0878	0.1311	0.26	0.0021	0.096	0.3511	0.1574	0.065	0.0838	0.0729	0.7217	0.3633	0.0423	0.0487	0.1656		0.0196	0.0619	0.2538	0.2063	0.6067	0.0179	0.004	0.0646	0.0842	0.0386	0.0014	0.1885	0.1273	0.2048	0.0599	0.3366	0.4332	0.2578	0.5478	0.1351	0.1046	0.1874	0.6967	0.1962
WBGene00000989	dhs-26	8	110	0.719	Highly variant	Other metabolic gene	0.8941	0.0144	0.1701	0.1208	0.0976	0.4075	0.0172	0.0706		0.2319	0.0665	0.1341	0.0549	0.3041	0.3388	0.0986	0.1197			0.0544	0.4098	0.2339	0.2132	1.003	0.0176	0.0193	0.1326	0.0403	0.0302	0.0093	0.1083	0.2823	0.1103	0.2506	0.2848	0.4326		0.3002	0.3955	0.3577	0.3914	0.2254	0.2788
WBGene00000990	dhs-27	2	126	0.869	Moderately variant	Other metabolic gene	0.4304	0.002	0.1764	0.0807	0.0514	0.1717	0.0018	0.1036		0.141	0.0653	0.0744	0.0567	0.8883	0.3205	0.0625	0.151	0.1486		0.0206	0.1998		0.1866	0.6945	0.0132	0.0023	0.0803	0.0535	0.0159	0.0013		0.0495	0.1668	0.1868	0.068	0.4322		0.3163	0.1714	0.1547	0.2824	0.2543	0.2675
WBGene00000991	dhs-28	2	135	0.8282	Moderately variant	iCEL1314 gene	0.2697	0.0012	0.2562	0.021	0.009	0.11	0.0015	0.0184	0.2789	0.0637	0.0654	0.0219	0.0418	0.3948	0.2841	0.0188	0.0426			0.0123	0.06	0.3245	0.2184	0.4149	0.0019	0.0046	0.0109	0.1463	0.0152	0.0007	0.1608	0.0908	0.3304	0.3211	0.1442	0.4419	0.2337	0.223	0.0818	0.0316	0.0242	0.0709	0.2247
WBGene00000992	dhs-29	3	139	0.858	Highly variant	Other metabolic gene	0.3631	0.0006	0.1748	0.0697	0.0485	0.1676	0.0016	0.0665	0.2553	0.1396	0.0649	0.0636	0.0434	0.6725	0.2644	0.0507	0.0596	0.1516		0.028	0.0953	0.1617	0.1703	0.6437	0.0184	0.0026	0.0539	0.0658	0.0182	0.0009	0.2151	0.1099	0.1555	0.0686	0.0591	0.4343	0.2119	0.4309	0.1335	0.0969	0.1413	0.3037	0.2043
WBGene00000993	dhs-30	2	130	0.8844	Moderately variant	Other metabolic gene	0.4033	0.0015	0.1844	0.0735	0.0242	0.18	0.0016	0.0541		0.1092	0.0653	0.0337	0.0958	0.5908	0.2786	0.0451	0.0427	0.2002		0.0182	0.0546		0.1678	0.6764	0.0018	0.0021	0.0273	0.1068	0.0097	0.0008		0.0545	0.2219	0.1633	0.1642	0.4318		0.3601	0.1153	0.0777	0.2865	0.1484	0.2259
WBGene00000996	dif-1	2	144	0.878	Moderately variant	iCEL1314 gene	0.2316	0.0008	0.183	0.0201	0.0199	0.09	0.0019	0.0227	0.2431	0.0448	0.0647	0.0182	0.068	0.3942	0.2568	0.0377	0.0426	0.1425	0.0014	0.0101	0.0909	0.1206	0.1506	0.4217	0.0018	0.0019	0.0407	0.0463	0.013	0.0007	0.1823	0.019	0.098	0.1747	0.033	0.4387	0.5715	0.4823	0.0272	0.0326	0.067	0.1657	0.2808
WBGene00001002	div-1	2	138	0.8519	Moderately variant	iCEL1314 gene	0.2982	0.0009	0.1882	0.0761	0.0291	0.1714	0.0017	0.0278	0.2931	0.1048	0.0646	0.0708	0.0377	0.4961	0.2981	0.0454	0.0763	0.1618		0.0145	0.1149	0.1179	0.1698	0.6834	0.0022	0.0023	0.07	0.0782	0.005	0.0014	0.267	0.0892	0.1155	0.1038	0.4985	0.4345		0.5329	0.0754	0.0674	0.2334	0.2141	0.2479
WBGene00001033	dnj-15	2	137	0.8354	Moderately variant	iCEL1314 gene	0.3962	0.0008	0.1774	0.0774	0.0419	0.1328	0.0017	0.0255	0.2165	0.1618	0.0654	0.1076	0.0688	0.5613	0.368	0.0453	0.0656	0.1483		0.0143	0.0554	0.144	0.1754	0.674	0.0094	0.0027	0.0662	0.0647	0.0057	0.001	0.195	0.0388	0.0783	0.1282	0.4115	0.442	0.4464	0.5065	0.0609	0.0156	0.0563	0.2167	0.2527
WBGene00001058	dpf-5	1	145	0.8896	Moderately variant	Other metabolic gene	0.2149	0.0009	0.1855	0.0188	0.0324	0.1231	0.0016	0.0353	0.3035	0.0363	0.0648	0.0383	0.0331	0.4494	0.3373	0.0431	0.0525	0.1569		0.0203	0.0556	0.1217	0.1785	0.5728	0.002	0.0017	0.0574	0.051	0.0072	0.0012	0.1926	0.0255	0.074	0.1496	0.0287	0.4336	0.2298	0.575	0.0552	0.0122	0.0324	0.2023	0.1539
WBGene00001073	dpy-11	0	149	0.9085	Moderately variant	Other metabolic gene	0.2377	0.001	0.2115	0.0634	0.0237	0.1057	0.0017	0.0245	0.2518	0.0956	0.0644	0.0414	0.0579	0.0892	0.2975	0.038	0.0402	0.1925		0.0097	0.0629	0.1332	0.1612	0.4223	0.0022	0.0019	0.0313	0.0407	0.0083	0.001	0.2466	0.0208	0.1258	0.1525	0.2371	0.4614	0.1805	0.3677	0.0279	0.0362	0.0913	0.1561	0.2571
WBGene00001077	dpy-18	1	146	0.8957	Moderately variant	iCEL1314 gene	0.233	0.0012	0.1882	0.0939	0.0354	0.0947	0.0014	0.018	0.4512	0.1297	0.0644	0.0406	0.1603	0.3438	0.2682	0.0408	0.0651	0.1626		0.0116	0.0873	0.1148	0.2413	0.3146	0.0028	0.0023	0.0435	0.0501	0.0172	0.0013	0.27	0.0439	0.1044	0.0761	0.0757	0.4313	0.2307	0.4761	0.0725	0.0437	0.1096	0.2245	0.238
WBGene00001078	dpy-19	2	134	0.8221	Moderately variant	Other metabolic gene	0.4869	0.0021	0.1989	0.0659	0.0923	0.2155	0.0017	0.1053	0.4593	0.1626	0.0654	0.1532	0.0552	0.6744	0.3491	0.0595	0.0539			0.0169	0.0862	0.1347	0.2758	0.7827	0.0166	0.0019	0.1016	0.1712	0.0198	0.0009	0.2786	0.0867	0.2717	0.0633	0.1307	0.4322		0.2054	0.1291	0.0982	0.0808	0.2976	0.1947
WBGene00001093	drp-1	1	154	0.9277	Moderately variant	iCEL1314 gene	0.2336	0.0009	0.1512	0.0224	0.01	0.1097	0.0016	0.0153	0.2192	0.0761	0.0647	0.0346	0.037	0.4617	0.2096	0.0254	0.0493	0.168		0.0134	0.0149	0.1174	0.1414	0.4596	0.0018	0.0021	0.019	0.0512	0.0061	0.0009	0.2219	0.0288	0.0577	0.1071	0.0649	0.4279	0.183	0.2275	0.052	0.0198	0.0481	0.0924	0.1608
WBGene00001094	dars-1	2	145	0.8896	Moderately variant	iCEL1314 gene	0.2246	0.0006	0.1711	0.0161	0.0234	0.1197	0.0015	0.0311	0.2385	0.0197	0.0646	0.0333	0.04	0.3918	0.3092	0.0337	0.0374	0.1421	0.0014	0.0154	0.035	0.1607	0.1615	0.5402	0.0019	0.0017	0.0291	0.0272	0.0062	0.0008	0.3005	0.0159	0.1587	0.2302	0.0706	0.4423	0.2625	0.4459	0.0413	0.0173	0.0717	0.1359	0.1876
WBGene00001095	dars-2	2	134	0.8375	Moderately variant	iCEL1314 gene	0.346	0.0006	0.1804	0.0524	0.0586	0.1282	0.0018	0.0364	0.2472	0.1019	0.0653	0.035	0.0301	0.5564	0.3317	0.0525	0.0547			0.0184	0.0416	0.1015	0.1708	0.6094	0.015	0.002	0.0616	0.0937	0.0065	0.0011	0.1479	0.0622	0.1895	0.0691	0.099	0.4306		0.4256	0.0479	0.0345	0.1034	0.2063	0.2347
WBGene00001130	dyn-1	0	137	0.8726	Moderately variant	iCEL1314 gene	0.2384	0.0022	0.1589	0.0544	0.0628	0.1745	0.0015	0.0417	0.3463	0.0519	0.0651	0.1788	0.0566	0.7048	0.301	0.0497	0.078	0.1501		0.0107	0.0756	0.1385	0.1803	0.5387	0.0022	0.0023	0.0602	0.0825	0.008	0.0006	0.3074	0.2233	0.1192	0.0495	0.0551	0.4404		0.4663	0.1342	0.0604	0.04	0.2357	0.2151
WBGene00001134	eat-3	3	134	0.8221	Highly variant	iCEL1314 gene	0.3974	0.0009	0.1822	0.0437	0.0702	0.163	0.0016	0.098	0.6296	0.2279	0.0647	0.1868	0.0607	0.8092	0.3529	0.0445	0.0737	0.1805		0.0154	0.0924	0.1127	0.2207	0.738	0.0021	0.002	0.0427	0.0972	0.012	0.0009	0.2166	0.0598	0.1055	0.0796	0.4522	0.4215	0.2203	0.3374	0.1408	0.0423	0.1144	0.1929	0.1983
WBGene00001137	eat-6	1	137	0.8616	Moderately variant	iCEL1314 gene	0.1557	0.0011	0.168	0.0116	0.0166	0.0661	0.0017	0.0157	0.2852	0.0249		0.024	0.022	0.0992	0.3822	0.0289	0.0269	0.2034	0.0015	0.0087	0.0293	0.1364	0.2376	0.3034	0.0018	0.0018	0.0202	0.0495	0.0071	0.001	0.329	0.023	0.0238	0.2228	0.063	0.4398	0.2293	0.3658	0.0375	0.0188	0.0113	0.1283	0.1799
WBGene00001149	bcat-1	1	137	0.8405	Moderately variant	iCEL1314 gene	0.2335	0.0007	0.1978	0.0252	0.0133	0.1311	0.0015	0.0336	0.2629	0.037	0.0659	0.0713	0.0268		0.2996	0.0281	0.0285	0.1584		0.0119	0.0964	0.1777	0.1922	0.4419	0.0019	0.0051	0.0153	0.0402	0.0151	0.0018	0.2389	0.0855	0.1667	0.2375	0.0314	0.4324	0.2174	0.3179	0.0888	0.0262	0.0408	0.0812	0.1661
WBGene00001150	ech-1.1	1	138	0.8466	Moderately variant	iCEL1314 gene	0.4472	0.0032	0.2148	0.0663	0.108	0.2033	0.0017	0.0915	0.2753	0.0665	0.0657	0.0238	0.0682	0.6256	0.2712	0.0585	0.0719			0.0211	0.2276	0.1487	0.1815	0.4844	0.0172	0.0036	0.0659	0.056	0.0447	0.0018	0.2498	0.173	0.1245	0.173	0.1023	0.4477	0.2219	0.4727	0.1574	0.1237	0.4397	0.2658	0.3549
WBGene00001151	ech-2	0	17	0.9444	Moderately variant	Other metabolic gene		0.0007					0.0014				0.1906														0.0718	0.0023				0.0021
WBGene00001152	ech-3	2	139	0.8476	Moderately variant	iCEL1314 gene	0.4579	0.0009	0.1751	0.1358	0.0784	0.2206	0.0018	0.0456	0.1628	0.1169	0.0663	0.1271	0.1129	0.7052	0.2968	0.0512	0.0521			0.0222	0.0858	0.1576	0.1774	0.6236	0.0088	0.0029	0.0593	0.0831	0.0266	0.0007	0.173	0.087	0.2571	0.0431	0.0762	0.4311	0.2615	0.4656	0.1463	0.0499	0.0994	0.2521	0.1951
WBGene00001153	ech-4	2	140	0.8589	Moderately variant	iCEL1314 gene	0.2638	0.0005	0.173	0.0201	0.0234	0.1322	0.0016	0.0258	0.2214	0.0329	0.0647	0.019	0.0742	0.3195	0.3209	0.0405	0.053			0.015	0.1229	0.116	0.157	0.5589	0.0018	0.0023	0.0484	0.0803	0.0065	0.0009	0.2541	0.0125	0.1791	0.1469	0.0619	0.4373	0.261	0.558	0.0315	0.0283	0.0705	0.1574	0.2519
WBGene00001154	ech-5	8	113	0.7902	Highly variant	iCEL1314 gene	0.917	0.0005	0.1873	0.057	0.0752	0.2833	0.0016	0.0765	0.208	0.1107	0.0654	0.0341	0.0626	0.4012	0.3179	0.0691	0.1504			0.0287	0.2206		0.2174	0.7297	0.0018	0.0021	0.066	0.0618	0.0231	0.0011		2.3598	0.104	0.076	0.0802	0.4323		0.5705	0.205	0.0935	0.3898	0.3199	0.262
WBGene00001155	ech-6	0	18	1	Invariant	iCEL1314 gene		0.0005					0.0016				0.0643														0.0019	0.0026				0.0014
WBGene00001156	ech-7	2	122	0.8299	Moderately variant	iCEL1314 gene	0.2588	0.0017	0.1973	0.1245	0.0433	0.1164	0.0013	0.0431	0.277	0.0857	0.0665	0.0645	0.1244	0.3677	0.2586	0.0451	0.0412			0.0206	0.371		0.219	0.5746	0.0021	0.0136	0.0339	0.0608	0.0547	0.0028		0.0785	0.3001	0.1098	0.6137	0.4255	0.2577	0.5604	0.1778	0.0529	0.1938	0.3398	0.2822
WBGene00001157	ech-8	4	122	0.7578	Highly variant	iCEL1314 gene	0.5394	0.0072	0.1837	0.1583	0.0642	0.2112	0.0016	0.044	0.2579	0.1592	0.0659	0.1899	0.0778	0.4651	0.3135	0.0463	0.0772	0.1829		0.0196	0.083	0.2117	0.2101	0.6116	0.0086	0.0144	0.0509	0.2159	0.0396	0.0008	0.2753	0.2319	0.4209	0.1445	0.1954	0.4334	0.2444	0.468	0.2369	0.1281	0.135	0.2786	0.2594
WBGene00001158	ech-9	2	55	0.6627	Moderately variant	iCEL1314 gene		0.0138	0.2409		0.1639		0.0015		0.3913		0.0666				0.3155	0.0773			0.0027			0.2897	0.2071		0.0167	0.0193	0.0478		0.0544	0.0025	0.3799			0.3547		0.4322	0.2591	0.1485				0.4978	0.4249
WBGene00001177	egl-8	1	153	0.9329	Moderately variant	iCEL1314 gene	0.3639	0.0008	0.1078	0.0264	0.0384	0.0871	0.002	0.0253	0.2185	0.0456	0.0641	0.0373	0.0379	0.8792	0.1678	0.0458	0.0465	0.1118		0.0132	0.0962	0.1522	0.1384	0.4654	0.0022	0.0034	0.0308	0.102	0.0118	0.0005	0.1526	0.0587	0.0751	0.119	0.259	0.4173	0.5367	0.3391	0.078	0.0473	0.0359	0.1835	0.1841
WBGene00001178	egl-9	2	144	0.8834	Moderately variant	Other metabolic gene	0.33	0.0015	0.1349	0.0394	0.0444	0.2667	0.002	0.0932		0.0467	0.0644	0.0492	0.0432	0.8141	0.2261	0.044	0.0459	0.1642	0.0019	0.0214	0.0725	0.1734	0.135	0.73	0.0153	0.0019	0.0092	0.161	0.0108	0.001	0.2645	0.109	0.0512	0.0594	0.0936	0.4235	0.1908	0.1212	0.0731	0.137	0.0753	0.1014	0.1786
WBGene00001193	egl-26	2	141	0.8704	Moderately variant	Other metabolic gene	0.3447	0.0027	0.1682	0.0357	0.0604	0.178	0.0018	0.1037	0.2985	0.0653	0.0645	0.0306	0.0384	0.3934	0.3115	0.0594	0.0451	0.1415		0.0228	0.0812	0.1416	0.1778	0.6531	0.0158	0.0019	0.09	0.05	0.0196	0.0011	0.2782	0.0587	0.072	0.0872	0.1539	0.4342	0.2572	0.3959	0.0989	0.0432	0.0798	0.2207	0.1336
WBGene00001239	elo-1	1	141	0.865	Moderately variant	iCEL1314 gene	0.1945	0.0006	0.1813	0.0121	0.0226	0.1064	0.0018	0.0229	0.2363	0.0211	0.065	0.0165	0.0554		0.2458	0.0319	0.0261	0.1239		0.0135	0.0671	0.1935	0.2549	0.5096	0.0016	0.002	0.0248	0.0742	0.0073	0.0017	0.1966	0.0212	0.1691	0.2169	0.0325	0.4542	0.2577	0.4536	0.032	0.0229	0.028	0.119	0.2469
WBGene00001240	elo-2	1	138	0.8625	Moderately variant	iCEL1314 gene	0.2305	0.0013	0.2424	0.063	0.1012	0.1535	0.0019	0.0829	0.2569	0.0402	0.0652	0.045	0.0882	0.1329	0.222	0.0376	0.0403	0.2184		0.0207	0.1107	0.3059	0.2797	0.551	0.0021	0.0039	0.0413	0.0817	0.0576	0.0016	0.1509	0.1026	0.1064	0.1185	0.1616	0.4892	0.2434	0.5466	0.1038	0.0392	0.0987	0.4918	0.188
WBGene00001241	elo-3	4	131	0.8137	Highly variant	iCEL1314 gene	0.535	0.0008	0.1904	0.0286	0.0632	0.1467	0.0016	0.3159	0.2475	0.0565	0.0647	0.0565	0.1258	0.388	0.3307	0.0595	0.1748			0.0191	0.3087	0.1249	0.2169	0.8684	0.0091	0.0021	0.0678	0.1072	0.0168	0.0007	0.2721	0.1418	0.2841	0.0809	0.6681	0.4346	0.2581	0.4668	0.2069	0.0988	0.3126	0.3076	0.2025
WBGene00001242	elo-4	4	122	0.7771	Highly variant	iCEL1314 gene	0.4355	0.0033	0.1594	0.2006	0.1768	0.0899	0.0018	0.0846		0.299	0.0657	0.1007	0.0585	0.7201	0.3559	0.0595	0.1216		0.2766	0.0468	0.1614	0.1326	0.1943	0.6369	0.0178	0.0036	0.0775	0.1156	0.037	0.0016	0.2026	0.1964	0.2692	0.1479	0.4872	0.4318		0.4084	0.1236	0.0938	0.4659	0.3105	0.3495
WBGene00001243	elo-5	1	127	0.7791	Moderately variant	iCEL1314 gene	0.1908	0.0021	0.2128	0.0277	0.1014	0.1103	0.0018	0.0633	0.2652	0.0594	0.0667	0.0419	0.1232	0.1354	0.2532	0.0368	0.0399	0.2329		0.0211	0.2089	0.2264	0.3097	0.5108	0.0733	0.005	0.0409	0.131	0.0625	0.0033	0.1578	0.0415	0.5025	0.2834	0.3462	0.4759	0.1867	0.607	0.0602	0.0263	0.1158	0.8755	0.2257
WBGene00001244	elo-6	2	132	0.8148	Moderately variant	iCEL1314 gene	0.1906	0.0014	0.1796	0.024	0.1048	0.1094	0.0019	0.0277	0.2591	0.0437	0.0656	0.0308	0.093	0.1572	0.2483	0.0314	0.0546	0.4496		0.0202	0.1254	0.156	0.3533	0.5091	0.002	0.0036	0.0344	0.0904	0.0531	0.0017	0.1831	0.0502	0.3147	0.2533	0.0723	0.5236	0.2652	0.6012	0.0874	0.0271	0.0939	0.7935	0.3109
WBGene00001245	elo-7	6	97	0.7519	Highly variant	iCEL1314 gene	0.7322	0.0051		0.1848	0.0914	0.3132	0.0172	0.3849		0.2962	0.0663	0.0938	0.0842	0.5123		0.0926	0.3027			0.0878	0.3662	0.1878		1.005	0.002	0.0219	0.1873	0.084	0.1208	0.0166	0.2953	2.3352	0.1519	0.1475	0.1831			0.5041	0.211	0.1826	3.4641	0.2286
WBGene00001246	elo-8	3	81	0.8617	Highly variant	Other metabolic gene	0.5741	0.0035		0.03		0.1221	0.0172	0.1352		0.1481	0.0667	0.0657	0.0591	0.5322			0.113			0.0936	0.0869			1.0055	0.0143	0.0183		0.1543		0.0145		0.0156	0.2982		0.1458				0.1363	0.0771	3.4641
WBGene00001247	elo-9	5	131	0.8239	Highly variant	iCEL1314 gene	0.4392	0.0008	0.165	0.0999	0.1752	0.2241	0.0016	0.1161		0.089	0.0656	0.0774	0.0758	0.57	0.3678	0.0819	0.0651			0.0303	0.1012	0.1288	0.2076	0.9062	0.0164	0.0145	0.1727	0.2031	0.1639	0.0006	0.2479	0.1538	0.181	0.267	0.1001	0.4304		0.341	0.124	0.1421	0.5744	0.3272	0.2003
WBGene00001262	emb-8	1	140	0.8696	Moderately variant	iCEL1314 gene	0.246	0.0008	0.1555	0.0256	0.0085	0.1718	0.0015	0.0323	0.2613	0.046	0.0644	0.1006	0.0759	0.3874	0.3265	0.024	0.0442	0.2152		0.0172	0.0696	0.1264	0.1563	0.6471	0.0019	0.002	0.0114	0.1419	0.007	0.0009	0.2159	0.0929	0.1948	0.1186	0.2052	0.4247	0.2419	0.1984	0.1177	0.0635	0.0877	0.0851	0.423
WBGene00001334	ero-1	1	145	0.9119	Moderately variant	Other metabolic gene	0.2951	0.0006	0.171	0.0283	0.0391	0.1297	0.0016	0.0222	0.1859	0.0398	0.0644	0.0356	0.1501	0.3529	0.2579	0.0459	0.0446	0.1563		0.0127	0.0589	0.1124	0.1519	0.4923	0.0018	0.0022	0.0483	0.1175	0.0064	0.0009	0.1553	0.0481	0.0821	0.1306	0.3226	0.441	0.2643	0.4239	0.0729	0.0225	0.0419	0.1678	0.1713
WBGene00001336	qars-1	1	128	0.8828	Moderately variant	iCEL1314 gene	0.2362	0.0007	0.1912	0.0186	0.0382	0.1225	0.0017	0.023	0.2639	0.022	0.0647	0.0273	0.0243	0.3487	0.2471	0.0412	0.0401			0.014	0.0351		0.2838	0.4594	0.0019	0.0026	0.0557	0.0357	0.0065	0.0009		0.0361	0.0939	0.148	0.1138	0.4319		0.5611	0.0448	0.0146	0.0921	0.1818	0.5845
WBGene00001337	ears-1	2	137	0.8671	Moderately variant	iCEL1314 gene	0.2694		0.1579	0.029	0.0254	0.135	0.0013	0.032	0.2628	0.0482		0.0621	0.0369	0.4033	0.3504	0.0363	0.0438	0.1947		0.0147	0.0275	0.1481	0.1833	0.5755	0.0018	0.0032	0.0295	0.0379	0.0102		0.2165	0.039	0.1476	0.1882	0.0336	0.4326	0.2539	0.4457	0.0514	0.0161	0.0635	0.177	0.212
WBGene00001338	ears-2	4	132	0.825	Highly variant	iCEL1314 gene	0.3694	0.0007	0.1765	0.0541	0.0743	0.1697	0.0022	0.0357	0.2783	0.1436	0.0654	0.0862	0.0564	0.7695	0.3441	0.0615	0.05	0.3048		0.021	0.0405	0.1382	0.1682	0.6265	0.0085	0.003	0.0822	0.0777	0.0129	0.0009	0.1967	0.0676	0.1833	0.069	0.1092	0.4326		0.3982	0.1538	0.0542	0.0592	0.2842	0.2066
WBGene00001393	fat-1	1	138	0.8679	Moderately variant	iCEL1314 gene	0.204	0.0005	0.1576	0.0186	0.0149	0.1201	0.0024	0.0238	0.323	0.0334	0.0646	0.017	0.0257		0.2276	0.0335	0.0335	0.1826	0.0017	0.0171	0.047	0.1189	0.1905	0.5337	0.0017	0.0026	0.0382	0.0649	0.0095	0.0014	0.2015	0.0294	0.2396	0.2239	0.055	0.437	0.2155	0.5364	0.0422	0.0342	0.0281	0.1164	0.2152
WBGene00001394	fat-2	1	136	0.8344	Moderately variant	iCEL1314 gene	0.1782	0.001	0.2475	0.0586	0.0279	0.1036	0.0023	0.0362	0.2294	0.0498	0.0657	0.0174	0.0236	0.0862	0.3261	0.0338	0.022	0.2003	0.0018	0.0172	0.0851	0.1223	0.2342	0.5194	0.0019	0.006	0.0482	0.1314	0.0054	0.0031	0.286	0.0413	0.2479	0.1974	0.0765	0.441	0.2085	0.6045	0.0305	0.0345	0.0508	0.1164	0.2506
WBGene00001395	fat-3	2	136	0.8344	Moderately variant	iCEL1314 gene	0.3258	0.0009	0.2184	0.0408	0.027	0.0874	0.0022	0.025	0.3263	0.0677	0.0653	0.0452	0.0535	0.0989	0.3722	0.0423	0.0245	0.204		0.0217	0.067	0.0932	0.1947	0.5389	0.0022	0.0106	0.0559	0.1124	0.0103	0.0018	0.1878	0.1226	0.2481	0.2216	0.1661	0.4301	0.3137	0.5747	0.0893	0.0694	0.0499	0.2895	0.278
WBGene00001396	fat-4	1	141	0.8758	Moderately variant	iCEL1314 gene	0.199	0.0006	0.1987	0.0457	0.0121	0.1111	0.0024	0.0287	0.2843	0.0539	0.065	0.0331	0.0385		0.3304	0.0306	0.0364	0.1588		0.0168	0.0439	0.1436	0.2207	0.5309	0.0018	0.0031	0.028	0.0348	0.0058	0.0015	0.1951	0.0384	0.0994	0.2568	0.0556	0.4294	0.2166	0.4504	0.0452	0.0499	0.0471	0.1086	0.2472
WBGene00001397	fat-5	3	127	0.7744	Highly variant	iCEL1314 gene	0.3786	0.0078	0.1748	0.2382	0.015	0.1461	0.0018	0.0345	0.2883	0.06	0.0666	0.0574	0.1738	0.5776	0.3415	0.0241	0.119	0.1897	0.0027	0.0261	0.1391	0.2102	0.2217	0.6233	0.0017	0.0228	0.0283	0.1837	0.0403	0.0023	0.2726	0.1227	0.2319	0.3222	0.1116	0.4321	0.2359	0.3135	0.1529	0.1932	0.3683	0.1385	0.3047
WBGene00001398	fat-6	3	138	0.8625	Highly variant	iCEL1314 gene	0.2139	0.0014	0.2312	0.0647	0.0137	0.1042	0.0016	0.0246	0.2662	0.0556	0.066	0.0335	0.0596	0.3132	0.2546	0.0346	0.0206	0.2779		0.03	0.1654		0.2222	0.531	0.0094	0.0172	0.0249	0.1448	0.0174	0.0029	0.285	0.0465	0.32	0.2454	0.0735	0.4349	0.2687	0.4397	0.0638	0.0297	0.0834	0.1351	0.2794
WBGene00001399	fat-7	4	104	0.6541	Highly variant	iCEL1314 gene	0.3472	0.0023	0.277	0.2557	0.2213	0.1168	0.002	0.1772	0.5055	0.1288	0.0665	0.104	0.265	0.4893	0.3691	0.0461	0.075			0.0897	0.2882	0.0976	0.2306	0.549	0.0166	0.0159	0.0674	0.0792	0.1071	0.0102	0.2316	0.1919	0.2774	0.2087	0.4427	0.4315	0.3099	0.637	0.4352	0.3006	0.4073	0.5136	0.3172
WBGene00001404	fbp-1	2	145	0.9006	Moderately variant	iCEL1314 gene	0.1857	0.0011	0.1732	0.0276	0.0168	0.092	0.0015	0.0292	0.3208	0.0516	0.0115	0.0152	0.0761		0.2983	0.0299	0.0387	0.1658		0.0106	0.0696	0.1175	0.1998	0.4004	0.0019	0.0018	0.0152	0.0923	0.0102	0.0009	0.1964	0.0148	0.2181	0.2526	0.1299	0.4362	0.2346	0.2582	0.0371	0.031	0.0579	0.1034	0.2374
WBGene00001405	fce-1	2	140	0.8861	Moderately variant	iCEL1314 gene	0.2129	0.0005	0.194	0.0124	0.0402	0.0868	0.0016	0.0346	0.241	0.0324	0.0656	0.0201	0.0236		0.2789	0.0455	0.0356	0.1598		0.0118	0.0143	0.1883	0.1557	0.4078	0.0017	0.002	0.0649	0.0318	0.0101	0.0008	0.2097	0.0252	0.0261	0.0649	0.0161	0.4323	0.2185	0.4978	0.0269	0.013	0.0244	0.1864	0.1849
WBGene00001406	fce-2	0	40	0.9091	Moderately variant	iCEL1314 gene		0.0006			0.0592		0.0017				0.0648					0.0552									0.0138	0.0019	0.0685		0.0158	0.0009				0.0781				0.4446				0.2507
WBGene00001432	fkb-7	2	132	0.825	Moderately variant	Other metabolic gene	0.4693	0.0075	0.1744	0.1918	0.0523	0.3062	0.0016	0.0764	0.428	0.2912	0.0653	0.1624	0.0884	0.3276	0.2849	0.0587	0.0973	0.1574		0.0248	0.3342	0.1179	0.1847	0.6926	0.0162	0.0028	0.1167	0.1219	0.0321	0.0022	0.3699	0.2751	0.1374	0.1457	0.1941	0.4318	0.2077	0.1367	0.2889	0.0988	0.2153	0.3115	0.2059
WBGene00001476	fmo-1	5	128	0.795	Highly variant	iCEL1314 gene	0.4436	0.0115	0.1836	0.1776	0.0962	0.2335	0.0016	0.0174	0.3404	0.2022	0.0661	0.0921	0.0793	0.7665	0.2491	0.0818	0.0403			0.0315	0.1053	0.2836	0.2196	0.4168	0.0134	0.0098	0.0921	0.255	0.0449	0.001	0.1844	0.3441	0.3015	0.0848	0.3829	0.4322	0.263	0.371	0.2517	0.0786	0.1192	0.3454	0.2294
WBGene00001477	fmo-2	11	99	0.6149	Highly variant	iCEL1314 gene	0.4299	0.0126	0.1834	0.3917	0.2167	0.3909	0.0019	0.0688	0.1676	0.2528	0.0659	0.2666	0.4491	0.6673	0.2656	0.0691	0.051		0.0151	0.158	0.2665	0.1613	0.2632	0.9317	0.017	0.0164	0.0988	0.0396	0.2053	0.0019	0.1806	0.9299	0.1497	0.5382	0.443	0.4323	0.2698	0.2051	0.7354	3.4641	0.6116	0.441	0.3872
WBGene00001478	fmo-3	2	114	0.7808	Moderately variant	iCEL1314 gene	0.5012	0.0009	0.1724	0.1342	0.0616	0.1085	0.0017	0.1305	0.0871	0.3593	0.0665	0.1362	0.1234	0.6444	0.3319	0.0556	0.1034			0.0408	0.0754		0.1902	0.6719	0.0023	0.0143	0.0602	0.1817	0.0538	0.0017		0.3425	0.4862	0.2034	0.4492	0.4321	0.2011	0.4517	0.1887	0.1306	0.2188	0.2661	0.2297
WBGene00001479	fmo-4	3	139	0.8476	Highly variant	iCEL1314 gene	0.3444	0.0006	0.1725	0.1249	0.0867	0.1369	0.0017	0.0331	0.1283	0.2189	0.0657	0.0739	0.1301	0.5418	0.323	0.0714	0.034	0.1973		0.0216	0.1861	0.1372	0.1738	0.4974	0.0026	0.0123	0.0717	0.0678	0.0196	0.0014	0.2616	0.1021	0.2126	0.1259	0.1983	0.4263	0.254	0.4773	0.0897	0.1264	0.2823	0.239	0.1865
WBGene00001480	fmo-5	2	138	0.8625	Moderately variant	iCEL1314 gene	0.3898	0.0008	0.1852	0.0305	0.06	0.182	0.0015	0.0367	0.2684	0.1264	0.0653	0.0797	0.0679	0.6706	0.2692	0.0496	0.064	0.1497		0.0259	0.0641	0.2035	0.1802	0.6135	0.0085	0.0029	0.055	0.0337	0.0193	0.0005	0.2954	0.0673	0.1278	0.1074	0.3155	0.4337		0.5014	0.1674	0.0524	0.1182	0.3174	0.2314
WBGene00001485	fre-1	2	135	0.8544	Moderately variant	Other metabolic gene	0.3064	0.0008	0.2358	0.0529	0.0361	0.1671	0.0018	0.0427	0.2147	0.0759	0.0651	0.073	0.0618	0.5314	0.3894	0.0528	0.0527			0.0218	0.0444	0.1094	0.1656	0.7366	0.0087	0.0023	0.0668	0.1085	0.0062	0.0012	0.2907	0.0729	0.092	0.1039	0.3817	0.4322		0.5355	0.0714	0.0311	0.0657	0.2439	0.1828
WBGene00001486	frh-1	3	141	0.865	Highly variant	iCEL1314 gene	0.2839	0.0008	0.174	0.0706	0.0315	0.1384	0.0016	0.0502	0.2299	0.1134	0.0659	0.0771	0.0437	0.6594	0.3312	0.0492	0.055	0.1201		0.0234	0.0466	0.1235	0.1597	0.6395	0.0164	0.0023	0.0634	0.0655	0.0069	0.001	0.1919	0.053	0.0859	0.067	0.6406	0.4334	0.2343	0.4766	0.0626	0.058	0.0928	0.206	0.2065
WBGene00001497	fars-1	0	17	0.9444	Moderately variant	iCEL1314 gene		0.0006					0.0025				0.0826														0.0313	0.0021				0.0015
WBGene00001498	fars-3	2	139	0.8634	Moderately variant	iCEL1314 gene	0.2613	0.0005	0.1656	0.041	0.0279	0.1406	0.0015	0.0416	0.2611	0.0339	0.0645	0.0544	0.0348	0.3572	0.356	0.042	0.0337	0.1748		0.0167	0.065	0.1614	0.1705	0.5812	0.0018	0.0021	0.0502	0.0509	0.0056	0.0009	0.2711	0.0463	0.0703	0.1865	0.2094	0.4312		0.5712	0.0451	0.0299	0.0945	0.1902	0.2208
WBGene00001500	ftn-1	5	119	0.7346	Highly variant	iCEL1314 gene	0.5083	0.0141	0.1876	0.1859	0.2663	0.6931	0.0017	0.0651	0.5772	0.1942	0.0667	0.0714	0.0908	0.6549	0.2417	0.0769	0.0351	0.2212		0.0464	0.2337	0.2291	0.2344	0.6438	0.0029	0.0199	0.1242	0.0966	0.0709	0.0015	0.186	0.1503	0.2355	0.1226	0.1799	0.4291	0.255	0.3515	0.2771	0.093	0.6243	0.3615	0.3793
WBGene00001501	ftn-2	0	137	0.8509	Moderately variant	iCEL1314 gene	0.2233	0.0013	0.2573	0.023	0.0053	0.0774	0.0015	0.015	0.236	0.0308	0.0133	0.0198	0.0468	0.1323	0.319	0.0216	0.0253	0.1832		0.0097	0.0375	0.1899	0.2218	0.4154	0.002	0.0047	0.0113	0.0911	0.0144	0.0009	0.1523	0.0482	0.2875	0.3039	0.1666	0.492	0.2124	0.2985	0.0478	0.0166	0.0211	0.0471	0.2335
WBGene00001503	fum-1	1	154	0.9167	Moderately variant	iCEL1314 gene	0.2053	0.0008	0.1202	0.0234	0.032	0.1325	0.0015	0.0331	0.2916	0.0294	0.0643	0.0388	0.0291	0.2542	0.2079	0.0485	0.0339	0.1263	0.0015	0.0154	0.035	0.1316	0.1601	0.5381	0.0018	0.0021	0.0483	0.0683	0.0106	0.0011	0.1878	0.0208	0.0754	0.1483	0.1123	0.4416	0.2237	0.5826	0.0503	0.0161	0.0138	0.197	0.1695
WBGene00001505	fut-1	3	137	0.8563	Highly variant	Other metabolic gene	0.512	0.0028	0.1593	0.0592	0.064	0.1161	0.0021	0.0516	0.1993	0.0865	0.066	0.0881	0.0478	0.8564	0.2757	0.0635	0.0524			0.014	0.1264	0.1537	0.1821	0.455	0.0163	0.0143	0.0591	0.0755	0.0262	0.0008	0.1409	0.069	0.2458	0.0556	0.163	0.4232		0.4479	0.127	0.0137	0.0257	0.2567	0.199
WBGene00001506	fut-2	9	123	0.7546	Highly variant	Other metabolic gene	0.658	0.0145	0.1833	0.1329	0.1264	0.2992	0.0019	0.0572	0.4465	0.2561	0.0662	0.1076	0.0715	0.5534	0.3414	0.0822	0.0513			0.1918	0.1618	0.1419	0.2524	0.9148	0.0152	0.0189	0.1576	0.1422	0.1352	0.0015	0.248	1.9976	0.2968	0.059	0.5824	0.4214	0.2025	0.3586	0.2444	0.2492	0.311	0.3082	0.1504
WBGene00001507	fut-4	9	117	0.7697	Highly variant	Other metabolic gene	0.8571	0.0077	0.1538	0.0624	0.0996	0.3023	0.0103	0.0763	0.0263	0.1466	0.0664	0.0814	0.0452	0.5399	0.3491	0.0953	0.249			0.0244	0.1948	0.3059	0.1881	0.9303	0.0142	0.0167	0.0676	0.0876	0.0356	0.0086	0.2467	0.2673	0.2112	0.1897	0.1695	0.4322		0.5069	0.2161			0.3192	0.1937
WBGene00001508	fut-8	5	59	0.7195	Highly variant	iCEL1314 gene		0.001	0.186		0.0858		0.0018		0.2652		0.0655				0.3009	0.0573						0.2374	0.2459		0.011	0.012	0.0603		0.0238	0.0008	0.1948			0.1342		0.4323		0.436				0.2829	0.2359
WBGene00001520	gas-1	2	147	0.8963	Moderately variant	iCEL1314 gene	0.2316	0.0006	0.1742	0.0231	0.0385	0.1069	0.0016	0.0197	0.2586	0.0645	0.0646	0.0252	0.0271	0.2766	0.2876	0.0379	0.0277	0.1733		0.0108	0.0363	0.1547	0.2177	0.3974	0.0021	0.0021	0.0498	0.0311	0.0167	0.0008	0.1987	0.034	0.103	0.1112	0.0623	0.455	0.206	0.5407	0.0787	0.0189	0.0295	0.206	0.2602
WBGene00001522	gbh-1	2	134	0.8375	Moderately variant	iCEL1314 gene	0.4081	0.0008	0.1691	0.057	0.0732	0.1462	0.0016	0.0499		0.1519	0.0654	0.0614	0.1119	0.6681	0.3502	0.06	0.0822		0.0018	0.0175	0.1815	0.1425	0.1688	0.6603	0.0087	0.0026	0.0608	0.273	0.0316	0.0013	0.1723	0.0564	0.2282	0.1627	0.0454	0.4329	0.208	0.3636	0.1639	0.0449	0.1611	0.2741	0.2643
WBGene00001523	gbh-2	3	127	0.7987	Highly variant	iCEL1314 gene	0.4373	0.001	0.1744	0.1257	0.0842	0.1727	0.002	0.0782	0.216	0.1773	0.0654	0.1092	0.0762	0.6479	0.3508	0.0825	0.0565			0.0662	0.1084	0.1284	0.1681	0.6269	0.0165	0.0148	0.0631	0.0683	0.0278	0.0009	0.1804	0.2841	0.117	0.0888	0.1623	0.4315		0.3141	0.1952	0.0863	0.1606	0.3149	0.2424
WBGene00001527	gcs-1	2	142	0.8712	Moderately variant	iCEL1314 gene	0.248	0.0007	0.1799	0.0131	0.0489	0.1113	0.0019	0.0587		0.0562	0.0654	0.0334	0.0463	0.2119	0.3312	0.0514	0.0396	0.1531		0.0136	0.0236	0.1432	0.1698	0.4386	0.0019	0.0021	0.0616	0.0325	0.0104	0.0008	0.3447	0.0243	0.1098	0.1033	0.0254	0.4306	0.3104	0.4821	0.0512	0.0581	0.0188	0.2192	0.1841
WBGene00001528	gcy-1	10	95	0.7308	Highly variant	iCEL1314 gene	0.9522	0.0152		0.0631	1.045	0.252	0.0138	0.1967	0.4375	0.1236	0.066	0.1436	0.0551	0.4673			0.1872		0.0133	0.2331	0.4713	0.1327		1.1315	0.002	0.0167	0.9344	0.0859	0.838	0.0145	0.2368		0.2873	0.5175	0.1246			0.1402	0.4576	3.4641	3.4641	0.328
WBGene00001530	gcy-3	8	116	0.7389	Highly variant	iCEL1314 gene	0.8541	0.0141	0.1609	0.1201	0.6003	0.3317	0.0125	0.0987		0.0958	0.0662	0.1048	0.0662	0.4453	0.3348		0.0502			0.094	0.4347	0.1095	0.2273	1.064	0.0085	0.0164	0.1884	0.0779	0.25	0.0138	0.2818	3.4641	0.1471	0.2291	0.1263	0.4474		0.3225	0.3158	0.2199	2.9181	0.3219	0.2084
WBGene00001531	gcy-4	8	116	0.7682	Highly variant	iCEL1314 gene	0.7203	0.0135	0.1906	0.0647	0.5204	0.2691	0.0102	0.2557		0.1099	0.0661	0.0983	0.0415	0.4904	0.39	0.1815	0.0752		0.0155	0.0478	0.2612		0.197	1.1845	0.0088	0.0159	1.1112	0.1462	0.8504	0.0083	0.159		0.2403	0.2123	0.0796	0.4619		0.1516	0.1789		3.4641	0.3315
WBGene00001532	gcy-5	8	103	0.7357	Highly variant	iCEL1314 gene	0.7323	0.0135	0.1826	0.0663	0.6417	0.3181	0.0111	0.1838		0.0679	0.0663	0.0769	0.0349	0.5333	0.3671	0.1741	0.0623			0.066	0.2117		0.2001	1.0966	0.008	0.0178	0.1753	0.1478	0.1434	0.0013		3.4641	0.0792	0.3828	0.4071	0.4136		0.1268	0.2601	2.1642	0.8458	0.3281	0.3242
WBGene00001535	gcy-8	5	124	0.7898	Highly variant	iCEL1314 gene	0.6248	0.0095	0.1736	0.0806	0.2068	0.2371	0.002	0.1214		0.1454	0.0662	0.0826	0.0634	0.5569	0.267	0.1146	0.0931			0.0421	0.1577	0.1199	0.285	0.9228	0.0174	0.0165	0.1444	0.3468	0.1402	0.0011	0.255	0.3746	0.4355	0.1432	0.2262	0.4586		0.1608	0.1369	0.1473	0.2914	0.3335	0.2303
WBGene00001536	gcy-9	8	127	0.7938	Highly variant	iCEL1314 gene	0.5935	0.0009	0.1768	0.0657	0.2462	0.3394	0.0024	0.1102	0.5406	0.0846	0.066	0.0473	0.0334	0.5383	0.2759	0.1225	0.0639		0.0128	0.0832	0.1706	0.1512	0.2221	0.9833	0.0161	0.0161	0.1286	0.0701	0.1409	0.0013	0.3166	3.4641	0.086	0.2983	0.1276	0.4313		0.1188	0.1793	2.0368	0.0199	0.308	0.1767
WBGene00001538	gcy-12	1	143	0.8994	Moderately variant	iCEL1314 gene	0.5778	0.0023	0.1421	0.0667	0.0938	0.121	0.0025	0.1235	0.2602	0.07	0.0649	0.0143	0.0205	0.5402	0.1935	0.0756	0.059			0.0173	0.1658	0.1608	0.1357	0.5312	0.002	0.0037	0.0815	0.1084	0.0291	0.0009	0.2338	0.385	0.1257	0.1212	0.0813	0.4291		0.4739	0.0878	0.2307	0.0073	0.2668	0.1793
WBGene00001540	gcy-14	12	113	0.7386	Highly variant	iCEL1314 gene	0.4761	0.0088	0.1936	0.063	0.5792	0.3221	0.0021	0.0972		0.1254	0.0663	0.0762	0.0629	0.5266	0.2898		0.0613			0.0512	0.2871	0.2096	0.168	1.1346	0.002	0.0161	1.2103	0.0949	1.8113	0.0127	0.2463	3.4641	0.2877	0.3863	0.1039	0.4313		0.1755	0.1912		1.8331	0.3086	0.2037
WBGene00001541	gcy-15	7	99	0.7674	Highly variant	iCEL1314 gene	0.8646	0.0108	0.1068	0.1357		0.3167	0.0083	0.1681		0.1729	0.0664	0.1898	0.1126	0.4936	0.1384		0.0743			0.1644	0.301	0.2597		1.4357	0.0163	0.0159		0.2361		0.0017	0.2253	2.4276	0.1471		0.2407	0.4236			0.2266	1.574	1.6344		0.1787
WBGene00001542	gcy-17	10	117	0.7405	Highly variant	iCEL1314 gene	0.5946	0.012	0.1869	0.0747	0.8432	0.3854	0.0082	0.2051	0.3494	0.1332	0.0308	0.088	0.064	0.5184	0.3818	0.3084	0.0482		0.0148	0.0842	0.1078	0.1553	0.2481	1.0966	0.0105	0.016	0.7477	0.0627	0.9253	0.0022	0.2715		0.1156	0.383	0.1366	0.4323		0.4753	0.2067	3.4641	2.4291	0.3131	0.1338
WBGene00001543	gcy-18	7	121	0.7756	Highly variant	iCEL1314 gene	0.7767	0.0076	0.1676	0.0686	0.1936	0.3371	0.003	0.0705		0.0798	0.066	0.042	0.0901	0.5645	0.3229	0.1159	0.0528			0.0328	0.2909	0.1112	0.2016	0.9075	0.0166	0.0029	0.2688	0.4379	0.0904	0.0011	0.3562	3.4641	0.1278	0.1791	0.0904	0.4318		0.2232	0.2108	0.3335	0.0771	0.3084	0.2594
WBGene00001544	gcy-19	6	122	0.7722	Highly variant	iCEL1314 gene	0.6302	0.0018	0.1777	0.0741	0.2777	0.3814	0.0081	0.1161		0.1167	0.0652	0.1287	0.0939	0.6314	0.3553	0.085	0.0745			0.0831	0.142	0.1108	0.2356	0.9658	0.0164	0.0025	0.1533	0.1081	0.0418	0.0012	0.3441	0.4313	0.2252	0.1945	0.2183	0.4317		0.1916	0.2457	2.6444	0.384	0.3184	0.2379
WBGene00001545	gcy-20	11	109	0.7267	Highly variant	iCEL1314 gene	0.9323	0.0065	0.1751	0.1153	0.6674	0.3242	0.0106	0.182		0.1105	0.0663	0.1072	0.0662	0.4934	0.3453	0.1883	0.1423			0.0425	0.4394	0.1225	0.2669	1.0293	0.002	0.0167	0.5733	0.1294	1.1134	0.0083	0.1915		0.1918	0.4679	0.1283	0.4319		0.3801	0.211	3.4641	1.2979	0.3184	0.1808
WBGene00001546	gcy-21	1	127	0.8467	Moderately variant	iCEL1314 gene	0.6405	0.0132	0.1813	0.0574	0.0869	0.1475	0.0018	0.0442	0.3934	0.0639	0.0656	0.0296	0.0772	0.5626		0.0634	0.0605			0.0218	0.3298	0.1861		0.6527	0.0147	0.0125	0.0639	0.0974	0.0485	0.0012	0.2358	0.0843	0.1275	0.0819	0.3508	0.4132	0.2317	0.298	0.1428	0.1303	0.2568	0.2526	0.1913
WBGene00001547	gcy-22	9	121	0.7756	Highly variant	iCEL1314 gene	0.6583	0.0133	0.1841	0.0407	0.3193	0.2756	0.0025	0.4545	0.4073	0.0725	0.0657	0.0659	0.0588	0.5558	0.3488	0.1251	0.053			0.2161	0.1477	0.1358	0.1979	0.8298	0.0129	0.0129	0.1459	0.1241	0.0965	0.0012	0.2912	3.4641	0.1358	0.0841	0.1294	0.4345		0.1756	0.2751	0.3117	0.2272	0.3299	0.1887
WBGene00001548	gcy-23	4	127	0.8038	Highly variant	iCEL1314 gene	0.52	0.0076	0.1881	0.0501	0.3117	0.356	0.0025	0.0717		0.0785	0.0658	0.042	0.0394	0.5898	0.2653	0.1319	0.0601	0.1876	0.0084	0.0564	0.2743	0.1375	0.1633	0.9369	0.0161	0.0028	0.2092	0.442	0.0823	0.0013	0.3169	1.8221	0.1613	0.1465	0.2144	0.4197		0.1672	0.1816	2.5438	0.2135	0.3331	0.1676
WBGene00001549	gcy-25	7	97	0.7578	Highly variant	iCEL1314 gene	0.5823	0.0137	0.1615	0.1457	0.1551	0.3069	0.0107	0.1514		0.1424	0.0665	0.1112	0.0447	0.5074	0.3842		0.0675			0.0539	0.1471		0.193	1.1524	0.0078	0.0147	0.0497	0.0713	0.0419	0.0014			0.1254	0.5843	0.3798	0.4317		0.4704	0.2659	3.4641	0.4681	0.275	0.2024
WBGene00001551	gcy-31	8	106	0.791	Highly variant	iCEL1314 gene	0.6783	0.014		0.0709	0.2571	0.3408	0.0024	0.2108		0.1286	0.0661	0.1304	0.0843	0.537		0.2107	0.1778		0.0107	0.0482	0.2735	0.2168		1.222	0.0127	0.0162	0.2156	0.1336	0.1673	0.0015	0.2305	3.4641	0.1063	0.5771	0.1948			0.1252	0.1514	3.4641	1.533	0.3239
WBGene00001552	gcy-32	10	107	0.6859	Highly variant	iCEL1314 gene	0.8769	0.0142	0.1843	0.0945	0.156	0.2683	0.0021	0.1988	0.5857	0.2101	0.0666	0.1183	0.1189	0.5359	0.3276	0.1201	0.0705			0.1599	0.3555	0.2118	0.2515	1.2001	0.0115	0.0188	0.1551	0.2182	0.1102	0.0015	0.2409	3.4641	0.5759	0.0934	0.131	0.432		0.1864	0.2999	0.6133	0.5104	0.3413	0.2048
WBGene00001553	gcy-33	2	132	0.825	Moderately variant	iCEL1314 gene	0.4887	0.0014	0.1816	0.0414	0.1953	0.1444	0.0023	0.0442		0.0621	0.0661	0.0313	0.0397	0.5219	0.3546	0.1248	0.0699		0.0105	0.0307	0.0923	0.1108	0.2426	0.4506	0.0176	0.0151	0.1404	0.0767	0.1137	0.0007	0.2823	0.0112	0.2257	0.1581	0.328	0.4218	0.2646	0.1066	0.0764	0.0775	0.1049	0.3069	0.2005
WBGene00001554	gcy-34	8	110	0.7143	Highly variant	iCEL1314 gene	0.8303	0.0138	0.1585	0.0661	0.4177	0.416	0.0116	0.0779		0.1162	0.0662	0.0894	0.0401	0.5167	0.3451	0.1678	0.0544			0.0263	0.3433	0.1827	0.214	0.8874	0.0169	0.0166	0.2252	0.0323	0.3099	0.0084	0.2795	3.4239	0.1305	0.294	0.1952	0.4223		0.3075	0.2845	0.5524	0.0495	0.348	0.2139
WBGene00001555	gcy-35	6	100	0.7194	Highly variant	iCEL1314 gene	0.7684	0.0011	0.1789	0.1071	0.361	0.3083	0.0022	0.0725		0.2225	0.0673	0.1418	0.1554	0.5595	0.3079	0.1969	0.0669		0.0087	0.0421	0.2391		0.2063	1.1874	0.0703	0.0132	0.175	0.1275	0.2062			3.4641	0.1318	0.3417	0.2388	0.4312		0.2789	0.1399	3.3476	0.2183	0.3184	0.1787
WBGene00001556	gcy-36	6	121	0.7857	Highly variant	iCEL1314 gene	0.6792	0.0092	0.1677	0.0825	0.2317	0.3316	0.0021	0.0877		0.1076	0.0659	0.0854	0.0515	0.5396	0.3041	0.1192	0.0581	0.1779		0.0422	0.2837	0.1608	0.2019	1.1006	0.0167	0.0153	0.1577	0.0771	0.0802	0.0013	0.2081	2.6416	0.1655	0.1643	0.237	0.4318		0.1769	0.1924	0.5426	0.3298	0.3457	0.1829
WBGene00001557	gcy-37	12	106	0.702	Highly variant	iCEL1314 gene	0.5024	0.0149	0.1595	0.1149	0.4294	0.2206	0.0019	0.0877		0.0827	0.0665	0.1106	0.0564	0.5263	0.289		0.0761			0.0405	0.0932	0.199	0.2562	0.9817	0.0168	0.0028	0.3882	0.0793	0.084	0.0013	0.34	1.2291	0.1011	0.3569	0.2512	0.442		0.4073	0.1487		0.7633	0.319	0.1735
WBGene00001564	icl-1	1	143	0.8882	Moderately variant	iCEL1314 gene	0.1374	0.0014	0.1346	0.0482	0.0562	0.0936	0.0017	0.0144	0.3596	0.1203	0.0642	0.04	0.0615	0.0912	0.1879	0.0321	0.029	0.2171		0.0133	0.1174	0.1292	0.2033	0.2872	0.0022	0.005	0.0206	0.103	0.0416	0.0006	0.1284	0.1067	0.1279	0.2539	0.0946	0.4449	0.2064	0.394	0.1393	0.0242	0.3203	0.1877	0.2205
WBGene00001566	acdh-13	1	141	0.8813	Moderately variant	Other metabolic gene	0.3922	0.0005	0.1092	0.0704	0.0768	0.1835	0.0015	0.0479	0.3333	0.065	0.0653	0.0552	0.1354	0.5806	0.1721	0.0512	0.0657		0.0014	0.0236	0.071	0.1427	0.1333	0.6824	0.0088	0.0021	0.0736	0.0772	0.006	0.0009	0.2037	0.2136	0.1145	0.0836	0.256	0.4249	0.2079	0.4917	0.0908	0.0538	0.2673	0.2274	0.2066
WBGene00001578	ges-1	5	130	0.8025	Highly variant	Other metabolic gene	0.3631	0.001	0.1804	0.0657	0.0581	0.1322	0.0015	0.0384	0.3318	0.1134	0.0661	0.086	0.1795	0.4703	0.2596	0.0463	0.0599	0.1793		0.0207	0.0899	0.1654	0.2553	0.6293	0.0021	0.0177	0.0483	0.0629	0.0313	0.0014	0.1321	0.1321	0.3561	0.1632	0.1037	0.4345	0.2738	0.518	0.2411	0.0797	0.2912	0.2213	0.2714
WBGene00001590	lipt-1	0	46	0.902	Moderately variant	Other metabolic gene		0.0008			0.0219		0.0017		0.5726		0.1487					0.0386						0.1402			0.1	0.002	0.0345		0.0089	0.0012	0.2459			0.1704				0.2637				0.1218
WBGene00001596	gld-2	0	151	0.9207	Moderately variant	iCEL1314 gene	0.1127	0.001	0.1849	0.0168	0.0368	0.0487	0.0017	0.0084	0.3346	0.0331	0.0644	0.0244	0.0179	0.4983	0.3969	0.0489	0.0248			0.0046	0.027	0.1101	0.1795	0.1652	0.002	0.0023	0.0362	0.0437	0.0122	0.0009	0.1844	0.0427	0.0827	0.1356	0.0278	0.4418	0.2463	0.3839	0.0515	0.0322	0.0274	0.1878	0.202
WBGene00001602	gln-1	1	143	0.8773	Moderately variant	iCEL1314 gene	0.3519	0.0012	0.1763	0.0524	0.0215	0.1151	0.0018	0.0523	0.26	0.0644	0.0649	0.0324	0.1009	0.221	0.3379	0.0447	0.0462	0.1402		0.0119	0.0503	0.158	0.2039	0.4623	0.0085	0.0023	0.0288	0.0614	0.0087	0.0005	0.1619	0.0628	0.2392	0.1235	0.1044	0.432	0.2389	0.335	0.1177	0.0632	0.0751	0.1266	0.196
WBGene00001603	gln-2	4	121	0.7707	Highly variant	iCEL1314 gene	0.4013	0.0048	0.2034	0.1194	0.1383	0.4117	0.0172	0.1664	0.4262	0.2611	0.0665	0.0719	0.0445	0.5492	0.3939	0.0623	0.1322			0.024	0.2136	0.1417	0.2371	0.7183	0.017	0.0187	0.1484	0.143	0.0541	0.0138	0.298	0.9695	0.1533	0.1872	0.3392	0.4255		0.6536	0.175	0.1071	0.503	0.2995
WBGene00001604	gln-3	2	128	0.8649	Moderately variant	iCEL1314 gene	0.32	0.0007	0.2268	0.0371	0.0213	0.1309	0.0016	0.0258	0.3132	0.0605	0.0643	0.0359	0.0725	0.3647	0.2878	0.0325	0.0299	0.2402		0.0177	0.0608		0.1985	0.557	0.0018	0.0043	0.0203	0.1158	0.0348	0.0007		0.0632	0.1858	0.2186	0.0737	0.4405	0.2309	0.337	0.1208	0.0209	0.1614	0.1228	0.2173
WBGene00001606	gln-5	1	118	0.7375	Moderately variant	iCEL1314 gene	0.2171	0.0019	0.19	0.0761	0.0203	0.1073	0.0028	0.0982	0.3113	0.237	0.0655	0.0886	0.1094	0.6442	0.3446	0.0412	0.0962	0.1549		0.0153	0.4469	0.1266	0.2194	0.6845	0.0124	0.0022	0.0804	0.0843	0.0097	0.0032	0.2093	0.0388	0.2763	0.1722	0.7268	0.4192	0.2544	0.6165	0.054	0.0675	0.401	0.2045	0.1908
WBGene00001607	gln-6	2	132	0.8199	Moderately variant	iCEL1314 gene	0.1683	0.0017	0.1758	0.0536	0.0111	0.0805	0.0025	0.0323	0.3341	0.1745	0.0649	0.0578	0.047	0.7513	0.3239	0.0311	0.0526	0.1307		0.0094	0.2353	0.1339	0.2089	0.4804	0.003	0.0019	0.0433	0.1021	0.003	0.0033	0.2849	0.0294	0.177	0.2246	0.5266	0.432		0.5017	0.0302	0.0823	0.1979	0.1567	0.2454
WBGene00001626	gly-1	10	115	0.7468	Highly variant	Other metabolic gene	0.7249	0.013	0.127	0.0595	0.4374	0.3111	0.0027	0.1303		0.3136	0.0664	0.0619	0.0303	0.5126	0.2211	0.1682	0.072			0.1252	0.1744	0.1226	0.1429	1.0262	0.0091	0.0169	0.557	0.0737	0.2975	0.0011	0.2775	3.4641	0.2853	0.4611	0.1402	0.4284		0.5059	0.5261	0.2628	0.2581	0.3418	0.2078
WBGene00001627	gly-2	3	138	0.8625	Highly variant	Other metabolic gene	0.3159	0.0009	0.2093	0.0822	0.0679	0.1352	0.0027	0.0686	0.352	0.0859	0.0661	0.0306	0.0397	0.3484	0.2869	0.0606	0.0482	0.1803		0.0238	0.0697	0.183	0.1631	0.6568	0.0152	0.0142	0.0565	0.0691	0.0164	0.001	0.1933	0.1936	0.0683	0.0892	0.1662	0.4311	0.3078	0.4786	0.1272	0.0593	0.0552	0.2492	0.1863
WBGene00001628	gly-3	1	146	0.8902	Moderately variant	Other metabolic gene	0.2415	0.0006	0.1959	0.017	0.0251	0.1024	0.0018	0.0247	0.367	0.0543	0.0646	0.0918	0.0528	0.3905	0.2925	0.0431	0.0477	0.1867		0.0128	0.0226	0.135	0.1573	0.4604	0.0019	0.0019	0.0349	0.0587	0.0087	0.0008	0.2633	0.024	0.1197	0.1414	0.0725	0.4326		0.3536	0.0339	0.0213	0.0801	0.1536	0.2034
WBGene00001629	gly-4	1	131	0.8912	Moderately variant	Other metabolic gene	0.2705	0.0008	0.1848	0.0453	0.0692	0.1451	0.0018	0.0748	0.2548	0.0491	0.065	0.1456	0.0664	0.3076	0.3214	0.069	0.0459	0.1617		0.0178	0.071		0.1885	0.6413	0.0228	0.0027	0.0522	0.1279	0.0263	0.0009		0.0583	0.0713	0.1728	0.2648	0.4319	0.2012	0.4178	0.1155	0.0363	0.0263	0.2936	0.1966
WBGene00001630	gly-5	1	138	0.9388	Moderately variant	Other metabolic gene	0.2043	0.0006	0.134	0.02	0.0953	0.0848	0.0018	0.0126	0.0289	0.0438	0.0647	0.0638	0.0663	0.2453	0.1635	0.0746	0.0432			0.0091	0.0228		0.122	0.3179	0.002	0.0023	0.0714	0.0424	0.0232	0.0007		0.0367	0.0379	0.0802	0.0328	0.4242	0.168	0.4314	0.0333	0.0176	0.033	0.3004	0.1303
WBGene00001631	gly-6	1	146	0.9068	Moderately variant	Other metabolic gene	0.263	0.0007	0.1026	0.0388	0.0637	0.0546	0.0036	0.0388		0.0882	0.065	0.0458	0.0247	0.8506	0.2832	0.0604	0.0441	0.1477		0.0117	0.1064	0.187	0.1227	0.3304	0.0113	0.0032	0.0386	0.0618	0.0206	0.0008	0.254	0.063	0.0976	0.0529	0.1201	0.46	0.1657	0.3251	0.0544	0.07	0.0705	0.2711	0.1393
WBGene00001632	gly-7	1	143	0.8773	Moderately variant	Other metabolic gene	0.2509	0.0006	0.1844	0.0143	0.0666	0.0807	0.0019	0.0178	0.4461	0.0322	0.0644	0.0632	0.0436	0.4478	0.3363	0.0495	0.0454	0.1816		0.0089	0.0768	0.1298	0.1665	0.32	0.0017	0.0022	0.0726	0.0291	0.0116	0.0008	0.2259	0.0298	0.0538	0.0909	0.1519	0.4366	0.254	0.4738	0.0452	0.0295	0.0908	0.2624	0.1912
WBGene00001633	gly-8	2	145	0.8788	Moderately variant	Other metabolic gene	0.3549	0.001	0.1722	0.0996	0.114	0.1341	0.0016	0.0311	0.3547	0.2042	0.065	0.0633	0.0904	0.3672	0.3552	0.0435	0.0691	0.264		0.0166	0.1349	0.1819	0.2216	0.4457	0.002	0.0036	0.0532	0.0508	0.0485	0.0011	0.1922	0.0943	0.2819	0.0768	0.0496	0.4342	0.164	0.5063	0.134	0.0458	0.1449	0.2901	0.1591
WBGene00001635	gly-10	2	139	0.8528	Moderately variant	Other metabolic gene	0.2656	0.0007	0.1731	0.0393	0.0593	0.1572	0.0019	0.0356		0.0942	0.0648	0.0682	0.1068	0.4012	0.367	0.0495	0.0564	0.1826		0.0155	0.0523	0.117	0.1573	0.6178	0.002	0.0022	0.0721	0.0876	0.0082	0.0011	0.355	0.0483	0.0674	0.0755	0.4407	0.433	0.2033	0.4925	0.0702	0.0698	0.109	0.2418	0.2047
WBGene00001636	gly-11	2	128	0.795	Moderately variant	Other metabolic gene	0.7429	0.0009	0.2335	0.1727	0.0334	0.3109	0.0017	0.0759	0.307	0.4288	0.0653	0.2818	0.1755	0.6938	0.2964	0.0485	0.0777	0.1591		0.0192	0.2382	0.1126	0.1706	0.9435	0.0125	0.0022	0.0324	0.1292	0.0136	0.001	0.265	0.1266	0.4019	0.0501	0.5905	0.4266		0.14	0.1392	0.1038	0.3823	0.1827	0.1706
WBGene00001637	gly-12	2	133	0.9366	Moderately variant	iCEL1314 gene	0.3764	0.0011	0.1447	0.0652	0.0231	0.1429	0.0024	0.0365		0.1267	0.065	0.0451	0.0433	0.6681	0.2815	0.0408	0.0513			0.016	0.0876		0.1702	0.4671	0.0174	0.0032	0.0202	0.0742	0.0121	0.0007		0.0428	0.1575	0.0758	0.1696	0.419		0.2378	0.0578	0.0419	0.0912	0.1599	0.2156
WBGene00001638	gly-13	1	144	0.8944	Moderately variant	iCEL1314 gene	0.3797	0.001	0.159	0.0327	0.0674	0.1484	0.0019	0.0327	0.2104	0.0844	0.0654	0.0526	0.0673	0.2569	0.2507	0.0542	0.0447	0.1262		0.0146	0.0459	0.1432	0.176	0.4661	0.0114	0.0022	0.0608	0.0719	0.0196	0.0008	0.2609	0.053	0.1436	0.0879	0.05	0.4335		0.4076	0.0604	0.0636	0.0574	0.2231	0.1735
WBGene00001639	gly-14	2	138	0.879	Moderately variant	iCEL1314 gene	0.2993	0.0011	0.1826	0.0076	0.128	0.0858	0.0086	0.0161	0.3924	0.0158	0.0663	0.007	0.0666	0.7247	0.2789	0.0876	0.0629			0.0173	0.0882	0.1452	0.1771	0.2345	0.0174	0.0032	0.1351	0.0944	0.0096	0.002	0.2633	0.118	0.0324	0.1173	0.0969	0.4319	0.2646	0.4269	0.0567	0.0193	0.0046	0.2794	0.1361
WBGene00001640	gly-15	9	109	0.7569	Highly variant	Other metabolic gene	0.8088	0.0115	0.179	0.0349	0.0254	0.3646	0.0158	0.1527		0.1294	0.0662	0.0548	0.0554	0.46	0.286		0.3408			0.0481	0.3221	0.1247	0.2257	0.9929	0.002	0.0145	0.0308	0.0777	0.1625	0.015	0.2724		0.1429	1.0489	0.1813	0.4316		0.19	0.3094			0.234	0.242
WBGene00001641	gly-16	Lowly expressed	Lowly expressed	Lowly expressed	Lowly expressed	Other metabolic gene	0.8146	0.0008	0.1776	0.0863	0.6344	0.3128	0.0122	0.1992		0.0827	0.0651	0.0414	0.0502	0.5521	0.2887		0.1725			0.0214	0.2539	0.1319	0.1982	1.073	0.002	0.0058	0.1924	0.0626	0.2555	0.0119	0.2917	3.4641	0.1822	0.281	0.1143	0.4311		0.6796	0.2267	3.3305	3.4641	0.3069	0.2013
WBGene00001642	gly-17	Lowly expressed	Lowly expressed	Lowly expressed	Lowly expressed	Other metabolic gene	0.9066	0.0008	0.1426	0.1064	0.4936	0.3922	0.0015	0.2189		0.0979	0.0648	0.0884	0.0503	0.6512	0.2259		0.253		0.0065	0.086	0.3174	0.1579	0.1522	0.9626	0.002	0.0058	0.3466	0.0308	0.584	0.009	0.263	2.1505	0.1398	1.7821	0.152	0.4288	0.3108	0.2853	0.985	0.0341	1.096	0.3303	0.1947
WBGene00001643	gly-18	3	119	0.8264	Highly variant	Other metabolic gene	0.884	0.0146	0.1002	0.0728	0.1874	0.3112	0.0024	0.17		0.1085	0.0665	0.063	0.0619	0.5223	0.1485	0.1045	0.0686	0.1715		0.1613	0.3238	0.1604	0.105	1.138	0.0089	0.0182	0.1356	0.1241	0.1685	0.0085	0.291	0.5599	0.133	0.1524	0.4154	0.4231		0.2758	0.2347	0.2406	0.1242	0.314	0.1508
WBGene00001644	gly-19	5	129	0.8269	Highly variant	Other metabolic gene	0.8583	0.007	0.1836	0.1397	0.0397	0.1853	0.0024	0.0696	0.3231	0.1692	0.0663	0.1267	0.0582	0.6066	0.3322	0.0537	0.0642			0.0388	0.1206	0.1289	0.1929	0.9003	0.0164	0.0192	0.0299	0.2792	0.0153	0.0009	0.1973	0.135	0.3024	0.0653	0.2319	0.432		0.2811	0.2397	0.1077	0.1213	0.1798	0.1639
WBGene00001645	gly-20	1	136	0.8447	Moderately variant	iCEL1314 gene	0.2795	0.0006	0.1841	0.0347	0.0215	0.1151	0.0023	0.0329	0.2851	0.0923	0.0649	0.0642	0.0431	0.6153	0.2981	0.0399	0.0488	0.1578		0.0156	0.037	0.2359	0.1639	0.6041	0.0088	0.002	0.0456	0.1222	0.0055	0.0012	0.2063	0.0471	0.1174	0.1491	0.4397	0.42	0.2954	0.3531	0.0729	0.0287	0.0398	0.1546	0.1956
WBGene00001646	gna-1	2	133	0.8313	Moderately variant	iCEL1314 gene	0.4545	0.0008	0.1853	0.1193	0.0529	0.2016	0.0015	0.053	0.4912	0.1985	0.0656	0.0967	0.1155	0.6153	0.2634	0.0597	0.0593	0.4		0.046	0.1033	0.1358	0.1522	0.6477	0.0125	0.0033	0.0691	0.095	0.0207	0.0009	0.2651	0.0766	0.1503	0.125	0.0637	0.4296		0.387	0.1158	0.0704	0.1496	0.3136	0.2663
WBGene00001647	gna-2	2	129	0.7914	Moderately variant	iCEL1314 gene	0.2254	0.0016	0.1808	0.0773	0.0235	0.1139	0.0021	0.0855	0.3298	0.2329	0.0655	0.1041	0.0354	0.5799	0.3711	0.0408	0.0682	0.1964	0.0025	0.0166	0.1624	0.1864	0.2069	0.6886	0.0125	0.0019	0.0838	0.0841	0.0103	0.0026	0.2159	0.0476	0.0787	0.1486	0.7007	0.4323		0.5575	0.0582	0.0913	0.1042	0.217	0.1734
WBGene00001649	gob-1	2	137	0.8405	Moderately variant	iCEL1314 gene	0.3302	0.0007	0.1717	0.0247	0.0549	0.1753	0.0019	0.1104	0.2698	0.0586	0.0645	0.0846	0.0651	0.2627	0.3072	0.0567	0.0565	0.1766		0.0167	0.0522	0.1436	0.1539	0.6915	0.0021	0.0021	0.1168	0.2537	0.0188	0.0007	0.2403	0.0265	0.2199	0.1099	0.4006	0.4312		0.4359	0.1499	0.0197	0.0347	0.2536	0.1794
WBGene00001683	gpd-1	0	50	0.8333	Moderately variant	iCEL1314 gene		0.001			0.0971		0.0019		0.2541		0.0651					0.0385			0.0027			0.1301			0.0094	0.0022	0.0706		0.0105	0.0027	0.2381			0.1581				0.6017				0.233
WBGene00001684	gpd-2	0	56	0.8116	Moderately variant	iCEL1314 gene		0.0007	0.1662		0.0506		0.0016		0.308		0.0641				0.2663	0.0354		0.1568					0.2225		0.002	0.0032	0.0489		0.0276	0.0013				0.1234		0.5037	0.1961	0.5321				0.2564	0.4336
WBGene00001685	gpd-3	1	144	0.9057	Moderately variant	iCEL1314 gene	0.0188	0.0006	0.2077	0.0079	0.0077	0.0153	0.0016	0.0064	0.3083	0.0152	0.0641	0.0021	0.016		0.2804	0.0195	0.0083	0.2389		0.0085	0.0182	0.1708	0.2189	0.0382	0.0019	0.0035	0.0095	0.0245	0.0101	0.0013	0.1433	0.0168	0.0167	0.3239	0.0229	0.4608	0.2044	0.2918	0.0244	0.0065	0.0147	0.0691	0.185
WBGene00001686	gpd-4	0	126	0.913	Moderately variant	iCEL1314 gene	0.1874	0.0008		0.0517	0.0121	0.0902	0.0019	0.0356	0.2467	0.1101	0.0651	0.0299	0.0565	0.2799		0.033	0.0465			0.0105	0.1688	0.1372		0.4391	0.0093	0.0023	0.0467	0.0332	0.0046	0.0025	0.2419	0.0381	0.0491	0.2261	0.3083			0.5471	0.0406	0.0304	0.0958	0.2015
WBGene00001740	gro-1	2	135	0.8282	Moderately variant	Other metabolic gene	0.3878	0.0007	0.1801	0.1028	0.0514	0.1451	0.0016	0.0395	0.3385	0.1535	0.0652	0.0655	0.0628	0.4846	0.3303	0.0507	0.0515	0.1756		0.0128	0.0443	0.1449	0.2084	0.649	0.0133	0.0027	0.0817	0.0785	0.0112	0.0012	0.1455	0.1065	0.1472	0.0742	0.616	0.4335	0.2145	0.482	0.0928	0.0532	0.1342	0.2225	0.2115
WBGene00001744	gars-1	2	143	0.8773	Moderately variant	iCEL1314 gene	0.2827	0.0007	0.1396	0.0236	0.0336	0.1435	0.0014	0.026	0.2461	0.041	0.0644	0.081	0.057	0.376	0.3418	0.0423	0.0589	0.1569		0.0139	0.0572	0.1527	0.1567	0.5973	0.0016	0.0022	0.0552	0.0461	0.0065	0.0009	0.2699	0.049	0.2677	0.1215	0.3532	0.431	0.2105	0.5364	0.0384	0.0449	0.1354	0.2212	0.1476
WBGene00001749	gst-1	2	133	0.8986	Moderately variant	Other metabolic gene	0.2073	0.0007	0.2275	0.0314	0.0204	0.1096	0.0016	0.0355	0.2181	0.0491	0.0644	0.0331	0.0834	0.2295	0.3149	0.0392	0.0275	0.155		0.017	0.0379		0.1605	0.544	0.0095	0.0018	0.0458	0.071	0.0081	0.001		0.041	0.1235	0.1759	0.0977	0.4482	0.2238	0.5962	0.0407	0.0162	0.0742	0.2239	0.1802
WBGene00001750	gst-2	11	100	0.6993	Highly variant	Other metabolic gene	0.7509	0.0149	0.1891	0.1911	0.1589	0.2391	0.0021	0.1811		0.2263	0.0668	0.3015	0.167	0.5425	0.2929	0.0881	0.075			0.0609	0.1296		0.209	0.8769	0.0118	0.0177	0.1439	0.4626	0.1304	0.0015		3.1214	0.4153	0.1116	0.3912	0.432		0.2317	0.3632	1.6777	0.1606	0.3087	0.2642
WBGene00001751	gst-3	9	112	0.7134	Highly variant	Other metabolic gene	0.7602	0.0009	0.1655	0.1073	0.093	0.3202	0.0022	0.0939		0.0861	0.0666	0.1078	0.1753	0.5608	0.3618	0.0657	0.0465			0.0914	0.198	0.1335	0.225	1.0618	0.0169	0.0186	0.0872	0.0984	0.0429	0.0009	0.224	1.8222	0.2924	0.0687	0.3715	0.4328	0.195	0.3418	0.3491	0.8786	0.2721	0.3084	0.1577
WBGene00001752	gst-4	5	135	0.8333	Highly variant	Other metabolic gene	0.2417	0.001	0.1724	0.1119	0.0434	0.1463	0.0018	0.0774	0.2635	0.1039	0.0917	0.0959	0.0999	0.7695	0.2864	0.0527	0.06	0.2431		0.0312	0.1507	0.303	0.1471	0.6299	0.0334	0.0174	0.0496	0.0909	0.0795	0.001	0.1243	0.1015	0.2044	0.2969	0.1491	0.4329	0.1819	0.5296	0.2009	0.0681	0.1391	0.2929	0.2262
WBGene00001753	gst-5	2	136	0.8395	Moderately variant	Other metabolic gene	0.2462	0.001	0.1719	0.0748	0.0472	0.1294	0.0016	0.0521	0.2854	0.1413	0.0655	0.0636	0.081	0.7196	0.2568	0.0541	0.0551			0.0305	0.1583	0.2097	0.2071	0.591	0.0023	0.013	0.064	0.0466	0.0599	0.0012	0.2878	0.1445	0.2088	0.2985	0.2104	0.4267	0.2826	0.5011	0.1541	0.0514	0.0448	0.3399	0.3232
WBGene00001754	gst-6	4	126	0.7875	Highly variant	Other metabolic gene	0.3628	0.0014	0.1425	0.1255	0.1301	0.2056	0.0016	0.0815	0.3937	0.2199	0.0665	0.0877	0.0917	0.659	0.4349	0.0489	0.0371			0.0474	0.1968	0.1741	0.2141	0.6392	0.0136	0.0202	0.0704	0.0945	0.0649	0.0018	0.1737	0.147	0.394	0.2319	0.1159	0.4313	0.2352	0.5156	0.4259	0.0466	0.0432	0.2894	0.2113
WBGene00001755	gst-7	1	146	0.9012	Moderately variant	Other metabolic gene	0.1982	0.0027	0.1205	0.0281	0.0183	0.1241	0.0017	0.0431	0.2481	0.0826	0.0648	0.0397	0.0605	0.5243	0.1089	0.0355	0.052	0.1045		0.0157	0.0643	0.1606	0.1201	0.5823	0.0018	0.0022	0.0423	0.0413	0.0175	0.001	0.2238	0.0169	0.0874	0.3021	0.0747	0.4332	0.1514	0.5692	0.0721	0.0235	0.1199	0.1858	0.2167
WBGene00001756	gst-8	8	128	0.8101	Highly variant	Other metabolic gene	0.8761	0.0151	0.1771	0.0455	0.024	0.3654	0.0016	0.0797	0.2424	0.0719	0.0666	0.084	0.1018	0.5221		0.0447	0.2525	0.1573		0.0487	0.3685	0.1332	0.1717	0.9128	0.0115	0.0178	0.0451	0.0309	0.0182	0.0137	0.2683	0.0561	0.077	0.2627	0.4935	0.4334	0.2451	0.5542	0.2065	0.0741	0.448	0.199	0.2774
WBGene00001757	gst-9	6	112	0.7778	Highly variant	Other metabolic gene	0.7671	0.0009	0.1396	0.4454	0.1045	0.2619	0.0018	0.1213	0.2291	0.2264	0.0665	0.1543	0.4323	0.6145	0.2859	0.1128	0.1949			0.0444	0.344		0.1603	0.9087	0.0167	0.0186	0.0462	0.1492	0.0595	0.0022		0.4134	0.3246	0.3294	0.1917	0.4281	0.3247	0.4883	0.2297	0.4669	0.8126	0.3253	0.163
WBGene00001758	gst-10	2	125	0.8013	Moderately variant	Other metabolic gene	0.3306	0.001	0.1648	0.1676	0.1752	0.1514	0.002	0.0412		0.223	0.0657	0.0935	0.1701	0.3431	0.3161	0.0389	0.0639	0.2791		0.0217	0.1105	0.1348	0.1832	0.5508	0.0025	0.0135	0.0701	0.0641	0.0333	0.0011	0.3275	0.0844	0.2342	0.0797	0.0893	0.4318	0.2452	0.5518	0.4055	0.0751	0.1006	0.5793	0.288
WBGene00001759	gst-11	4	123	0.7935	Highly variant	iCEL1314 gene	0.9051	0.0074	0.1798	0.0352	0.1043	0.4033	0.0017	0.1532	0.4691	0.0826	0.0665	0.0936	0.0892	0.45	0.2845	0.0589	0.067	0.1997		0.1078	0.413	0.2341	0.2048	0.9453	0.0177	0.0168	0.0244	0.1963	0.0308	0.0013	0.2438	0.7442	0.4044	0.0613	0.1492	0.4311		0.1132	0.2584	0.2007	0.1269	0.182	0.2185
WBGene00001760	gst-12	6	131	0.8239	Highly variant	Other metabolic gene	0.5243	0.0008	0.1444	0.1522	0.1136	0.3292	0.002	0.143	0.724	0.125	0.0659	0.1149	0.1259	0.5551	0.2472	0.1147	0.0787	0.1512		0.0496	0.1123	0.2834	0.1523	0.783	0.0181	0.0023	0.0994	0.0458	0.0604	0.0009	0.24	0.6071	0.2765	0.1426	0.5574	0.4291	0.1996	0.2718	0.1524	0.1597	0.1877	0.3151	0.321
WBGene00001761	gst-13	3	135	0.8182	Highly variant	Other metabolic gene	0.2042	0.0012	0.192	0.0621	0.0623	0.1277	0.0016	0.0812	0.3561	0.1181	0.0658	0.0484	0.0917	0.6658	0.2921	0.0483	0.0397	0.1872	0.002	0.0214	0.1034	0.2866	0.2426	0.5548	0.0091	0.0153	0.0628	0.1481	0.0557	0.0008	0.1351	0.1112	0.294	0.1107	0.061	0.4318	0.2039	0.4966	0.1233	0.0364	0.0926	0.2129	0.2786
WBGene00001762	gst-14	10	107	0.6859	Highly variant	Other metabolic gene	0.8104	0.013	0.1068	0.1313	0.1669	0.3724	0.009	0.1954	0.3221	0.2015	0.0665	0.2126	0.2129	0.5534	0.1471	0.1081	0.0677			0.1083	0.2309	0.1611	0.1448	1.0897	0.009	0.0196	0.1076	0.1114	0.0922	0.0082	0.2574	2.936	0.2771	0.1754	0.7288	0.4171	0.285	0.2166	0.5116	3.4641	0.5344	0.3131	0.2301
WBGene00001763	gst-15	5	119	0.7532	Highly variant	Other metabolic gene	0.8355	0.0008	0.1668	0.0585	0.162	0.3806	0.0018	0.0421		0.1553	0.0662	0.1439	0.1125	0.6423	0.3044	0.0713	0.047			0.0331	0.396	0.2062	0.1704	0.9056	0.0174	0.0029	0.073	0.1009	0.0219	0.0014	0.2488	0.3029	0.1662	0.133	0.2135	0.4418		0.3286	0.3325	1.6619	0.3052	0.3338	0.1911
WBGene00001764	gst-16	4	127	0.8141	Highly variant	Other metabolic gene	0.5617	0.0017	0.202	0.1448	0.0982	0.1934	0.002	0.0841		0.1378	0.0656	0.1517	0.0712	0.5567	0.3216	0.0703	0.084			0.0302	0.1559	0.1613	0.1681	0.8846	0.0177	0.0028	0.0791	0.1117	0.0647	0.0015	0.2335	0.4036	0.2728	0.2395	0.1656	0.4319	0.6528	0.2474	0.2538	0.8273	0.3831	0.3198	0.3001
WBGene00001765	gst-17	14	86	0.6565	Highly variant	Other metabolic gene	0.9126	0.0078	0.1809	0.1148	0.4951	0.3394	0.0164	0.257		0.2088	0.066	0.1243	0.2164	0.5303	0.3039		0.2224			0.1591	0.4319		0.2387	1.1596	0.0046	0.0105	0.5509	0.0838	0.8147	0.0097			0.3804	0.5211	0.2544	0.4322		0.7687	0.3052	2.4759		0.3213	0.2826
WBGene00001766	gst-18	11	118	0.7919	Highly variant	Other metabolic gene	0.7152	0.0119	0.1816	0.0468	0.0179	0.2994	0.016	0.0371		0.0818	0.0659	0.0543	0.0462	0.5314	0.1917		0.2212			0.0541	0.277	0.1574	0.2481	0.8603	0.0116	0.0106	0.0297	0.0594	0.1067	0.0141	0.2555	3.4303	0.1534	1.4812	0.0806	0.4451		0.0547	0.2699	3.2081	0.0796	0.1518	0.3361
WBGene00001767	gst-19	6	107	0.6903	Highly variant	Other metabolic gene	0.8256	0.0131	0.1717	0.1355	0.1764	0.3448	0.0021	0.0519		0.2238	0.0669	0.1148	0.1391	0.5444	0.3369	0.1322	0.0898			0.0623	0.1834	0.1975	0.2535	0.911	0.0175	0.0186	0.0525	0.1189	0.1516	0.0018	0.2273		0.1755	0.5534	0.4175	0.4438		0.1418	0.314		0.2546	0.3067	0.3657
WBGene00001768	gst-20	3	136	0.8395	Highly variant	Other metabolic gene	0.3581	0.0013	0.1443	0.1534	0.0474	0.2613	0.0017	0.0652	0.3669	0.217	0.0652	0.1103	0.0787	0.2989	0.2559	0.0558	0.0347	0.1724	0.0019	0.0216	0.1324	0.1686	0.1785	0.614	0.009	0.0034	0.0573	0.1089	0.0266	0.0011	0.2979	0.1535	0.353	0.1787	0.1506	0.4381	0.222	0.4518	0.2271	0.0661	0.0558	0.2234	0.2767
WBGene00001769	gst-21	5	118	0.7763	Highly variant	Other metabolic gene	0.7006	0.0153	0.1696	0.1501	0.0957	0.2378	0.0016	0.1463		0.1581	0.0664	0.2086	0.1212	0.5388	0.2954	0.0688	0.1695			0.112	0.1968	0.1932	0.1676	0.9032	0.0168	0.014	0.0586	0.2323	0.0412	0.0018	0.1713	0.1927	0.2836	0.2492	0.4939	0.4317		0.3383	0.2038	0.0934	0.2769	0.3186	0.2511
WBGene00001770	gst-22	5	117	0.8069	Highly variant	Other metabolic gene	0.3344	0.0075	0.1533	0.1819	0.0729	0.1785	0.0019	0.1048	0.4115	0.0856	0.0666	0.0598	0.1587	0.8667	0.3504	0.049	0.0475		0.0025	0.0408	0.1486		0.169	0.6731	0.0169	0.0204	0.0525	0.1295	0.0362	0.0022		0.1529	0.1898	0.0556	0.5671	0.4304		0.4393	0.1978	0.0597	0.2785	0.2858	0.1891
WBGene00001771	gst-23	7	126	0.7975	Highly variant	Other metabolic gene	0.7445	0.0116	0.1793	0.0885	0.0395	0.3079	0.0018	0.1461	0.2776	0.1502	0.0667	0.1636	0.0509	0.5041	0.2473	0.0547	0.0505	0.1683		0.0351	0.3161	0.1879	0.1786	0.9167	0.0113	0.0163	0.045	0.2295	0.0286	0.0007	0.228		0.111	0.1284	0.2641	0.429		0.1132	0.1814	1.0872	0.1663	0.1805	0.1822
WBGene00001772	gst-24	2	138	0.8415	Moderately variant	Other metabolic gene	0.4323	0.0009	0.1757	0.1091	0.0487	0.1422	0.0019	0.0818	0.3447	0.1453	0.0661	0.1398	0.0753	0.5669	0.3203	0.0485	0.0543	0.2168		0.029	0.206	0.1523	0.1237	0.6477	0.0022	0.0136	0.0619	0.0493	0.0451	0.0018	0.288	0.1558	0.1352	0.1624	0.1569	0.429	0.2193	0.4172	0.1144	0.3732	0.1514	0.2898	0.2715
WBGene00001773	gst-25	13	103	0.6913	Highly variant	Other metabolic gene	0.9017	0.0147	0.1827	0.0723	0.4468	0.3555	0.0075	0.2919		0.0772	0.027	0.0813	0.0427	0.5079	0.2757		0.1944			0.1099	0.3805	0.1725	0.2225	0.8938	0.002	0.0177	0.9586	0.0596	0.552	0.0146	0.2468		0.258	1.3971	0.2857	0.4456		0.2256	0.2076		0.4474	0.3262	0.2522
WBGene00001774	gst-26	5	122	0.8414	Highly variant	Other metabolic gene	0.3136	0.001	0.153	0.0345	0.223	0.173	0.0015	0.0432	0.2875	0.173	0.0666	0.0508	0.1974	0.7933	0.2492	0.0474	0.0844			0.0264	0.2012		0.1824	0.5488	0.0059	0.0165	0.0749	0.1208	0.0502	0.0023		0.1676	0.449	0.1783	0.1531	0.4307	0.1741	0.5383	0.2638	0.0467	0.1228	0.3894	0.2227
WBGene00001775	gst-27	3	126	0.8182	Highly variant	Other metabolic gene	0.2718	0.0017	0.2212	0.0431	0.1767	0.1337	0.0031	0.0338	0.2608	0.1467	0.0666	0.0342	0.1156	0.4091	0.3447	0.0374	0.0432	0.2697		0.0187	0.1702	0.2537	0.2698	0.5424	0.0063	0.0184	0.0474	0.073	0.0333	0.0026		0.126	0.3443	0.0899	0.0692	0.4346	0.2312	0.5587	0.2558	0.0251	0.0809	0.2802	0.2584
WBGene00001776	gst-28	3	121	0.8013	Highly variant	Other metabolic gene	0.33	0.0013	0.1968	0.1517	0.2491	0.3698	0.0015	0.12	0.188	0.1354	0.0669	0.0463	0.1643	0.6247	0.252	0.0631	0.0567			0.0423	0.1327	0.1786	0.2006	0.6151	0.0158	0.0192	0.1521	0.0482	0.0608	0.0017		0.4156	0.4232	0.099	0.3075	0.4322	0.2901	0.4328	0.1486	0.0684	0.0571	0.3064	0.3125
WBGene00001777	gst-29	4	119	0.7532	Highly variant	Other metabolic gene	0.7362	0.0153	0.1672	0.2007	0.0663	0.0921	0.002	0.1073		0.18	0.0667	0.1104	0.1017	0.6288	0.2947	0.0482	0.106			0.0448	0.1855	0.1232	0.2273	0.8243	0.0173	0.0196	0.047	0.0935	0.0946	0.0027	0.1626	0.1777	0.1916	0.1744	0.2894	0.4323		0.3078	0.3255	0.1897	1.8286	0.3339	0.271
WBGene00001778	gst-30	8	117	0.75	Highly variant	Other metabolic gene	0.7167	0.0075	0.156	0.0652	0.1688	0.1927	0.0162	0.0968		0.1252	0.0661	0.0999	0.0565	0.5928	0.3531	0.1437	0.0894			0.0594	0.2117	0.2406	0.2167	0.8903	0.0126	0.0155	0.233	0.1121	0.2576	0.0094	0.1866	0.5322	0.3925	0.3005	0.1117	0.4325		0.1889	0.2903	1.8231	0.8922	0.3171	0.3787
WBGene00001779	gst-31	8	110	0.7383	Highly variant	Other metabolic gene	0.6284	0.0134	0.1853	0.0602	0.2127	0.3185	0.0022	0.0734		0.1272	0.0666	0.1359	0.185	0.5204	0.3262	0.1097	0.0888			0.0692	0.1417	0.2147	0.2234	1.066	0.014	0.0186	0.2144	0.0578	0.1847	0.0007		1.5239	0.6419	0.2919	0.4986	0.449		0.0857	0.1315	2.9556	0.3121	0.333	0.2511
WBGene00001780	gst-32	8	108	0.7059	Highly variant	Other metabolic gene	1.0376	0.0015	0.1505	0.2308	0.2127	0.2926	0.0015	0.0953		0.2026	0.0666	0.2142	0.1637	0.5049	0.3718	0.0935	0.2195			0.0612	0.4801	0.1732	0.2148	1.0795	0.0172	0.0085	0.1894	0.1187	0.0435	0.0093	0.2312	0.5703	0.3068	0.341	0.6051	0.4226		0.4135	0.2091	3.0785	0.9024	0.3118	0.2671
WBGene00001781	gst-33	8	117	0.7452	Highly variant	Other metabolic gene	0.612	0.0149	0.1805	0.0817	0.1328	0.4282	0.0019	0.0979		0.0954	0.0667	0.0386	0.173	0.5103	0.2896	0.117	0.0872			0.1117	0.3101	0.1383	0.2705	0.7914	0.0173	0.0192	0.1408	0.0989	0.1037	0.0021	0.1512	1.3741	0.115	0.2784	0.4726	0.4453		0.4036	0.229	0.7633	0.4137	0.3135	0.5154
WBGene00001782	gst-34	2	37	0.8605	Moderately variant	Other metabolic gene		0.0116			0.1159		0.0144				0.0666					0.0699									0.0099	0.0196	0.1624		0.108	0.0149				0.3575				0.1394				0.2263
WBGene00001783	gst-35	1	47	0.746	Moderately variant	Other metabolic gene		0.0152	0.1929		0.1007		0.0018				0.0662				0.328	0.0813			0.0026				0.1377		0.0165	0.0188	0.1064		0.0581	0.0013				0.187		0.4317		0.3068				0.3263	0.2645
WBGene00001784	gst-36	2	125	0.8446	Moderately variant	Other metabolic gene	0.2824	0.0013	0.1953	0.0341	0.0649	0.1478	0.0015	0.0516	0.2503	0.0754	0.0666	0.0334	0.0704	0.291	0.2734	0.0553	0.051	0.1754		0.0196	0.0731		0.2409	0.5577	0.0017	0.0151	0.064	0.0968	0.0233	0.0015		0.0973	0.2773	0.0776	0.0304	0.4341	0.2963	0.4724	0.1051	0.0313	0.0232	0.2275	0.2007
WBGene00001785	gst-37	6	53	0.6795	Highly variant	Other metabolic gene		0.0117	0.1602		1.1929		0.0162		0.2879		0.0661				0.3657							0.1365	0.197		0.0133	0.0182	0.3384		0.1798	0.0154	0.1787			0.7262		0.4362		0.3391				0.3214	0.2072
WBGene00001786	gst-38	4	131	0.8086	Highly variant	Other metabolic gene	0.2637	0.0123	0.1922	0.1128	0.0737	0.4061	0.0018	0.0746	0.2417	0.1483	0.0667	0.1015	0.155	0.5866	0.2406	0.072	0.0554		0.0027	0.044	0.1677	0.2063	0.2025	0.6179	0.017	0.0205	0.1138	0.1206	0.242	0.001	0.5193	0.1915	0.1227	0.1379	0.1629	0.4314		0.3777	0.1541	0.1972	0.1473	0.31	0.3268
WBGene00001787	gst-39	3	135	0.8766	Highly variant	Other metabolic gene	0.3348	0.0008	0.1763	0.0359	0.0641	0.1258	0.0015	0.0268	0.2194	0.0897	0.0659	0.0418	0.0722	0.5846	0.2447	0.0521	0.0624			0.0218	0.0442	0.1712	0.1779	0.6453	0.0118	0.0128	0.0519	0.0334	0.0254	0.001		0.2441	0.2292	0.1485	0.1007	0.4305		0.4723	0.0754	0.0615	0.0695	0.2629	0.1826
WBGene00001788	gst-40	3	140	0.8696	Highly variant	Other metabolic gene	0.5493	0.0133	0.1917	0.0404	0.1236	0.114	0.0019	0.0468	0.4193	0.0803	0.066	0.0337	0.0421	0.5692	0.3526	0.0888	0.0539			0.0243	0.1565	0.2003	0.2319	0.5685	0.017	0.0182	0.0796	0.1568	0.0484	0.0009	0.1638	0.0267	0.2201	0.0964	0.2536	0.4323		0.2869	0.1041	0.0852	0.0989	0.3223	0.2321
WBGene00001789	gst-41	5	99	0.7071	Highly variant	Other metabolic gene	0.6237	0.0122	0.1722	0.1983	0.113	0.4221	0.002	0.2087	0.3356	0.1177	0.0669	0.0823	0.1424	0.6302	0.3184	0.0734	0.0604			0.1442	0.3716		0.1655	0.9435	0.0185	0.0195	0.0723	0.1468	0.0892	0.01		0.2677	0.3748	0.1382	0.3611	0.4268		0.2564	0.282	0.3725	0.2907	0.3381	0.2349
WBGene00001790	gst-42	3	135	0.8333	Highly variant	iCEL1314 gene	0.3019	0.001	0.1613	0.0739	0.0929	0.176	0.0018	0.0617	0.3672	0.1443	0.0652	0.0393	0.068	0.6338	0.2378	0.0541	0.0457			0.0245	0.0516	0.2552	0.194	0.5726	0.002	0.0153	0.0475	0.0891	0.0258	0.0008	0.163	0.0625	0.316	0.072	0.2258	0.4382	0.2843	0.4622	0.229	0.0271	0.0836	0.2384	0.2605
WBGene00001791	gst-43	2	128	0.8591	Moderately variant	iCEL1314 gene	0.3873	0.0005	0.1657	0.0671	0.0621	0.1101	0.0016	0.0571	0.2659	0.052	0.0217	0.0637	0.0634	0.3516	0.3548	0.0517	0.0536			0.021	0.0525		0.1731	0.6208	0.0171	0.0027	0.0708	0.0824	0.0211	0.0006		0.0638	0.2023	0.0787	0.3622	0.4325	0.2577	0.4484	0.0878	0.0586	0.0936	0.2639	0.2056
WBGene00001792	gst-44	8	113	0.7107	Highly variant	Other metabolic gene	0.5805	0.0111	0.1525	0.1548	0.1004	0.5811	0.0082	0.1229	0.3819	0.2058	0.0665	0.0991	0.0989	0.5566	0.3422	0.0946	0.2438		0.0088	0.0265	0.4414	0.1784	0.1997	0.9632	0.0141	0.0029	0.1516	0.0734	0.0255	0.0019	0.2964	0.233	0.3109	0.1817	0.4077	0.4317		0.4937	0.1757	2.8677	3.4641	0.3072	0.2666
WBGene00001793	gsy-1	1	142	0.8712	Moderately variant	iCEL1314 gene	0.1773	0.0014	0.1718	0.0433	0.0819	0.1208	0.0013	0.0376	0.2492	0.0437	0.0649	0.0679	0.0386	0.2341	0.3365	0.0458	0.0521	0.1395	0.0016	0.0156	0.0713	0.1348	0.209	0.4558	0.002	0.0022	0.0541	0.0547	0.0161	0.0017	0.1884	0.0691	0.1383	0.0963	0.0928	0.4332	0.2263	0.5373	0.0528	0.0388	0.0579	0.2492	0.2887
WBGene00001794	gta-1	1	141	0.865	Moderately variant	iCEL1314 gene	0.2303	0.0008	0.1771	0.0235	0.04	0.1228	0.0015	0.0502	0.277	0.0686	0.0648	0.0288	0.0455	0.2338	0.2494	0.0345	0.035	0.213		0.0218	0.0493	0.2346	0.2155	0.5561	0.0021	0.0045	0.0436	0.1048	0.0148	0.0011	0.1404	0.0654	0.0528	0.1508	0.1084	0.4338	0.2632	0.5747	0.082	0.0261	0.0168	0.2342	0.2159
WBGene00001823	hap-1	2	140	0.8642	Moderately variant	iCEL1314 gene	0.3347	0.0008	0.1603	0.0409	0.0356	0.1411	0.0019	0.044	0.2648	0.038	0.0656	0.053	0.0671	0.6491	0.3378	0.0486	0.0518		0.0021	0.0187	0.0393	0.1238	0.1459	0.6126	0.0125	0.0025	0.0546	0.0755	0.0074	0.0008	0.2682	0.0523	0.0613	0.0892	0.1322	0.432	0.2612	0.4821	0.0402	0.0473	0.0669	0.231	0.1958
WBGene00001839	hdl-1	Lowly expressed	Lowly expressed	Lowly expressed	Lowly expressed	iCEL1314 gene	0.5162	0.0037	0.1624	0.1284	0.2412	0.2433	0.0141	0.2795	0.2728	0.1374	0.0661	0.0843	0.0591	0.5383	0.2993	0.0859	0.0943	0.1652	0.0168	0.0562	0.1197	0.1547	0.156	0.8746	0.0149	0.0155	0.105	0.1085	0.0994	0.014	0.2666	1.7999	0.1777	0.1675	0.2003	0.4319		0.6937	0.2573	0.5136	0.1706	0.3283	0.1716
WBGene00001843	hgo-1	1	137	0.8405	Moderately variant	iCEL1314 gene	0.214	0.0011	0.153	0.0217	0.0517	0.0856	0.0016	0.0286	0.3252	0.0633	0.0644	0.0215	0.0306	0.2624	0.2831	0.0418	0.0274	0.1695		0.0124	0.0585	0.1695	0.2122	0.4084	0.0116	0.0047	0.0449	0.0533	0.0163	0.0009	0.2017	0.0369	0.077	0.1364	0.0621	0.4414	0.2251	0.5165	0.0861	0.0268	0.0202	0.2118	0.2178
WBGene00001993	hpd-1	2	136	0.8395	Moderately variant	iCEL1314 gene	0.2157	0.0012	0.1926	0.0224	0.0211	0.1436	0.0015	0.0422	0.2995	0.0783	0.0646	0.0564	0.0404	0.275	0.2564	0.032	0.0345	0.1977		0.0167	0.0782	0.2	0.2656	0.5453	0.0017	0.0137	0.0235	0.1586	0.0121	0.0014	0.1754	0.093	0.2418	0.2099	0.2531	0.4309		0.4268	0.0939	0.0418	0.0887	0.159	0.2449
WBGene00002001	hars-1	3	149	0.903	Highly variant	iCEL1314 gene	0.2339	0.0006	0.185	0.0279	0.0229	0.1295	0.0015	0.0473	0.2372	0.0427	0.0647	0.0482	0.0547	0.4084	0.3761	0.0353	0.0355	0.1525		0.0193	0.0287	0.1198	0.1861	0.586	0.0019	0.002	0.034	0.0256	0.0065	0.0009	0.2567	0.0369	0.1574	0.1973	0.2052	0.4352	0.2361	0.3951	0.0788	0.0236	0.0778	0.1384	0.1747
WBGene00002003	hse-5	2	131	0.8792	Moderately variant	Other metabolic gene	0.2928	0.0013	0.1417	0.0747	0.0549	0.1522	0.0024	0.0444	0.3792	0.1457	0.0648	0.1476	0.0795	0.3373	0.2064	0.0616	0.0685			0.0156	0.0511		0.1798	0.6934	0.0021	0.0018	0.1032	0.1772	0.0121	0.0015	0.2482	0.0575	0.1419	0.1261	0.7105	0.4287	0.236	0.4839	0.0906	0.0415	0.1285	0.2251	0.1704
WBGene00002010	hsp-6	0	142	0.8659	Moderately variant	iCEL1314 gene	0.1977	0.001	0.2185	0.0074	0.0517	0.105	0.0013	0.016	0.254	0.0225	0.0645	0.0989	0.0379	0.3667	0.4621	0.0573	0.0363	0.1453		0.0097	0.0378	0.1499	0.2494	0.4513	0.0019	0.0017	0.0628	0.0383	0.0102	0.001	0.3088	0.2191	0.1291	0.0732	0.0578	0.4235	0.2286	0.5234	0.0413	0.0272	0.0733	0.262	0.2304
WBGene00002028	hst-1	1	118	0.8872	Moderately variant	Other metabolic gene	0.2646	0.0012		0.0509	0.0474	0.1235	0.0023	0.0364	0.396	0.111	0.0649	0.0465	0.0683	0.5473		0.052	0.046		0.002	0.0247	0.0566	0.1504		0.5978	0.0114	0.0019	0.0959	0.0526	0.0087	0.0013	0.244	0.0274	0.098	0.0837	0.085			0.4349	0.0453	0.0177	0.0535	0.2365
WBGene00002029	hst-2	1	139	0.858	Moderately variant	Other metabolic gene	0.4195	0.002	0.1709	0.0639	0.0778	0.1456	0.0019	0.0471	0.2891	0.1143	0.0652	0.0735	0.0426	0.5354	0.2731	0.0703	0.0554	0.1844		0.0176	0.0879	0.1303	0.1672	0.5958	0.0169	0.0021	0.1343	0.1089	0.0172	0.0013	0.229	0.0523	0.0958	0.1311	0.1988	0.4323		0.3117	0.0921	0.0794	0.0642	0.2819	0.2296
WBGene00002030	hst-3.1	5	123	0.7834	Highly variant	Other metabolic gene	0.7627	0.0098	0.1689	0.1731	0.0136	0.2552	0.0027	0.1081		0.1857	0.0659	0.1098	0.1237	0.5863	0.3432	0.0287	0.0764			0.1596	0.1426	0.147	0.2629	0.9635	0.0174	0.0161	0.0127	0.3619	0.014	0.0011	0.2779	0.3787	0.3121	0.1469	0.3078	0.4308		0.0325	0.1866	0.1171	0.0835	0.0869	0.2005
WBGene00002031	hst-6	3	119	0.838	Highly variant	Other metabolic gene	0.4576	0.0028	0.1883	0.1394	0.0867	0.2029	0.0023	0.1551		0.1485	0.0649	0.0971	0.0568	0.6701	0.2931	0.0602	0.0484			0.0215	0.1114		0.1878	0.9517	0.0156	0.0023	0.1108	0.0651	0.0104	0.0014		0.0558	0.3859	0.1072	0.5669	0.4238		0.3482	0.1145	0.2892	0.0247	0.2147	0.1805
WBGene00002043	hyl-1	1	135	0.8544	Moderately variant	iCEL1314 gene	0.2525	0.0006	0.1652	0.0079	0.0235	0.143	0.0015	0.1044	0.311	0.0664	0.0648	0.0389	0.0721	0.6668	0.3421	0.0432	0.0565	0.1283	0.0016	0.0248	0.1044	0.1204	0.1583	0.6353	0.0089	0.0018	0.037	0.1948	0.0047	0.0009	0.3185	0.0242	0.1742	0.1417	0.5317	0.436		0.343	0.0799	0.0398	0.1289	0.1519	0.1366
WBGene00002044	hyl-2	3	137	0.8563	Highly variant	iCEL1314 gene	0.2651	0.0011	0.1803	0.0522	0.01	0.3088	0.0017	0.1212	0.281	0.0781	0.0643	0.1354	0.1151	0.552	0.3482	0.0268	0.1126	0.1657		0.0244	0.1147	0.1216	0.2103	0.8567	0.0116	0.0021	0.0113	0.101	0.0069	0.0007	0.307	0.0042	0.1398	0.3017	0.171	0.4397	0.2316	0.2421	0.2739	0.2624	0.1823	0.0885	0.2177
WBGene00002146	ipp-5	2	140	0.875	Moderately variant	iCEL1314 gene	0.3822	0.0009	0.2331	0.0398	0.0634	0.2107	0.0016	0.1003		0.0646	0.0661	0.0741	0.0851	0.7241	0.2953	0.0548	0.0505	0.1573		0.0214	0.1001	0.1895	0.2186	0.6742	0.0244	0.014	0.0258	0.0605	0.0254	0.0007	0.1636	0.125	0.0783	0.0768	0.1053	0.4227	0.2696	0.2953	0.1185	0.0884	0.0624	0.2066	0.1825
WBGene00002152	iars-1	1	142	0.8712	Moderately variant	iCEL1314 gene	0.2178	0.0008	0.1668	0.0253	0.0323	0.129	0.0016	0.0381	0.2611	0.0566	0.0646	0.0461	0.0382	0.3659	0.3825	0.0375	0.0345	0.163		0.0168	0.0358	0.1319	0.2333	0.5663	0.0019	0.0024	0.0308	0.0259	0.0091	0.0008	0.3208	0.0246	0.045	0.2178	0.0557	0.4361	0.2286	0.4258	0.0553	0.0199	0.0908	0.1654	0.1711
WBGene00002153	iars-2	0	18	1	Invariant	iCEL1314 gene		0.0011					0.0698				0.1533														0.0522	0.0021				0.021
WBGene00002162	isp-1	1	145	0.8951	Moderately variant	iCEL1314 gene	0.1748	0.0006	0.1887	0.0139	0.0288	0.0916	0.0018	0.014	0.2689	0.0187	0.0641	0.0094	0.0151		0.3014	0.0378	0.0199	0.1708		0.011	0.0183	0.1463	0.1866	0.3838	0.0019	0.0023	0.0357	0.0317	0.0043	0.0009	0.1942	0.0174	0.0861	0.1944	0.0477	0.4413		0.5213	0.0249	0.0101	0.0126	0.1731	0.1757
WBGene00002183	kat-1	2	137	0.8457	Moderately variant	iCEL1314 gene	0.204	0.0007	0.1349	0.0358	0.0419	0.1419	0.0015	0.0484	0.1769	0.0331	0.0647	0.0193	0.0661	0.3431	0.2926	0.0377	0.0447	0.1821		0.0149	0.0715	0.1631	0.2186	0.5233	0.0016	0.0024	0.0482	0.0549	0.0097	0.0014	0.1749	0.0355	0.1667	0.1211	0.1276	0.4324	0.2022	0.5873	0.0474	0.0269	0.0532	0.21	0.2084
WBGene00002238	kars-1	0	149	0.9198	Moderately variant	iCEL1314 gene	0.2239	0.0007	0.1098	0.0352	0.0035	0.1196	0.0015	0.0299	0.2343	0.0245	0.0643	0.0449	0.0424	0.5342	0.1644	0.0107	0.0469	0.2066		0.0177	0.0847	0.1259	0.1313	0.5502	0.0018	0.002	0.0047	0.0621	0.0018	0.001	0.184	0.0128	0.0724	0.4189	0.1935	0.4262	0.1885	0.1308	0.0408	0.0091	0.1716	0.0266	0.1558
WBGene00002249	lap-1	2	143	0.8773	Moderately variant	iCEL1314 gene	0.2477	0.0006	0.2094	0.038	0.0245	0.115	0.0016	0.0289	0.2344	0.0297	0.0645	0.0457	0.0563	0.4045	0.3203	0.0395	0.0414	0.1561		0.0144	0.021	0.1348	0.152	0.5837	0.0091	0.0022	0.0494	0.0726	0.0114	0.0008	0.203	0.017	0.1419	0.1856	0.1473	0.44	0.2007	0.5786	0.0516	0.0241	0.0894	0.1998	0.2038
WBGene00002250	lap-2	1	132	0.8354	Moderately variant	iCEL1314 gene	0.189		0.1789	0.0195	0.0988	0.1205	0.0016	0.0396		0.0328	0.0664	0.0428	0.0399	0.3288	0.3004	0.0757	0.0308			0.0156	0.0303	0.1515	0.1872	0.5486	0.0017	0.0022	0.0592	0.1796	0.0205	0.001	0.1867	0.0204	0.0789	0.1212	0.2512	0.4328	0.3849	0.4236	0.037	0.0233	0.0141	0.2971	0.1787
WBGene00002262	ldh-1	2	146	0.8902	Moderately variant	iCEL1314 gene	0.2459	0.0007	0.1721	0.0419	0.03	0.1519	0.0015	0.0444	0.3301	0.049	0.0649	0.0285	0.0605	0.2703	0.3085	0.0404	0.0557	0.1564		0.0156	0.0917	0.1592	0.2111	0.5722	0.0025	0.0024	0.05	0.0693	0.0132	0.0008	0.2759	0.1186	0.0898	0.1091	0.0949	0.4412	0.2221	0.5207	0.0655	0.0399	0.0762	0.2307	0.2192
WBGene00002497	let-268	3	133	0.821	Highly variant	iCEL1314 gene	0.4339	0.0007	0.1938	0.0638	0.0523	0.254	0.0015	0.0799	0.3214	0.0865	0.0652	0.0474	0.0846	0.6135	0.243	0.0512	0.0623	0.1412		0.0234	0.2234	0.1693	0.1814	0.7227	0.0093	0.0033	0.0685	0.0938	0.0285	0.0013	0.2505	0.0968	0.1299	0.0674	0.1317	0.4208	0.2057	0.4922	0.111	0.0276	0.2772	0.2144	0.2135
WBGene00002855	let-721	1	145	0.8896	Moderately variant	iCEL1314 gene	0.2258	0.0006	0.2252	0.0222	0.0176	0.1016	0.0015	0.0159	0.2242	0.0622	0.0654	0.0292	0.0263	0.3107	0.2974	0.0364	0.0505	0.1239		0.0121	0.0613	0.1187	0.1584	0.4253	0.0018	0.002	0.0311	0.0613	0.0038	0.0008	0.2682	0.0253	0.0932	0.2199	0.0585	0.439	0.2097	0.4096	0.035	0.0181	0.0309	0.1423	0.2426
WBGene00002879	let-754	1	143	0.8614	Moderately variant	iCEL1314 gene	0.2242	0.0006	0.1912	0.0217	0.018	0.1194	0.0016	0.0326	0.2623	0.034	0.0651	0.022	0.0715	0.3923	0.3121	0.0283	0.0421	0.1628		0.0142	0.1021	0.146	0.1755	0.5435	0.0021	0.0021	0.0171	0.039	0.0069	0.0013	0.187	0.0321	0.1432	0.2262	0.1612	0.413	0.242	0.3202	0.053	0.0242	0.0832	0.1074	0.2155
WBGene00002891	let-767	1	145	0.8896	Moderately variant	iCEL1314 gene	0.2011	0.0005	0.2042	0.0239	0.0247	0.1157	0.0017	0.0268	0.1713	0.0293	0.0649	0.0153	0.0593		0.2633	0.0316	0.0354	0.2023	0.0012	0.0122	0.046	0.1814	0.1885	0.5303	0.0018	0.0021	0.0324	0.0307	0.0148	0.0011	0.1438	0.0414	0.0938	0.2141	0.0238	0.4253	0.2412	0.5276	0.0408	0.014	0.0807	0.2042	0.2227
WBGene00002979	lfe-2	0	152	0.9441	Moderately variant	iCEL1314 gene	0.2278	0.0009	0.0598	0.0153	0.039	0.0529	0.0018	0.0125		0.0391	0.0647	0.0156	0.0247	0.1752	0.0844	0.0454	0.0256	0.1455		0.0053	0.0584	0.1792	0.0805	0.2069	0.0087	0.0029	0.0274	0.0379	0.0157	0.0009	0.1923	0.0594	0.0853	0.1211	0.0523	0.4168	0.4704	0.3233	0.0402	0.0274	0.0465	0.1779	0.0858
WBGene00002983	lgx-1	4	121	0.8345	Highly variant	Other metabolic gene	0.3579	0.0146	0.1326	0.0944	0.3369	0.1278	0.002	0.0528		0.1569	0.0649	0.0266	0.0476	0.7131	0.2596	0.0962	0.0653	0.1814		0.0223	0.1537		0.1645	0.5629	0.0179	0.0028	0.151	0.0608	0.1025	0.0026		0.0442	0.0896	0.416	0.0666	0.4217		0.2456	0.1043	0.1479	0.3562	0.3228	0.2065
WBGene00003031	lin-46	0	103	0.8957	Moderately variant	iCEL1314 gene	0.5239	0.0074		0.0321	0.1291	0.1536	0.0123	0.1025	0.2162	0.0831	0.0661	0.0719	0.1046	0.533		0.0751	0.064			0.0374	0.1699			0.5314	0.0136	0.0179	0.0653	0.059	0.0325	0.0012		0.1597	0.2568	0.0855	0.0489			0.3547	0.1085	0.2735	0.1197	0.3194
WBGene00003040	lin-59	0	145	0.8841	Moderately variant	iCEL1314 gene	0.2025	0.0016	0.1645	0.0367	0.0536	0.1509	0.0022	0.0591	0.594	0.0503	0.0167	0.1157	0.0435	0.3083	0.2829	0.0635	0.0298	0.1495		0.019	0.0871	0.1247	0.1795	0.5098	0.0021	0.002	0.0428	0.0534	0.0157	0.0007	0.1827	0.0724	0.0862	0.1242	0.2444	0.4253	0.3036	0.2842	0.1163	0.082	0.044	0.2166	0.1653
WBGene00003047	lis-1	0	140	0.8642	Moderately variant	iCEL1314 gene	0.2404	0.0008	0.1788	0.033	0.0737	0.0997	0.0016	0.0278	0.3259	0.0418	0.0643	0.055	0.0331	0.3416	0.3129	0.0593	0.0405	0.201		0.0124	0.0375	0.1357	0.1747	0.5103	0.0019	0.0021	0.0678	0.0537	0.0189	0.0009	0.2304	0.148	0.0836	0.0697	0.0586	0.4449	0.2284	0.5299	0.1078	0.0621	0.0344	0.286	0.1761
WBGene00003060	lpd-3	2	147	0.9245	Moderately variant	Other metabolic gene	0.3117		0.1427	0.0322	0.0608	0.2284	0.002	0.0588	0.2989	0.0891	0.0164	0.0704	0.0692	0.295	0.2381	0.0488	0.0486	0.1114		0.0215	0.0445	0.1303	0.1664	0.7138	0.002	0.002	0.0535	0.2052	0.0113	0.0006	0.1877	0.0962	0.088	0.0694	0.1858	0.4299	0.216	0.4026	0.1193	0.0426	0.0623	0.227	0.2094
WBGene00003061	lpd-5	1	142	0.8765	Moderately variant	iCEL1314 gene	0.2432	0.0006	0.178	0.0113	0.0201	0.107	0.0017	0.0196	0.2501	0.0374	0.0648	0.0213	0.045	0.2719	0.3507	0.0405	0.0385	0.1906		0.0147	0.0294	0.1295	0.1579	0.5276	0.0017	0.0029	0.0498	0.0857	0.0068	0.0008	0.1526	0.0316	0.0879	0.1671	0.0734	0.4407	0.2423	0.5401	0.0439	0.0249	0.0315	0.216	0.2136
WBGene00003065	lpd-9	2	145	0.8896	Moderately variant	Other metabolic gene	0.2553	0.0006	0.1998	0.0185	0.0183	0.1187	0.0015	0.0212	0.2628	0.0321	0.0649	0.0274	0.0516	0.3638	0.3062	0.0386	0.0381	0.1521		0.0153	0.0204	0.103	0.1726	0.554	0.0019	0.0021	0.0499	0.0378	0.0056	0.0007	0.2015	0.0252	0.1115	0.1744	0.0214	0.4519	0.2226	0.562	0.0406	0.0144	0.0173	0.1846	0.2155
WBGene00003073	lars-1	1	140	0.8589	Moderately variant	iCEL1314 gene	0.264	0.0008	0.1945	0.0186	0.0542	0.1394	0.0017	0.0251	0.3131	0.092	0.0644	0.0889	0.0437	0.3264	0.3591	0.0468	0.0363	0.2112		0.0164	0.0613	0.1587	0.1808	0.6227	0.0019	0.0027	0.0605	0.0796	0.0163	0.0008	0.3344	0.0266	0.1452	0.1442	0.0945	0.4303	0.2336	0.5277	0.064	0.0336	0.0528	0.178	0.1645
WBGene00003074	lars-2	2	130	0.8025	Moderately variant	iCEL1314 gene	0.3465	0.0007	0.1637	0.0769	0.0623	0.1918	0.0017	0.0566	0.3176	0.1719	0.0651	0.0671	0.0882	0.6639	0.352	0.0516	0.0612		0.0017	0.02	0.0666	0.1361	0.2189	0.6984	0.0018	0.0022	0.0783	0.0936	0.0132	0.001	0.2477	0.127	0.1378	0.0949	0.3991	0.4325	0.276	0.4967	0.1345	0.0992	0.2161	0.2436	0.272
WBGene00003090	lys-1	2	134	0.8121	Moderately variant	Other metabolic gene	0.1947	0.0016	0.2561	0.0427	0.0239	0.1017	0.0015	0.0219	0.2834	0.04	0.0663	0.0183	0.1511	0.1131	0.3489	0.029	0.0601	0.353		0.0134	0.1062	0.1649	0.1884	0.523	0.0018	0.0063	0.026	0.4	0.0113	0.0023	0.1984	0.0486	0.4075	0.1573	0.1145	0.4862	0.2054	0.6002	0.1843	0.0199	0.0578	0.222	0.18
WBGene00003091	lys-2	2	129	0.8012	Moderately variant	Other metabolic gene	0.2108	0.002	0.2606	0.0433	0.0269	0.1084	0.0014	0.0348	0.3263	0.1397	0.067	0.0265	0.1374	0.5365	0.2895	0.0309	0.077	0.2608		0.0183	0.1406	0.2021	0.2241	0.5351	0.0017	0.0138	0.028	0.1089	0.0525	0.0025	0.2924	0.074	0.2854	0.1436	0.1756	0.4336	0.2122	0.545	0.3088	0.0245	0.1315	0.3455	0.258
WBGene00003092	lys-3	9	105	0.6522	Highly variant	Other metabolic gene	0.8118	0.0151	0.2431	0.1049	0.3321	0.2168	0.0086	0.1191	0.2184	0.2268	0.0668	0.2407	0.3058	0.845	0.2966	0.1858	0.0621		0.0166	0.0708	0.3325	0.1793	0.183	0.8777	0.0156	0.0181	0.1304	0.3301	0.1498	0.0094	0.2845	0.2324	0.2536	0.2516	0.2061	0.4316		0.2056	0.662	0.2354	0.4223	0.3769	0.1237
WBGene00003093	lys-4	3	125	0.7764	Highly variant	Other metabolic gene	0.2621	0.0019	0.4551	0.1395	0.1899	0.091	0.0023	0.0194	0.2518	0.1063	0.0667	0.017	0.2916	0.5149	0.4121	0.0823	0.0561			0.0201	0.2	0.1881	0.2245	0.5009	0.0089	0.0127	0.0527	0.0837	0.0643	0.0033	0.1446	0.1624	0.461	0.0972	0.0746	0.4243	0.479	0.6266	0.1958	0.035	0.1547	0.4083	0.2716
WBGene00003094	lys-5	12	112	0.6957	Highly variant	Other metabolic gene	0.7952	0.0077	0.2923	0.3236	0.2241	0.2782	0.0022	0.1443	0.2776	0.1249	0.0666	0.1153	0.4076	0.5204	0.41	0.1015	0.0832	0.3664		0.0711	0.4019	0.1567	0.219	0.917	0.0137	0.0184	0.0628	0.128	0.061	0.0023	0.1605	0.8897	0.2706	0.0668	0.3338	0.4305	0.2103	0.6115	0.3931	1.6312	2.0671	0.3788	0.2398
WBGene00003095	lys-6	0	114	0.8201	Moderately variant	Other metabolic gene	0.5311	0.0076		0.2696	0.1728	0.1574	0.0024	0.0351	0.2803	0.1841	0.0666	0.064	0.2496	0.5507		0.0616	0.0691		0.0084	0.0322	0.1752	0.2538		0.4354	0.0162	0.0198	0.0707	0.0653	0.0727	0.0023	0.1462	0.5297	0.1162	0.191	0.0881			0.5521	0.2367	0.2089	0.4231	0.2259
WBGene00003096	lys-7	3	121	0.7469	Highly variant	Other metabolic gene	0.2251	0.0015	0.3147	0.0746	0.0665	0.1816	0.0019	0.0379	0.2188	0.0546	0.0671	0.0288	0.0661	0.6433	0.2709	0.0428	0.0668	0.2237		0.0433	0.2583	0.2318	0.1911	0.5816	0.002	0.0176	0.0791	0.0747	0.0167	0.0034	0.2335	0.1612	0.4772	0.1848	0.1352	0.4448	0.2175	0.532	0.1533	0.0873	0.2384	0.2964	0.153
WBGene00003097	lys-8	4	136	0.8242	Highly variant	Other metabolic gene	0.2336	0.0017	0.2253	0.0287	0.0213	0.0983	0.0015	0.0244	0.3176	0.0319	0.0662	0.0169	0.083	0.2356	0.233	0.0362	0.0353	0.2318		0.0139	0.1167	0.0963	0.2254	0.538	0.0018	0.0062	0.0267	0.0407	0.0172	0.0018	0.2085	0.0906	0.1342	0.1852	0.0131	0.4371	0.2205	0.5921	0.1456	0.0146	0.062	0.2049	0.2461
WBGene00003098	lys-9	Lowly expressed	Lowly expressed	Lowly expressed	Lowly expressed	Other metabolic gene	0.9359	0.0008	0.1798	0.1429	0.9	0.4002	0.008	0.0973	0.5141	0.1626	0.0654	0.1668	0.0756	0.5275	0.4028	0.3923	0.2639		0.0107	0.0653	0.4558	0.1341	0.2487	1.2782	0.002	0.0157	0.7041	0.1051	0.2038	0.0148	0.2458		0.0966	0.8289	0.2987	0.4366		0.4544	0.2555			0.347
WBGene00003099	lys-10	13	103	0.6478	Highly variant	Other metabolic gene	0.5908	0.0148	0.3115	0.2315	0.3323	0.189	0.0021	0.2419	0.1974	0.1309	0.0665	0.2107	0.2336	0.5598	0.5898	0.1351	0.1269			0.1239	0.1886	0.1367	0.2247	0.9199	0.0176	0.0149	0.2223	0.0724	0.1263	0.0124	0.1628	2.3271	0.1103	0.6995	0.8587	0.4419	0.2107	0.1624	0.3953		1.1627	0.3186	0.3909
WBGene00003124	mai-1	1	138	0.8679	Moderately variant	Other metabolic gene	0.4157	0.1005	0.1984	0.0234	0.0872	0.1931	0.5109	0.0271		0.0632	0.2047	0.0396	0.0396	0.6673	0.2707	0.0735	0.0442			0.0237	0.048	0.1854	0.1478	0.4523	0.1456	0.0149	0.0541	0.0646	0.0329	0.0837	0.1477	0.0915	0.0788	0.1122	0.1688	0.4321	0.2092	0.3443	0.1066	0.0894	0.1049	0.3122	0.1916
WBGene00003162	mdh-2	0	143	0.8667	Moderately variant	iCEL1314 gene	0.1724	0.0009	0.1776	0.0294	0.0175	0.0969	0.0015	0.0276	0.2373	0.0259	0.0643	0.0288	0.0428	0.0501	0.2909	0.0213	0.0458			0.0106	0.0789	0.1598	0.1529	0.4034	0.0019	0.002	0.0107	0.0598	0.0049	0.0017	0.2065	0.0331	0.193	0.3101	0.081	0.3887	0.2119	0.3076	0.042	0.0288	0.0323	0.0831	0.3277
WBGene00003170	mec-6	2	124	0.7898	Moderately variant	Other metabolic gene	0.6018	0.0015	0.1339	0.091	0.1985	0.1652	0.0019	0.1317	0.3974	0.1863	0.0656	0.0863	0.0964	0.6393	0.2906	0.083	0.077			0.1357	0.175	0.1222	0.2074	0.9799	0.0166	0.0026	0.0835	0.0737	0.0497	0.0013	0.3182	0.2424	0.2431	0.1361	0.4183	0.4355		0.4092	0.135	0.1618	0.0981	0.3009	0.2147
WBGene00003176	mec-14	4	122	0.7821	Highly variant	Other metabolic gene	0.6023	0.0123	0.1751	0.0831	0.2487	0.3016	0.0112	0.2349	0.2856	0.0994	0.0663	0.0498	0.0343	0.5846	0.3893	0.133	0.0698			0.0711	0.1007	0.3427	0.2398	1.0088	0.002	0.0187	0.0955	0.0692	0.1222	0.0088	0.2376		0.1183	0.2944	0.0912	0.4578		0.2372	0.1983	0.092	0.0765	0.3169	0.2857
WBGene00003179	mec-18	6	123	0.7785	Highly variant	Other metabolic gene	0.8004	0.0216	0.174	0.09	0.1584	0.383	0.0024	0.0602	0.4251	0.102	0.0666	0.042	0.0368	0.5638	0.3463	0.1311	0.0469			0.0333	0.2733	0.1715	0.2242	0.7609	0.015	0.0158	0.0921	0.0763	0.0649	0.0013	0.2253	0.4098	0.2324	0.1532	0.2701	0.4314	0.3793	0.2852	0.2065	0.0656	0.1003	0.339	0.2049
WBGene00003214	mel-32	1	147	0.8963	Moderately variant	iCEL1314 gene	0.2268	0.0006	0.1862	0.0357	0.009	0.1069	0.0017	0.0312	0.2138	0.0435	0.0645	0.0402	0.1191	0.2628	0.2896	0.0315	0.0461	0.1709	0.0014	0.0154	0.0708	0.1514	0.197	0.5214	0.002	0.0018	0.0281	0.0447	0.0061	0.0009	0.2546	0.02	0.2068	0.2223	0.1439	0.4458	0.2194	0.4731	0.0393	0.0367	0.0747	0.1801	0.2242
WBGene00003220	mes-2	2	131	0.8188	Moderately variant	iCEL1314 gene	0.3598	0.0008	0.183	0.0982	0.0435	0.1669	0.0017	0.0355	0.2752	0.1337	0.065	0.11	0.0487	0.4669	0.3444	0.0493	0.0577			0.0168	0.0843	0.1277	0.1561	0.617	0.0022	0.0024	0.0765	0.1695	0.0068	0.0013	0.3165	0.0778	0.1267	0.1175	0.5978	0.4335		0.5432	0.1085	0.0459	0.1047	0.2259	0.1957
WBGene00003225	mev-1	0	153	0.9273	Moderately variant	iCEL1314 gene	0.181	0.0006	0.1537	0.0194	0.0124	0.0717	0.0015	0.0158	0.3063	0.0303	0.0644	0.0139	0.02	0.3401	0.2204	0.0216	0.0311	0.1248		0.0086	0.0238	0.127	0.1407	0.3332	0.0018	0.0021	0.023	0.0288	0.0075	0.0009	0.195	0.0117	0.034	0.3237	0.1083	0.4503	0.1866	0.2152	0.0272	0.0147	0.0227	0.0998	0.1618
WBGene00003234	mif-1	0	131	0.8792	Moderately variant	iCEL1314 gene	0.3254	0.0008	0.1772	0.046	0.0426	0.1093	0.0018	0.0363	0.2126	0.0491	0.0653	0.0368	0.0419	0.685	0.2779	0.0457	0.0378	0.1788		0.0192	0.0532		0.1532	0.5638	0.0088	0.0024	0.0649	0.0427	0.0135	0.0008		0.051	0.1837	0.1736	0.158	0.4405	0.2484	0.4816	0.0662	0.0525	0.0588	0.2091	0.1732
WBGene00003235	mif-2	3	138	0.8519	Highly variant	Other metabolic gene	0.282	0.0006	0.1734	0.0298	0.0309	0.1652	0.0016	0.0318	0.2371	0.0455	0.0652	0.0431	0.0726	0.394	0.3055	0.0412	0.0408	0.2156		0.0151	0.0351	0.1754	0.1563	0.5719	0.0135	0.003	0.0475	0.0755	0.0159	0.0008	0.1745	0.0681	0.1105	0.154	0.077	0.4342	0.2682	0.5369	0.0713	0.0236	0.0406	0.2226	0.2244
WBGene00003236	mif-3	0	12	0.75	Moderately variant	Other metabolic gene		0.3851					0.0013				0.2723														0.0392	0.0022				0.435
WBGene00003237	mif-4	5	105	0.7143	Highly variant	Other metabolic gene	0.9355	0.0104	0.2202	0.1753	0.1349	0.2123	0.0016	0.0387	0.4164	0.3239	0.066	0.1483	0.21	0.5445	0.3221	0.0834	0.0803	0.1372	0.0156	0.0327	0.4482		0.1659	1.05	0.0171	0.0192	0.0847	0.3214	0.0245	0.001		0.5696	0.3736	0.108	0.3878	0.4333		0.2748	0.2513	1.0385	0.358	0.3258	0.174
WBGene00003253	mig-22	0	150	0.9146	Moderately variant	Other metabolic gene	0.2401	0.0011	0.1168	0.0376	0.0408	0.1199	0.0019	0.0209		0.04	0.0647	0.0354	0.031	0.4726	0.1496	0.0502	0.0399	0.108		0.0139	0.0296	0.1142	0.1145	0.4511	0.0018	0.0022	0.0568	0.0369	0.0085	0.0009	0.2767	0.0482	0.0519	0.1435	0.3066	0.4169	0.2472	0.4218	0.047	0.0408	0.0299	0.2085	0.1192
WBGene00003254	mig-23	2	130	0.8844	Moderately variant	iCEL1314 gene	0.4146	0.0017	0.1736	0.044	0.0637	0.145	0.0026	0.0529	0.2172	0.0939	0.0652	0.0711	0.0981	0.2667	0.3569	0.058	0.0507	0.1311		0.0306	0.052		0.155	0.6168	0.0155	0.0021	0.0681	0.0872	0.0178	0.0008		0.0304	0.1343	0.1081	0.0777	0.4347	0.184	0.4105	0.1004	0.0421	0.0771	0.2304	0.1934
WBGene00003384	moc-1	3	137	0.8457	Highly variant	iCEL1314 gene	0.4158	0.0013	0.1742	0.0527	0.0456	0.2806	0.0015	0.0696	0.3162	0.08	0.0655	0.0703	0.0425	0.2716	0.3616	0.0597	0.0708	0.1842		0.0148	0.0891	0.1288	0.187	0.7376	0.0136	0.0021	0.0574	0.1474	0.0118	0.0008	0.2379	0.1225	0.2016	0.114	0.193	0.4325	0.2182	0.4422	0.0822	0.208	0.3862	0.2165	0.1881
WBGene00003385	moc-2	2	143	0.8882	Moderately variant	iCEL1314 gene	0.3457	0.0007	0.187	0.0314	0.0154	0.2196	0.002	0.0346	0.2913	0.0697	0.0653	0.0425	0.0382	0.3207	0.2837	0.0258	0.0318	0.2724		0.0187	0.1325	0.215	0.1945	0.6022	0.011	0.0022	0.0129	0.0519	0.0075	0.0009	0.189	0.0743	0.0897	0.2798	0.0279	0.4331	0.2766	0.2003	0.1172	0.0448	0.0702	0.0889	0.171
WBGene00003394	mom-1	4	124	0.7848	Highly variant	Other metabolic gene	0.4687	0.0017	0.1892	0.1409	0.0805	0.2015	0.002	0.2912	0.3836	0.1882	0.0654	0.0898	0.0785	0.6355	0.3088	0.0697	0.0658			0.0315	0.0846	0.325	0.1945	0.9146	0.0163	0.002	0.1699	0.0883	0.0147	0.0014	0.2394	0.1456	0.1092	0.0575	0.3758	0.4322		0.2517	0.1509	2.3599	0.1747	0.301	0.1638
WBGene00003411	mrp-5	1	149	0.8976	Moderately variant	iCEL1314 gene	0.2572	0.0013	0.1657	0.0231	0.0524	0.1017	0.0018	0.0498	0.2334	0.0665	0.0664	0.1303	0.0527	0.0713	0.3847	0.0503	0.0315	0.162		0.0154	0.0374	0.1593	0.1776	0.4632	0.0019	0.0021	0.0612	0.0414	0.0229	0.0004	0.2562	0.0334	0.0733	0.0825	0.1009	0.4388		0.5352	0.0756	0.0288	0.0425	0.1639	0.1757
WBGene00003415	mars-1	2	138	0.879	Moderately variant	iCEL1314 gene	0.2198		0.1782	0.035	0.0629	0.1295	0.0014	0.0386	0.2497	0.0254	0.0659	0.0211	0.0336	0.3664	0.2876	0.039	0.0466	0.1282		0.0151	0.0571	0.1567	0.202	0.5786	0.002	0.002	0.0442	0.086	0.004	0.0009	0.2393	0.0416	0.0417	0.1584	0.2854	0.4364		0.4518	0.0389	0.025	0.1754	0.1955	0.19
WBGene00003475	mtm-1	2	144	0.8834	Moderately variant	iCEL1314 gene	0.3286	0.0007	0.1885	0.0278	0.0423	0.1461	0.0018	0.077	0.2349	0.0964	0.0649	0.0499	0.055	0.3705	0.2868	0.0461	0.0464	0.2242		0.0221	0.0371	0.1138	0.1712	0.6338	0.0085	0.0027	0.0627	0.0501	0.0108	0.0009	0.2993	0.0484	0.0965	0.0925	0.2074	0.4325	0.2227	0.5069	0.0582	0.0618	0.0271	0.2243	0.1695
WBGene00003476	mtm-3	0	151	0.9379	Moderately variant	iCEL1314 gene	0.1423	0.0016	0.1049	0.0208	0.036	0.0618	0.0018	0.009	0.2311	0.0507	0.0652	0.0361	0.0152	0.037	0.2931	0.0419	0.0209	0.1088	0.0017	0.0063	0.0574	0.1212	0.1427	0.2354	0.0021	0.0018	0.0466	0.0247	0.0084	0.0009	0.2555	0.0259	0.0479	0.14	0.0233	0.4251	0.1499	0.4396	0.0314	0.0284	0.0673	0.1849	0.1232
WBGene00003477	mtm-5	2	136	0.8447	Moderately variant	Other metabolic gene	0.3929	0.0017	0.1795	0.0292	0.0673	0.2602	0.0021	0.0725	0.3285	0.0696	0.0645	0.0351	0.0259	0.2634	0.3043	0.059	0.0546		0.002	0.0227	0.0947	0.1406	0.2533	0.7016	0.0082	0.0021	0.0733	0.067	0.0196	0.0008	0.2667	0.0606	0.0784	0.121	0.0907	0.4311		0.4459	0.0935	0.0373	0.056	0.252	0.1935
WBGene00003478	mtm-6	1	30	0.7895	Moderately variant	iCEL1314 gene		0.0013	0.1922				0.0019				0.0647				0.2407								0.2153		0.0089	0.0019				0.001						0.4314							0.1786
WBGene00003578	ndx-1	3	132	0.8098	Highly variant	Other metabolic gene	0.4598	0.0008	0.1891	0.0793	0.0796	0.3227	0.0019	0.0498	0.4569	0.1471	0.0654	0.0821	0.0421	0.7023	0.2587	0.0755	0.0544	0.2014	0.002	0.029	0.1213	0.1556	0.2457	0.7014	0.0171	0.0145	0.0721	0.0931	0.0338	0.0005	0.241	0.5827	0.0938	0.0775	0.208	0.4326		0.3695	0.183	0.0788	0.0576	0.3079	0.2
WBGene00003579	ndx-2	3	138	0.8571	Highly variant	iCEL1314 gene	0.4638	0.003	0.1734	0.043	0.0688	0.2381	0.0015	0.0712	0.2383	0.1138	0.066	0.033	0.0405	0.6342	0.3444	0.0712	0.0963			0.0189	0.1035	0.1123	0.165	0.6637	0.0175	0.0154	0.0625	0.1118	0.0247	0.001	0.1605	0.2417	0.1211	0.1784	0.0541	0.4212	0.2758	0.4991	0.1168	0.1093	0.0513	0.2803	0.2497
WBGene00003580	ndx-3	1	142	0.8765	Moderately variant	Other metabolic gene	0.3271	0.0006	0.1766	0.0357	0.0534	0.1115	0.002	0.0287	0.2637	0.0548	0.1086	0.058	0.0826	0.2558	0.2844	0.0451	0.0472	0.1575		0.0197	0.0404	0.1479	0.1727	0.5914	0.0823	0.0028	0.0545	0.0336	0.0068	0.0008	0.1563	0.0304	0.1983	0.1168	0.0449	0.433		0.5158	0.078	0.0526	0.057	0.2472	0.2418
WBGene00003581	ndx-4	2	139	0.858	Moderately variant	Other metabolic gene	0.3789	0.0005	0.3454	0.0427	0.0351	0.1339	0.0017	0.0383	0.282	0.0513	0.0654	0.0344	0.0812	0.2918	0.3421	0.0442	0.048	0.1668		0.0136	0.0448	0.1448	0.1484	0.6093	0.0119	0.0023	0.0534	0.0639	0.0136	0.0007	0.2075	0.0331	0.1975	0.1149	0.1107	0.4323	0.2276	0.5085	0.0507	0.0256	0.0321	0.2213	0.1687
WBGene00003582	dcap-2	0	151	0.9321	Moderately variant	Other metabolic gene	0.2885	0.0012	0.101	0.0414	0.0201	0.144	0.0017	0.0214	0.3744	0.0951	0.0644	0.0404	0.0351	0.6905	0.1658	0.037	0.0465			0.0125	0.0585	0.1056	0.1697	0.5421	0.009	0.002	0.039	0.0665	0.0039	0.0012	0.2588	0.0536	0.0768	0.2534	0.2414	0.4236	0.2878	0.258	0.0707	0.0572	0.0526	0.1253	0.1871
WBGene00003583	ndx-6	0	17	1	Invariant	iCEL1314 gene		0.0011					0.0544				0.0706														0.0224	0.0022				0.0015
WBGene00003584	ndx-7	2	146	0.8957	Moderately variant	Other metabolic gene	0.3	0.0006	0.1938	0.0297	0.0431	0.1553	0.0015	0.022	0.1999	0.0433	0.0651	0.0403	0.0649	0.4152	0.2918	0.0446	0.0404	0.1695		0.0138	0.0353	0.118	0.1607	0.6043	0.0088	0.0021	0.06	0.065	0.0101	0.001	0.1741	0.0174	0.1183	0.1387	0.0233	0.4328	0.2322	0.5203	0.0521	0.0152	0.0443	0.1997	0.2188
WBGene00003585	ndx-8	5	128	0.7901	Highly variant	Other metabolic gene	0.6375	0.0012	0.1737	0.0531	0.1256	0.3776	0.0017	0.0862	0.1522	0.1009	0.0696	0.0882	0.0762	0.5803	0.3001	0.081	0.0666		0.0021	0.037	0.1906	0.1866	0.2436	0.8089	0.0154	0.0197	0.0524	0.0849	0.0478	0.0008	0.1976	0.2018	0.3518	0.1469	0.071	0.4303	0.2404	0.46	0.0952	0.0877	0.1417	0.2823	0.1961
WBGene00003586	ndx-9	0	18	1	Invariant	Other metabolic gene		0.0006					0.0016				0.0682								0.0011						0.0019	0.0025				0.0011
WBGene00003594	nft-1	2	129	0.86	Moderately variant	Other metabolic gene	0.3231	0.0007	0.1834	0.0357	0.031	0.1654	0.0017	0.0225	0.208	0.0364	0.065	0.0345	0.037	0.3888	0.4114	0.0469	0.0347		0.0015	0.0167	0.0472		0.2182	0.6148	0.0021	0.0023	0.0592	0.0519	0.0069	0.0007		0.021	0.0663	0.158	0.2632	0.4324	0.3261	0.5367	0.0704	0.0377	0.0682	0.1934	0.1868
WBGene00003773	nlt-1	5	133	0.821	Highly variant	iCEL1314 gene	0.2692	0.0012	0.3068	0.0198	0.0435	0.121	0.0015	0.0192	0.3082	0.0539	0.0657	0.0313	0.0638	0.2132	0.4206	0.0357	0.0328	0.2566	0.0015	0.0125	0.0934	0.1836	0.2008	0.5395	0.0021	0.0159	0.0509	0.2677	0.0312	0.0008	0.2034	0.1	0.3287	0.1069	0.0756	0.4512		0.5167	0.0785	0.024	0.0333	0.2664	0.272
WBGene00003778	nnt-1	5	113	0.7019	Highly variant	iCEL1314 gene	0.5093	0.0011	0.1652	0.0835	0.1549	0.2582	0.0018	0.0366	0.2179	0.1201	0.0651	0.1133	0.0699	0.591	0.2706	0.055	0.0319			0.0359	0.2041	0.2097	0.3354	0.6892	0.002	0.0143	0.075	0.1186	0.099	0.0011	0.2298	0.2548	0.3521	0.0786	0.3203	0.4139	0.2666	0.3207	0.3842	0.3697	0.7379	0.3236	0.2457
WBGene00003813	nrf-6	2	138	0.8466	Moderately variant	Other metabolic gene	0.2227	0.0013	0.1477	0.035	0.0615	0.0999	0.0016	0.0387	0.3139	0.091	0.0657	0.029	0.0949	0.1448	0.3413	0.0401	0.045	0.1523		0.0164	0.0749	0.2484	0.255	0.4231	0.0087	0.0049	0.0616	0.0933	0.0259	0.0014	0.2139	0.0751	0.158	0.1066	0.067	0.4331	0.2664	0.5811	0.0807	0.0352	0.067	0.1453	0.2113
WBGene00003815	nars-1	1	147	0.8909	Moderately variant	iCEL1314 gene	0.1854	0.0007	0.1994	0.0165	0.0234	0.0872	0.0013	0.0147	0.1393	0.0174	0.0646	0.0152	0.048	0.0123	0.3339	0.0361	0.041	0.1561		0.0127	0.0799	0.1019	0.173	0.4058	0.0019	0.002	0.0306	0.0195	0.0079	0.0011	0.2163	0.0233	0.0258	0.1992	0.0974	0.4364	0.2261	0.4365	0.0238	0.0149	0.1451	0.129	0.2011
WBGene00003816	asns-1	7	122	0.7722	Highly variant	iCEL1314 gene	0.4869	0.0138	0.1703	0.1257	0.3103	0.3401	0.002	0.1074		0.2312	0.0662	0.1249	0.0598	0.6147	0.3288	0.075	0.0671	0.1166		0.0387	0.1182	0.1544	0.1786	0.7521	0.017	0.0133	0.2047	0.1318	0.1415	0.001	0.2933	3.4641	0.1686	0.396	0.1689	0.4305		0.5178	0.2015	0.2903	0.2741	0.2929	0.2212
WBGene00003818	nsf-1	2	148	0.9024	Moderately variant	Other metabolic gene	0.2387	0.0006	0.1877	0.0313	0.0215	0.1371	0.0014	0.0792	0.4117	0.0633	0.0643	0.0627	0.0867	0.3963	0.3425	0.0352	0.0405	0.224		0.0183	0.0293	0.1179	0.1711	0.6339	0.0018	0.002	0.0355	0.0907	0.0065	0.0008	0.2108	0.0252	0.1129	0.1893	0.0485	0.4333	0.288	0.3635	0.0675	0.0496	0.0195	0.1228	0.1906
WBGene00003831	nuo-1	0	18	1	Invariant	iCEL1314 gene		0.0006					0.0016				0.0646														0.0021	0.0022				0.0008
WBGene00003844	odc-1	2	136	0.8293	Moderately variant	iCEL1314 gene	0.3784	0.0009	0.1832	0.1455	0.0633	0.1869	0.0023	0.0173	0.3174	0.0867	0.0646	0.1205	0.1849	0.3777	0.2914	0.0417	0.0466	0.2453	0.0015	0.0242	0.1368	0.1478	0.2066	0.5856	0.0019	0.0032	0.0597	0.1613	0.0453	0.0009	0.2443	0.0775	0.2204	0.1952	0.1679	0.4343	0.1949	0.5341	0.1199	0.1282	0.3104	0.3046	0.2094
WBGene00003858	ogt-1	0	141	0.865	Moderately variant	Other metabolic gene	0.2543	0.001	0.1896	0.0236	0.04	0.1108	0.0017	0.0412		0.0819	0.0642	0.1983	0.0518	0.3258	0.3269	0.0504	0.0486	0.2045		0.0147	0.0814	0.1317	0.1713	0.4618	0.0019	0.002	0.0459	0.0305	0.0129	0.0007	0.3214	0.0324	0.0595	0.1132	0.0837	0.4349	0.2546	0.3833	0.0792	0.0394	0.0859	0.2009	0.1877
WBGene00003906	paf-1	Lowly expressed	Lowly expressed	Lowly expressed	Lowly expressed	iCEL1314 gene	0.9198	0.0124	0.1847	0.1215	0.5904	0.3285	0.0079	0.6206		0.1272	0.0664	0.1868	0.0908	0.5028	0.3522	0.1505	0.1424			0.2506	0.3433	0.0834	0.2042	1.627	0.009	0.0208	0.663	0.1708	1.8002	0.0114	0.2261		0.1801	0.2508	0.299	0.4461		0.4314	0.467	1.1946		0.3209	0.2878
WBGene00003907	paf-2	2	149	0.9141	Moderately variant	iCEL1314 gene	0.4244	0.0008	0.1068	0.0505	0.0658	0.1568	0.0019	0.0319		0.0776	0.0654	0.0439	0.0534	0.3656	0.1652	0.0506	0.0518		0.0017	0.0297	0.0877	0.1515	0.1187	0.6498	0.0024	0.0032	0.0394	0.0549	0.0229	0.0006	0.2032	0.1198	0.0988	0.0968	0.1528	0.4242	0.1947	0.3045	0.1056	0.0825	0.0704	0.2236	0.2119
WBGene00003954	pcm-1	3	132	0.898	Highly variant	Other metabolic gene	0.4908	0.0018	0.1701	0.1369	0.0338	0.1645	0.0018	0.0396		0.1507	0.0651	0.1354	0.0858	0.8038	0.2733	0.0394	0.0505	0.1557		0.0215	0.1655		0.1647	0.7602	0.0113	0.0029	0.0306	0.036	0.0052	0.001		0.0599	0.1745	0.2051	0.3385	0.4352	0.1967	0.2361	0.1432	0.0331	0.145	0.1276	0.1734
WBGene00003960	pcs-1	3	138	0.8466	Highly variant	iCEL1314 gene	0.364	0.0007	0.1745	0.0454	0.0854	0.1663	0.0017	0.0456	0.3291	0.0811	0.0653	0.0379	0.0456	0.7666	0.371	0.0711	0.0583	0.2303	0.0019	0.0208	0.0556	0.1216	0.1787	0.6528	0.0088	0.0023	0.1198	0.087	0.0179	0.001	0.2643	0.0712	0.0593	0.1667	0.2713	0.4324		0.4161	0.0734	0.084	0.1322	0.2261	0.1704
WBGene00003962	pdi-1	0	144	0.8834	Moderately variant	iCEL1314 gene	0.1871	0.0007	0.2126	0.016	0.035	0.0903	0.0016	0.0185	0.2434	0.0316	0.0643	0.0247	0.0609	0.2252	0.3239	0.0372	0.0361	0.1482		0.0097	0.0311	0.1235	0.167	0.4027	0.0018	0.0022	0.0463	0.0252	0.0094	0.0011	0.2444	0.02	0.0773	0.18	0.1146	0.4636	0.186	0.5872	0.0214	0.0195	0.0447	0.1876	0.2162
WBGene00003963	pdi-2	1	155	0.9337	Moderately variant	iCEL1314 gene	0.2125	0.0006	0.1604	0.0467	0.0066	0.123	0.0016	0.0235	0.2843	0.0781	0.0641	0.0402	0.0733	0.2871	0.1759	0.0207	0.0493	0.1738		0.0139	0.0704	0.1449	0.1681	0.431	0.0024	0.0021	0.0097	0.0499	0.0059	0.0011	0.2361	0.0264	0.122	0.2428	0.1431	0.4425	0.2246	0.2689	0.076	0.0347	0.1106	0.0728	0.1955
WBGene00003964	pdi-3	1	145	0.8951	Moderately variant	iCEL1314 gene	0.1957	0.0008	0.286	0.0308	0.0358	0.1201	0.0017	0.0237	0.2886	0.0444	0.0649	0.0501	0.0439	0.4352	0.3074	0.0316	0.036	0.1463		0.0148	0.0246	0.1185	0.1741	0.5196	0.0017	0.0024	0.0347	0.0376	0.0059	0.0009	0.2751	0.0163	0.0913	0.2102	0.0975	0.5799	0.1799	0.5327	0.0401	0.0154	0.0424	0.1586	0.2132
WBGene00003966	pdl-1	5	132	0.8049	Highly variant	Other metabolic gene	0.7782	0.0075	0.1766	0.0627	0.105	0.2813	0.002	0.1315	0.445	0.1632	0.0659	0.0753	0.0508	0.6629	0.3467	0.0752	0.0553	0.2001	0.0023	0.0354	0.212	0.1306	0.1781	0.7529	0.0145	0.0119	0.084	0.0817	0.0533	0.001	0.2881	0.1814	0.2776	0.0527	0.2364	0.4292	0.2235	0.3433	0.2038	0.0797	0.0448	0.347	0.2133
WBGene00004020	pho-1	3	128	0.795	Highly variant	iCEL1314 gene	0.3349	0.0019	0.1999	0.0847	0.1965	0.1998	0.0016	0.0479	0.3544	0.2114	0.0662	0.071	0.1548	0.2705	0.3563	0.0451	0.0944	0.221		0.0122	0.1536	0.2505	0.2954	0.4167	0.005	0.0129	0.0767	0.2575	0.0465	0.0017	0.1582	0.2138	0.3966	0.1909	0.082	0.4365	0.2468	0.5452	0.1944	0.0315	0.0872	0.3644	0.2853
WBGene00004023	pho-4	4	127	0.784	Highly variant	iCEL1314 gene	0.4892	0.0022	0.17	0.0464	0.0481	0.4151	0.0021	0.1465	0.2936	0.1833	0.0669	0.0769	0.0865	0.8122	0.3757	0.0353	0.031			0.0984	0.2496	0.12	0.2484	0.8914	0.0143	0.0178	0.0229	0.0878	0.0333	0.0032	0.2801	0.7475	0.1542	0.078	0.3153	0.421	0.2735	0.2413	0.2559	0.0859	0.1671	0.1819	0.1795
WBGene00004025	phy-2	4	123	0.7593	Highly variant	iCEL1314 gene	0.4364	0.0006	0.1725	0.1615	0.0555	0.139	0.0014	0.0802	0.5764	0.2615	0.0648	0.2259	0.106	0.7904	0.3636	0.0746	0.1133			0.0253	0.1615	0.167	0.2499	0.695	0.0023	0.0035	0.0584	0.1157	0.0325	0.0011	0.2575	0.0879	0.3359	0.0546	0.3787	0.4326	0.1822	0.4473	0.1174	0.0691	0.2518	0.2909	0.2489
WBGene00004026	phy-3	3	139	0.891	Highly variant	iCEL1314 gene	0.4978	0.0015	0.1451	0.0388	0.1065	0.1256	0.0158	0.1158	0.2384	0.0791	0.0661	0.0265	0.0343	0.5848	0.2751	0.0939	0.1552			0.026	0.1021	0.1384	0.1577	0.6282	0.0144	0.0211	0.1166	0.0202	0.0546	0.0147	0.241	0.078	0.1091	0.1875	0.125	0.4239		0.6491	0.1436	0.2704	0.0049	0.3423	0.2092
WBGene00004036	plc-1	2	156	0.9571	Invariant	iCEL1314 gene	0.0922	0.0008	0.0695	0.0125	0.0155	0.0319	0.0025	0.01		0.0233	0.0649	0.0028	0.0224	0.8126	0.1867	0.0509	0.0243	0.1829		0.0033	0.0589	0.1791	0.0881	0.0436	0.0119	0.0044	0.0119	0.0563	0.0111	0.0006	0.1951	0.0341	0.0411	0.1244	0.0821	0.4108		0.1528	0.0175	0.0236	0.0247	0.1191	0.1534
WBGene00004037	plc-2	1	137	0.8457	Moderately variant	iCEL1314 gene	0.3616	0.0009	0.1743	0.0693	0.0615	0.1484	0.002	0.0176	0.3758	0.0794	0.0654	0.0469	0.0469	0.6517	0.3268	0.0503	0.0429	0.2105		0.0188	0.0904	0.1773	0.1833	0.4506	0.0108	0.0044	0.0645	0.1403	0.0262	0.0009	0.2163	0.2044	0.2725	0.0877	0.1045	0.4223		0.4634	0.1742	0.0215	0.1128	0.2288	0.1858
WBGene00004038	plc-3	2	138	0.8571	Moderately variant	iCEL1314 gene	0.4133	0.0008	0.1786	0.0274	0.0134	0.3157	0.002	0.0637	0.2718	0.0434	0.0649	0.0472	0.0584	0.7027	0.284	0.0292	0.0511	0.1621	0.0017	0.0283	0.0803	0.1673	0.1731	0.7399	0.0023	0.0025	0.0131	0.0711	0.0124	0.0007	0.2453	0.1375	0.0778	0.2795	0.0361	0.4294		0.1634	0.0926	0.0292	0.0729	0.1099	0.169
WBGene00004039	plc-4	2	141	0.8704	Moderately variant	iCEL1314 gene	0.3284	0.0007	0.1763	0.0218	0.0591	0.1309	0.0017	0.0388	0.0404	0.1179	0.065	0.0699	0.0386	0.2355	0.3181	0.0483	0.0523	0.1353		0.0228	0.0296	0.1226	0.1675	0.6237	0.0088	0.002	0.0651	0.0474	0.0124	0.0009	0.185	0.0374	0.0583	0.0688	0.0656	0.4331	0.217	0.5011	0.0803	0.0545	0.0414	0.2197	0.2179
WBGene00004040	pld-1	1	142	0.8712	Moderately variant	iCEL1314 gene	0.2683	0.0007	0.1587	0.0192	0.0418	0.1109	0.0018	0.0227	0.2425	0.0513	0.0642	0.0317	0.0274	0.3946	0.3389	0.0446	0.0454	0.1615		0.014	0.0276	0.1141	0.1674	0.4429	0.0019	0.0022	0.0506	0.0579	0.0126	0.0007	0.3176	0.0231	0.055	0.0975	0.0209	0.4284	0.2357	0.4194	0.0488	0.0241	0.0303	0.1889	0.1776
WBGene00004045	pll-1	1	140	0.8805	Moderately variant	Other metabolic gene	0.4932	0.0007	0.1232	0.0261	0.0958	0.2218	0.0024	0.0301	0.3626	0.0602	0.0657	0.0234	0.0406	0.5868	0.1772	0.0742	0.051			0.0112	0.1826	0.1121	0.1319	0.5173	0.0119	0.0136	0.0701	0.0887	0.0238	0.0012	0.2246	0.046	0.1134	0.0615	0.189	0.4228		0.342	0.1149	0.0492	0.0702	0.3109	0.1417
WBGene00004049	parp-1	1	130	0.8844	Moderately variant	iCEL1314 gene	0.281	0.0007	0.0979	0.0593	0.0374	0.2036	0.002	0.0359	0.3574	0.1274	0.0178	0.0968	0.0482	0.7142	0.227	0.0521	0.0853	0.1589		0.016	0.1093		0.1249	0.6649	0.0025	0.0021	0.0588	0.2156	0.0133	0.0014		0.1375	0.0808	0.1593	0.7711	0.431	0.2029	0.5013	0.1349	0.0609	0.0561	0.179	0.1492
WBGene00004050	parp-2	2	114	0.8261	Moderately variant	iCEL1314 gene	0.2677	0.001	0.1514	0.0656		0.1264	0.0015	0.0708		0.1252	0.065	0.0594	0.0392	0.52	0.3486		0.0628	0.1182		0.0178	0.0584	0.1044	0.1566	0.6629	0.0022	0.0018		0.0311		0.0014	0.3562	0.0408	0.1697		0.34	0.4329	0.3018		0.0592	0.0423	0.071		0.1785
WBGene00004051	parg-1	1	142	0.8712	Moderately variant	iCEL1314 gene	0.2422	0.0006	0.2009	0.0331	0.0241	0.1015	0.0022	0.0188	0.3702	0.0889	0.0647	0.0271	0.0377	0.5602	0.3696	0.0423	0.0432	0.1835		0.0111	0.0334	0.0766	0.1525	0.4704	0.0019	0.0022	0.044	0.063	0.0045	0.0011	0.208	0.0337	0.0577	0.186	0.1894	0.4339	0.1908	0.3844	0.0547	0.0405	0.0676	0.158	0.2408
WBGene00004052	parg-2	6	106	0.6795	Highly variant	iCEL1314 gene	0.7118	0.0017	0.1688	0.2409	0.2262	0.2303	0.0024	0.1692	0.4649	0.5427	0.0665	0.1815	0.2793	0.5438	0.2252	0.1928	0.0901	0.1701		0.0394	0.2805	0.1513	0.1707	1.0334	0.0099	0.0194	0.1971	0.0551	0.097	0.0016	0.3668	0.2315	0.7219	0.834	0.2333	0.4308		0.283	0.1697	0.8366	0.6506	0.3379	0.1795
WBGene00004053	tank-1	2	142	0.8931	Moderately variant	iCEL1314 gene	0.2699	0.0013	0.158	0.0416	0.0295	0.1959	0.0017	0.0281	0.2175	0.0542	0.0655	0.0401	0.0461	0.2951	0.325	0.038	0.0526	0.218		0.0208	0.0815	0.1466	0.206	0.6051	0.002	0.0018	0.0298	0.0552	0.0077	0.0008	0.2646	0.0461	0.1474	0.1904	0.1762	0.4336		0.3675	0.0866	0.0818	0.0381	0.1336	0.2081
WBGene00004068	pnk-1	2	145	0.8896	Moderately variant	iCEL1314 gene	0.2928	0.0007	0.1043	0.052	0.011	0.1164	0.0017	0.072	0.1781	0.0908	0.0674	0.0452	0.0831	0.2441	0.1293	0.0287	0.0384	0.0932		0.0219	0.0494	0.138	0.1236	0.7526	0.0017	0.002	0.0241	0.0555	0.0159	0.0011	0.2315	0.0359	0.2521	0.2464	0.1842	0.4246	0.1525	0.3595	0.1003	0.0795	0.1476	0.1061	0.1365
WBGene00004076	pod-2	2	139	0.858	Moderately variant	iCEL1314 gene	0.2559	0.0005	0.1978	0.0757	0.0335	0.1756	0.0015	0.051	0.2676	0.0669	0.0641	0.166	0.0891	0.2735	0.2466	0.0409	0.0491	0.1509		0.0132	0.0425	0.1588	0.2493	0.6087	0.0021	0.0032	0.0363	0.2214	0.0289	0.0007	0.1996	0.063	0.2415	0.1297	0.1529	0.4336	0.2084	0.4614	0.0921	0.088	0.1141	0.185	0.1929
WBGene00004087	ppk-1	1	144	0.878	Moderately variant	iCEL1314 gene	0.2766	0.001	0.1765	0.0364	0.0557	0.1259	0.0018	0.0177	0.2405	0.033	0.0644	0.1226	0.0157	0.3178	0.2949	0.0601	0.0522	0.2304		0.0123	0.0348	0.1258	0.1696	0.4789	0.002	0.002	0.0796	0.0492	0.0205	0.0009	0.2624	0.0531	0.0499	0.0937	0.0463	0.4466		0.4771	0.0642	0.0233	0.0337	0.2385	0.1707
WBGene00004088	ppk-2	2	123	0.8483	Moderately variant	iCEL1314 gene	0.2592	0.0011	0.1814	0.0509	0.0907	0.218	0.0015	0.0506	0.339	0.0601	0.0646	0.0624	0.0624	0.8771	0.3259	0.0751	0.0575	0.1651		0.0131	0.0596		0.2612	0.5423	0.0136	0.0024	0.0891	0.051	0.0195	0.001		0.1822	0.1373	0.1077	0.3599	0.4172		0.4422	0.139	0.0468	0.062	0.284	0.1908
WBGene00004089	ppk-3	2	147	0.8909	Moderately variant	iCEL1314 gene	0.3786	0.0019	0.1805	0.0223	0.0661	0.171	0.002	0.0298	0.1919	0.0438	0.0647	0.0466	0.0453	0.3643	0.2495	0.0623	0.0568	0.1296		0.0122	0.0446	0.1646	0.1853	0.4616	0.0084	0.0019	0.0636	0.0358	0.0113	0.0007	0.2051	0.0886	0.1251	0.0986	0.0566	0.4316	0.2219	0.4586	0.0833	0.0284	0.0457	0.235	0.161
WBGene00004091	pps-1	2	141	0.865	Moderately variant	iCEL1314 gene	0.2964	0.0007	0.1804	0.0192	0.0302	0.1123	0.0017	0.0421	0.2465	0.1002	0.0645	0.0506	0.0458	0.4041	0.3407	0.0389	0.0451	0.1668		0.0242	0.0547		0.1789	0.6271	0.0016	0.002	0.0564	0.0723	0.0058	0.0008	0.2163	0.0438	0.1745	0.1474	0.1538	0.4341	0.354	0.5377	0.0649	0.1009	0.1126	0.2115	0.1858
WBGene00004092	ppt-1	3	120	0.7547	Highly variant	iCEL1314 gene	0.4373	0.014	0.1775	0.1089	0.0365	0.2778	0.0015	0.0537	0.4356	0.1962	0.0657	0.1252	0.1384	0.6393	0.3091	0.051	0.041			0.0393	0.1161	0.1337	0.174	0.7311	0.0177	0.009	0.0735	0.0921	0.0341	0.0015	0.2058	0.201	0.1587	0.1093	0.2044	0.4339		0.2764	0.2912	0.1506	0.4757	0.2209	0.1485
WBGene00004115	pqn-26	5	118	0.7468	Highly variant	Other metabolic gene	0.4628	0.0073	0.1638	0.1642	0.2145	0.3178	0.0021	0.1565		0.2267	0.0657	0.0967	0.0689	0.7121	0.2958	0.0827	0.0978			0.0714	0.3329	0.199	0.3193	0.8515	0.0159	0.0082	0.1571	0.0715	0.1579	0.0022	0.3699	0.071	0.1103	0.4262	0.2827	0.4322	0.3835	0.327	0.1147	0.3151	0.9649	0.3282	0.3455
WBGene00004124	pqn-37	2	62	0.775	Moderately variant	Other metabolic gene		0.0096	0.2235		0.0829		0.0021				0.0666				0.3388	0.0707						0.2898	0.1726		0.0164	0.0178	0.0834		0.0278	0.0012	0.2397			0.1052		0.4312		0.4748				0.2887	0.2145
WBGene00004180	pri-1	2	127	0.8639	Moderately variant	iCEL1314 gene	0.3322	0.001	0.1456	0.0782	0.0198	0.1235	0.0016	0.0531	0.2444	0.1436	0.0652	0.0574	0.091	0.5516	0.2723	0.0399	0.0909	0.1593		0.0179	0.2147		0.1365	0.6332	0.0092	0.0025	0.0561	0.0979	0.0069	0.0011		0.054	0.1537	0.1433	0.7481	0.4285	0.2005	0.4729	0.053	0.0431	0.183	0.1733	0.1982
WBGene00004181	pri-2	1	140	0.8589	Moderately variant	iCEL1314 gene	0.2335	0.0011	0.1703	0.0438	0.0452	0.1391	0.0017	0.0279	0.1846	0.093	0.0648	0.0388	0.0293	0.5373	0.3508	0.0442	0.0581	0.2083		0.0137	0.1313	0.1268	0.1736	0.5119	0.0119	0.0019	0.2408	0.0329	0.0063	0.0018	0.272	0.0521	0.0709	0.1367	0.244	0.4342	0.263	0.5634	0.0402	0.0164	0.1322	0.2113	0.1984
WBGene00004189	pars-1	2	142	0.8554	Moderately variant	iCEL1314 gene	0.2466	0.0006	0.1796	0.0105	0.0324	0.1154	0.0015	0.0404	0.2814	0.0805	0.0644	0.0415	0.045	0.3344	0.3482	0.039	0.0452	0.1155		0.0178	0.0474	0.1278	0.1808	0.546	0.0021	0.0022	0.0576	0.0453	0.0134	0.0009	0.2747	0.0263	0.0835	0.1426	0.2442	0.4308	0.3515	0.5375	0.0327	0.0248	0.1224	0.2436	0.2296
WBGene00004190	pars-2	0	18	0.9474	Moderately variant	iCEL1314 gene		0.0006					0.0019				0.0652														0.0118	0.0022				0.0011
WBGene00004248	pus-1	2	126	0.869	Moderately variant	iCEL1314 gene	0.3486	0.0007	0.1821	0.0399	0.0346	0.1395	0.0017	0.0278	0.2278	0.0508	0.0647	0.0282	0.0436	0.5131	0.3671	0.0485	0.0438			0.014	0.0506		0.1498	0.6167	0.0023	0.0024	0.0617	0.0379	0.0046	0.0009		0.0346	0.0719	0.1392	0.4939	0.4336		0.532	0.0475	0.0266	0.1118	0.2296	0.1801
WBGene00004256	pxn-1	1	146	0.9125	Moderately variant	Other metabolic gene	0.5102	0.0012	0.1309	0.0341	0.0628	0.1028	0.0017	0.0373	0.6385	0.075	0.0659	0.027	0.0492	0.6125	0.2456	0.057	0.0595	0.1772		0.0156	0.0992	0.1331	0.1584	0.5928	0.002	0.0036	0.062	0.0839	0.0311	0.001	0.229	0.1888	0.1945	0.075	0.1466	0.4268		0.3769	0.1999	0.0813	0.0482	0.2694	0.1979
WBGene00004257	pxn-2	5	120	0.7547	Highly variant	Other metabolic gene	0.6486	0.001	0.1675	0.0597	0.0931	0.282	0.0014	0.1038	0.3342	0.1907	0.0655	0.0898	0.1659	0.6982	0.366	0.0585	0.1324			0.0321	0.1417	0.2518	0.2322	0.9109	0.012	0.0116	0.069	0.133	0.047	0.0012	0.2883	0.5848	0.3315	0.1616	0.1669	0.4355		0.4002	0.3452	0.1993	0.1878	0.2878	0.2243
WBGene00004258	pyc-1	2	130	0.8725	Moderately variant	iCEL1314 gene	0.2458	0.0007	0.1695	0.0373	0.0218	0.1407	0.0015	0.0305	0.2268	0.0552	0.0643	0.1096	0.104	0.336	0.2856	0.0364	0.048	0.2509		0.0197	0.0549	0.1843	0.2002	0.5949	0.0021	0.0027	0.0169	0.1687	0.0133	0.0013	0.2634	0.037	0.2953	0.097	0.1227	0.4352		0.2747	0.0701	0.0221	0.1072	0.1271	0.2116
WBGene00004259	pyr-1	0	137	0.8616	Moderately variant	iCEL1314 gene	0.2846		0.1627	0.054	0.0422	0.1281	0.0017	0.0389	0.4054	0.0648		0.0499	0.0503	0.2803	0.2574	0.0444	0.04	0.1425	0.0017	0.015	0.0589	0.1637	0.1746	0.4263	0.002	0.0021	0.0505	0.0709	0.0127	0.001	0.2862	0.0435	0.079	0.0987	0.0538	0.418	0.2173	0.5811	0.0718	0.075	0.0954	0.2195	0.1749
WBGene00004360	rib-1	1	140	0.8861	Moderately variant	Other metabolic gene	0.2801	0.0011	0.177	0.0501	0.0318	0.1004	0.0029	0.023	0.2665	0.0705	0.0654	0.0332	0.031	0.4213	0.2894	0.0461	0.0465	0.1218		0.0131	0.0403	0.1189	0.1704	0.4574	0.009	0.0024	0.0702	0.09	0.0046	0.0009	0.2394	0.0363	0.0542	0.136	0.3313	0.4326		0.5102	0.0718	0.019	0.0443	0.1938	0.2005
WBGene00004361	rib-2	2	137	0.8563	Moderately variant	Other metabolic gene	0.3395	0.0008	0.193	0.0519	0.0516	0.1834	0.0024	0.035	0.226	0.0818	0.0646	0.0568	0.0309	0.3116	0.368	0.0506	0.0423	0.1486		0.0139	0.0285	0.1438	0.1773	0.6747	0.0114	0.0025	0.0692	0.0931	0.0071	0.0009	0.2437	0.0634	0.1127	0.095	0.298	0.4343		0.4687	0.0576	0.0657	0.0989	0.2263	0.1918
WBGene00004391	rnr-1	1	137	0.8616	Moderately variant	iCEL1314 gene	0.2103		0.1928	0.0534	0.018	0.1266	0.0015	0.0272	0.2852	0.1008	0.0666	0.047	0.049	0.688	0.3561	0.0323	0.0672	0.1596	0.0018	0.0155	0.1169	0.1929	0.1635	0.609	0.0019	0.0018	0.0456	0.0612	0.008	0.0013	0.2978	0.0381	0.0765	0.1607	0.28	0.4673	0.1953	0.4382	0.0374	0.0698	0.0686	0.1465	0.2688
WBGene00004392	rnr-2	2	137	0.8563	Moderately variant	iCEL1314 gene	0.1915	0.0015	0.2119	0.0599	0.0109	0.1012	0.0016	0.0455	0.2887	0.1463	0.0643	0.045	0.0512	0.8228	0.2967	0.0237	0.0521	0.1736		0.0147	0.1036	0.127	0.1838	0.581	0.0025	0.0017	0.0196	0.0334	0.0022	0.0018	0.2161	0.0238	0.1215	0.3248	0.5154	0.4438	0.2121	0.2657	0.0252	0.0379	0.0701	0.085	0.2108
WBGene00004411	rpc-1	2	145	0.8735	Moderately variant	iCEL1314 gene	0.2702	0.0009	0.2133	0.0385	0.0518	0.1197	0.0016	0.061	0.3274	0.1204	0.0643	0.0563	0.0396	0.5149	0.3071	0.0478	0.0381	0.136	0.0017	0.0163	0.0379	0.1469	0.1743	0.5933	0.0018	0.0018	0.0702	0.0369	0.0077	0.0011	0.2258	0.0438	0.1718	0.1122	0.2446	0.4351	0.2477	0.5013	0.0612	0.0163	0.1075	0.1995	0.2089
WBGene00004679	rars-1	2	143	0.8773	Moderately variant	iCEL1314 gene	0.2276	0.0006	0.1944	0.0299	0.006	0.1151	0.0018	0.0239	0.2266	0.0468	0.0653	0.046	0.0283	0.3961	0.3387	0.0189	0.0285	0.1827		0.0175	0.0589	0.1259	0.1723	0.5627	0.0019	0.0021	0.0091	0.0322	0.003	0.0007	0.2085	0.0416	0.068	0.3608	0.0846	0.4331	0.2073	0.1829	0.0379	0.0173	0.0823	0.0494	0.1857
WBGene00004680	rars-2	0	14	0.8235	Moderately variant	iCEL1314 gene		0.0007					0.0163				0.1159								0.45						0.4797	0.0019				0.0024
WBGene00004736	sca-1	0	151	0.9379	Moderately variant	Other metabolic gene	0.1213	0.0008	0.1481	0.0101	0.0059	0.0537	0.0016	0.0136	0.2753	0.0211	0.0644	0.0611	0.013		0.2365	0.0166	0.0147			0.0054	0.0272	0.1672	0.1662	0.2157	0.0021	0.0026	0.0079	0.0282	0.0045	0.0008	0.3015	0.0253	0.0888	0.2782	0.0637	0.4413	0.2223	0.2219	0.0322	0.0096	0.0167	0.06	0.1673
WBGene00004781	set-1	1	141	0.865	Moderately variant	iCEL1314 gene	0.308	0.0009	0.1895	0.0854	0.0911	0.1326	0.002	0.0914	0.3176	0.1317	0.0643	0.0594	0.0471	0.6282	0.2598	0.0608	0.0502	0.1309		0.0164	0.0971	0.1294	0.1545	0.6817	0.0091	0.0017	0.0863	0.117	0.0059	0.0017	0.2222	0.0405	0.1105	0.0914	0.6074	0.4357	0.2389	0.4776	0.0451	0.0481	0.0502	0.2114	0.1973
WBGene00004782	set-2	0	150	0.9259	Moderately variant	iCEL1314 gene	0.2616	0.0009	0.1165	0.0282	0.0123	0.1395	0.0019	0.0215	0.4561	0.0745	0.0644	0.0933	0.0306	0.5141	0.1396	0.0295	0.042	0.1076		0.0127	0.0595	0.1048	0.1316	0.4757	0.0021	0.0022	0.0207	0.0167	0.0048	0.0013	0.2413	0.0735	0.0937	0.2768	0.0308	0.4222	0.3925	0.1903	0.1007	0.0398	0.0425	0.0868	0.1237
WBGene00004787	sft-1	2	128	0.8707	Moderately variant	Other metabolic gene	0.4219	0.0006	0.1791	0.0603	0.0737	0.2399	0.0016	0.0894		0.071	0.0653	0.0485	0.0713	0.6861	0.346	0.0565	0.0856	0.126	0.0016	0.0235	0.1125		0.1495	0.6956	0.0143	0.0028	0.0696	0.055	0.0108	0.001		0.1198	0.0638	0.075	0.2069	0.4344		0.4343	0.1136	0.0447	0.2297	0.237	0.2076
WBGene00004800	sir-2.1	3	146	0.9012	Highly variant	iCEL1314 gene	0.3198	0.0007	0.145	0.0495	0.0316	0.1105	0.002	0.0335	0.2335	0.1627	0.0645	0.0546	0.054	0.3945	0.2267	0.0456	0.0463	0.1791		0.0164	0.0449	0.1166	0.1309	0.6242	0.0018	0.0017	0.0552	0.0439	0.0077	0.0011	0.2014	0.0586	0.1139	0.1092	0.1439	0.4287	0.2295	0.4099	0.0725	0.0347	0.0263	0.1708	0.1697
WBGene00004801	sir-2.2	6	140	0.8589	Highly variant	iCEL1314 gene	0.4744	0.0008	0.1735	0.1068	0.0309	0.1978	0.0016	0.0566	0.2196	0.0929	0.0658	0.0853	0.0536	0.8095	0.3524	0.0413	0.0482	0.1293		0.018	0.0929	0.1696	0.1863	0.7837	0.011	0.003	0.026	0.0357	0.0204	0.0008	0.1627	0.0884	0.1319	0.1207	0.2349	0.432		0.2866	0.0858	0.0598	0.076	0.1736	0.193
WBGene00004802	sir-2.3	8	122	0.7625	Highly variant	iCEL1314 gene	0.595	0.0082	0.188	0.7636	0.0787	0.2063	0.0015	0.1533	0.2388	0.316	0.0662	0.2269	0.0985	0.5451	0.3374	0.0735	0.0814			0.0403	0.1171	0.1332	0.243	1.3052	0.0165	0.0024	0.2057	0.138	0.0546	0.0014	0.3402	0.2083	0.1924	0.2568	0.2039	0.4365		0.3093	0.2353	3.4641	0.8529	0.3079	0.1991
WBGene00004803	sir-2.4	1	128	0.8649	Moderately variant	iCEL1314 gene	0.3977	0.0007	0.1803	0.0944	0.0379	0.1299	0.002	0.0532	0.267	0.1233	0.0655	0.1135	0.0656	0.5694	0.3861	0.049	0.0523	0.1417		0.0165	0.0994		0.2067	0.649	0.0157	0.0025	0.0879	0.0681	0.0055	0.0013		0.0466	0.1489	0.08	0.2165	0.432	0.2249	0.4845	0.064	0.0522	0.0764	0.2187	0.1897
WBGene00004875	smd-1	3	118	0.8194	Highly variant	iCEL1314 gene	0.243	0.0013	0.1718	0.0348	0.1163	0.1835	0.0019	0.0309	0.2781	0.1201	0.0653	0.1379	0.0359	0.2956	0.2805	0.0548	0.0922			0.0231	0.1502		0.1673	0.4161	0.0021	0.005	0.068	0.0701	0.0867	0.0011		0.1422	0.3461	0.1901	0.1859	0.6304	0.2268	0.5263	0.2728	0.0576	0.1445	0.4	0.3088
WBGene00004892	sms-1	0	151	0.9321	Moderately variant	iCEL1314 gene	0.253	0.001	0.1094	0.0293	0.0155	0.1067	0.002	0.0285	0.3466	0.0437	0.0647	0.0378	0.034	0.2146	0.1601	0.0308	0.0389	0.1553		0.0108	0.0505	0.1163	0.1145	0.4485	0.0087	0.0017	0.0196	0.0239	0.0072	0.0008	0.2468	0.0333	0.0697	0.1176	0.0951	0.4252	0.1453	0.1924	0.0435	0.0366	0.0321	0.0847	0.1246
WBGene00004893	sms-2	0	143	0.8827	Moderately variant	iCEL1314 gene	0.3447	0.0028	0.2193	0.0928	0.0366	0.2136	0.0022	0.0326	0.4543	0.1217	0.0644	0.0494	0.0253	0.5599	0.2772	0.0518	0.0437	0.1614		0.0138	0.0978	0.1284	0.1782	0.5656	0.0135	0.0023	0.0633	0.053	0.0127	0.0013	0.3356	0.09	0.0757	0.0663	0.0323	0.3682		0.2015	0.1182	0.0727	0.0361	0.2037	0.2011
WBGene00004894	sms-3	2	133	0.8926	Moderately variant	iCEL1314 gene	0.3904	0.0006	0.2071	0.0187	0.1029	0.1546	0.0019	0.029	0.2596	0.0605	0.0649	0.0183	0.0444	0.7904	0.2645	0.073	0.0429	0.1475		0.0265	0.0635		0.1605	0.4872	0.0114	0.0025	0.0652	0.0386	0.0192	0.0006		0.0467	0.0601	0.0647	0.1302	0.4374	0.2394	0.424	0.0519	0.0738	0.0805	0.2975	0.1684
WBGene00004930	sod-1	2	141	0.8758	Moderately variant	iCEL1314 gene	0.2129	0.0006	0.1839	0.0132	0.0042	0.1286	0.0016	0.0367	0.2218	0.0392	0.0648	0.0161	0.0366	0.3497	0.3176	0.0208	0.0425	0.1774		0.0144	0.0393	0.1128	0.1725	0.5357	0.0019	0.002	0.0123	0.0832	0.0053	0.0014	0.1773	0.0177	0.0985	0.3408	0.0416	0.4493	0.2129	0.2861	0.0349	0.0169	0.0357	0.0741	0.1894
WBGene00004931	sod-2	2	142	0.8765	Moderately variant	iCEL1314 gene	0.2412		0.2016	0.0164	0.0268	0.105	0.0016	0.0508	0.2224	0.0385	0.0661	0.0309	0.0596	0.3853	0.3525	0.0396	0.0484	0.179	0.0013	0.0182	0.0671	0.1056	0.1574	0.551	0.0019	0.0019	0.0538	0.0725	0.0055	0.0007	0.1613	0.023	0.0962	0.1555	0.0428	0.4409	0.2379	0.5535	0.0602	0.0338	0.051	0.1935	0.216
WBGene00004932	sod-3	4	110	0.7692	Highly variant	iCEL1314 gene	0.4318	0.0007	0.179	0.1119	0.0627	0.1247	0.0018	0.0737		0.0871	0.0666	0.1016	0.0718	0.6573	0.3205	0.0876	0.108			0.0389	0.1185		0.1951	0.8057	0.016	0.0206	0.0734	0.0623	0.0671	0.0018		0.1349	0.3253	0.1844	0.304	0.4323	0.2885	0.2825	0.2613	0.3838	1.7449	0.366	0.2563
WBGene00004933	sod-4	1	145	0.8841	Moderately variant	iCEL1314 gene	0.4487	0.0007	0.17	0.1892	0.0472	0.1274	0.0019	0.0434	0.2353	0.1255	0.0917	0.0831	0.1545	0.6839	0.2996	0.0329	0.0369	0.2325		0.0296	0.1596	0.1098	0.1669	0.6852	0.221	0.0148	0.023	0.0573	0.0138	0.0014	0.2402	0.1163	0.1496	0.2666	0.0869	0.4023	0.278	0.2259	0.1626	0.0557	0.2407	0.1441	0.1703
WBGene00004959	spe-5	3	129	0.8217	Highly variant	iCEL1314 gene	0.3421	0.0014	0.1716	0.0409	0.113	0.1502	0.0021	0.087		0.0822	0.0658	0.0286	0.0474	0.4414	0.3775	0.0627	0.0627	0.158		0.0301	0.1451	0.1646	0.1584	0.7078	0.0159	0.0023	0.0981	0.0543	0.0119	0.0019	0.2286	0.0848	0.2142	0.1561	0.4051	0.4315		0.5361	0.1143	0.0846	0.1415	0.2803	0.1613
WBGene00004981	spl-1	2	141	0.865	Moderately variant	iCEL1314 gene	0.2773	0.0005	0.1681	0.0218	0.0566	0.1569	0.0015	0.044	0.2367	0.0777	0.0651	0.0601	0.1192	0.2744	0.3772	0.0401	0.069	0.1218	0.0014	0.0185	0.0775	0.1336	0.1922	0.609	0.0018	0.0021	0.0529	0.0845	0.0078	0.0012	0.2492	0.045	0.1447	0.1005	0.1457	0.4345		0.5571	0.063	0.0327	0.1444	0.2154	0.2087
WBGene00005019	sqv-1	2	135	0.8438	Moderately variant	iCEL1314 gene	0.2927	0.0007	0.1742	0.0596	0.0244	0.1183	0.0019	0.0692	0.3586	0.1736	0.0651	0.0646	0.0586	0.4986	0.2963	0.0392	0.0552	0.1168		0.0171	0.0671	0.1427	0.1672	0.6711	0.0091	0.0018	0.0432	0.1348	0.0081	0.0014	0.2043	0.0515	0.1262	0.1756	0.5297	0.432		0.3631	0.0804	0.0534	0.0253	0.138	0.1907
WBGene00005020	sqv-2	2	133	0.8418	Moderately variant	Other metabolic gene	0.2854	0.0007	0.1694	0.0707	0.0413	0.1493	0.0017	0.028	0.2543	0.0932	0.0846	0.0402	0.0348	0.4639	0.373	0.0433	0.06	0.1666		0.0186	0.0622	0.1334	0.1635	0.6614	0.0252	0.0023	0.0713	0.0742	0.0083	0.0012	0.311	0.0524	0.1025	0.1257	0.3011	0.4322	0.2926	0.5032	0.0691	0.0309	0.0328	0.2218	0.1838
WBGene00005021	sqv-3	2	134	0.8375	Moderately variant	Other metabolic gene	0.3501	0.0009	0.2101	0.0722	0.0509	0.1411	0.0018	0.0841	0.2315	0.1112	0.0651	0.0971	0.0745	0.541	0.2812	0.0459	0.0551	0.1337		0.0205	0.0643	0.1149	0.1536	0.6992	0.012	0.0021	0.0692	0.1011	0.0066	0.0013	0.1728	0.0622	0.0879	0.0938	0.6953	0.4353		0.5207	0.0695	0.0253	0.1272	0.2476	0.1813
WBGene00005022	sqv-4	1	141	0.8758	Moderately variant	iCEL1314 gene	0.2268	0.0012	0.2419	0.032	0.0063	0.1082	0.0015	0.0402	0.2561	0.0758	0.0651	0.0244	0.0455	0.5795	0.3578	0.023	0.0659	0.1444		0.0138	0.114	0.1086	0.1784	0.5456	0.0091	0.0027	0.0163	0.0706	0.0043	0.0014	0.2958	0.0323	0.1796	0.3066	0.4056	0.4231	0.2223	0.2523	0.0566	0.0447	0.1649	0.078	0.2098
WBGene00005023	sqv-5	0	140	0.875	Moderately variant	Other metabolic gene	0.1998		0.2007	0.0388	0.0392	0.1076	0.002	0.0263	0.2383	0.0609	0.0647	0.0845	0.0154	0.0405	0.2924	0.043	0.0375	0.1536		0.0111	0.0419	0.1301	0.188	0.448	0.0074	0.0018	0.0536	0.0375	0.005	0.0012	0.3254	0.0412	0.0504	0.1241	0.0717	0.4143	0.2861	0.4647	0.0469	0.0281	0.036	0.1866	0.1832
WBGene00005024	sqv-6	1	57	0.7308	Moderately variant	Other metabolic gene		0.001	0.2079		0.1889		0.0017		0.442		0.065				0.5048	0.0926						0.1131	0.22		0.0087	0.0022	0.1469		0.0339	0.0013	0.263			0.1056		0.4062		0.4217				0.3034
WBGene00005026	sqv-8	1	144	0.878	Moderately variant	Other metabolic gene	0.3346	0.0016	0.199	0.0772	0.0415	0.1074	0.0026	0.0481	0.2103	0.1107	0.0647	0.0497	0.0488	0.4528	0.2846	0.0507	0.0441	0.1768		0.0155	0.0712	0.1137	0.1562	0.6446	0.0119	0.002	0.0936	0.0718	0.006	0.001	0.1993	0.0478	0.1573	0.0672	0.1881	0.4336	0.2254	0.4551	0.0486	0.0773	0.0658	0.1906	0.1755
WBGene00005662	sars-2	2	145	0.8788	Moderately variant	iCEL1314 gene	0.2695	0.0006	0.1777	0.039	0.021	0.1313	0.0018	0.0269	0.2194	0.0397	0.0651	0.0311	0.0492	0.4267	0.3218	0.0392	0.0481	0.2219		0.0161	0.0447	0.1083	0.1574	0.5894	0.0091	0.0021	0.0309	0.0542	0.0064	0.001	0.1912	0.0711	0.1234	0.2066	0.2916	0.4324	0.2512	0.388	0.0515	0.0356	0.0873	0.1347	0.1873
WBGene00005663	sars-1	1	133	0.9048	Moderately variant	iCEL1314 gene	0.2013	0.0006	0.1868	0.0105	0.0316	0.0836	0.0015	0.0211	0.2274	0.038	0.0642	0.0171	0.047	0.0732	0.3321	0.031	0.0248	0.1856		0.0114	0.0353		0.2107	0.3989	0.0018	0.002	0.0259	0.0154	0.0101	0.0007		0.0091	0.1146	0.1968	0.1082	0.4563		0.3653	0.0389	0.0172	0.0505	0.1013	0.2053
WBGene00006308	sul-1	6	121	0.7563	Highly variant	Other metabolic gene	0.622	0.0139	0.1617	0.0921	0.0996	0.3822	0.0018	0.1211	0.3341	0.1078	0.0655	0.0561	0.0809	0.5946	0.3009	0.0829	0.0983		0.0022	0.0529	0.1396	0.3086	0.2237	0.914	0.0142	0.013	0.0591	0.1559	0.0512	0.0014	0.2544	0.5602	0.2263	0.1133	0.1676	0.4321		0.3478	0.1902	0.0445	0.6346	0.3116	0.2338
WBGene00006309	sul-2	3	113	0.8071	Highly variant	Other metabolic gene	0.7252	0.0127		0.1337	0.1382	0.2855	0.002	0.1362	0.4087	0.139	0.0656	0.0913	0.1045	0.6292		0.0651	0.0382		0.0089	0.0811	0.2334	0.1516		0.9361	0.0176	0.0038	0.0801	0.134	0.0475	0.0012	0.2784	0.6656	0.3627	0.087	0.4956			0.3765	0.1779	0.7821	0.1101	0.3055
WBGene00006310	sul-3	8	127	0.7987	Highly variant	Other metabolic gene	0.6841	0.01	0.1849	0.1213	0.2264	0.2603	0.0022	0.1464	0.2674	0.2906	0.0666	0.1502	0.0615	0.5601	0.2934	0.0714	0.0688			0.0672	0.1309	0.0571	0.266	0.94	0.0169	0.0193	0.1468	0.1067	0.0428	0.0025	0.2417	0.9964	0.2616	0.0888	0.4085	0.4316	0.2657	0.4264	0.1529	0.8522	0.2566	0.3204	0.1817
WBGene00006351	sur-5	0	140	0.8642	Moderately variant	iCEL1314 gene	0.2095	0.001	0.2025	0.0199	0.0557	0.1171	0.0014	0.0448	0.2604	0.0923	0.0649	0.1153	0.0726		0.2822	0.0352	0.05	0.1445		0.0157	0.0689	0.2427	0.2284	0.4206	0.0021	0.0026	0.0228	0.0379	0.034	0.0015	0.2362	0.0511	0.1416	0.1286	0.0486	0.419	0.2096	0.4064	0.0572	0.0488	0.0881	0.2724	0.1981
WBGene00006402	fut-3	2	138	0.8466	Moderately variant	Other metabolic gene	0.2611	0.0009	0.2306	0.0588	0.0445	0.1123	0.0019	0.0277	0.2427	0.1276	0.0645	0.047	0.0461	0.5501	0.3274	0.0491	0.0547	0.1895		0.0178	0.0757	0.0963	0.1539	0.6279	0.0087	0.0017	0.0724	0.0663	0.0047	0.0014	0.2185	0.0419	0.2307	0.1251	0.3476	0.4348	0.228	0.5073	0.0673	0.0642	0.0219	0.2181	0.183
WBGene00006409	hdl-2	13	113	0.729	Highly variant	Other metabolic gene	0.5894	0.0042	0.1692	0.1495	0.2789	0.2846	0.0142	0.373		0.2965	0.0663	0.1004	0.086	0.5079	0.2634	0.0826	0.0983			0.2382	0.1073	0.1161	0.2176	0.9241	0.008	0.0208	0.7629	0.1062	0.5836	0.0163	0.2649	1.8607	0.0871	0.1415	0.2055	0.4468		0.5994	0.2162	0.1901	3.0828	0.3477	0.2069
WBGene00006412	nlg-1	0	131	0.9291	Moderately variant	Other metabolic gene	0.368	0.0014		0.0403	0.0296	0.1645	0.0022	0.0337	0.4129	0.0914	0.065	0.0277	0.0264	0.7257		0.0374	0.0337			0.0165	0.1018	0.1444		0.5514	0.0145	0.0027	0.0077	0.0284	0.0144	0.0012	0.2597	0.1828	0.1024	0.1229	0.4558			0.0775	0.0606	0.0566	0.0659	0.0756
WBGene00006416	sams-5	6	125	0.7862	Highly variant	iCEL1314 gene	0.9044	0.0033	0.1344	0.1105	0.0565	0.4139	0.0025	0.1224	0.3373	0.2311	0.0657	0.0932	0.1952	0.647	0.236	0.0597	0.1593			0.0236	0.4882	0.1593	0.1732	0.6927	0.0175	0.0049	0.0869	0.1056	0.0443	0.0031	0.2011	0.8353	0.0719	0.2043	0.2143	0.4285	0.2478	0.5239	0.3765	0.0644	3.4641	0.2458	0.1648
WBGene00006418	spl-2	6	111	0.7115	Highly variant	iCEL1314 gene	0.7287	0.0124	0.1817	0.0976	0.0967	0.307	0.0018	0.1278	0.1592	0.1932	0.0664	0.1052	0.108	0.5323	0.3516	0.0928	0.0968			0.0316	0.1938	0.1418	0.2109	1.0313	0.0085	0.0192	0.0562	0.1402	0.0324	0.0015	0.2712	0.7408	0.3348	0.2177	0.1709	0.43		0.4253	0.6153	0.8309	0.5601	0.2971	0.2082
WBGene00006419	oac-39	Lowly expressed	Lowly expressed	Lowly expressed	Lowly expressed	Other metabolic gene	0.7319	0.0098	0.1684	0.0714	1.7061	0.2853	0.015	0.0948		0.0752	0.0666	0.0924	0.0576	0.4972	0.3198		0.2775			0.0567	0.2026	0.2461	0.3067	0.9931	0.002	0.0129	0.8509	0.0418	1.2782	0.0145	0.2754		0.1529	0.5792	0.1941	0.423		0.3585	0.3405		0.4671	0.3405
WBGene00006424	ctbp-1	1	143	0.8827	Moderately variant	Other metabolic gene	0.2555	0.0071	0.1803	0.0201	0.0951	0.0692	0.0019	0.0341		0.037	0.065	0.0204	0.019	0.6115	0.2493	0.0913	0.0485			0.0181	0.1237	0.1823	0.2833	0.3995	0.0176	0.0085	0.072	0.068	0.0611	0.001	0.2762	0.0051	0.0564	0.1257	0.1825	0.4338	0.2539	0.0483	0.0596	0.1056	0.0416	0.2825	0.1893
WBGene00006433	sdhb-1	0	147	0.9018	Moderately variant	iCEL1314 gene	0.186	0.0006	0.196	0.0155	0.0177	0.0935	0.0015	0.0164	0.2397	0.0227	0.0643	0.0082	0.0296		0.2919	0.0338	0.0289	0.1944		0.0096	0.0114	0.1081	0.1935	0.3929	0.0018	0.0021	0.0375	0.0467	0.0099	0.0009	0.1905	0.0156	0.0705	0.1974	0.0568	0.4773	0.2367	0.5123	0.0355	0.011	0.017	0.162	0.234
WBGene00006434	prdx-2	1	142	0.9467	Moderately variant	iCEL1314 gene	0.1759	0.0011	0.1711	0.0113	0.0175	0.0953	0.0015	0.0243	0.1838	0.0253	0.0641	0.0191	0.0137	0.1077	0.2132	0.0344	0.0239	0.1318		0.0132	0.0261		0.1359	0.5072	0.0019	0.0018	0.0405	0.0474	0.0052	0.001		0.0137	0.0706	0.2347	0.0235	0.4231	0.1857	0.5881	0.0354	0.0098	0.0152	0.1872	0.1516
WBGene00006435	stdh-4	11	116	0.7484	Highly variant	Other metabolic gene	0.7082	0.0076	0.1732	0.1665	1.5201	0.2727	0.0161	0.1064		0.1795	0.0663	0.152	0.0717	0.513	0.2674		0.1141		0.0158	0.192	0.2366	0.1301	0.1635	1.3176	0.002	0.0131	1.9383	0.1471	0.1678	0.0144	0.2036	1.0036	0.2099	1.3326	0.243	0.4318	0.2206	0.8981	0.1692	3.4641	0.7379	0.3211	0.1924
WBGene00006439	ant-1.1	0	142	0.882	Moderately variant	iCEL1314 gene	0.1693	0.0008	0.2451	0.0067	0.0018	0.0982	0.0019	0.0205	0.2861	0.0087	0.0645	0.0148	0.0084		0.334	0.0114	0.0195			0.0145	0.0284	0.1422	0.1784	0.4947	0.0018	0.0021	0.0047	0.0295	0.0014	0.0012	0.2049	0.0115	0.0666	0.4016	0.0092	0.5653	0.2206	0.1834	0.0201	0.0086	0.0086	0.0324	0.4666
WBGene00006447	tag-72	2	126	0.863	Moderately variant	Other metabolic gene	0.287	0.0007	0.1561	0.0713	0.033	0.1417	0.0015	0.0455	0.2275	0.1314	0.0652	0.0524	0.051	0.5487	0.311	0.0468	0.0534	0.1584		0.0163	0.0781		0.1454	0.669	0.002	0.0023	0.0686	0.079	0.0112	0.0011		0.0467	0.1465	0.1034	0.5479	0.4333		0.5253	0.0698	0.0672	0.1816	0.2031	0.2073
WBGene00006448	glod-4	2	139	0.8476	Moderately variant	iCEL1314 gene	0.3583	0.0007	0.1828	0.0726	0.0514	0.1305	0.0015	0.0196	0.2316	0.1525	0.0653	0.1138	0.0752	0.4756	0.3234	0.0491	0.0517	0.1678		0.0154	0.0803	0.0962	0.1603	0.6268	0.0091	0.0023	0.0645	0.0607	0.005	0.001	0.1926	0.0301	0.0744	0.0961	0.158	0.4326		0.5067	0.0581	0.0513	0.0451	0.2267	0.1865
WBGene00006461	tag-96	2	137	0.8839	Moderately variant	iCEL1314 gene	0.465	0.0007	0.1935	0.0305	0.0708	0.1614	0.0017	0.0562	0.5707	0.0826	0.0213	0.0333	0.05	0.2401	0.3147	0.0681	0.0763	0.1805		0.0227	0.1117	0.3083	0.2141	0.6392	0.002	0.0023	0.0688	0.0633	0.0122	0.0013	0.262	0.0512	0.2497	0.1355	0.1468	0.4328		0.3781	0.0952	0.0844	0.0376	0.2703	0.1964
WBGene00006463	nduf-2.2	3	137	0.8509	Highly variant	iCEL1314 gene	0.3017	0.0005	0.1835	0.0685	0.0337	0.126	0.002	0.0467	0.2353	0.0715	0.0655	0.0478	0.0931	1.1241	0.3084	0.0426	0.0543	0.1692		0.0153	0.1431	0.1525	0.1487	0.6119	0.0087	0.002	0.0619	0.172	0.0073	0.0019	0.2062	0.0551	0.1393	0.1537	0.2782	0.4347	0.2665	0.5481	0.0465	0.0166	0.0371	0.2007	0.211
WBGene00006465	fntb-1	2	143	0.8773	Moderately variant	iCEL1314 gene	0.2818	0.0007	0.1843	0.0637	0.0157	0.1676	0.0015	0.0628	0.3308	0.0596	0.0646	0.0391	0.0349	0.4349	0.259	0.0352	0.0455	0.1785		0.017	0.0635	0.1465	0.1591	0.6145	0.0022	0.0019	0.0329	0.0728	0.0043	0.0009	0.2142	0.0523	0.1323	0.2142	0.3353	0.4329	0.2278	0.3998	0.0469	0.0261	0.0853	0.1439	0.1686
WBGene00006473	tag-124	2	134	0.8171	Moderately variant	Other metabolic gene	0.3708	0.0007	0.1704	0.1105	0.0611	0.1303	0.0017	0.036	0.3632	0.1549	0.0654	0.0749	0.0905	0.6171	0.3621	0.0583	0.0599			0.0205	0.197	0.1288	0.1935	0.6562	0.0124	0.0025	0.0899	0.0947	0.0079	0.0013	0.2161	0.1473	0.3802	0.0692	0.6773	0.4433	0.2606	0.4525	0.1273	0.0512	0.2257	0.2145	0.1984
WBGene00006477	chup-1	3	139	0.8742	Highly variant	iCEL1314 gene	0.6634	0.0023	0.2119	0.0708	0.0656	0.1895	0.0018	0.2601	0.2889	0.0781	0.065	0.0672	0.0539	0.6549	0.2909	0.0624	0.0726	0.1387		0.0631	0.1783	0.1116	0.2	0.8762	0.0161	0.0019	0.0802	0.0948	0.0105	0.0012	0.2109	0.1287	0.1999	0.0627	0.2942	0.4328		0.2783	0.174	0.004	0.0864	0.2484	0.1773
WBGene00006478	tag-131	1	140	0.8696	Moderately variant	Other metabolic gene	0.323	0.0008	0.1553	0.0392	0.034	0.1404	0.0019	0.0511	0.1957	0.054	0.0648	0.0474	0.0372	0.2459	0.3287	0.049	0.0537	0.187		0.0174	0.0258	0.1334	0.1574	0.6931	0.0024	0.0018	0.066	0.0831	0.0121	0.0008	0.231	0.0334	0.0645	0.0645	0.1851	0.4222	0.2497	0.5023	0.063	0.0466	0.0206	0.2296	0.1799
WBGene00006483	dgk-4	1	146	0.8957	Moderately variant	iCEL1314 gene	0.3095	0.001	0.1372	0.0486	0.0959	0.1289	0.0024	0.0272		0.0592	0.0647	0.0408	0.0229	0.5954	0.1757	0.0687	0.0494	0.1587		0.0131	0.0529	0.1309	0.165	0.5006	0.002	0.002	0.1267	0.0779	0.0103	0.001	0.3054	0.0436	0.0657	0.0897	0.0442	0.4231	0.2215	0.398	0.0686	0.0145	0.0162	0.2852	0.1437
WBGene00006491	acl-3	2	132	0.8148	Moderately variant	Other metabolic gene	0.2757	0.0005	0.2061	0.05	0.0497	0.1243	0.0019	0.0528		0.125	0.0655	0.0486	0.063	0.5844	0.3361	0.0527	0.0821	0.137		0.0164	0.2119	0.1223	0.1795	0.5761	0.009	0.0023	0.0889	0.119	0.0093	0.0014	0.2025	0.04	0.3145	0.0938	0.628	0.432	0.2557	0.4803	0.0808	0.0374	0.1875	0.2406	0.2489
WBGene00006505	lagr-1	6	122	0.7722	Highly variant	iCEL1314 gene	0.5544	0.0075	0.1792	0.0616	0.1207	0.3408	0.0023	0.1649		0.2292	0.0665	0.1073	0.0671	0.701	0.2803	0.0763	0.0624			0.1188	0.1244	0.1666	0.259	0.9124	0.0164	0.0134	0.1445	0.0633	0.0486	0.0012	0.3588	0.9059	0.1299	0.1963	0.5899	0.4311		0.3951	0.2544	0.3123	0.1397	0.3173	0.2254
WBGene00006510	mtrr-1	2	146	0.9125	Moderately variant	iCEL1314 gene	0.2387	0.0005	0.1317	0.0721	0.0148	0.1185	0.0017	0.0236	0.2426	0.0903	0.0649	0.0918	0.1121	0.5416	0.2344	0.028	0.0409	0.1595		0.0192	0.0308	0.123	0.1585	0.5431	0.002	0.0021	0.0188	0.0694	0.0053	0.0013	0.2225	0.0471	0.1453	0.0874	0.5251	0.4287		0.263	0.0645	0.0743	0.1056	0.1025	0.1674
WBGene00006515	txdc-9	2	142	0.8659	Moderately variant	Other metabolic gene	0.2319	0.0007	0.1835	0.0402	0.0458	0.1214	0.0015	0.0381	0.2147	0.0862	0.065	0.0557	0.0421	0.4437	0.3048	0.0467	0.0529	0.1751		0.0152	0.0265	0.1102	0.1487	0.5778	0.0019	0.0026	0.0671	0.0716	0.0054	0.0008	0.1853	0.0259	0.0534	0.0673	0.3936	0.4363	0.2398	0.5092	0.0288	0.0357	0.0818	0.2073	0.209
WBGene00006518	bckd-1B	2	146	0.8957	Moderately variant	iCEL1314 gene	0.2473	0.0007	0.185	0.0213	0.03	0.131	0.0016	0.0621	0.2477	0.0349	0.0648	0.0241	0.038	0.2626	0.3015	0.0348	0.0461	0.1475		0.0191	0.0793	0.1537	0.1766	0.5577	0.0017	0.0023	0.03	0.0298	0.0047	0.0012	0.2092	0.0225	0.0807	0.1631	0.0811	0.4374	0.279	0.4238	0.035	0.0379	0.0445	0.1469	0.2245
WBGene00006519	cox-6A	0	147	0.913	Moderately variant	iCEL1314 gene	0.14	0.0005	0.2001	0.0066	0.0036	0.0572	0.0017	0.0097	0.2271	0.0133	0.0647	0.0063	0.0217		0.3471	0.0159	0.0162	0.2442		0.0067	0.0275	0.1189	0.1533	0.2798	0.0016	0.0024	0.0076	0.0577	0.0072	0.0008	0.1705	0.0099	0.0736	0.3683	0.0271	0.464	0.2246	0.2252	0.0205	0.0106	0.0135	0.046	0.1909
WBGene00006541	tbh-1	4	130	0.7927	Highly variant	iCEL1314 gene	0.2161	0.0008	0.1896	0.1473	0.0389	0.1156	0.0022	0.2423	0.3438	0.2646	0.0665	0.1211	0.0324	0.1641	0.3531	0.0394	0.057	0.1191	0.0034	0.016	0.2038	0.1281	0.1968	0.9774	0.0174	0.0111	0.0727	0.1587	0.0097	0.0035	0.2595	0.0505	0.1674	0.2031	0.6353	0.4316	0.2493	0.5487	0.0623	1.8076	0.1684	0.1985	0.2111
WBGene00006562	tdc-1	1	147	0.8855	Moderately variant	iCEL1314 gene	0.2362	0.0015	0.1449	0.0721	0.0373	0.0754	0.0019	0.0225	0.3025	0.1523	0.0651	0.024	0.0361	0.5579	0.2163	0.0431	0.0626	0.1381		0.0071	0.0994	0.1067	0.1581	0.3519	0.0123	0.002	0.0569	0.0711	0.0081	0.0021	0.2523	0.0424	0.1972	0.1245	0.1733	0.4272	0.2447	0.4067	0.0584	0.0336	0.0677	0.268	0.1608
WBGene00006566	tgt-1	3	124	0.8378	Highly variant	Other metabolic gene	0.3835	0.0006	0.1983	0.0797	0.0357	0.1791	0.0016	0.0482	0.2273	0.1701	0.0658	0.1315	0.1182	0.6443	0.3233	0.0445	0.0544	0.1465	0.0016	0.018	0.0523		0.1587	0.7694	0.0019	0.0018	0.0666	0.1424	0.0043	0.0011		0.0984	0.1606	0.1483	0.4326	0.4137	0.1809	0.5229	0.0944	0.0484	0.1217	0.2263	0.2442
WBGene00006567	tgt-2	2	139	0.8634	Moderately variant	Other metabolic gene	0.3134	0.0007	0.1649	0.0759	0.0372	0.1465	0.0018	0.0735	0.364	0.091	0.0648	0.0405	0.0437	0.5265	0.3162	0.0506	0.051			0.0175	0.0312	0.1006	0.1308	0.6335	0.002	0.002	0.0579	0.0976	0.01	0.0013	0.2419	0.0665	0.2229	0.0854	0.2393	0.4331	0.2671	0.5111	0.0337	0.0747	0.1085	0.2183	0.2145
WBGene00006568	thk-1	1	140	0.8537	Moderately variant	iCEL1314 gene	0.2181	0.001	0.1784	0.0451	0.0447	0.0894	0.0018	0.0303	0.2955	0.065	0.0649	0.0288	0.0184	0.601	0.3696	0.0481	0.0454	0.1336		0.0108	0.0941	0.1154	0.1907	0.4478	0.0021	0.0019	0.0716	0.0509	0.0043	0.0014	0.2404	0.0341	0.0325	0.1443	0.4764	0.4336	0.2438	0.5088	0.038	0.035	0.0658	0.2287	0.2094
WBGene00006592	dpy-31	1	140	0.8589	Moderately variant	iCEL1314 gene	0.2934	0.0007	0.1667	0.0371	0.0593	0.1105	0.0015	0.0194	0.2677	0.0781	0.0654	0.0269	0.031	0.3908	0.2786	0.0498	0.0461	0.1341		0.0103	0.0757	0.1701	0.1597	0.3534	0.0022	0.0043	0.052	0.0709	0.0134	0.0006	0.2314	0.0433	0.1331	0.0559	0.035	0.4296		0.4772	0.0834	0.0546	0.0284	0.2381	0.2219
WBGene00006600	tph-1	3	126	0.8235	Highly variant	iCEL1314 gene	0.442	0.011	0.1649	0.0866	0.0664	0.4302	0.002	0.1454	0.5526	0.073	0.0664	0.0577	0.0376	0.5181	0.3278	0.1003	0.062			0.1176	0.0823	0.1303	0.241	0.8928	0.0151	0.0183	0.066	0.1529	0.0569	0.0014	0.2424		0.0417	0.31	0.11	0.4306		0.0413	0.1406	0.0996	0.0679	0.225	0.1942
WBGene00006601	tpi-1	2	144	0.8889	Moderately variant	iCEL1314 gene	0.2224	0.0006	0.2005	0.0195	0.0101	0.094	0.0015	0.0328	0.3415	0.0368	0.0643	0.0483	0.0561	0.2733	0.2817	0.0255	0.0487	0.2643		0.0137	0.0622	0.1114	0.2124	0.4363	0.002	0.003	0.0119	0.0646	0.0095	0.0009	0.1981	0.0138	0.1077	0.286	0.0886	0.4363	0.2087	0.249	0.0469	0.0353	0.0344	0.0871	0.224
WBGene00006602	tps-1	1	141	0.8598	Moderately variant	iCEL1314 gene	0.3244	0.0007	0.1786	0.0541	0.0503	0.1258	0.0016	0.0361		0.0923	0.0648	0.079	0.029	0.316	0.2626	0.046	0.0378	0.2287		0.0181	0.0734	0.1238	0.189	0.4596	0.002	0.0032	0.0368	0.063	0.0257	0.001	0.24	0.1054	0.0702	0.1648	0.2573	0.4296	0.2212	0.2636	0.1306	0.1135	0.0917	0.2058	0.1859
WBGene00006603	tps-2	3	141	0.8758	Highly variant	iCEL1314 gene	0.3694	0.001	0.1728	0.0258	0.0559	0.1801	0.0018	0.0382		0.0723	0.0656	0.069	0.043	0.442	0.2731	0.0502	0.0405	0.2643		0.0222	0.0514	0.1069	0.1601	0.6553	0.002	0.0052	0.056	0.0491	0.0284	0.0012	0.1948	0.1056	0.1281	0.1059	0.0457	0.435	0.2525	0.4773	0.1119	0.0255	0.0814	0.2037	0.1784
WBGene00006607	tre-1	1	139	0.858	Moderately variant	iCEL1314 gene	0.2607	0.001	0.1842	0.0437	0.0615	0.1336	0.0017	0.0838	0.2593	0.1095	0.0648	0.0875	0.0668	0.2637	0.2715	0.0442	0.0412	0.1287		0.0219	0.0431	0.1179	0.1922	0.634	0.0018	0.0018	0.0562	0.1354	0.0084	0.0011	0.2791	0.0283	0.1835	0.112	0.1933	0.4317	0.3461	0.4974	0.1018	0.0225	0.0732	0.1938	0.1846
WBGene00006608	tre-2	2	142	0.8659	Moderately variant	iCEL1314 gene	0.3049	0.0006	0.175	0.0146	0.0215	0.2118	0.0017	0.038	0.3028	0.0529	0.0654	0.0517	0.0346	0.2162	0.3546	0.0333	0.0537	0.1834	0.0014	0.0219	0.0815	0.1736	0.1612	0.6756	0.0089	0.0023	0.0288	0.0749	0.0091	0.001	0.2552	0.0655	0.0783	0.1688	0.2067	0.4308	0.2107	0.3993	0.0924	0.04	0.2256	0.1549	0.2252
WBGene00006609	tre-3	2	134	0.8221	Moderately variant	iCEL1314 gene	0.322	0.001	0.166	0.0383	0.0507	0.1195	0.0018	0.0316	0.3758	0.0888	0.066	0.0534	0.0843	0.4241	0.3751	0.0418	0.0444	0.198		0.0157	0.0844	0.1882	0.199	0.4354	0.0117	0.019	0.0265	0.1305	0.0177	0.0011	0.2323	0.092	0.2026	0.1136	0.0576	0.4317	0.2665	0.3753	0.1021	0.0395	0.1632	0.1564	0.1587
WBGene00006610	tre-4	1	137	0.8457	Moderately variant	iCEL1314 gene	0.6869	0.0013	0.1766	0.0293	0.1435	0.1719	0.0018	0.0449	0.2882	0.0984	0.0664	0.0869	0.1029	0.5401	0.3409	0.0828	0.0724			0.0197	0.1809	0.2207	0.2209	0.7417	0.0142	0.0139	0.0425	0.0557	0.0376	0.0013	0.1858	0.0889	0.2292	0.1096	0.2505	0.4325	0.245	0.3654	0.2912	0.0934	0.0909	0.303	0.1926
WBGene00006611	tre-5	8	123	0.7736	Highly variant	iCEL1314 gene	0.6008	0.0077	0.1672	0.0654	0.2471	0.864	0.0015	0.2		0.1218	0.0658	0.0735	0.0808	0.6806	0.3026	0.0825	0.0722	0.2417		0.036	0.2673	0.1199	0.2181	0.818	0.0167	0.0107	0.065	0.1015	0.0638	0.0012	0.3728	1.496	0.1601	0.1232	0.1006	0.4314		0.4426	0.3172	0.5167	1.2268	0.3322	0.1839
WBGene00006617	tars-1	1	143	0.8827	Moderately variant	iCEL1314 gene	0.2157	0.0007	0.1713	0.0242	0.0277	0.1285	0.0015	0.0353	0.2429	0.0362	0.0644	0.089	0.073	0.3179	0.3407	0.0392	0.0419	0.1023		0.0164	0.0501	0.119	0.1708	0.5808	0.0018	0.0022	0.0387	0.1689	0.0068	0.0012	0.1951	0.0226	0.0949	0.1776	0.3506	0.424	0.2254	0.5006	0.0397	0.0393	0.1641	0.1875	0.1705
WBGene00006729	ucp-4	2	140	0.8642	Moderately variant	iCEL1314 gene	0.3027	0.0011	0.186	0.0598	0.0443	0.1629	0.0017	0.0725	0.2998	0.1095	0.0653	0.0448	0.0565	0.3707	0.305	0.0537	0.0583	0.1687		0.0191	0.0623	0.1275	0.1503	0.6964	0.0169	0.0019	0.0822	0.0459	0.0067	0.0011	0.2089	0.087	0.0686	0.0612	0.3455	0.429		0.485	0.0621	0.0979	0.1092	0.224	0.1676
WBGene00006756	unc-17	3	124	0.8212	Highly variant	iCEL1314 gene	0.3123	0.0072	0.1721	0.0171	1.3248	0.0846	0.002	0.0228	0.2912	0.0596	0.0663	0.0144	0.0384	0.6446	0.2485		0.0419			0.0111	0.1326	0.1507	0.1678	0.3503	0.0172	0.009	0.3681	0.1225	0.488	0.001	0.3908	0.0121	0.1337	1.4954	0.1966	0.4283	0.1608	0.5131	0.0765	0.0368	0.039	0.3207	0.1763
WBGene00006762	unc-25	4	129	0.8012	Highly variant	iCEL1314 gene	0.4608	0.0007	0.1333	0.1236	0.0329	0.502	0.0018	0.0528	0.6479	0.1621	0.0659	0.1443	0.0516	0.845	0.2308	0.041	0.0437	0.2012		0.0325	0.14	0.1838	0.205	0.8127	0.0101	0.0096	0.0286	0.0567	0.0091	0.0012	0.2907	0.2759	0.2345	0.1531	0.3314	0.4284	0.5833	0.3153	0.2433	0.07	0.0529	0.2049	0.1932
WBGene00006763	unc-26	1	150	0.9434	Moderately variant	iCEL1314 gene	0.206	0.0014	0.123	0.0195	0.0393	0.0807	0.0018	0.0159	0.3687	0.0371	0.0642	0.0148	0.0225	0.6722	0.238	0.0492	0.0329			0.0068	0.0295	0.1217	0.1853	0.235	0.0086	0.0019	0.0622	0.0393	0.0046	0.0008	0.2276	0.0671	0.0723	0.0807	0.0909	0.4279		0.2477	0.0586	0.0386	0.0161	0.1976	0.1755
WBGene00006768	unc-32	1	128	0.9143	Moderately variant	iCEL1314 gene	0.2268	0.0007		0.0292	0.0169	0.1474	0.0018	0.1173	0.3103	0.049	0.0641	0.1209	0.0659	0.2904		0.0321	0.044			0.0218	0.0387	0.1092		0.6848	0.002	0.0022	0.0246	0.1161	0.0052	0.0006	0.3038	0.0322	0.1306	0.1866	0.0842			0.3219	0.0653	0.0357	0.014	0.1064
WBGene00006769	unc-33	1	141	0.9156	Moderately variant	Other metabolic gene	0.3565	0.0008	0.1046	0.0165	0.1073	0.0523	0.002	0.0231	0.3723	0.0436	0.0641	0.0183	0.0215	0.5153	0.1395	0.0767	0.1156	0.1777		0.0079	0.0644	0.1079	0.1002	0.3504	0.002	0.0026	0.0872	0.0404	0.0199	0.0009	0.2473	0.0042	0.0524	0.0462	0.1022	0.4189		0.4435	0.0454	0.0186	0.0043	0.3207	0.1063
WBGene00006862	pnk-4	1	144	0.8834	Moderately variant	iCEL1314 gene	0.4243	0.0014	0.1712	0.0861	0.1152	0.1254	0.0017	0.0299	0.2827	0.0557	0.0652	0.0206	0.044	0.2162	0.2361	0.0695	0.0561	0.1661		0.0277	0.1208	0.1499	0.2132	0.5292	0.0145	0.002	0.0821	0.1062	0.0143	0.0009	0.261	0.0499	0.1668	0.1385	0.1094	0.4321		0.3018	0.1497	0.0318	0.1194	0.27	0.1799
WBGene00006863	gyg-1	3	142	0.882	Highly variant	iCEL1314 gene	0.4125	0.0009	0.1426	0.0461	0.039	0.3579	0.0014	0.0981	0.3728	0.1415	0.0655	0.0776	0.099	0.6188	0.2208	0.0379	0.0417	0.2662		0.0302	0.0983	0.1617	0.212	0.7796	0.0084	0.0043	0.0532	0.2137	0.0226	0.0015	0.2327	0.2488	0.1952	0.1617	0.1425	0.4277	0.2123	0.4703	0.1909	0.0788	0.0802	0.2272	0.1561
WBGene00006890	vem-1	2	140	0.875	Moderately variant	Other metabolic gene	0.3044	0.0017	0.1927	0.0627	0.1113	0.1285	0.0019	0.0362	0.2656	0.0656	0.0651	0.0433	0.047	0.2306	0.3017	0.047	0.0403	0.1524	0.0017	0.0159	0.0434	0.1781	0.2	0.6427	0.0116	0.0023	0.0506	0.1309	0.015	0.0006	0.1857	0.0926	0.1406	0.2745	0.2954	0.4331	0.1933	0.5158	0.0694	0.0338	0.0523	0.2466	0.2864
WBGene00006910	vha-1	1	117	0.9213	Moderately variant	iCEL1314 gene	0.2184	0.0006		0.0112	0.0083	0.1107	0.0017	0.0497		0.0365	0.0641	0.0225	0.0346	0.3435		0.0251	0.0382			0.0163	0.0165	0.1799		0.5286	0.0017	0.0021	0.0146	0.0748	0.003	0.0007	0.217	0.0239	0.1053	0.2914	0.1134			0.347	0.0375	0.0233	0.0154	0.0804
WBGene00006911	vha-2	1	106	0.9464	Moderately variant	iCEL1314 gene	0.1707	0.0007		0.0101		0.1103	0.0018	0.032		0.0235	0.0641	0.0149	0.0221	0.2818			0.0254			0.0147	0.0256	0.1436		0.5258	0.0017	0.0022		0.1306		0.0008	0.2421	0.0297	0.1011		0.2391				0.0301	0.0092	0.0134
WBGene00006912	vha-3	0	17	1	Invariant	iCEL1314 gene		0.0009					0.0014				0.0759														0.0281	0.0021				0.0009
WBGene00006913	vha-4	1	145	0.8896	Moderately variant	iCEL1314 gene	0.1975	0.0007	0.162	0.0116	0.0115	0.1119	0.002	0.0669	0.261	0.0341	0.0642	0.0277	0.0362	0.232	0.307	0.0292	0.0337	0.1863		0.0179	0.033	0.1479	0.1753	0.5455	0.0017	0.0024	0.0193	0.0594	0.006	0.0008	0.2071	0.024	0.1284	0.2385	0.0599	0.4481	0.2596	0.3622	0.0345	0.0207	0.0152	0.0978	0.2077
WBGene00006914	vha-5	3	135	0.8438	Highly variant	iCEL1314 gene	0.3516	0.0008	0.1822	0.042	0.0356	0.1564		0.1229	0.3384	0.0934	0.0656	0.1153	0.0459	0.7629	0.3648	0.0444	0.0538	0.1756		0.0341	0.1046	0.2268	0.2304	0.7061	0.0022	0.0129	0.032	0.1681	0.0154		0.2636	0.1243	0.319	0.1136	0.1263	0.433	0.2404	0.3097	0.1577	0.0537	0.0315	0.1849	0.2006
WBGene00006915	vha-6	1	142	0.8712	Moderately variant	iCEL1314 gene	0.2173	0.0017	0.2748	0.0389	0.0503	0.1301	0.0017	0.0236	0.3665	0.0765	0.0664	0.0729	0.06	0.2856	0.4024	0.0325	0.0567	0.1924		0.0225	0.0812	0.184	0.2251	0.5336	0.002	0.0111	0.0331	0.1301	0.0113	0.0016	0.2371	0.0902	0.3198	0.1984	0.0588	0.4666	0.2285	0.5224	0.1402	0.0202	0.0342	0.2218	0.2499
WBGene00006916	vha-7	2	137	0.8616	Moderately variant	iCEL1314 gene	0.2334	0.0013	0.1902	0.0555	0.0546	0.1289	0.0017	0.0647	0.276	0.1048	0.0651	0.0408	0.0491	0.4498	0.3788	0.0455	0.0431	0.1135		0.0141	0.0793	0.1574	0.161	0.7065	0.009	0.0018	0.0771	0.0576	0.0108	0.0013	0.2214	0.0304	0.2624	0.1	0.2382	0.4324		0.5133	0.0786	0.0341	0.0868	0.1994	0.1548
WBGene00006917	vha-8	1	141	0.8813	Moderately variant	iCEL1314 gene	0.1899	0.0006	0.1824	0.0139	0.0296	0.1215	0.0018	0.0585	0.2898	0.0412	0.0641	0.0352	0.0319	0.2305	0.2902	0.0392	0.0385			0.0152	0.051	0.1727	0.1917	0.5436	0.0019	0.0022	0.0275	0.0897	0.0164	0.001	0.1998	0.0251	0.1473	0.1168	0.115	0.4319	0.2489	0.4263	0.0472	0.0131	0.0249	0.172	0.2354
WBGene00006918	vha-9	0	143	0.8827	Moderately variant	iCEL1314 gene	0.2041	0.0008	0.2373	0.0081	0.0278	0.1054	0.0017	0.0219	0.2538	0.0245	0.0643	0.0236	0.023	0.2677	0.3728	0.0376	0.0338	0.1598	0.0011	0.0137	0.0203	0.1301	0.1624	0.5257	0.0018	0.002	0.0462	0.0876	0.0105	0.0008	0.2305	0.0181	0.147	0.1569	0.1347	0.4819	0.2309	0.5613	0.0282	0.0132	0.0073	0.1951	0.2066
WBGene00006919	vha-10	0	132	0.898	Moderately variant	iCEL1314 gene	0.2378	0.0005	0.2435	0.0133	0.0497	0.1055	0.0019	0.0298		0.0506	0.0641	0.0222	0.044	0.2317	0.3338	0.045	0.0386	0.1259	0.0014	0.0109	0.0329		0.1683	0.5353	0.0021	0.0031	0.0475	0.1062	0.0106	0.0008		0.0386	0.1347	0.1368	0.2323	0.5201	0.2267	0.5612	0.0437	0.0134	0.0095	0.1981	0.3368
WBGene00006920	vha-11	0	154	0.9333	Moderately variant	iCEL1314 gene	0.089	0.0007	0.1627	0.0082	0.0252	0.0419	0.0013	0.0102	0.2297	0.0339	0.0642	0.0168	0.0217	0.2957	0.2648	0.0279	0.018	0.1319		0.0039	0.029	0.159	0.1443	0.1452	0.0019	0.0028	0.0151	0.0382	0.0064	0.0009	0.1193	0.0234	0.1089	0.2667	0.0148	0.4738	0.1943	0.3072	0.0281	0.0133	0.0159	0.0974	0.1717
WBGene00006921	vha-12	2	143	0.8773	Moderately variant	iCEL1314 gene	0.195	0.0013	0.2477	0.0258	0.0517	0.1257	0.0014	0.0671	0.2571	0.049	0.0641	0.0672	0.0325	0.3096	0.3672	0.0354	0.0433	0.1365		0.0145	0.0636	0.1813	0.2549	0.539	0.0019	0.0023	0.0257	0.0876	0.0125	0.0009	0.2095	0.0276	0.118	0.1287	0.0407	0.4477	0.2268	0.4213	0.0588	0.0205	0.0238	0.1774	0.2266
WBGene00006932	vps-34	2	148	0.9136	Moderately variant	iCEL1314 gene	0.3104	0.0009	0.1399	0.0294	0.0303	0.1302	0.0019	0.0463	0.6456	0.0773	0.0646	0.0671	0.0557	0.3246	0.2681	0.0478	0.0435	0.1114		0.0184	0.0943	0.1363	0.1843	0.5943	0.0017	0.0022	0.0459	0.0727	0.0076	0.0008	0.2777	0.045	0.1352	0.1307	0.03	0.4274	0.2691	0.2721	0.0806	0.0341	0.0701	0.1811	0.1311
WBGene00006935	vars-1	2	134	0.8323	Moderately variant	iCEL1314 gene	0.3047	0.0008	0.1743	0.0355	0.1108	0.1376	0.0019	0.066	0.4427	0.1245	0.065	0.0527	0.054	0.6631	0.4163	0.0551	0.0482	0.1849		0.0201	0.0317	0.1451	0.2006	0.6068	0.0016	0.002	0.084	0.0437	0.0112	0.001	0.2236	0.0826	0.1266	0.0775	0.2956	0.4317		0.4411	0.1145	0.0231	0.0848	0.2422	0.2167
WBGene00006936	glp-4	2	132	0.8302	Moderately variant	iCEL1314 gene	0.2717	0.0007	0.3668	0.041	0.0505	0.1477	0.0013	0.055	0.3613	0.0836	0.0644	0.1464	0.0778	0.9138	0.3049	0.0494	0.0594	0.1181		0.019	0.1161	0.0904	0.1872	0.5997	0.0019	0.0028	0.0512	0.1992	0.0156	0.0011	0.1717	0.0956	0.1145	0.1116	0.5638	0.4506		0.5489	0.12	0.0701	0.1873	0.2241	0.1818
WBGene00006937	wah-1	4	139	0.8742	Highly variant	Other metabolic gene	0.2883	0.0007	0.1854	0.0407	0.0842	0.1808	0.0014	0.0377		0.0426	0.0647	0.0692	0.0711	0.5331	0.32	0.0546	0.0628	0.1648		0.0169	0.0426	0.1151	0.2214	0.6501	0.002	0.0025	0.0621	0.0626	0.0108	0.0008	0.2531	0.0946	0.1185	0.075	0.2009	0.4319	0.2089	0.4642	0.0892	0.0645	0.1396	0.2707	0.2274
WBGene00006945	wars-1	4	122	0.8026	Highly variant	iCEL1314 gene	0.5192	0.0006	0.1651	0.0638	0.0433	0.3199	0.0014	0.2491	0.2974	0.0974	0.0649	0.0615	0.0391	0.5196	0.3523	0.0583	0.0764			0.0297	0.2212	0.1277	0.2216	0.946	0.0018	0.0028	0.0466	0.1261	0.0126	0.001	0.2236	2.8394	0.1533	0.0999	0.2601	0.446		0.4238	0.1856			0.2464	0.1896
WBGene00006946	prx-10	1	135	0.8385	Moderately variant	iCEL1314 gene	0.3343	0.0007	0.182	0.0696	0.0657	0.1125	0.002	0.0445	0.3253	0.101	0.0646	0.0349	0.0658	0.6621	0.3286	0.0538	0.0592	0.1269		0.0168	0.0631	0.1267	0.152	0.4839	0.0083	0.0022	0.0787	0.0409	0.0092	0.0012	0.216	0.0502	0.2827	0.0935	0.3644	0.432	0.3509	0.4984	0.1055	0.0354	0.1294	0.2648	0.2051
WBGene00006962	xol-1	Lowly expressed	Lowly expressed	Lowly expressed	Lowly expressed	Other metabolic gene	0.6103	0.0016	0.1748	0.0436	0.1542	0.1932	0.0149	0.1305		0.0567	0.066	0.0339	0.026	0.5558	0.2601	0.1211	0.1188	0.196		0.0518	0.2292	0.1205	0.1683	0.7083	0.015	0.0025	0.1779	0.037	0.0678	0.012	0.286	0.1301	0.0573	0.7594	0.0665	0.4241		0.3295	0.1327	0.1035	0.0048	0.2643	0.1915
WBGene00006968	yars-2	0	74	0.881	Moderately variant	iCEL1314 gene		0.0007	0.0663		0.0259		0.0021		0.2404		0.0651				0.1042	0.0418		0.1582				0.1195	0.08		0.0018	0.0023	0.0464		0.0047	0.0009	0.2081			0.153		0.3737	0.173	0.4572				0.1774	0.0925
WBGene00007029	mys-1	2	139	0.858	Moderately variant	iCEL1314 gene	0.3265	0.0006	0.1638	0.0754	0.0476	0.1319	0.0016	0.0377	0.5954	0.1629	0.0648	0.0514	0.0612	0.57	0.3134	0.0591	0.0546	0.1866		0.0174	0.0654	0.1225	0.1526	0.6426	0.0024	0.0019	0.0849	0.0447	0.0049	0.0013	0.1663	0.0328	0.2893	0.1099	0.3361	0.4292	0.2673	0.4979	0.0431	0.0449	0.0124	0.2279	0.2017
WBGene00007036	sod-5	5	120	0.75	Highly variant	iCEL1314 gene	0.6048	0.0106	0.1872	0.0822	0.1602	0.336	0.0166	0.0963	0.2132	0.1592	0.0668	0.0724	0.0494	0.6888	0.3465	0.0641	0.0862		0.0174	0.0383	0.1438	0.1368	0.2194	0.9508	0.0171	0.0159	0.0997	0.1324	0.0325	0.0118	0.3042	0.6051	0.1593	0.0805	0.3221	0.4301		0.4869	0.2978	0.1149	1.1081	0.2176	0.2494
WBGene00007043	algn-10	0	17	1	Invariant	iCEL1314 gene		0.0006					0.0016				0.0647														0.0156	0.002				0.0011
WBGene00007057	ant-1.2	Lowly expressed	Lowly expressed	Lowly expressed	Lowly expressed	iCEL1314 gene	0.9459	0.0115	0.1618	0.1166	0.6078	0.2974	0.0112	0.1925		0.1232	0.0666	0.1416	0.1262	0.5341	0.3115		0.1775			0.0725	0.4872	0.158	0.2192	1.3284	0.0122	0.0177	0.4825	0.1	0.8588	0.0086	0.2215	1.838	0.3709	1.138	1.1077	0.4433		0.3181	0.4448	3.3774	3.416	0.3537	0.1938
WBGene00007070	ugt-49	1	42	0.7636	Moderately variant	iCEL1314 gene		0.001	0.1643		0.0599		0.0016		0.2929		0.0658				0.2416	0.0609							0.2246		0.0022	0.0096	0.0688		0.0338	0.0009				0.0963		0.4589		0.5171				0.2402
WBGene00007072	ugt-1	6	120	0.7547	Highly variant	iCEL1314 gene	0.5964	0.0137	0.1743	0.1049	0.1067	0.314	0.0016	0.1144	0.3264	0.1538	0.0661	0.1052	0.1102	0.6449	0.2996	0.0481	0.0477		0.0032	0.0919	0.1906	0.1245	0.1874	0.7604	0.0162	0.0194	0.1	0.1352	0.0791	0.0014	0.224	0.4193	0.1602	0.1333	0.1468	0.4325		0.5301	0.3578	0.1336	1.4401	0.3768	0.3176
WBGene00007073	ugt-2	2	129	0.8113	Moderately variant	iCEL1314 gene	0.356	0.0103	0.1761	0.1899	0.0616	0.1991	0.0019	0.0891	0.2846	0.1467	0.0666	0.1139	0.1012	0.5463	0.2761	0.0522	0.0413			0.0783	0.1446	0.3277	0.2304	0.6842	0.0157	0.0198	0.0645	0.1749	0.0366	0.0019	0.257	0.3093	0.3447	0.0711	0.1082	0.407		0.4551	0.203	0.2936	0.0657	0.3316	0.2122
WBGene00007082	acs-10	9	111	0.6852	Highly variant	Other metabolic gene	0.9217	0.0049	0.1826	0.1616	0.1936	0.2797	0.0169	0.3177		0.2746	0.0661	0.0967	0.0456	0.4925	0.3015	0.0822	0.2383		0.0127	0.0367	0.382	0.1366	0.2175	0.7791	0.0128	0.0209	0.1919	0.0542	0.1102	0.0118	0.3278	0.8973	0.1155	0.1488	0.3471	0.4217	0.3432	0.721	0.2747	0.2071		0.3467	0.1577
WBGene00007089	B0001.4	1	147	0.8909	Moderately variant	iCEL1314 gene	0.2359	0.0006	0.1706	0.0313	0.0422	0.1024	0.0016	0.0249	0.2989	0.035	0.0648	0.026	0.031	0.4675	0.3026	0.0571	0.046	0.111		0.0125	0.0196	0.0843	0.1477	0.4408	0.0018	0.002	0.0731	0.052	0.0082	0.001	0.2327	0.0358	0.0492	0.0788	0.1391	0.4349	0.2257	0.5037	0.039	0.0166	0.0445	0.206	0.1712
WBGene00007096	B0024.3	1	52	0.7761	Moderately variant	Other metabolic gene		0.0148	0.1841		0.1349		0.0019				0.066				0.2926	0.1135							0.2692		0.0155	0.0027	0.1031		0.0783	0.001				0.1157		0.4327		0.1744				0.2968	0.1946
WBGene00007099	trx-2	1	133	0.8986	Moderately variant	Other metabolic gene	0.2551	0.0006	0.1767	0.041	0.0319	0.084	0.0019	0.0135	0.2552	0.0335	0.0652	0.039	0.0367	0.2134	0.3869	0.0409	0.0293			0.0106	0.0673		0.146	0.4208	0.0021	0.0027	0.0493	0.1333	0.0075	0.0008		0.0272	0.1561	0.171	0.0561	0.4388	0.2449	0.5532	0.0468	0.0382	0.0454	0.2058	0.1685
WBGene00007101	B0024.11	2	139	0.8476	Moderately variant	Other metabolic gene	0.2676	0.0005	0.1923	0.0476	0.0529	0.1164	0.0015	0.023	0.3409	0.094	0.065	0.0287	0.0642	0.6065	0.3174	0.0546	0.0507	0.1851		0.0149	0.0343	0.1146	0.1521	0.5978	0.0018	0.0019	0.0734	0.0959	0.0088	0.0011	0.235	0.0532	0.0865	0.0944	0.3358	0.4341	0.2193	0.5302	0.059	0.0242	0.0898	0.2112	0.2119
WBGene00007102	B0024.13	2	142	0.8606	Moderately variant	iCEL1314 gene	0.2528	0.0007	0.1787	0.0382	0.0409	0.1133	0.0017	0.0482	0.2138	0.0896	0.0654	0.0558	0.063	0.4486	0.3543	0.0462	0.059	0.178		0.019	0.0608	0.1081	0.1651	0.5863	0.0114	0.0018	0.0787	0.0786	0.0064	0.0014	0.2061	0.0491	0.1089	0.1234	0.258	0.4232	0.2255	0.5072	0.058	0.0266	0.0559	0.2194	0.1853
WBGene00007104	B0024.15	8	118	0.7564	Highly variant	Other metabolic gene	0.9307	0.0126	0.1746	0.0842	0.1978	0.382	0.0025	0.1962		0.1796	0.0668	0.136	0.2322	0.5258	0.2812	0.0993	0.0773			0.1941	0.3028	0.1453	0.3865	0.8075	0.0134	0.0193	0.1762	0.1977	0.235	0.0018	0.2834	1.3242	0.3024	0.1351	0.548	0.4076		0.1831	0.3553	2.1465	0.1515	0.3199	0.2125
WBGene00007108	gspd-1	2	141	0.865	Moderately variant	iCEL1314 gene	0.2616	0.0006	0.2021	0.0348	0.0375	0.1027	0.0014	0.0517	0.2517	0.086	0.0653	0.0302	0.0581	0.376	0.3306	0.0417	0.0484	0.1795		0.018	0.0599	0.1167	0.1649	0.5751	0.0018	0.0023	0.0567	0.0517	0.0077	0.0011	0.2133	0.0278	0.146	0.1059	0.1058	0.4322	0.356	0.5326	0.0412	0.0267	0.0475	0.2068	0.2206
WBGene00007112	B0035.13	2	133	0.816	Moderately variant	Other metabolic gene	0.2343	0.0024	0.3236	0.0497	0.0492	0.0976	0.0018	0.043	0.2435	0.0989	0.0665	0.0559	0.3143	0.2087	0.3435	0.0404	0.0477	0.2362		0.0425	0.2692	0.1853	0.2646	0.6319	0.0086	0.0201	0.0349	0.1076	0.0345	0.0024	0.1797	0.1259	0.5039	0.1638	0.2277	0.4354		0.5386	0.2909	0.0568	0.0439	0.2019	0.2521
WBGene00007113	B0035.15	2	142	0.8712	Moderately variant	Other metabolic gene	0.267	0.0007	0.1796	0.0236	0.052	0.1288	0.0016	0.0383	0.2247	0.068	0.0654	0.0427	0.0443	0.468	0.3229	0.0487	0.0542	0.1583		0.0175	0.0565	0.135	0.1695	0.5902	0.009	0.0025	0.0665	0.0582	0.01	0.001	0.2343	0.0387	0.071	0.0779	0.2395	0.4328		0.4995	0.0521	0.0451	0.0787	0.2395	0.2367
WBGene00007122	B0250.5	2	143	0.8882	Moderately variant	iCEL1314 gene	0.2722	0.0005	0.1786	0.0491	0.0337	0.1357	0.0015	0.0471	0.2608	0.0676	0.0648	0.0394	0.0696	0.3349	0.2662	0.0426	0.0359	0.2817		0.014	0.0395	0.1249	0.1676	0.5747	0.0088	0.0024	0.0562	0.0455	0.0079	0.0011	0.1871	0.0262	0.1432	0.1349	0.1816	0.4318	0.2456	0.5313	0.0473	0.0352	0.0214	0.1672	0.1909
WBGene00007126	dhcr-7	3	136	0.8395	Highly variant	Other metabolic gene	0.4477	0.001	0.1674	0.077	0.028	0.2784	0.0018	0.061	0.2912	0.0736	0.0656	0.0754	0.0857	0.7243	0.2664	0.0508	0.052	0.1331	0.0019	0.0294	0.1125	0.1277	0.2044	0.7049	0.017	0.0084	0.0316	0.1028	0.0223	0.001	0.1522	0.3455	0.0741	0.1738	0.2184	0.4314		0.2112	0.1579	0.2883	0.0684	0.1782	0.1849
WBGene00007129	B0272.3	2	146	0.8902	Moderately variant	iCEL1314 gene	0.3088	0.0015	0.1689	0.0352	0.0323	0.1668	0.0016	0.0353	0.2803	0.0585	0.0649	0.0485	0.0711	0.2923	0.3129	0.0509	0.0681	0.1657	0.0015	0.0171	0.0843	0.1484	0.1781	0.5743	0.002	0.0018	0.0508	0.1139	0.0141	0.0006	0.1925	0.0302	0.1387	0.1047	0.0511	0.4386	0.296	0.5329	0.0913	0.0558	0.0771	0.1988	0.2594
WBGene00007130	B0272.4	3	133	0.8365	Highly variant	iCEL1314 gene	0.3558	0.0074	0.1901	0.0423	0.0583	0.1162	0.0018	0.0611	0.3184	0.0658	0.0657	0.0488	0.0967	0.2212	0.3132	0.0493	0.0646	0.22		0.0267	0.0975	0.1824	0.1971	0.565	0.0165	0.0143	0.063	0.0897	0.0509	0.0006	0.2615	0.1432	0.1855	0.2092	0.2584	0.436	0.2701	0.4804	0.1637	0.0383	0.1203	0.3603	0.2958
WBGene00007140	cyp-29A4	Lowly expressed	Lowly expressed	Lowly expressed	Lowly expressed	iCEL1314 gene	0.4603	0.0073	0.1738	0.0609	0.469	0.3789	0.0151	0.1962		0.1034	0.0666	0.0601	0.0801	0.6244	0.3173	0.1155	0.1447			0.1191	0.2554	0.1775	0.3405	0.9057	0.0093	0.0157	0.6739	0.0491	0.2134	0.009	0.2151	0.4979	0.0907	0.6728	0.3711	0.4477		0.8973	0.2459	3.3933	2.0935	0.316	0.2017
WBGene00007143	hacl-1	0	128	0.9209	Moderately variant	Other metabolic gene	0.2049	0.0009		0.0236	0.0628	0.0846	0.0018	0.0251	0.2405	0.0292	0.0646	0.0267	0.0599	0.3698		0.0417	0.0309			0.0116	0.0282	0.15		0.3933	0.0018	0.0024	0.0472	0.0496	0.0073	0.0008	0.2177	0.0482	0.0625	0.1672	0.034			0.5737	0.0366	0.0303	0.0448	0.2299
WBGene00007145	B0334.5	0	17	1	Invariant	Other metabolic gene		0.0039					0.0084				0.0968														0.0085	0.002				0.0167
WBGene00007150	acly-2	1	138	0.8466	Moderately variant	iCEL1314 gene	0.1809	0.0012	0.2004	0.038	0.0344	0.1243	0.0014	0.0329	0.2677	0.0848	0.0655	0.0411	0.0243	0.5941	0.3408	0.042	0.065	0.1929		0.0146	0.1485	0.1065	0.1958	0.6222	0.0019	0.0024	0.066	0.0619	0.0117	0.0011	0.2497	0.0329	0.0853	0.1883	0.2264	0.4511	0.2812	0.5895	0.0561	0.0386	0.1298	0.2191	0.1756
WBGene00007174	mboa-1	5	109	0.6899	Highly variant	Other metabolic gene	0.494	0.0096	0.1739	0.2641	0.2818	0.3593	0.0018	0.2063		0.4347	0.0659	0.3719	0.1087	0.5803	0.2958	0.1026	0.0448	0.1753		0.1099	0.2104	0.1061	0.1501	0.7482	0.0183	0.0114	0.6508	0.0965	0.2913	0.0018	0.2535	0.406	0.247	0.1537	0.2493	0.4028		0.1999	0.162	0.0988	0.9039	0.3161	0.1784
WBGene00007175	B0395.3	2	142	0.8659	Moderately variant	iCEL1314 gene	0.294	0.0013	0.1633	0.072	0.0978	0.1782	0.0017	0.0419	0.2486	0.0548	0.0646	0.069	0.0406	0.361	0.3014	0.0482	0.0468	0.1758		0.0246	0.0625	0.2546	0.1798	0.6204	0.002	0.0023	0.0421	0.1273	0.0241	0.0007	0.17	0.0633	0.0616	0.0864	0.0876	0.4341	0.3074	0.4633	0.113	0.0466	0.0885	0.2516	0.2136
WBGene00007177	oac-1	0	36	0.766	Moderately variant	Other metabolic gene		0.0134			0.2923		0.0019		0.4443		0.0665					0.0786						0.1189			0.0158	0.0165	0.3619		0.3793	0.0148	0.1903			0.3837				0.3413				0.2639
WBGene00007189	pigm-1	4	141	0.8598	Highly variant	Other metabolic gene	0.2718	0.0006	0.167	0.0458	0.0536	0.1602	0.0018	0.0948	0.3505	0.0568	0.0649	0.0542	0.0389	0.3457	0.3354	0.0589	0.052			0.0215	0.0466	0.1215	0.1611	0.619	0.0171	0.0022	0.0824	0.0315	0.0093	0.001	0.2956	0.0663	0.1145	0.0812	0.271	0.4351	0.2321	0.4771	0.0424	0.049	0.0578	0.2412	0.1911
WBGene00007194	dph-5	2	138	0.8415	Moderately variant	iCEL1314 gene	0.3081	0.0005	0.1806	0.0688	0.0692	0.1094	0.0014	0.0418	0.3248	0.096	0.0653	0.0361	0.0673	0.5054	0.3825	0.0501	0.0468	0.1789		0.017	0.0452	0.1247	0.1819	0.607	0.002	0.0017	0.0597	0.1338	0.0111	0.0008	0.2604	0.1027	0.0741	0.0855	0.2415	0.447	0.198	0.4658	0.0754	0.0389	0.063	0.2116	0.2368
WBGene00007197	prdh-1	5	130	0.8176	Highly variant	iCEL1314 gene	0.3875	0.0014	0.1761	0.0387	0.1129	0.3584	0.0016	0.0761	0.5982	0.1594	0.0661	0.1398	0.0693	0.8666	0.3548	0.0545	0.046			0.0282	0.1637	0.1903	0.216	0.7832	0.0023	0.0166	0.0582	0.1419	0.0354	0.0019	0.1882	0.1557	0.144	0.0632	0.0859	0.4323	0.2242	0.452	0.1614	0.0389	0.0581	0.2332	0.2498
WBGene00007202	B0564.2	3	137	0.8457	Highly variant	Other metabolic gene	0.3892	0.0006	0.1732	0.069	0.0713	0.1387	0.002	0.0472		0.1102	0.0655	0.0748	0.0494	0.6255	0.3195	0.0663	0.053		0.0017	0.02	0.0868	0.1265	0.1397	0.7133	0.012	0.0028	0.1101	0.092	0.0169	0.0013	0.2351	0.0499	0.0857	0.0877	0.544	0.4326		0.4654	0.0874	0.1719	0.1187	0.2355	0.185
WBGene00007210	agmo-1	2	127	0.7888	Moderately variant	iCEL1314 gene	0.4691	0.013	0.1804	0.1393	0.3489	0.1062	0.002	0.0602		0.2207	0.0656	0.0675	0.0847	0.7291	0.3866	0.0674	0.139			0.0337	0.2228	0.1496	0.3378	0.4923	0.0183	0.0076	0.2171	0.0494	0.105	0.0018	0.3732	0.1953	0.1491	0.2569	0.1242	0.4321	0.2097	0.4789	0.1132	0.2313	0.2267	0.3343	0.224
WBGene00007211	BE10.3	Lowly expressed	Lowly expressed	Lowly expressed	Lowly expressed	Other metabolic gene	0.9121	0.0138		0.0947		0.3235	0.0096	0.1311		0.1532	0.0662	0.1809	0.0466	0.4917			0.3003			0.0338	0.4128	0.1396		1.1333	0.016	0.0127		0.1237		0.0141	0.2414		0.0713		0.1006				0.3072
WBGene00007228	acs-7	5	120	0.7407	Highly variant	Other metabolic gene	0.6716	0.0012	0.174	0.1322	0.0735	0.2947	0.0019	0.0263	0.291	0.1929	0.0654	0.2408	0.1067	0.6259	0.3338	0.0509	0.1178	0.1705		0.0212	0.126	0.1332	0.2018	0.5934	0.0143	0.0097	0.0724	0.3102	0.0835	0.0008	0.2835	0.3435	0.446	0.2259	0.2861	0.4323		0.3887	0.3269	0.0922	0.1608	0.3384	0.2417
WBGene00007234	C01G10.7	2	136	0.8242	Moderately variant	Other metabolic gene	0.3053	0.0009	0.1915	0.0635	0.0372	0.1504	0.0016	0.0359	0.2274	0.0943	0.0656	0.0723	0.0617	0.6916	0.3021	0.0443	0.0556	0.1937	0.0017	0.0166	0.0838	0.1188	0.1548	0.6379	0.0082	0.0018	0.0614	0.0618	0.0082	0.0012	0.1726	0.0632	0.0435	0.1204	0.4296	0.4322	0.3028	0.532	0.081	0.0348	0.0596	0.2176	0.1989
WBGene00007236	C01G10.9	3	140	0.8642	Highly variant	iCEL1314 gene	0.3452	0.0007	0.188	0.0394	0.0591	0.2145	0.0016	0.0524	0.3627	0.1023	0.0652	0.0732	0.0914	0.2852	0.2974	0.0555	0.0529			0.0369	0.0458	0.1427	0.1748	0.5981	0.016	0.003	0.0541	0.0369	0.0124	0.0007	0.2561	0.1196	0.1406	0.0745	0.2156	0.4324	0.2987	0.5001	0.135	0.099	0.226	0.2652	0.2265
WBGene00007245	C01G12.5	Lowly expressed	Lowly expressed	Lowly expressed	Lowly expressed	Other metabolic gene	0.8172	0.0098	0.18	0.116	0.165	0.2855	0.0132	0.205		0.146	0.0662	0.2492	0.0926	0.5139	0.3331		0.0855			0.0712	0.2568	0.1506	0.2387	1.1856	0.0159	0.0058	0.8028	0.0873	1.1963	0.0149	0.2719	3.4641	0.1228	1.3011	0.1382	0.43		0.2281	0.2664		2.6462	0.3199	0.2047
WBGene00007248	catp-4	11	117	0.7405	Highly variant	iCEL1314 gene	0.3974	0.0037	0.1743	0.1234	0.2129	0.3165	0.0168	0.3989	0.5033	0.2276	0.0661	0.105	0.0382	0.4961	0.4095	0.0696	0.0886			0.0446	0.1385	0.1474	0.2273	0.7742	0.0112	0.0191	0.3962	0.0522	0.1631	0.0119	0.1818	1.362	0.0368	0.1692	0.3329	0.4486		0.7513	0.156	0.1406		0.3157	0.2568
WBGene00007254	C01H6.4	3	128	0.8533	Highly variant	Other metabolic gene	0.4208	0.012	0.1753	0.0958	0.115	0.2373	0.0016	0.1313	0.3149	0.1078	0.0663	0.0983	0.0669	0.8134	0.3385	0.0619	0.0743	0.1773		0.0628	0.0979	0.2281	0.1484	0.7238	0.0153	0.0184	0.048	0.067	0.0237	0.0009	0.1459	0.1262	0.177	0.1333	0.2467	0.4326	0.2917	0.403	0.1217	0.0411	0.1354	0.2956	0.1798
WBGene00007284	C03H12.1	2	143	0.8773	Moderately variant	Other metabolic gene	0.4901	0.0012	0.1706	0.0465	0.0411	0.2124	0.002	0.0548	0.2484	0.075	0.0648	0.0704	0.0965	0.3113	0.3504	0.0505	0.06			0.0167	0.0722	0.1474	0.1712	0.7005	0.0149	0.0024	0.0486	0.0648	0.0084	0.0009	0.2226	0.0503	0.3455	0.063	0.1952	0.4332	0.3893	0.5083	0.134	0.0646	0.0717	0.1771	0.2234
WBGene00007291	lips-2	Lowly expressed	Lowly expressed	Lowly expressed	Lowly expressed	Other metabolic gene	0.9158	0.012	0.1732	0.0882	0.4485	0.3558	0.0107	0.2754	0.6823	0.1097	0.065	0.1636	0.0685	0.4877	0.3213	0.2653	0.3192			0.095	0.2846	0.1375	0.2523	1.2158	0.008	0.0191	0.2485	0.1599	0.3757	0.0132	0.2505		0.1842	0.4671	0.1329	0.4315	0.2569	0.6178	0.5117			0.3223	0.2449
WBGene00007314	gcy-29	4	124	0.7949	Highly variant	iCEL1314 gene	0.5852	0.0071	0.1745	0.0574	0.3767	0.1237	0.0023	0.0349		0.0764	0.0663	0.0244	0.0429	0.5146	0.3474	0.1923	0.1237			0.0229	0.2432	0.2753	0.2148	0.6153	0.0127	0.0163	0.153	0.452	0.1543	0.0015	0.1864	0.0045	0.0848	0.3415	0.0476	0.4525		0.1702	0.0835	0.0045	0.0679	0.3097	0.1897
WBGene00007328	pho-10	Lowly expressed	Lowly expressed	Lowly expressed	Lowly expressed	iCEL1314 gene		0.0148					0.0155				0.0664											0.091			0.013	0.0131				0.0089	0.2599
WBGene00007330	C05C10.3	2	138	0.8466	Moderately variant	iCEL1314 gene	0.246	0.0007	0.1961	0.0576	0.0055	0.1337	0.0018	0.0289	0.2578	0.0656	0.0653	0.0538	0.0709	0.4641	0.3016	0.0169	0.047	0.2054		0.0164	0.0406	0.1566	0.1932	0.5556	0.0021	0.002	0.0085	0.0498	0.0031	0.0012	0.3104	0.0381	0.2031	0.3537	0.2584	0.4361	0.277	0.2026	0.066	0.077	0.0831	0.0712	0.2254
WBGene00007331	pho-11	2	131	0.7988	Moderately variant	iCEL1314 gene	0.3027	0.0015	0.221	0.137	0.0714	0.0722	0.0018	0.0215	0.2815	0.0689	0.0665	0.0589	0.2621	0.2594	0.2866	0.0364	0.0724	0.4784		0.028	0.3222	0.18	0.1892	0.5471	0.0022	0.0157	0.0253	0.0952	0.0274	0.0045	0.1409	0.0292	0.5144	0.1921	0.1217	0.4285		0.5558	0.2431	0.0386	0.0766	0.2224	0.703
WBGene00007339	C05D12.1	5	124	0.7898	Highly variant	Other metabolic gene	0.4932	0.001	0.1726	0.0916	0.0873	0.3786	0.0018	0.1136	0.2303	0.2147	0.0658	0.1066	0.0989	0.62	0.2823	0.0737	0.08			0.0769	0.1224	0.1483	0.2371	0.7883	0.017	0.014	0.0761	0.1809	0.0375	0.001	0.2483	0.2691	0.1697	0.1198	0.1203	0.4326		0.4129	0.1551	0.1255	0.1112	0.3003	0.22
WBGene00007350	sucl-1	1	146	0.8902	Moderately variant	iCEL1314 gene	0.2418	0.0008	0.1717	0.0218	0.0352	0.145	0.0016	0.0574	0.2622	0.059	0.0645	0.0203	0.0322	0.2908	0.2797	0.038	0.0366	0.1841		0.0205	0.036	0.2007	0.1746	0.5567	0.0021	0.0022	0.0448	0.0632	0.0114	0.0007	0.208	0.0532	0.0783	0.1383	0.0719	0.5722	0.2256	0.5445	0.0752	0.0186	0.0236	0.2028	0.2392
WBGene00007355	rpb-6	0	18	1	Invariant	iCEL1314 gene		0.0006					0.0016				0.0659														0.002	0.0019				0.001
WBGene00007358	lact-6	13	105	0.6646	Highly variant	Other metabolic gene	0.7744	0.0008	0.1781	0.0733	0.346	0.3534	0.0115	0.2515		0.1532	0.0666	0.0522	0.0362	0.4765	0.3659	0.0708	0.0708		0.0126	0.0981	0.2692	0.1909	0.227	1.1131	0.0108	0.0162	0.4583	0.1162	0.3439	0.0018	0.2176	2.2042	0.0716	0.3686	0.2999	0.4445		0.424	0.4164	0.0113	0.7048	0.2423	0.3851
WBGene00007361	oac-3	5	124	0.8105	Highly variant	Other metabolic gene	0.7717	0.0115	0.1616	0.1073	0.0834	0.3192	0.014	0.2545		0.0885	0.0663	0.0876	0.0557	0.6445	0.3575	0.0916	0.1543			0.1397	0.4275	0.1603	0.2335	0.9854	0.002	0.0128	0.1414	0.1045	0.0648	0.0015	0.1597	3.0163	0.1279	0.5223	0.3385	0.4291		0.2158	0.187			0.2045	0.2811
WBGene00007362	cyp-35C1	2	122	0.7578	Moderately variant	Other metabolic gene	0.2703	0.0141	0.2365	0.0856	0.0586	0.1319	0.0015	0.0833	0.2799	0.0803	0.066	0.0427	0.0638	0.5989	0.3951	0.045	0.0756			0.0308	0.168	0.2583	0.1817	0.4927	0.0124	0.0199	0.0974	0.1431	0.0436	0.0016	0.3202	0.1233	0.2693	0.6562	0.2217	0.4307	0.3642	0.5777	0.3704	0.0698	0.4074	0.9341	0.351
WBGene00007363	stdh-1	2	141	0.865	Moderately variant	Other metabolic gene	0.3715	0.0008	0.169	0.0556	0.0687	0.1055	0.0015	0.0361	0.3094	0.0685	0.0653	0.0759	0.0444	0.2299	0.2696	0.0505	0.0435	0.2096	0.0017	0.0174	0.0899	0.0989	0.18	0.6044	0.0087	0.0025	0.0751	0.0698	0.0257	0.0006	0.2042	0.0556	0.0782	0.1137	0.1389	0.4321		0.4333	0.1211	0.053	0.0791	0.1945	0.2132
WBGene00007364	stdh-3	Lowly expressed	Lowly expressed	Lowly expressed	Lowly expressed	Other metabolic gene	0.932	0.0145		0.0806		0.2574	0.0081	0.1234		0.106	0.0662	0.0754	0.0692	0.5151			0.2593			0.139	0.3316	0.2831		1.1562	0.0135	0.0176		0.1341		0.0127	0.197		0.2054		0.2928				0.2991		0.0363
WBGene00007369	C06B8.3	1	18	0.9	Moderately variant	Other metabolic gene		0.0008					0.0084				0.0653														0.002	0.0058				0.0129
WBGene00007385	atp-5	0	128	0.9343	Moderately variant	iCEL1314 gene	0.1503	0.0006	0.2133	0.0089	0.01	0.0548	0.0018	0.01	0.2086	0.017	0.0643	0.0056	0.0191		0.3251	0.0299	0.0197	0.1962		0.007	0.0152		0.1655	0.2811	0.0019	0.0023	0.0309	0.0354	0.0038	0.0011		0.0089	0.0837	0.2269	0.0352	0.5002	0.2156	0.5401	0.0205	0.0087	0.011	0.1634	0.2316
WBGene00007388	folt-1	4	137	0.8457	Highly variant	iCEL1314 gene	0.4005	0.0007	0.187	0.1071	0.0803	0.2402	0.0019	0.0769	0.2048	0.0942	0.0657	0.0832	0.0756	0.7185	0.3118	0.0621	0.0687			0.0449	0.1044	0.1198	0.2406	0.6823	0.015	0.003	0.064	0.1216	0.0344	0.001	0.2345	0.3495	0.1546	0.0611	0.0752	0.4267		0.4519	0.1059	0.0736	0.083	0.2862	0.2261
WBGene00007402	ugt-60	3	117	0.8014	Highly variant	iCEL1314 gene	0.4269	0.0073	0.1814	0.0365	0.1218	0.2741	0.0014	0.0732	0.1406	0.1011	0.066	0.0841	0.0726	0.6366	0.3889	0.0648	0.07		0.0021	0.039	0.0957		0.2819	0.6708	0.0138	0.0177	0.0619	0.079	0.0324	0.0009		0.1117	0.3736	0.1393	0.1429	0.4317	0.199	0.4317	0.122	0.0841	0.1348	0.3327	0.2268
WBGene00007418	C07E3.8	6	86	0.7679	Highly variant	Other metabolic gene	0.5913	0.0118		0.0984		0.3528	0.0172	0.2757		0.1997	0.0665	0.0687	0.0518	0.5229			0.0599			0.2159	0.108	0.1133		1.2523	0.002	0.0097		0.1262		0.012	0.3379	1.1805	0.3002		0.1353				0.1731	0.7933	0.7969
WBGene00007419	C07E3.9	3	136	0.8293	Highly variant	iCEL1314 gene	0.4088	0.0007	0.1638	0.1176	0.1304	0.2206	0.0017	0.1166	0.2644	0.187	0.0661	0.1412	0.1086	0.2218	0.258	0.0581	0.0515	0.2066		0.0118	0.1099	0.1204	0.1575	0.8042	0.0151	0.0033	0.0662	0.1695	0.0193	0.0011	0.2702	0.0957	0.3047	0.0703	0.6332	0.4328		0.4372	0.1046	0.0432	0.1517	0.2894	0.1456
WBGene00007422	ugt-17	3	117	0.7313	Highly variant	iCEL1314 gene	0.4608	0.0075	0.1848	0.1265	0.0941	0.2974	0.0018	0.09	0.3345	0.2073	0.067	0.1266	0.3145	0.2102	0.3326	0.0596	0.0609	0.2597		0.0334	0.2752	0.3305	0.2923	0.5822	0.013	0.0204	0.066	0.4091	0.0691	0.0018	0.1944	0.066	0.4311	0.1678	0.1736	0.4316		0.5023	0.1936	0.0581	0.1371	0.292	0.4252
WBGene00007425	C08B6.4	2	128	0.8	Moderately variant	iCEL1314 gene	0.2283	0.0142	0.2052	0.0564	0.2702	0.0949	0.0021	0.0329		0.1265	0.0659	0.0293	0.0333	0.6057	0.2993	0.097	0.0617	0.2754		0.0178	0.2236	0.2011	0.434	0.3598	0.0152	0.0154	0.127	0.1038	0.1136	0.0022	0.5468	0.0672	0.0706	0.307	0.0654	0.4178	0.268	0.1822	0.032	0.1305	0.1954	0.3085	0.4828
WBGene00007435	algn-6	1	144	0.878	Moderately variant	iCEL1314 gene	0.2759	0.0008	0.1904	0.0323	0.0394	0.1522	0.0015	0.0719	0.2546	0.0641	0.0654	0.0294	0.0603	0.4671	0.33	0.0452	0.0571	0.105	0.0021	0.0284	0.0918	0.1239	0.1625	0.6151	0.0158	0.002	0.0635	0.0645	0.0115	0.0013	0.2336	0.0366	0.1009	0.0976	0.2678	0.426		0.5167	0.0697	0.0469	0.1962	0.1933	0.1742
WBGene00007438	C08E8.2	Lowly expressed	Lowly expressed	Lowly expressed	Lowly expressed	Other metabolic gene	0.6411	0.0152	0.1985	0.138	0.0872	0.3107	0.0126	0.1609		0.1293	0.0655	0.0725	0.0785	0.5079	0.3025	0.2215	0.0794			0.054	0.2886	0.2335	0.2252	1.1532	0.002	0.0178	0.0968	0.1177	0.1138	0.0142	0.3083		0.2803	0.347	0.1761	0.4321		0.3347	0.2073	3.4641	2.7893	0.2507	0.3182
WBGene00007446	mboa-4	7	114	0.7308	Highly variant	iCEL1314 gene	0.8489	0.0043	0.179	0.1239	0.1527	0.305	0.0138	0.3534	0.2492	0.3142	0.0664	0.1424	0.0748	0.4883	0.4146	0.0854	0.2456		0.0174	0.0659	0.31	0.1239	0.1983	0.7673	0.002	0.0163	0.1683	0.1493	0.0818	0.0139	0.2627	2.1389	0.117	0.1374	0.1164	0.4433		0.6421	0.325	0.2874		0.315	0.2109
WBGene00007455	ugt-22	2	124	0.7702	Moderately variant	iCEL1314 gene	0.2181	0.0018	0.1989	0.076	0.0424	0.0936	0.0016	0.033	0.2755	0.1031	0.0661	0.0544	0.1371	0.3938	0.2813	0.0439	0.0783		0.0015	0.0126	0.1844	0.3166	0.282	0.4372	0.0019	0.015	0.0662	0.1116	0.0401	0.0016	0.2094	0.1277	0.3402	0.5457	0.3161	0.4301	0.2632	0.5795	0.2705	0.0605	0.2166	0.8999	0.389
WBGene00007464	algn-8	2	136	0.85	Moderately variant	iCEL1314 gene	0.3239	0.0008	0.1849	0.0406	0.0374	0.2315	0.0019	0.0416		0.0667	0.0653	0.0531	0.0452	0.529	0.302	0.0505	0.0796	0.1533		0.0156	0.0704	0.118	0.1724	0.7166	0.0019	0.0019	0.0628	0.0785	0.0065	0.0013	0.2084	0.0901	0.111	0.0839	0.5051	0.4323		0.3662	0.0875	0.0509	0.4666	0.2038	0.2072
WBGene00007465	chil-1	9	117	0.7852	Highly variant	iCEL1314 gene	0.8588	0.0127	0.145	0.0992	0.0333	0.3105	0.0086	0.2475		0.1832	0.0664	0.1693	0.085	0.51	0.4541		0.1131			0.2347	0.2137	0.3102	0.1722	1.4585	0.0119	0.0173	0.0896	0.1665	0.0975	0.0086	0.2991	3.4641	0.323	0.353	0.3644	0.4299		0.1055	0.3874	1.6354	1.0642	0.2298	0.1876
WBGene00007466	chil-2	12	108	0.7059	Highly variant	iCEL1314 gene	0.7293	0.0008	0.1735	0.1061	0.2322	0.324	0.0167	0.1858		0.1447	0.0665	0.1254	0.0611	0.5092	0.3111	0.1328	0.0781			0.1606	0.4202	0.1543	0.224	1.2283	0.002	0.0186	0.0511	0.0357	0.1417	0.0141	0.2191		0.306	0.2618	0.2248	0.4318		0.3316	0.4583		3.3237	0.3227	0.2043
WBGene00007467	chil-3	1	49	0.8596	Moderately variant	iCEL1314 gene		0.0131			0.1462		0.0086				0.0665								0.0145			0.1401			0.0111	0.0182	0.2334		0.2837	0.0118	0.2964			0.2169				0.1056				0.2733
WBGene00007469	chil-4	Lowly expressed	Lowly expressed	Lowly expressed	Lowly expressed	iCEL1314 gene	0.7716	0.011	0.1831	0.132	0.5294	0.2982	0.0084	0.2088		0.2083	0.0663	0.1668	0.0903	0.4759	0.351		0.1385			0.1453	0.4232	0.1712	0.2579	1.3329	0.0077	0.0174	0.784	0.1218	0.4804	0.0131	0.2835		0.329	0.5379	0.0795	0.4351		0.3429	0.3501		3.4641	0.3178	0.099
WBGene00007470	chil-5	Lowly expressed	Lowly expressed	Lowly expressed	Lowly expressed	iCEL1314 gene		0.0144	0.1342		0.2503		0.0017				0.0663				0.1924	0.209						0.2035	0.1567		0.0132	0.0178	0.2531		0.1237	0.0087	0.2541			0.2149		0.4289		0.2173				0.3267	0.1717
WBGene00007471	chil-6	Lowly expressed	Lowly expressed	Lowly expressed	Lowly expressed	iCEL1314 gene	1.0692	0.0148	0.1691	0.4307	0.2672	0.271	0.0015	0.1764		0.3352	0.0663	0.4469	0.2111	0.5197	0.2964		0.3341			0.2486	0.4366	0.1788	0.2383	2.0141	0.013	0.0195	0.4843	0.3063	0.3486	0.0131	0.2713	3.4641	0.4274	0.3794	0.2349	0.4319		0.1874	0.4373	3.2142		0.31	0.2999
WBGene00007472	chil-7	Lowly expressed	Lowly expressed	Lowly expressed	Lowly expressed	iCEL1314 gene		0.0135					0.0172				0.0664														0.0056	0.0188				0.0084
WBGene00007473	chil-8	Lowly expressed	Lowly expressed	Lowly expressed	Lowly expressed	iCEL1314 gene	0.6211	0.0098	0.1515	0.101	0.0869	0.1509	0.0118	0.099		0.105	0.0662	0.0366	0.0498	0.6532	0.2819	0.0812	0.1142			0.0297	0.332	0.1464	0.1513	0.641	0.0153	0.0184	0.0944	0.0652	0.0647	0.0108	0.2529	0.0481	0.0814	0.1548	0.1089	0.4303	0.2019	0.1815	0.0924	0.0221	0.0054	0.2743
WBGene00007480	glna-1	1	17	0.8947	Moderately variant	iCEL1314 gene		0.0012					0.0017				0.0659														0.0019	0.02				0.0019
WBGene00007482	C09F12.2	4	116	0.7484	Highly variant	Other metabolic gene	0.6673	0.0134	0.1798	0.1715	0.1367	0.3423	0.002	0.241		0.2615	0.0663	0.1767	0.2088	0.557	0.4016	0.0916	0.0695			0.1046	0.1677	0.1822	0.206	1.0894	0.0171	0.0169	0.1342	0.1099	0.1089	0.0021	0.3393		0.1867	0.2588	0.509	0.431		0.3427	0.1681	0.488	0.8135	0.3188	0.2016
WBGene00007488	dph-2	1	140	0.8537	Moderately variant	Other metabolic gene	0.3311	0.0007	0.19	0.0667	0.0347	0.1557	0.0017	0.0517	0.2173	0.0758	0.065	0.0506	0.0523	0.5991	0.3495	0.0439	0.0482	0.2213		0.0164	0.0681	0.1413	0.1523	0.6563	0.0087	0.0021	0.0631	0.0963	0.0035	0.001	0.26	0.0911	0.0721	0.1483	0.4248	0.4322	0.2675	0.5318	0.0875	0.0627	0.1405	0.1999	0.2048
WBGene00007507	C10C5.3	3	118	0.7329	Highly variant	iCEL1314 gene	0.5938	0.0077	0.2306	0.1128	0.0817	0.391	0.002	0.1613	0.3711	0.3292	0.0661	0.1693	0.0987	0.6494	0.3247	0.1111	0.0652	0.2351		0.0522	0.2656	0.3789	0.1389	0.6915	0.0145	0.0165	0.0752	0.1432	0.0425	0.0018	0.3522	0.169	0.2738	0.1538	0.5505	0.448	0.2439	0.607	0.3136	0.2506	0.7397	0.3492	0.2055
WBGene00007508	C10C5.4	4	125	0.7669	Highly variant	iCEL1314 gene	0.4983	0.0018	0.2256	0.1285	0.0661	0.3121	0.0023	0.0507	0.1741	0.2442	0.0661	0.1501	0.0851	0.664	0.3508	0.058	0.0752	0.185	0.0029	0.0252	0.441	0.2929	0.1586	0.7185	0.0153	0.0176	0.0811	0.127	0.0386	0.0023	0.2117	0.2204	0.0705	0.1322	0.449	0.4327	0.2643	0.6338	0.1614	0.1177	1.6792	0.3186	0.1684
WBGene00007509	C10C5.5	6	101	0.6474	Highly variant	iCEL1314 gene	0.6471	0.0074	0.1916	0.1359	0.2303	0.5744	0.002	0.2624	0.4008	0.4054	0.0664	0.1781	0.0922	0.6477	0.27	0.1162	0.214			0.0705	0.4396	0.2813	0.2482	0.9389	0.0161	0.0154	0.0954	0.115	0.1003	0.0019	0.2068	0.3575	0.1358	0.4066	0.3631	0.4318		0.5008	0.4401	0.3085	0.437	0.2674	0.2167
WBGene00007516	gpx-5	2	130	0.8387	Moderately variant	iCEL1314 gene	0.3034	0.0012	0.1703	0.056	0.0683	0.1888	0.0019	0.0738		0.1008	0.0659	0.0273	0.0653	0.2384	0.3307	0.0509	0.044	0.2077		0.0289	0.0878	0.2096	0.201	0.6587	0.0016	0.0053	0.0487	0.0512	0.0395	0.001	0.2236	0.0789	0.2327	0.1103	0.1937	0.4391	0.1343	0.5856	0.2007	0.0496	0.1632	0.4008	0.1953
WBGene00007517	gpx-3	5	124	0.7654	Highly variant	iCEL1314 gene	0.4932	0.0149	0.1722	0.1118	0.0361	0.7426	0.0021	0.1122	0.216	0.2743	0.0665	0.0956	0.0659	0.7369	0.3484	0.0349	0.0563			0.0501	0.2043	0.2195	0.2456	0.8417	0.0165	0.0136	0.0281	0.0692	0.036	0.0012	0.3217	1.8823	0.2206	0.0702	0.2849	0.433	0.3329	0.4156	0.3286	0.346	0.2804	0.2328	0.2165
WBGene00007533	cbl-1	2	135	0.8333	Moderately variant	iCEL1314 gene	0.2733	0.0014	0.1815	0.1171	0.0601	0.1319	0.0017	0.0832	0.241	0.0775	0.0659	0.0446	0.1834	0.3014	0.3809	0.0349	0.058		0.0017	0.0222	0.1205	0.2495	0.1928	0.4446	0.0102	0.0201	0.0229	0.1084	0.034	0.0013	0.2307	0.185	0.3112	0.1009	0.0778	0.433	0.2223	0.3035	0.2789	0.0948	0.0651	0.1642	0.3108
WBGene00007536	daf-36	3	110	0.7006	Highly variant	Other metabolic gene	0.5696	0.0019	0.1785	0.1333	0.1517	0.2041	0.0016	0.0897	0.4231	0.1484	0.0665	0.095	0.2424	0.6339	0.3027	0.0659	0.2131	0.2237		0.0404	0.3611	0.1711	0.2823	0.7036	0.0114	0.0202	0.0555	0.1041	0.0405	0.0016	0.1808	0.3864	0.4	0.1959	0.0883	0.4324		0.4333	0.4015	0.1057	0.5967	0.2722	0.2303
WBGene00007545	C13B4.1	2	133	0.8261	Moderately variant	Other metabolic gene	0.3246		0.2432	0.0606	0.0378	0.1726	0.0017	0.0339	0.2126	0.1009	0.0652	0.0658	0.0515	0.4642	0.333	0.0455	0.0529	0.1098		0.0161	0.1279	0.097	0.1668	0.6387	0.002	0.0021	0.056	0.0707	0.0042	0.0012	0.2661	0.0598	0.1235	0.1229	0.325	0.4288	0.26	0.5534	0.0866	0.0322	0.0382	0.1882	0.1491
WBGene00007548	C13C4.4	3	138	0.8466	Highly variant	iCEL1314 gene	0.4695	0.0016	0.1752	0.0265	0.0866	0.1428	0.0023	0.0438	0.2955	0.0467	0.0653	0.0729	0.0581	0.6501	0.2972	0.0611	0.0479	0.1884		0.0189	0.1023	0.1393	0.1603	0.7923	0.0152	0.0036	0.0809	0.0799	0.0214	0.0013	0.2426	0.042	0.2024	0.0549	0.3115	0.4336		0.4356	0.1136	0.1334	0.177	0.2836	0.1891
WBGene00007551	C13C4.7	1	35	0.7778	Moderately variant	Other metabolic gene		0.0143			0.2487		0.0018				0.0668					0.0874									0.016	0.0164	0.1414		0.0389	0.0015				0.1722				0.2516				0.3437
WBGene00007555	dohh-1	1	154	0.939	Moderately variant	Other metabolic gene	0.2409	0.0006	0.1459	0.0307	0.0278	0.0838	0.0018	0.025	0.1709	0.0358	0.0646	0.0219	0.0234	0.4684	0.2692	0.0325	0.0299	0.1304		0.0096	0.0511	0.0927	0.116	0.4183	0.0018	0.0026	0.0239	0.0524	0.0052	0.0009	0.1745	0.0151	0.05	0.2675	0.1436	0.4325	0.2248	0.3423	0.0403	0.0256	0.0226	0.1287	0.1462
WBGene00007556	algn-9	3	136	0.8344	Highly variant	iCEL1314 gene	0.2571	0.0011	0.1718	0.0427	0.0442	0.1283	0.0019	0.0434	0.3379	0.063	0.0651	0.0521	0.0488	0.3202	0.3223	0.0499	0.0519	0.1556		0.0186	0.0448	0.1481	0.1591	0.6862	0.0018	0.0019	0.0872	0.0604	0.0089	0.0011	0.3165	0.0364	0.0428	0.094	0.1795	0.4317	0.3048	0.4549	0.0605	0.01	0.1048	0.2113	0.1902
WBGene00007576	dph-1	2	136	0.8447	Moderately variant	Other metabolic gene	0.31	0.0007	0.1978	0.0755	0.041	0.1219	0.0017	0.0774	0.3235	0.1006	0.0649	0.0553	0.0818	0.5429	0.3036	0.0484	0.034	0.2085		0.0228	0.0982	0.105	0.1484	0.653	0.0088	0.0018	0.0687	0.039	0.0073	0.001	0.2409	0.068	0.1431	0.131	0.1557	0.4326	0.2797	0.5066	0.0756	0.0692	0.0481	0.2204	0.1754
WBGene00007593	C14H10.3	2	144	0.8834	Moderately variant	Other metabolic gene	0.2787	0.0006	0.1792	0.0667	0.0776	0.1061	0.0015	0.0327		0.1364		0.2218	0.0502	0.354	0.2858	0.0654	0.0515	0.2189		0.0205	0.0813	0.2876	0.1999	0.45	0.0026	0.004	0.0544	0.0566	0.0333	0.0008	0.328	0.0771	0.1215	0.1727	0.2271	0.4349	0.1957	0.4626	0.0924	0.0443	0.0292	0.288	0.2032
WBGene00007616	rpoa-12	2	139	0.8742	Moderately variant	iCEL1314 gene	0.2765	0.0008	0.1682	0.0756	0.0364	0.1229	0.0017	0.0343		0.1085	0.0656	0.0875	0.064	0.6017	0.3483	0.0471	0.0471	0.2361		0.015	0.0365	0.1298	0.1514	0.623	0.0118	0.0023	0.0659	0.1291	0.0096	0.0011	0.203	0.0514	0.1267	0.0708	0.546	0.4327		0.4966	0.0587	0.0499	0.1203	0.2521	0.1837
WBGene00007620	ocrl-1	1	142	0.8712	Moderately variant	iCEL1314 gene	0.252	0.0009	0.1899	0.0389	0.0581	0.0874	0.0017	0.026		0.0925	0.0668	0.0883	0.0313	0.4017	0.2741	0.0494	0.0374	0.2068		0.0166	0.0332	0.1597	0.1974	0.4645	0.002	0.0022	0.0747	0.0297	0.0107	0.0011	0.17	0.0445	0.0536	0.0854	0.1054	0.4314	0.2673	0.49	0.089	0.0116	0.0336	0.2343	0.1765
WBGene00007646	nkb-1	4	142	0.8987	Highly variant	iCEL1314 gene	0.4077	0.001	0.193	0.0501	0.0154	0.1791	0.0018	0.0762	0.544	0.0726	0.0641	0.0483	0.0527	0.694	0.2627	0.0296	0.0986			0.0153	0.1011	0.1399	0.1683	0.8127	0.0019	0.0019	0.0122	0.0381	0.0083	0.0009	0.1973	0.1121	0.1089	0.1539	0.05	0.4319	0.263	0.2067	0.0965	0.14	0.0832	0.1222	0.2107
WBGene00007650	ugt-23	4	141	0.8598	Highly variant	iCEL1314 gene	0.3716	0.0016	0.1539	0.0704	0.045	0.1466	0.0016	0.0255	0.2734	0.1083	0.0652	0.0712	0.1678	0.4571	0.2594	0.049	0.0416	0.2035		0.0244	0.0561	0.2308	0.1822	0.5757	0.002	0.0095	0.0574	0.1058	0.0139	0.0007	0.2352	0.1151	0.2919	0.1033	0.0641	0.4349	0.318	0.5596	0.1509	0.0348	0.0977	0.149	0.268
WBGene00007653	cysl-1	2	139	0.858	Moderately variant	iCEL1314 gene	0.3061	0.0009	0.1664	0.0638	0.0356	0.1877	0.0016	0.0363	0.3042	0.0695	0.0645	0.0324	0.0608	0.2596	0.318	0.0486	0.0507	0.1927		0.016	0.1006	0.1787	0.2011	0.4645	0.0088	0.0033	0.0652	0.0795	0.0182	0.0007	0.2102	0.1167	0.0565	0.0535	0.1256	0.435	0.2552	0.4947	0.0995	0.0246	0.0441	0.1931	0.1984
WBGene00007680	maa-1	3	136	0.85	Highly variant	Other metabolic gene	0.5354	0.0008	0.1831	0.0778	0.0892	0.1565	0.0017	0.0417	0.297	0.0729	0.0656	0.0864	0.0813	0.734	0.2671	0.0506	0.0411	0.1971		0.0231	0.0745	0.138	0.1843	0.6581	0.0087	0.018	0.0554	0.199	0.0159	0.0007	0.2261	0.1641	0.3586	0.0572	0.1053	0.4326		0.4418	0.1296	0.144	0.2852	0.2695	0.1997
WBGene00007684	C18E9.4	2	132	0.8919	Moderately variant	iCEL1314 gene	0.2415	0.0005	0.1982	0.015	0.0408	0.1089	0.0016	0.0376	0.2945	0.0505	0.0652	0.0192	0.0519	0.3483	0.2958	0.0381	0.045	0.2017		0.0141	0.0291		0.1987	0.5343	0.0015	0.0021	0.0479	0.1133	0.0093	0.0007		0.0326	0.1469	0.1275	0.0187	0.4341		0.5499	0.0358	0.0175	0.0239	0.2093	0.2443
WBGene00007691	cest-8	0	17	1	Invariant	Other metabolic gene		0.0116					0.0097				0.0667														0.0157	0.0136				0.0018
WBGene00007692	cest-9.1	5	112	0.7226	Highly variant	Other metabolic gene	0.7456	0.0127	0.1941	0.2143	0.0916	0.1921	0.0015	0.1913	0.2428	0.2885	0.0662	0.31	0.2774	0.6298	0.2578	0.0544	0.1312			0.0865	0.3051	0.2265	0.2832	1.3162	0.0122	0.0179	0.0493	0.2096	0.0319	0.0015	0.1437	0.9958	0.2348	0.1259	0.1403	0.432		0.4599	0.3525	0.3581	0.3516	0.26	0.2932
WBGene00007693	cest-7	2	130	0.8176	Moderately variant	Other metabolic gene	0.5647	0.0145	0.1786	0.0356	0.1451	0.1491	0.0075	0.1045		0.0539	0.0664	0.026	0.0296	0.6475	0.2665	0.0918	0.1736		0.0123	0.0269	0.1052	0.2191	0.2052	0.5999	0.0135	0.0166	0.0504	0.0634	0.1035	0.0087	0.2008	0.2125	0.1567	0.3898	0.0851	0.4419		0.5948	0.074	0.1538	0.0146	0.3437	0.2333
WBGene00007695	cest-9.2	4	136	0.8662	Highly variant	Other metabolic gene	0.7056	0.0081	0.1398	0.1118	0.0329	0.4099	0.0018	0.1625	0.0226	0.1247	0.0662	0.062	0.1139	0.653	0.2188	0.0453	0.1105		0.0022	0.0795	0.2741	0.1803	0.1922	0.9626	0.0127	0.0195	0.0198	0.0947	0.0282	0.0006	0.2706	0.6925	0.1095	0.0605	0.107	0.4303		0.2042	0.1181	0.926	3.3278	0.176	0.1753
WBGene00007698	qns-1	2	138	0.8519	Moderately variant	iCEL1314 gene	0.2591	0.0007	0.1779	0.0341	0.0486	0.1385	0.0015	0.0277	0.2165	0.0586	0.065	0.0369	0.0386	0.5081	0.4036	0.0469	0.0499	0.1311		0.0153	0.0281	0.1238	0.1586	0.6386	0.002	0.0019	0.0623	0.0426	0.0037	0.001	0.3006	0.0249	0.1048	0.1272	0.3429	0.4344	0.2468	0.5357	0.0751	0.0174	0.0733	0.2265	0.189
WBGene00007707	fath-1	1	139	0.8528	Moderately variant	Other metabolic gene	0.2257	0.0013	0.1639	0.0321	0.0356	0.1376	0.0017	0.0826	0.2173	0.0771	0.0645	0.0312	0.0552	0.3404	0.2801	0.0462	0.0355	0.1333		0.0183	0.0453	0.114	0.1759	0.6706	0.0018	0.0021	0.0645	0.0592	0.0072	0.0008	0.2659	0.0302	0.0732	0.0716	0.3311	0.4066	0.2483	0.4997	0.0529	0.0464	0.0636	0.203	0.1598
WBGene00007711	lid-1	1	145	0.8788	Moderately variant	Other metabolic gene	0.2656	0.0012	0.1953	0.0589	0.0136	0.0868	0.0017	0.028	0.3426	0.1172	0.0649	0.0478	0.0392	0.5016	0.3649	0.0375	0.0434	0.1524		0.0125	0.0778	0.1328	0.1662	0.4406	0.0089	0.0018	0.0355	0.0369	0.0027	0.0014	0.2165	0.0349	0.0641	0.1166	0.2006	0.4335	0.2251	0.2711	0.0519	0.0317	0.0498	0.1324	0.1979
WBGene00007730	C25G4.2	2	140	0.8696	Moderately variant	Other metabolic gene	0.3573	0.0006	0.1747	0.0733	0.0855	0.1097	0.0024	0.0245	0.2683	0.0686	0.0651	0.0732	0.0581	0.3204	0.351	0.0431	0.0251	0.1979		0.0153	0.143	0.0921	0.1981	0.5818	0.0022	0.003	0.0616	0.079	0.0107	0.0009	0.2758	0.0539	0.1617	0.1953	0.0664	0.4346	0.2308	0.5233	0.0548	0.1083	0.1147	0.2241	0.16
WBGene00007744	C26D10.3	7	124	0.7898	Highly variant	Other metabolic gene	0.8774	0.0008	0.1734	0.0866	0.111	0.2613	0.0018	0.112		0.1003	0.0656	0.055	0.0449	0.5581	0.2478	0.0755	0.0803			0.0358	0.2211	0.1178	0.1921	0.9886	0.013	0.0025	0.1115	0.0973	0.0212	0.0012	0.2597	0.4613	0.1409	0.1576	0.4368	0.4416		0.3698	0.3777	1.0296	0.352	0.2706	0.1697
WBGene00007745	C26D10.4	0	47	0.9216	Moderately variant	iCEL1314 gene		0.0014			0.0679		0.0021		0.1429		0.0658					0.0557						0.1219			0.0143	0.0164	0.0424		0.023	0.001	0.207			0.0463				0.2863				0.2583
WBGene00007753	C27A7.1	5	133	0.8261	Highly variant	iCEL1314 gene	0.4756	0.0019	0.1604	0.0936	0.0419	0.1984	0.0015	0.087	0.1749	0.2562	0.0659	0.0883	0.0863	0.7508	0.3343	0.0542	0.0552			0.0482	0.0756	0.2861	0.2406	0.6126	0.0024	0.0143	0.0526	0.1499	0.0174	0.0011	0.2012	0.2708	0.2715	0.121	0.1973	0.4061		0.4799	0.1636	0.1259	0.074	0.2424	0.1798
WBGene00007755	C27A7.3	3	139	0.8797	Highly variant	iCEL1314 gene	0.5526	0.0139	0.2159	0.0758	0.0573	0.1375	0.0019	0.047		0.1037	0.0667	0.0252	0.0493	0.6027	0.2492	0.0553	0.0836			0.0383	0.1399	0.1447	0.2414	0.5631	0.0161	0.0187	0.031	0.0498	0.021	0.0013	0.2785	0.1433	0.2458	0.0749	0.0828	0.4213		0.2037	0.0935	0.086	0.1626	0.2244	0.2029
WBGene00007756	C27A7.5	0	149	0.9198	Moderately variant	iCEL1314 gene	0.317	0.0016	0.0984	0.0361	0.0615	0.0799	0.0018	0.0171	0.6491	0.0667	0.0651	0.0228	0.0286	0.2935	0.1629	0.0517	0.0513			0.0062	0.0847	0.1642	0.1131	0.3211	0.0021	0.0031	0.0409	0.0211	0.0121	0.0011	0.2397	0.0179	0.1459	0.0957	0.0431	0.4258	0.2833	0.4295	0.057	0.0367	0.0411	0.2263	0.1307
WBGene00007780	C27D8.4	2	139	0.8476	Moderately variant	iCEL1314 gene	0.3394	0.0008	0.182	0.0683	0.036	0.1216	0.0022	0.0234	0.2159	0.129	0.0652	0.0688	0.0651	0.5927	0.3127	0.0505	0.0606	0.1499	0.0018	0.0139	0.0754	0.1336	0.1517	0.6629	0.0167	0.0019	0.0735	0.0715	0.0077	0.0014	0.2516	0.0421	0.2084	0.0829	0.5755	0.4325	0.2896	0.5136	0.0757	0.0388	0.0678	0.2299	0.1757
WBGene00007792	C28D4.4	9	105	0.7554	Highly variant	Other metabolic gene	0.9052	0.0038	0.1492	0.0924	0.3608	0.29	0.0163	0.2668		0.0923	0.0662	0.0675	0.0406	0.5001	0.2076	0.1005	0.2342	0.2016		0.0737	0.2729		0.1785	0.8927	0.002	0.0215	0.3597	0.0663	0.4811	0.0167		1.122	0.1612	0.2267	0.2204	0.428		0.6581	0.3932	0.2024	3.4641	0.3534	0.1579
WBGene00007793	C28D4.5	1	56	0.8485	Moderately variant	Other metabolic gene		0.0042	0.1363		0.1352		0.0169				0.0662				0.2224	0.0691		0.1917	0.0172				0.1815		0.0118	0.0206	0.2531		0.1744	0.0172				0.187		0.4181		0.5622				0.2387	0.1601
WBGene00007795	C28D4.8	Lowly expressed	Lowly expressed	Lowly expressed	Lowly expressed	Other metabolic gene	0.5095	0.0153	0.1065	0.1438	0.2422	0.1464	0.0145	0.1992		0.2559	0.0658	0.0595	0.0618	0.4994	0.1484	0.0925	0.209			0.0432	0.2204	0.138	0.1297	0.6221	0.002	0.0204	0.3203	0.0605	0.2572	0.0156	0.3012	0.6677	0.127	0.1368	0.1108	0.4241	0.2688	0.7029	0.2954	0.1044	0.01	0.3467	0.2066
WBGene00007812	C29F7.3	1	121	0.8705	Moderately variant	iCEL1314 gene	0.3128	0.0007	0.1671	0.0458		0.1447	0.0017	0.08		0.0759	0.065	0.0373	0.1017	0.2292	0.3321		0.0448	0.1616		0.0212	0.0514	0.2146	0.1919	0.6062	0.0091	0.0029		0.1197		0.0009	0.1819	0.0653	0.1479		0.2876	0.4276	0.2389		0.0926	0.069	0.0578		0.1991
WBGene00007824	dlat-2	0	17	1	Invariant	iCEL1314 gene		0.0006					0.0019				0.0643														0.0018	0.0024				0.0009
WBGene00007825	C30H6.8	1	154	0.9333	Moderately variant	Other metabolic gene	0.2157	0.0013	0.1704	0.0102	0.0186	0.0899	0.0013	0.0148	0.161	0.0269	0.1898	0.0181	0.0265	0.2322	0.2411	0.0382	0.0282	0.1193	0.0024	0.0105	0.0171	0.2698	0.1602	0.4076	0.0413	0.0026	0.0401	0.0348	0.0048	0.0014	0.2276	0.0272	0.0997	0.1997	0.0197	0.4304	0.1811	0.4824	0.0509	0.0232	0.0291	0.1631	0.1627
WBGene00007829	oac-5	Lowly expressed	Lowly expressed	Lowly expressed	Lowly expressed	Other metabolic gene	0.9169	0.0094		0.1599	0.8903	0.1949	0.0152	0.3816		0.2787	0.0661	0.2399	0.0802	0.5344			0.1326			0.5863	0.4484	0.2129		1.6821	0.0122	0.019	1.233	0.126	0.5583	0.0154	0.2448		0.1928	0.6163	0.2941			0.7888	0.3166	3.4641		0.3184
WBGene00007833	oac-6	8	104	0.646	Highly variant	Other metabolic gene	0.5444	0.0123	0.1961	0.1442	0.1987	0.3471	0.0017	0.25	0.2136	0.3915	0.0665	0.3197	0.3782	0.6281	0.4485	0.0824	0.2405			0.0639	0.2935	0.2618	0.2311	0.8899	0.014	0.0197	0.0241	0.4003	0.0315	0.0031	0.3106	0.3517	0.4478	0.4957	0.1888	0.4321		0.4149	0.4731	0.1288	0.4035	0.373	0.2415
WBGene00007835	oac-7	10	116	0.7436	Highly variant	Other metabolic gene	0.702	0.0096	0.1817	0.0779	0.1937	0.3255	0.0022	0.1834	0.1327	0.1057	0.0661	0.1252	0.2343	0.552	0.3368	0.0831	0.0947			0.0693	0.308	0.15	0.2007	1.004	0.0132	0.0187	0.1324	0.0638	0.0863	0.0019	0.2827	2.3721	0.6489	0.2498	0.1537	0.4177		0.1229	0.1356	2.1614	1.0803	0.3755	0.1778
WBGene00007836	C31C9.2	2	138	0.8519	Moderately variant	iCEL1314 gene	0.4671	0.002	0.1809	0.1264	0.0103	0.1905	0.0016	0.0484	0.305	0.16	0.0647	0.0807	0.1432	0.3686	0.3034	0.0246	0.0568	0.1585	0.0014	0.0147	0.1075	0.1619	0.213	0.5986	0.0017	0.0024	0.0132	0.1127	0.0051	0.001	0.2556	0.0579	0.1726	0.2796	0.4546	0.4431		0.2458	0.1556	0.0932	0.2436	0.0729	0.2232
WBGene00007848	cytb-5.1	2	145	0.8788	Moderately variant	Other metabolic gene	0.2558	0.0009	0.1578	0.0775	0.0347	0.125	0.0015	0.0363	0.3483	0.0475	0.065	0.0508	0.0382	0.2529	0.2304	0.0413	0.041	0.1507	0.0016	0.0162	0.0333	0.1626	0.1777	0.5823	0.0022	0.003	0.0541	0.0759	0.0127	0.0007	0.1859	0.0434	0.1878	0.2317	0.2525	0.4376	0.2313	0.5226	0.102	0.0301	0.06	0.234	0.2325
WBGene00007854	C31H5.1	9	119	0.7727	Highly variant	Other metabolic gene	0.6945	0.0008	0.1769	0.0961	0.2673	0.3655	0.0017	0.1515		0.1597	0.0666	0.2121	0.1523	0.514	0.3035	0.1727	0.0521			0.2237	0.1054	0.1436	0.2106	1.2619	0.0113	0.0177	0.5164	0.1037	0.3769	0.0017	0.2191		0.1863	0.1791	0.1657	0.4323		0.2137	0.2438	0.0085	1.7942	0.3237	0.1641
WBGene00007857	C31H5.6	2	135	0.8282	Moderately variant	iCEL1314 gene	0.3933	0.0017	0.2107	0.0445	0.0862	0.1473	0.0014	0.0725	0.3953	0.1155	0.0665	0.0328	0.0638	0.3539	0.3619	0.0453	0.0523	0.1689		0.052	0.1128	0.2038	0.1904	0.6227	0.0113	0.0186	0.0685	0.0798	0.0282	0.0016	0.2511	0.1418	0.2789	0.0977	0.1603	0.4327	0.2313	0.5216	0.1165	0.0714	0.1067	0.3343	0.2563
WBGene00007880	C33A12.1	2	145	0.8896	Moderately variant	iCEL1314 gene	0.2422	0.0005	0.1862	0.0204	0.0236	0.1048	0.0018	0.0253	0.2777	0.0382	0.0648	0.0258	0.031	0.2972	0.3781	0.0374	0.0342	0.1816		0.0139	0.0225	0.121	0.156	0.5517	0.002	0.0026	0.0488	0.1027	0.0075	0.0006	0.1872	0.0274	0.119	0.1872	0.2939	0.4442	0.2021	0.5599	0.0334	0.0226	0.0229	0.2354	0.2242
WBGene00007885	ugt-21	5	118	0.7421	Highly variant	iCEL1314 gene	0.4379	0.013	0.1741	0.171	0.122	0.1497	0.0017	0.1109	0.4426	0.2312	0.0665	0.2053	0.2615	0.655	0.3948	0.0621	0.092		0.0029	0.0442	0.2014	0.1774	0.231	0.807	0.017	0.0178	0.0447	0.123	0.0731	0.0013	0.1737	0.2565	0.425	0.404	0.2119	0.4321	0.2165	0.4246	0.3695	0.0662	0.4571	0.2748	0.2407
WBGene00007886	ethe-1	3	134	0.8323	Highly variant	iCEL1314 gene	0.4429	0.0015	0.1773	0.1174	0.0596	0.1466	0.0015	0.0599	0.2575	0.1076	0.0657	0.1341	0.104	0.526	0.2821	0.0528	0.0683	0.2176		0.0233	0.0611	0.1274	0.1835	0.7683	0.0086	0.0022	0.0659	0.1039	0.0141	0.0008	0.1944	0.0582	0.1778	0.1059	0.0423	0.4322		0.4571	0.0948	0.1153	0.1751	0.266	0.182
WBGene00007904	C33G3.4	2	128	0.795	Moderately variant	Other metabolic gene	0.4667	0.0026	0.1787	0.1181	0.0688	0.3631	0.0015	0.03	0.3119	0.1585	0.065	0.1401	0.1496	0.7336	0.3022	0.0678	0.0593	0.1816		0.0379	0.1369	0.1996	0.2968	0.7275	0.0142	0.0023	0.0758	0.1591	0.023	0.0017	0.362	0.1283	0.3006	0.0982	0.1963	0.4361		0.4546	0.36	0.1028	0.193	0.2349	0.1846
WBGene00007912	figo-1	2	139	0.8634	Moderately variant	iCEL1314 gene	0.2843	0.0008	0.1603	0.0434	0.0608	0.1259	0.0019	0.0489	0.2437	0.1334	0.065	0.0381	0.0326	0.3661	0.3394	0.0464	0.0464	0.135		0.0165	0.0289	0.1304	0.1804	0.62	0.0087	0.0019	0.0707	0.0932	0.0104	0.0012	0.3028	0.0561	0.0748	0.1141	0.1765	0.4335		0.5057	0.0799	0.0325	0.0457	0.1951	0.2234
WBGene00007913	cyp-36A1	3	128	0.795	Highly variant	Other metabolic gene	0.3798	0.001	0.1806	0.0795	0.167	0.2115	0.0017	0.2073	0.4808	0.0836	0.0662	0.0759	0.1336	0.6639	0.2823	0.0817	0.0632	0.1892		0.0591	0.0935	0.1403	0.1664	0.9337	0.0136	0.0043	0.1001	0.0801	0.055	0.0027	0.2772	0.4872	0.1142	0.349	0.3781	0.4314		0.3758	0.2706	0.1191	0.2657	0.3077	0.1976
WBGene00007914	mys-4	4	131	0.8137	Highly variant	iCEL1314 gene	0.5629	0.001	0.1848	0.1057	0.0967	0.0799	0.0019	0.0725	0.4127	0.1255	0.065	0.0547	0.0514	0.5702	0.386	0.0792	0.0537	0.1739		0.0203	0.1126	0.1205	0.1869	0.9112	0.0086	0.0019	0.1538	0.0531	0.0293	0.0014	0.3318	0.5445	0.0575	0.0546	0.2037	0.4309		0.3726	0.1822	0.0924	0.0883	0.3172	0.1939
WBGene00007917	chdh-1	2	141	0.8704	Moderately variant	iCEL1314 gene	0.2992	0.0007	0.1724	0.0288	0.0581	0.1531	0.0018	0.0244	0.2321	0.0973	0.065	0.0451	0.0588	0.3167	0.3471	0.043	0.0417	0.1802		0.0205	0.0535	0.1293	0.1556	0.6333	0.0086	0.0024	0.0543	0.0571	0.0084	0.0009	0.2272	0.0675	0.1479	0.1403	0.1762	0.4315		0.513	0.069	0.0536	0.107	0.2214	0.2107
WBGene00007918	sphk-1	2	137	0.8509	Moderately variant	iCEL1314 gene	0.3573	0.0005	0.1973	0.0389	0.07	0.1614	0.0018	0.063	0.1811	0.0747	0.0653	0.077	0.0543	0.8172	0.3323	0.0606	0.0476	0.1232		0.0231	0.0181	0.1657	0.1621	0.6302	0.0018	0.0036	0.0599	0.0488	0.0144	0.001	0.2452	0.0876	0.1575	0.0816	0.4222	0.4292	0.2396	0.4763	0.0977	0.0591	0.049	0.2433	0.1711
WBGene00007942	idh-2	2	145	0.8951	Moderately variant	iCEL1314 gene	0.3126	0.0009	0.1809	0.0351	0.0439	0.1614	0.0016	0.0361	0.2251	0.0866	0.0647	0.0525	0.0539	0.2408	0.2923	0.0463	0.0403	0.1799		0.0169	0.0589	0.1851	0.2104	0.6015	0.0021	0.0018	0.0575	0.0817	0.0114	0.001	0.2331	0.0451	0.213	0.081	0.1196	0.4336		0.4989	0.1307	0.034	0.0537	0.2249	0.2159
WBGene00007946	ugt-33	6	117	0.7358	Highly variant	iCEL1314 gene	0.4809	0.0093	0.1802	0.1348	0.3331	0.3186	0.0019	0.0606		0.1499	0.0661	0.0887	0.0685	0.5865	0.2527	0.1253	0.2351			0.067	0.3347	0.3697	0.1812	0.933	0.0147	0.0193	0.1502	0.1694	0.0813	0.0082	0.2319	0.3765	0.2532	0.6194	0.5928	0.4306		0.3213	0.1286	0.0848	1.3188	0.3326	0.2127
WBGene00007954	gcp-2.2	Lowly expressed	Lowly expressed	Lowly expressed	Lowly expressed	Other metabolic gene		0.0008			0.2062		0.0133				0.0663											0.1332			0.0091	0.0182	0.2156		0.4744	0.0126	0.2269			1.0722				0.2691				0.2711
WBGene00007963	cyp-25A1	5	126	0.7925	Highly variant	Other metabolic gene	0.4477	0.0096	0.1471	0.1642	0.0717	0.2224	0.0021	0.0828	0.3439	0.1213	0.0665	0.0936	0.0552	0.5328	0.1787	0.0487	0.1626	0.1972	0.0022	0.0363	0.1871	0.2185	0.1594	0.8446	0.011	0.0213	0.0788	0.093	0.0326	0.0028	0.1715	0.1991	0.3353	0.1455	0.3658	0.4282	0.2246	0.4551	0.3288	0.7165	2.2412	0.3168	0.2452
WBGene00007964	cyp-25A2	3	136	0.8344	Highly variant	Other metabolic gene	0.3795	0.0016	0.1722	0.0527	0.0414	0.0995	0.0017	0.0499	0.2665	0.1243	0.0666	0.0497	0.0821	0.5609	0.246	0.0402	0.0659	0.2242		0.0345	0.1346	0.1592	0.2578	0.6178	0.0018	0.0203	0.0527	0.1331	0.0206	0.0017	0.1714	0.1425	0.3617	0.1255	0.0724	0.4321	0.2469	0.3864	0.1982	0.0747	0.1645	0.2488	0.2549
WBGene00007965	C36A4.4	1	148	0.9136	Moderately variant	iCEL1314 gene	0.1305	0.0009	0.1317	0.0301	0.0082	0.0463	0.0016	0.0118	0.3422	0.0508	0.0654	0.0106	0.0455	0.315	0.2296	0.0216	0.0362	0.1376		0.0057	0.0752	0.1157	0.1542	0.2088	0.0023	0.0018	0.0154	0.0348	0.0039	0.0016	0.2267	0.0287	0.0396	0.3314	0.1491	0.4285		0.2165	0.0405	0.0131	0.031	0.0666	0.1744
WBGene00007967	cyp-25A4	2	141	0.8981	Moderately variant	Other metabolic gene	0.535	0.0009	0.0784	0.0495	0.0604	0.2035	0.0021	0.0774	0.329	0.095	0.0656	0.0618	0.0496	0.7154	0.144	0.0531	0.0751	0.1648		0.0144	0.0894	0.1356	0.1008	0.8367	0.0133	0.0029	0.0682	0.0511	0.0124	0.0009	0.2261	0.1377	0.3008	0.053	0.1192	0.4197	0.1842	0.3351	0.0929	0.0507	0.0428	0.2278	0.1188
WBGene00007969	acs-19	0	138	0.8519	Moderately variant	iCEL1314 gene	0.2033	0.0009	0.1931	0.0387	0.0111	0.1203	0.0014	0.0392	0.2416	0.0503	0.0643	0.0486	0.0623	0.2659	0.2742	0.0302	0.0554	0.1765		0.0145	0.0894	0.1028	0.2207	0.589	0.0017	0.002	0.0233	0.0717	0.0163	0.0015	0.2236	0.0248	0.0633	0.259	0.147	0.4592	0.2379	0.3702	0.0464	0.0584	0.1405	0.1291	0.1815
WBGene00007971	rpb-3	0	34	0.9189	Moderately variant	iCEL1314 gene		0.0007			0.0211		0.0015		0.2733		0.0647					0.0394									0.0018	0.0018	0.0612		0.008	0.0013				0.1866				0.5638				0.2102
WBGene00007974	dhfr-1	1	141	0.865	Moderately variant	iCEL1314 gene	0.2261	0.0008	0.1749	0.0654	0.0165	0.1081	0.0015	0.0433	0.2252	0.1081	0.0652	0.0623	0.0467	0.4318	0.267	0.0368	0.0528	0.1424		0.0151	0.0839	0.1295	0.1493	0.5831	0.0093	0.0019	0.0403	0.0631	0.0061	0.0014	0.1957	0.0252	0.1202	0.2296	0.6135	0.4358	0.2156	0.3672	0.0401	0.0448	0.037	0.1514	0.1513
WBGene00007993	idhb-1	1	147	0.8963	Moderately variant	iCEL1314 gene	0.2412	0.0011	0.181	0.0248	0.0107	0.1353	0.0013	0.0327	0.2978	0.0648	0.0644	0.0824	0.0417	0.173	0.2628	0.0293	0.0374	0.1376		0.0117	0.0484	0.142	0.1791	0.4589	0.0104	0.0021	0.0137	0.065	0.0061	0.0007	0.2095	0.0364	0.2213	0.2248	0.086	0.4265		0.2691	0.0822	0.0302	0.0471	0.1002	0.176
WBGene00008019	C38H2.2	1	135	0.8599	Moderately variant	Other metabolic gene	0.3734	0.0025	0.1759	0.1248	0.0137	0.1582	0.0022	0.0337	0.3767	0.0988	0.0645	0.1004	0.0928	0.685	0.2296	0.0273	0.0567	0.1802		0.008	0.102	0.1166	0.1993	0.5326	0.0021	0.0046	0.0129	0.0661	0.0309	0.0007	0.2096	0.1687	0.0563	0.1808	0.108	0.4318		0.1822	0.1529	0.026	0.0405	0.1269	0.1851
WBGene00008042	C40H1.7	4	93	0.6643	Highly variant	Other metabolic gene	0.5128	0.0025	0.18	0.1196	0.4194	0.2245	0.0019	0.0801	0.4604	0.2534	0.0667	0.1015	0.3301	0.4603	0.5069	0.0495	0.1661			0.0638	0.3565		0.29	0.6252	0.0156	0.0175	0.0473	0.3435	0.0432	0.01		0.2472	0.6072	0.1377	0.0815	0.4315		0.4173	0.3406	0.2303	0.1137	0.2706	0.2842
WBGene00008043	C40H1.8	3	35	0.7609	Highly variant	Other metabolic gene		0.0144			0.1058		0.0015		0.4198		0.0667					0.0885									0.0164	0.0194	0.1453		0.0571	0.0019				0.5977				0.5272				0.3977
WBGene00008044	C40H1.9	6	105	0.8607	Highly variant	Other metabolic gene	0.5338	0.0096		0.1111	0.1087	0.3153	0.0147	0.0828		0.0676	0.0667	0.0752	0.0392	0.5689		0.0723	0.0831		0.0129	0.0331	0.1983			0.7627	0.002	0.0191	0.0495	0.0825	0.0718	0.0013		0.1774	0.0549	0.0767	0.0782			0.2293	0.2027	0.1763	0.736	0.2599
WBGene00008047	lact-7	1	144	0.9057	Moderately variant	Other metabolic gene	0.3775	0.0128	0.1395	0.0306	0.053	0.116	0.0022	0.066		0.0712	0.0662	0.0209	0.0412	0.5595	0.272	0.0854	0.0547			0.0235	0.0987	0.2689	0.174	0.5666	0.0156	0.0172	0.0497	0.0596	0.0582	0.0016	0.2496	0.1682	0.0664	0.2866	0.1588	0.4321		0.2176	0.1044	0.0237	0.004	0.184	0.2275
WBGene00008050	chst-1	5	130	0.8075	Highly variant	Other metabolic gene	0.6043	0.0011	0.1759	0.1211	0.1788	0.3182	0.0017	0.1041		0.1434	0.0666	0.1165	0.0862	0.5805	0.2916	0.1108	0.0743		0.0147	0.0635	0.1108	0.1402	0.2373	0.788	0.0168	0.0149	0.1549	0.1343	0.0218	0.0017	0.1894	0.2479	0.1569	0.4259	0.2419	0.4529		0.1207	0.1635	0.387	0.0952	0.3104	0.2528
WBGene00008062	set-32	3	132	0.8199	Highly variant	iCEL1314 gene	0.303	0.0006	0.1993	0.0595	0.0222	0.1402	0.0019	0.0512	0.4228	0.073	0.0657	0.0268	0.0763	0.5403	0.4317	0.0412	0.0751	0.1613		0.0226	0.1961	0.121	0.1501	0.7269	0.0154	0.0018	0.048	0.0519	0.0063	0.002	0.2336	0.0752	0.1058	0.1653	0.4057	0.424		0.3584	0.0455	0.0238	0.1596	0.1596	0.2215
WBGene00008074	nkb-2	12	108	0.6879	Highly variant	iCEL1314 gene	0.6656	0.0046	0.1731	0.135	0.2626	0.4216	0.0156	0.2428	0.1567	0.3312	0.0663	0.0884	0.0544	0.4726	0.36	0.0807	0.1966			0.1311	0.3625	0.1681	0.1999	0.7919	0.002	0.022	0.7549	0.1582	0.4048	0.016	0.3314	0.8857	0.1945	0.1523	0.1622	0.4327	0.2697	0.6132	0.6628	0.1459		0.3581	0.1368
WBGene00008077	oac-8	0	39	0.8864	Moderately variant	Other metabolic gene		0.0013			0.1515		0.0081				0.0666					0.1002									0.002	0.0187	0.1234		0.1284	0.0013				0.2853				0.2607				0.308
WBGene00008097	ugt-15	9	105	0.6604	Highly variant	iCEL1314 gene	0.7147	0.0094	0.1661	0.3222	0.7289	0.2639	0.0105	0.1067		0.2408	0.0664	0.1299	0.2836	0.4946	0.4732	0.0685	0.074			0.1154	0.3843	0.2124	0.2044	1.2186	0.0115	0.0169	0.2954	0.1284	0.5065	0.0023	0.2958	1.7579	0.2053	0.6349	0.6064	0.4059		0.3652	0.2632	3.1079	0.1686	0.2513	0.3354
WBGene00008117	gsr-1	2	143	0.8827	Moderately variant	iCEL1314 gene	0.2058	0.0007	0.2125	0.0118	0.0183	0.1127	0.0014	0.0234	0.2308	0.0182	0.0644	0.0184	0.0422		0.3337	0.035	0.0288	0.1981		0.0136	0.0289	0.1159	0.1817	0.5261	0.002	0.0019	0.0282	0.0555	0.0046	0.0007	0.1802	0.0202	0.0605	0.207	0.0677	0.4348	0.2164	0.4235	0.0265	0.0132	0.0288	0.1367	0.1785
WBGene00008127	ddo-1	7	115	0.7325	Highly variant	iCEL1314 gene	0.9326	0.0079	0.1935	0.1342	0.1303	0.4234	0.0017	0.0687	0.2992	0.069	0.0667	0.0911	0.1116	0.5231	0.3999	0.0656	0.0498		0.0019	0.0252	0.48	0.1815	0.2331	0.7151	0.0116	0.0201	0.069	0.0754	0.0588	0.0134	0.2137	0.6659	0.3027	0.0891	0.0802	0.432		0.4501	0.9923	0.2718	0.5451	0.2638	0.3148
WBGene00008131	C47B2.2	2	143	0.8994	Moderately variant	iCEL1314 gene	0.2441	0.0007	0.1662	0.0426	0.0434	0.1135	0.0015	0.0674	0.2843	0.0554	0.0687	0.0317	0.0379	0.4538	0.176	0.0507	0.0314	0.1466		0.0179	0.0433	0.1456	0.1628	0.5711	0.0021	0.0021	0.0818	0.0969	0.0062	0.0011	0.1974	0.0241	0.058	0.0768	0.1789	0.4284		0.5042	0.0526	0.0381	0.0775	0.1811	0.1942
WBGene00008132	gale-1	2	136	0.8553	Moderately variant	iCEL1314 gene	0.2838	0.0007	0.1977	0.0889	0.0324	0.1287	0.0015	0.0896	0.2529	0.0926	0.0644	0.0632	0.2797	0.3072	0.345	0.0409	0.0799	0.1819		0.018	0.1847	0.1613	0.1882	0.587	0.0018	0.0023	0.0406	0.1103	0.0166	0.0009	0.2037	0.0549	0.2072	0.1375	0.28	0.4332	0.2235	0.4147	0.086	0.059	0.2428	0.1804	0.2434
WBGene00008148	C47E12.3	2	145	0.9006	Moderately variant	Other metabolic gene	0.2808	0.0007	0.1739	0.0118	0.0556	0.1464	0.0023	0.0219	0.226	0.0518	0.065	0.0303	0.1122	0.0629	0.3607	0.0457	0.0485	0.1513	0.0016	0.0135	0.0491	0.1291	0.1564	0.5802	0.0085	0.002	0.0627	0.0408	0.0043	0.0011	0.2005	0.0196	0.0462	0.0738	0.089	0.4336	0.2301	0.5079	0.0571	0.0335	0.0642	0.2122	0.194
WBGene00008149	pyp-1	1	150	0.9202	Moderately variant	iCEL1314 gene	0.1538	0.0005	0.178	0.0094	0.0354	0.0542	0.0015	0.0103	0.2612	0.0183	0.0643	0.0035	0.0287		0.2994	0.036	0.0261	0.1858		0.0055	0.0321	0.114	0.1642	0.2068	0.0018	0.0021	0.0384	0.021	0.015	0.0009	0.1403	0.0119	0.0377	0.2058	0.0582	0.4373	0.2176	0.4948	0.0205	0.0183	0.0395	0.1746	0.2373
WBGene00008159	C47F8.3	Lowly expressed	Lowly expressed	Lowly expressed	Lowly expressed	Other metabolic gene	0.7192	0.0114		0.0872	1.3498	0.3322	0.0015	0.185		0.1211	0.0651	0.1374	0.1205	0.5098			0.2466			0.0988	0.2943	0.2045		1.0833	0.002	0.0153	1.9497	0.0711	0.9693	0.0146	0.2069		0.2495	1.1336	0.1937			0.9241	0.2482			0.3151
WBGene00008160	glct-4	Lowly expressed	Lowly expressed	Lowly expressed	Lowly expressed	Other metabolic gene	0.9588	0.0075	0.1812	0.0483	0.9405	0.4284	0.0104	0.0976		0.0816	0.0656	0.0366	0.0562	0.5351			0.2209			0.0312	0.3592	0.0761	0.2541	0.9504	0.002	0.0173	0.8764	0.0935	0.719	0.0148	0.2595		0.1881	0.4948	0.3875	0.4319		0.4075	0.1716			0.3324	0.2167
WBGene00008161	C47F8.5	10	106	0.7413	Highly variant	Other metabolic gene	0.933	0.0071	0.1777	0.1009	0.9803	0.3532	0.0162	0.1086		0.1046	0.0655	0.1079	0.0644	0.525			0.2349			0.0469	0.2975	0.1383	0.2558	0.9701	0.0099	0.0175	0.7519	0.1318	0.9367	0.0148	0.3001		0.226	1.9689	0.1007	0.427		0.6081	0.3567			0.3327
WBGene00008162	C47F8.6	Lowly expressed	Lowly expressed	Lowly expressed	Lowly expressed	Other metabolic gene	0.8615	0.0136	0.1771	0.065	0.9853	0.3297	0.0102	0.0921		0.0989	0.0657	0.0893	0.0522	0.4953	0.3336		0.233		0.0129	0.1022	0.3473	0.1483	0.1928	1.0624	0.0084	0.0188	1.3382	0.0571	1.2196	0.0151	0.2138		0.1026	0.9288	0.1715	0.4318		0.7861	0.4546			0.3169
WBGene00008167	acox-1.5	4	129	0.8063	Highly variant	iCEL1314 gene	0.3403	0.0017	0.2378	0.0258	0.1294	0.0861	0.0018	0.1548	0.3921	0.1219	0.0663	0.064	0.1272	0.2222	0.2914	0.0464	0.1486	0.2184		0.0421	0.1065	0.2039	0.2872	0.539	0.0087	0.0149	0.0608	0.0633	0.0482	0.0011	0.2246	0.1245	0.3229	0.2242	0.0479	0.4327	0.2542	0.49	0.2139	0.0835	0.0537	0.437	0.3351
WBGene00008205	sams-1	0	116	0.8923	Moderately variant	iCEL1314 gene	0.2043	0.0015		0.1743	0.129	0.1525	0.0018	0.0521	0.2846	0.0788	0.0643	0.0704	0.1009	0.3108		0.063	0.0312			0.0199	0.0985	0.2886		0.4032	0.0025	0.0051	0.0733	0.0974	0.1384	0.0009	0.2682	0.1467	0.2211	0.0847	0.0348			0.5741	0.1546	0.0335	0.095	0.3712
WBGene00008206	set-6	4	132	0.8302	Highly variant	iCEL1314 gene	0.5323	0.0017	0.1637	0.0339	0.0864	0.0899	0.0021	0.0878	0.5632	0.0821	0.0651	0.0788	0.0611	0.6327	0.3627	0.0767	0.0598			0.0392	0.1634	0.1532	0.2131	0.9262	0.0134	0.0023	0.106	0.0732	0.054	0.0009	0.2421	0.2407	0.1525	0.0726	0.082	0.4059		0.2883	0.3318	0.2119	0.0401	0.3162	0.1889
WBGene00008209	C49F5.5	Lowly expressed	Lowly expressed	Lowly expressed	Lowly expressed	iCEL1314 gene	0.6932	0.0082	0.1908	0.0425	0.245	0.2771	0.0161	0.226		0.0822	0.0663	0.0992	0.0655	0.5388	0.2342	0.1415	0.2161			0.0427	0.3038	0.1777	0.191	1.0952	0.0089	0.0197	0.3598	0.0683	0.3914	0.0158	0.2725	3.4641	0.0936	0.2785	0.1088	0.4287		0.3119	0.2769	0.1407		0.3199	0.1742
WBGene00008220	C50B6.7	7	130	0.8025	Highly variant	Other metabolic gene	0.4774	0.0009	0.2091	0.2052	0.0585	0.1967	0.002	0.0282	0.3495	0.1024	0.0666	0.084	0.2379	0.4402	0.3566	0.0478	0.0674			0.0628	0.209	0.1695	0.2139	0.732	0.0115	0.005	0.0385	0.0755	0.0306	0.0027	0.2235	0.2091	0.2983	0.1814	0.1304	0.4326	0.3567	0.539	0.3265	0.0863	0.0959	0.2604	0.2973
WBGene00008222	C50B6.9	4	123	0.7785	Highly variant	Other metabolic gene	0.7419	0.0015	0.176	0.2132	0.0774	0.0639	0.0017	0.0843		0.1947	0.0659	0.1423	0.1243	0.5535	0.3393	0.0669	0.1033			0.0354	0.3131	0.1648	0.2031	0.9207	0.0172	0.012	0.1083	0.3071	0.0243	0.0013	0.2509	0.1883	0.2656	0.0443	0.4385	0.4325	0.2381	0.2896	0.2112	0.1448	0.6614	0.3224	0.1883
WBGene00008225	nuaf-1	3	140	0.8485	Highly variant	Other metabolic gene	0.3243	0.0007	0.175	0.0295	0.0372	0.125	0.002	0.0172	0.2471	0.0835	0.0652	0.0595	0.0582	0.3815	0.2885	0.0516	0.0347	0.1665		0.0187	0.0912	0.1122	0.1515	0.5973	0.002	0.0031	0.0639	0.0448	0.0096	0.0009	0.2165	0.0348	0.0865	0.1749	0.0832	0.4323	0.312	0.5065	0.0736	0.0447	0.1005	0.2243	0.1631
WBGene00008230	pfk-1.2	11	104	0.6753	Highly variant	iCEL1314 gene	0.8145	0.0051	0.1823	0.1381	0.2278	0.3551	0.0142	0.4192		0.2576	0.0663	0.1051	0.0406	0.4848	0.3229	0.0961	0.2352			0.0714	0.3455	0.2383	0.2258	0.7569	0.0083	0.022	0.31	0.0659	0.1949	0.0088	0.3208	2.9044	0.1982	0.1409	0.1654	0.4329		0.5901	0.417	0.2183		0.3551	0.172
WBGene00008238	C50F4.16	2	128	0.8828	Moderately variant	Other metabolic gene	0.2676	0.0006	0.1914	0.0405	0.0302	0.1132	0.0016	0.0278	0.2547	0.088	0.0649	0.0246	0.0458	0.4365	0.3592	0.0424	0.0521	0.1527		0.0155	0.0538		0.1779	0.5955	0.0018	0.0022	0.0692	0.0512	0.0042	0.0012		0.0343	0.0622	0.1658	0.1307	0.4311	0.2783	0.5385	0.083	0.0222	0.0428	0.2117	0.1783
WBGene00008258	mans-2	2	137	0.8457	Moderately variant	iCEL1314 gene	0.3136	0.0017	0.1862	0.0572	0.0534	0.1431	0.0017	0.0758	0.3084	0.142	0.0659	0.103	0.0777	0.3814	0.3245	0.0419	0.0461	0.2014		0.0227	0.0728	0.2068	0.2443	0.6331	0.0089	0.0041	0.0564	0.0836	0.0241	0.001	0.206	0.0758	0.0931	0.0799	0.0886	0.4345		0.5091	0.105	0.0433	0.0606	0.2822	0.2706
WBGene00008281	C53D6.4	2	143	0.8827	Moderately variant	Other metabolic gene	0.3316		0.1741	0.0562	0.0378	0.1454	0.0015	0.0355	0.2943	0.1018	0.0651	0.0625	0.0305	0.493	0.3165	0.0467	0.0628	0.1759	0.0015	0.0202	0.0574	0.1249	0.1615	0.6772	0.0154	0.0019	0.0765	0.0494	0.0074	0.0012	0.2264	0.0368	0.0584	0.0691	0.3537	0.4325	0.2577	0.5001	0.0547	0.0213	0.0635	0.205	0.1848
WBGene00008290	bgnt-1.8	15	98	0.649	Highly variant	Other metabolic gene	0.8172	0.0008	0.1768	0.1492	0.4883	0.3202	0.0165	0.2273		0.2344	0.0658	0.1474	0.1753	0.4937	0.2106		0.2818			0.1891	0.3536	0.1435	0.2097	0.713	0.0157	0.0172	0.7471	0.0677	2.1137	0.0164	0.2916	3.2775	0.4264	0.7927	0.1944	0.4212		0.5045	0.1875	2.1412	3.4417	0.3107	0.7535
WBGene00008291	C54C8.3	Lowly expressed	Lowly expressed	Lowly expressed	Lowly expressed	Other metabolic gene	0.7935	0.0008	0.167	0.1243	1.0057	0.319	0.0079	0.249		0.1706	0.0656	0.1059	0.07	0.5308	0.3025		0.334			0.0884	0.4088	0.1539	0.234	1.2619	0.002	0.0058	0.5771	0.1787	0.1425	0.0135	0.335	3.4641	0.254	0.6464	0.2773	0.4321		0.4867	0.1295	3.4641		0.3175
WBGene00008293	glct-5	Lowly expressed	Lowly expressed	Lowly expressed	Lowly expressed	Other metabolic gene	0.9036	0.0008	0.1808	0.0723	2.5178	0.4362	0.0105	0.2932		0.1185	0.065	0.0723	0.0525	0.5085	0.3701		0.1458			0.0437	0.175	0.1366	0.2103	1.0403	0.002	0.0058	1.1375	0.0735	0.2177	0.0085	0.2724	3.4641	0.1467	0.79	0.1141	0.4872		0.2932	0.5472			0.3103
WBGene00008296	cdr-2	3	130	0.8025	Highly variant	Other metabolic gene	0.2671	0.008	0.1887	0.1688	0.0398	0.0599	0.0017	0.0772	0.3926	0.1816	0.0667	0.0528	0.1082	0.6954	0.2924	0.0478	0.0707		0.0019	0.0595	0.1301	0.2095	0.2201	0.6142	0.0114	0.0192	0.0578	0.0833	0.0433	0.0015	0.163	0.162	0.1958	0.0974	0.0942	0.4312		0.511	0.2938	0.0593	0.1405	0.2967	0.2796
WBGene00008297	cdr-3	Lowly expressed	Lowly expressed	Lowly expressed	Lowly expressed	Other metabolic gene	0.8747	0.0147	0.1691	0.0794	0.541	0.3413	0.0015	0.2045		0.1456	0.0662	0.1345	0.107	0.5052	0.2896		0.2133			0.0743	0.2549	0.147	0.2244	1.2101	0.0084	0.0163	0.5654	0.1087	0.3636	0.009	0.3046	1.848	0.1912	0.4701	1.0333	0.4322		0.3924	0.2604			0.3266
WBGene00008316	dod-18	2	122	0.8414	Moderately variant	Other metabolic gene	0.3614	0.0007	0.1865	0.0713	0.0313	0.1393	0.0016	0.0429	0.2197	0.1628	0.0977	0.0944	0.1658	0.4361	0.3311	0.0473	0.0771			0.0155	0.0871		0.1611	0.6103	0.0747	0.0025	0.0682	0.0738	0.009	0.0013		0.0391	0.0823	0.1526	0.2743	0.4332	0.2816	0.5062	0.065	0.1119	0.2334	0.2048	0.2068
WBGene00008317	C54G4.7	2	154	0.9448	Moderately variant	Other metabolic gene	0.2708	0.0005	0.1297	0.0206	0.0152	0.1023	0.0184	0.0294	0.2353	0.0643	0.1022	0.0604	0.0191	0.2737	0.2447	0.0314	0.0347	0.1627		0.0122	0.0519	0.1257	0.1565	0.4273	0.2605	0.0022	0.025	0.051	0.0061	0.0012	0.1807	0.1352	0.0787	0.1542	0.1281	0.4284	0.2423	0.3034	0.0635	0.0189	0.0588	0.112	0.1815
WBGene00008320	slc-25A29	6	129	0.8113	Highly variant	iCEL1314 gene	0.4388	0.0076	0.1378	0.0304	0.0293	0.2434	0.0023	0.0652	0.3291	0.1295	0.0658	0.0641	0.0878	0.6433	0.214	0.0282	0.0578			0.0421	0.1154	0.1775	0.1894	0.9171	0.0137	0.0166	0.0119	0.0845	0.0128	0.001	0.3091	1.3969	0.2512	0.2511	0.2582	0.4277		0.0877	0.1588	1.9443	0.2176	0.0947	0.154
WBGene00008332	C55A6.3	2	133	0.8418	Moderately variant	Other metabolic gene	0.6622	0.0034	0.1896	0.0583	0.046	0.0841	0.0015	0.0283		0.1178	0.0687	0.0426	0.0578	0.6134	0.3412	0.049	0.0762			0.0337	0.2395	0.1932	0.1756	0.7215	0.0324	0.0127	0.0477	0.0664	0.0243	0.0015	0.2164	0.1998	0.3064	0.1786	0.1529	0.4321	0.1939	0.4396	0.162	0.0537	0.1823	0.2632	0.186
WBGene00008333	C55A6.4	0	17	1	Invariant	Other metabolic gene		0.0044					0.0052				0.0679														0.0148	0.0215				0.0029
WBGene00008334	sdz-8	2	149	0.903	Moderately variant	Other metabolic gene	0.3227	0.0006	0.1304	0.0346	0.0841	0.1068	0.0015	0.0497	0.3922	0.1014	0.0653	0.0432	0.0545	0.7511	0.2294	0.0512	0.0634	0.2122		0.0186	0.0312	0.1314	0.1432	0.4134	0.0149	0.0024	0.0455	0.0518	0.0211	0.0008	0.1444	0.1476	0.1381	0.286	0.3084	0.4275	0.1971	0.3762	0.1099	0.0482	0.1116	0.2369	0.1609
WBGene00008335	C55A6.6	2	123	0.7785	Moderately variant	Other metabolic gene	0.6987	0.0011	0.1595	0.1952	0.0756	0.1844	0.0017	0.1013	0.1417	0.3106	0.0659	0.2105	0.1369	0.612	0.281	0.0536	0.0697			0.0582	0.1473	0.1732	0.1707	0.8935	0.0174	0.0032	0.0729	0.0931	0.0356	0.0011	0.19	0.1557	0.2475	0.2161	0.5795	0.3982	0.2483	0.3281	0.222	0.2993	0.0891	0.3175	0.2244
WBGene00008336	C55A6.7	4	123	0.7736	Highly variant	Other metabolic gene	0.5517	0.0086	0.1642	0.113	0.1271	0.273	0.0015	0.1081	0.3785	0.1741	0.0663	0.1818	0.1956	0.6192	0.2934	0.0499	0.0821		0.0016	0.0396	0.2104	0.1777	0.2324	0.657	0.0171	0.0144	0.0657	0.2371	0.0218	0.0011	0.2487	0.3172	0.4977	0.0666	0.1558	0.4338	0.2257	0.4488	0.3121	0.0661	0.1368	0.2785	0.2822
WBGene00008346	C56A3.8	4	136	0.8293	Highly variant	iCEL1314 gene	0.3377	0.001	0.1787	0.0396	0.0227	0.1815	0.0023	0.0674	0.2342	0.0874	0.0659	0.0302	0.0655	0.4448	0.3333	0.0422	0.0686	0.1859		0.021	0.1273	0.1026	0.1605	0.7322	0.0144	0.0029	0.0336	0.1256	0.0066	0.0021	0.2874	0.052	0.1623	0.195	0.4928	0.4327	0.2735	0.419	0.0916	0.0378	0.004	0.1564	0.1473
WBGene00008354	gcsh-1	3	116	0.7296	Highly variant	iCEL1314 gene	0.5264	0.0014	0.1706	0.0967	0.342	0.2527	0.0015	0.1079	0.3388	0.2002	0.0662	0.0787	0.3467	0.5969	0.3937	0.061	0.1399			0.026	0.279	0.2485	0.2414	0.6056	0.0021	0.0144	0.0937	0.149	0.0638	0.0011	0.1647	0.1044	0.4317	0.2005	0.1283	0.432	0.2947	0.445	0.2007	0.0685	0.2225	0.3201	0.2839
WBGene00008370	D1054.1	2	140	0.8589	Moderately variant	Other metabolic gene	0.4144	0.0007	0.1793	0.0449	0.0477	0.0998	0.0025	0.0423	0.2354	0.0722	0.0654	0.0769	0.0684	0.2468	0.2933	0.0484	0.0428		0.0017	0.0144	0.0497	0.1479	0.1978	0.5581	0.011	0.0025	0.0634	0.0498	0.0075	0.0008	0.2772	0.0393	0.1118	0.1044	0.1032	0.4327	0.3236	0.4681	0.0476	0.0403	0.0648	0.2253	0.2028
WBGene00008375	D1054.8	4	129	0.8012	Highly variant	Other metabolic gene	0.3564	0.0012	0.191	0.0248	0.0543	0.1996	0.0016	0.0618	0.3757	0.0994	0.0667	0.0824	0.0829	0.2632	0.3279	0.0485	0.0581			0.0237	0.1219	0.2422	0.1934	0.6005	0.0173	0.0149	0.0595	0.1136	0.041	0.0018	0.1385	0.1125	0.2158	0.0921	0.0498	0.4329	0.2591	0.5152	0.1775	0.087	0.1213	0.3679	0.2938
WBGene00008379	secs-1	3	137	0.8405	Highly variant	iCEL1314 gene	0.3371	0.0006	0.1718	0.071	0.0487	0.1379	0.002	0.0359	0.333	0.1118	0.0654	0.0749	0.046	0.5888	0.3831	0.0534	0.0592	0.1524		0.017	0.0469	0.1404	0.1712	0.7058	0.0085	0.0023	0.0938	0.0589	0.008	0.0013	0.2148	0.0741	0.0981	0.0858	0.4069	0.4133		0.4679	0.0893	0.0365	0.1299	0.2323	0.1904
WBGene00008397	D2005.1	0	30	0.8824	Moderately variant	Other metabolic gene		0.0007					0.0018				0.0647								0.0016			0.1252			0.0017	0.0022				0.0011	0.2824
WBGene00008408	D2023.4	2	141	0.865	Moderately variant	iCEL1314 gene	0.3112	0.0006	0.1756	0.0485	0.0254	0.1274	0.0018	0.021	0.2193	0.0585	0.0656	0.0795	0.1243	0.6094	0.3735	0.0441	0.0697	0.161		0.0185	0.0527	0.1076	0.1904	0.5738	0.0019	0.0026	0.053	0.0837	0.0112	0.0008	0.185	0.0368	0.1401	0.1573	0.045	0.4316		0.5379	0.0555	0.0479	0.0923	0.2032	0.2321
WBGene00008409	mpst-1	2	131	0.8137	Moderately variant	iCEL1314 gene	0.2991	0.0007	0.192	0.0597	0.0551	0.1222	0.0015	0.023		0.0791	0.0652	0.0417	0.1163	0.4654	0.3234	0.048	0.0722	0.1554		0.0164	0.0867	0.1085	0.2462	0.6081	0.0018	0.002	0.0603	0.1331	0.0073	0.0011	0.2196	0.0868	0.189	0.1155	0.3599	0.4337		0.5109	0.0536	0.041	0.1256	0.2597	0.3031
WBGene00008410	D2023.6	2	133	0.816	Moderately variant	Other metabolic gene	0.2798	0.0006	0.1754	0.0355	0.0482	0.126	0.0016	0.0255	0.2999	0.114	0.0653	0.0465	0.0517	0.528	0.3041	0.0489	0.0498	0.1622		0.0162	0.0648	0.136	0.159	0.6076	0.0021	0.0023	0.0781	0.1029	0.0087	0.0014	0.2583	0.0424	0.1558	0.0806	0.5916	0.4304	0.2727	0.5009	0.0705	0.0431	0.0891	0.2052	0.1779
WBGene00008411	mans-1	2	144	0.8889	Moderately variant	iCEL1314 gene	0.2887	0.0007	0.1815	0.0425	0.0127	0.1231	0.0018	0.0565	0.3337	0.1272	0.065	0.0658	0.0751	0.4608	0.2721	0.0255	0.0699	0.1086	0.0016	0.0201	0.039	0.1527	0.1679	0.6621	0.002	0.0021	0.021	0.0615	0.0098	0.0012	0.2535	0.0795	0.1243	0.1445	0.2929	0.4346		0.2225	0.0832	0.0568	0.0893	0.1022	0.1987
WBGene00008414	D2030.4	2	144	0.8889	Moderately variant	iCEL1314 gene	0.2427	0.0006	0.1726	0.0215	0.0225	0.1177	0.0019	0.0246	0.2618	0.0482	0.065	0.022	0.0439	0.3319	0.3522	0.0343	0.0346	0.2349		0.0132	0.0418	0.1385	0.1829	0.5406	0.0021	0.0023	0.0445	0.0708	0.0067	0.0007	0.1707	0.038	0.1735	0.1915	0.126	0.4436	0.231	0.571	0.0383	0.0239	0.0228	0.1749	0.2336
WBGene00008415	mce-1	3	141	0.8598	Highly variant	iCEL1314 gene	0.3433	0.0009	0.1742	0.0457	0.0166	0.1609	0.0016	0.0757	0.247	0.0787	0.0646	0.0388	0.0862	0.7892	0.332	0.0267	0.054	0.1694		0.018	0.071	0.181	0.1734	0.6676	0.0089	0.0019	0.0142	0.0801	0.0106	0.0009	0.1539	0.0552	0.1155	0.272	0.3231	0.4322	0.2336	0.1859	0.0676	0.05	0.0988	0.0804	0.2185
WBGene00008418	D2030.8	1	131	0.8792	Moderately variant	Other metabolic gene	0.295	0.0007	0.1824	0.0586	0.034	0.0947	0.0019	0.0185	0.2559	0.1139	0.1093	0.0315	0.0484	0.547	0.3835	0.0494	0.0624	0.144		0.014	0.0799		0.1544	0.4798	0.1465	0.0018	0.078	0.0611	0.0049	0.0019		0.0414	0.0505	0.0876	0.2745	0.4066		0.5369	0.0552	0.0375	0.0442	0.204	0.1875
WBGene00008426	D2045.9	1	144	0.8944	Moderately variant	Other metabolic gene	0.27	0.0006	0.1653	0.0356	0.0973	0.086	0.002	0.0282		0.0545	0.099	0.0608	0.0333	0.3459	0.2814	0.0933	0.0537			0.0122	0.0592	0.1487	0.1631	0.3685	0.3375	0.0034	0.0868	0.1229	0.0653	0.0013	0.1814	0.0486	0.0551	0.0746	0.2339	0.4324		0.3967	0.06	0.0518	0.0255	0.3036	0.1985
WBGene00008431	piga-1	2	144	0.8889	Moderately variant	iCEL1314 gene	0.3128	0.0006	0.1378	0.0346	0.0597	0.1329	0.0019	0.0473		0.1158	0.065	0.0746	0.1027	0.4692	0.2111	0.0533	0.0632	0.1967	0.0018	0.0177	0.0655	0.1464	0.1388	0.6037	0.0133	0.0022	0.0828	0.0609	0.0095	0.0012	0.2276	0.0612	0.0784	0.0812	0.3444	0.4286	0.318	0.4803	0.0587	0.0653	0.0742	0.2466	0.1804
WBGene00008435	glna-2	2	133	0.821	Moderately variant	iCEL1314 gene	0.3852	0.0008	0.1643	0.0673	0.1055	0.2102	0.0016	0.0771		0.1561	0.0667	0.0798	0.1012	0.7219	0.3297	0.057	0.0568		0.0016	0.0417	0.1031	0.2673	0.1937	0.6585	0.0115	0.0158	0.0644	0.023	0.047	0.0022	0.1623	0.1074	0.2749	0.1071	0.1354	0.4322	0.2123	0.4448	0.1996	0.0971	0.1096	0.2797	0.2194
WBGene00008443	pde-3	3	131	0.8618	Highly variant	iCEL1314 gene	0.8018	0.0013	0.1472	0.0879	0.0094	0.3419	0.0018	0.1087	0.3573	0.085	0.0648	0.084	0.0398	0.5129	0.2222	0.1258	0.0615	0.1146		0.1058	0.2956	0.1139	0.1435	0.9109	0.016	0.0018	0.0149	0.0657	0.0099	0.0008	0.2417		0.0856	0.1631	0.2196	0.4181	0.2128	0.0221	0.2603	3.4641	0.1484	0.0574	0.1286
WBGene00008451	cest-3	6	120	0.75	Highly variant	Other metabolic gene	0.7681	0.012	0.1637	0.1785	0.3762	0.3323	0.0017	0.0572	0.3682	0.1072	0.0663	0.0661	0.1579	0.5972	0.259	0.0648	0.1144			0.0621	0.1198	0.1258	0.2523	0.8198	0.0146	0.0192	0.1109	0.0842	0.0683	0.0009	0.1956	0.8338	0.3168	0.1211	0.1834	0.443		0.3867	0.274	0.2583	0.2951	0.2538	0.1874
WBGene00008455	E02H1.1	2	144	0.8889	Moderately variant	Other metabolic gene	0.2952	0.0007	0.2081	0.0453	0.0189	0.1123	0.0017	0.0399	0.2759	0.051	0.0649	0.0431	0.0449	0.7104	0.2626	0.039	0.0295	0.2094		0.0159	0.0762	0.1037	0.1393	0.5914	0.0016	0.0028	0.0349	0.0623	0.0079	0.0012	0.1818	0.0375	0.0471	0.2196	0.1	0.4336	0.2615	0.356	0.0586	0.0282	0.0285	0.1437	0.1529
WBGene00008458	E02H1.6	3	125	0.8389	Highly variant	iCEL1314 gene	0.3641	0.0007	0.1891	0.0703	0.0377	0.1458	0.0018	0.0609	0.3483	0.1619	0.0648	0.0635	0.092	0.6392	0.3553	0.0482	0.0607	0.1439		0.0177	0.0449		0.1416	0.73	0.0089	0.0022	0.0671	0.1388	0.0076	0.0009		0.0697	0.1957	0.1261	0.959	0.433	0.2793	0.4989	0.0592	0.058	0.1445	0.2047	0.2082
WBGene00008471	E03H4.3	Lowly expressed	Lowly expressed	Lowly expressed	Lowly expressed	Other metabolic gene	0.7789	0.0008	0.1898	0.1136	0.7622	0.3478	0.0015	0.3247		0.1587	0.0654	0.1614	0.0844	0.5158	0.333		0.1849			0.1765	0.2948	0.1645	0.258	1.1294	0.002	0.0104	0.6879	0.0851	0.6749	0.0143	0.2894		0.2902	1.292	0.1357	0.4323		0.6085	0.2589		3.4641	0.3332	0.1405
WBGene00008475	oac-13	Lowly expressed	Lowly expressed	Lowly expressed	Lowly expressed	Other metabolic gene	0.9667	0.0008	0.1546	0.0851	0.6018	0.4148	0.0158	0.1257		0.0795	0.0665	0.082	0.0392	0.4899	0.329	0.1842	0.2174			0.0678	0.3459	0.1173	0.2194	0.9398	0.002	0.0168	0.3355	0.0625	0.5319	0.0105	0.2864		0.1099	0.553	0.1176	0.432		0.2414	0.3759			0.3183	0.171
WBGene00008478	E03H4.11	Lowly expressed	Lowly expressed	Lowly expressed	Lowly expressed	Other metabolic gene	0.8279	0.0118	0.1789	0.0968	0.6811	0.3291	0.0147	0.1448		0.1408	0.0659	0.1171	0.057	0.5243	0.3912	0.1408	0.176			0.0907	0.5407	0.1744	0.2033	1.2818	0.002	0.0183	0.4792	0.1401	0.3284	0.0152	0.3181		0.2039	0.689	0.1754	0.5375		0.3392	0.3251			0.3332
WBGene00008479	glct-2	Lowly expressed	Lowly expressed	Lowly expressed	Lowly expressed	Other metabolic gene	0.8759	0.0072	0.1703	0.093	2.0517	0.2949	0.0015	0.1507		0.1021	0.0648	0.0731	0.0425	0.5175	0.3297		0.249		0.0065	0.0599	0.3121	0.1539	0.2358	0.9974	0.002	0.0058	0.3441	0.1418	0.1539	0.0082	0.2732		0.2052	0.7467	0.2983	0.4678		0.9029	0.3754			0.3243
WBGene00008485	ugt-43	4	118	0.7516	Highly variant	iCEL1314 gene	0.5654	0.0117	0.1586	0.2409	0.0123	0.3157	0.0016	0.1627	0.4676	0.1218	0.0665	0.091	0.1538	0.7027	0.2006	0.0296	0.1989	0.2022		0.074	0.3045	0.2159	0.1764	0.6676	0.0145	0.0206	0.0361	0.1457	0.0182	0.0019	0.1955	0.2735	0.2329	0.1486	0.5089	0.4324		0.0719	0.3115	0.8849	1.2355	0.1249	0.2543
WBGene00008486	ugt-44	4	127	0.784	Highly variant	iCEL1314 gene	0.27	0.002	0.1864	0.0807	0.0951	0.14	0.0016	0.1143	0.381	0.1437	0.0666	0.0691	0.159	0.2482	0.2146	0.0354	0.0384	0.1262		0.0314	0.1892	0.1652	0.2686	0.5526	0.0082	0.0178	0.0389	0.1343	0.0371	0.0026	0.3104	0.089	0.4977	0.1146	0.0452	0.4394		0.4548	0.1681	0.0617	0.1246	0.3573	0.2992
WBGene00008490	F01D4.8	2	133	0.8418	Moderately variant	iCEL1314 gene	0.5214	0.013	0.1631	0.0464	0.0557	0.2261	0.002	0.0892		0.2389	0.0663	0.0452	0.1012	0.713	0.3777	0.1438	0.1002			0.0282	0.2301	0.2432	0.2126	0.5728	0.009	0.0191	0.0466	0.0532	0.0547	0.0014	0.2094	0.1442	0.1836	0.1715	0.0727	0.4321		0.103	0.1221	0.0612	0.164	0.188	0.3134
WBGene00008491	bgnt-1.1	2	30	0.6818	Moderately variant	Other metabolic gene		0.0132			0.233		0.0083				0.0665					0.2603									0.002	0.0184	0.6261		0.4884	0.0014				0.5297				0.4299				0.3375
WBGene00008497	F01D5.7	Lowly expressed	Lowly expressed	Lowly expressed	Lowly expressed	Other metabolic gene	0.6651	0.0178	0.1676	0.1329	0.2778	0.3201	0.016	0.2566		0.2772	0.0661	0.0599	0.0434	0.5405	0.3371	0.1231	0.1269		0.0177	0.0448	0.2996	0.1337	0.1896	1.0111	0.002	0.0178	0.3833	0.0693	0.385	0.0152	0.2125		0.1228	0.1368	0.2006	0.4335		0.517	0.1853	1.5906		0.3396	0.2044
WBGene00008498	F01D5.8	4	133	0.811	Highly variant	Other metabolic gene	0.4834	0.0043	0.1983	0.1153	0.0565	0.1174	0.0024	0.0463	0.2011	0.1891	0.0662	0.0775	0.0555	0.6723	0.3312	0.0584	0.0752	0.2084		0.0318	0.1288	0.1748	0.1947	0.6318	0.0183	0.0125	0.0606	0.1208	0.032	0.0012	0.2339	0.3002	0.2528	0.1285	0.073	0.4328	0.2311	0.5368	0.1801	0.105	0.1635	0.255	0.1192
WBGene00008499	cyp-37A1	2	134	0.8375	Moderately variant	iCEL1314 gene	0.3734	0.0019	0.2368	0.0589	0.028	0.1826	0.0017	0.0292	0.2716	0.1231	0.0666	0.0597	0.0617	0.4536	0.3072	0.0352	0.0392	0.1378		0.0193	0.13	0.1416	0.2239	0.6094	0.0022	0.0182	0.0191	0.2807	0.0192	0.0014	0.1784	0.1398	0.4302	0.2121	0.2857	0.4318	0.3603	0.301	0.1226	0.0587	0.1052	0.1533	0.2791
WBGene00008504	pigq-1	2	131	0.8973	Moderately variant	iCEL1314 gene	0.3072	0.0005	0.1992	0.0362	0.053	0.0904	0.002	0.0601	0.1821	0.0544	0.0654	0.0418	0.0349	0.2653	0.2836	0.054	0.0468	0.1494		0.0157	0.0366		0.1521	0.5693	0.0087	0.0028	0.0694	0.0579	0.0128	0.0007		0.0429	0.0933	0.116	0.0921	0.4332		0.4675	0.0443	0.0659	0.0555	0.2444	0.2329
WBGene00008506	tkt-1	0	146	0.8848	Moderately variant	iCEL1314 gene	0.159	0.0008	0.1946	0.0107	0.0161	0.0865	0.0014	0.0143	0.2066	0.0252	0.0649	0.0224	0.0622		0.3124	0.0288	0.028	0.17	0.0013	0.0097	0.0454	0.1288	0.2017	0.3825	0.0018	0.0023	0.0255	0.0431	0.0055	0.0013	0.1911	0.0166	0.1118	0.2456	0.0674	0.4499		0.4873	0.0198	0.0182	0.0627	0.1551	0.2066
WBGene00008510	lipl-7	5	131	0.8188	Highly variant	Other metabolic gene	0.3655	0.0127	0.1753	0.0826	0.041	0.1681	0.0015	0.0354	0.3155	0.1406	0.0651	0.0383	0.0611	0.2617	0.2611	0.0582	0.0421		0.0021	0.0222	0.0682	0.1531	0.2112	0.8459	0.0139	0.0032	0.077	0.1122	0.0282	0.0011	0.2027	0.0991	0.2939	0.0709	0.1063	0.4321	0.2343	0.3525	0.1159	0.0348	0.0944	0.225	0.214
WBGene00008514	mrpl-44	2	142	0.8875	Moderately variant	iCEL1314 gene	0.2724	0.0007	0.1669	0.0426	0.0588	0.1141	0.0016	0.0396	0.2493	0.0386	0.0739	0.0431	0.0194	0.3588	0.3566	0.0615	0.0409			0.0118	0.0499	0.1259	0.1707	0.4603	0.0017	0.002	0.0381	0.0428	0.0142	0.0008	0.2255	0.0369	0.0669	0.1349	0.0782	0.4324		0.3527	0.0532	0.0378	0.0822	0.2548	0.214
WBGene00008516	F02C12.2	7	119	0.7628	Highly variant	Other metabolic gene	0.7322	0.0113	0.1925	0.065	0.406	0.4811	0.008	0.1248		0.1072	0.0665	0.0897	0.0522	0.5306	0.3936	0.3073	0.0608			0.0511	0.1541	0.2143	0.2672	0.8077	0.0125	0.0192	0.5726	0.1155	0.4093	0.0117	0.2741		0.1466	0.2747	0.3399	0.432		0.2452	0.1708	0.2444	0.1255	0.3254	0.2244
WBGene00008519	cyp-13B1	2	126	0.7975	Moderately variant	Other metabolic gene	0.3525	0.014	0.1856	0.0632	0.0982	0.0666	0.0019	0.107		0.0791	0.0655	0.0495	0.0785	0.6603	0.3143	0.0534	0.0761			0.0244	0.2746	0.0961	0.2744	0.4784	0.0175	0.0168	0.0578	0.0968	0.0694	0.0011	0.1992	0.3395	0.1286	0.2455	0.4345	0.4319	0.3313	0.0477	0.3091	0.2695	0.2988	0.1882	0.3147
WBGene00008531	F02E9.7	2	140	0.8642	Moderately variant	iCEL1314 gene	0.3137	0.0007	0.1854	0.062	0.03	0.11	0.0023	0.042	0.2261	0.1195	0.065	0.0389	0.0438	0.5384	0.2935	0.0483	0.0492	0.1373		0.0165	0.0741	0.1322	0.1589	0.6068	0.0085	0.0021	0.0772	0.1053	0.0061	0.0011	0.1989	0.0362	0.058	0.0964	0.282	0.4312		0.5021	0.0389	0.0453	0.0838	0.1874	0.1787
WBGene00008538	sqrd-1	3	135	0.8438	Highly variant	iCEL1314 gene	0.5104	0.0016	0.2277	0.1045	0.177	0.0956	0.0018	0.0477	0.7601	0.1341	0.0655	0.1089	0.211	0.3594	0.2978	0.0721	0.0618			0.0251	0.1074	0.1529	0.1935	0.6921	0.0117	0.0025	0.0739	0.0753	0.015	0.0013	0.2596	0.1631	0.1385	0.124	0.2359	0.4244		0.3435	0.1592	0.1751	0.1764	0.2689	0.294
WBGene00008546	gfat-1	0	146	0.8957	Moderately variant	iCEL1314 gene	0.1958	0.0011	0.1611	0.056	0.049	0.1222	0.0016	0.0279	0.2493	0.1028	0.0643	0.08	0.2613	0.4522	0.2833	0.047	0.0493	0.1735		0.016	0.099	0.1083	0.1658	0.6033	0.0023	0.0024	0.0665	0.1873	0.0136	0.0017	0.2661	0.0576	0.1051	0.0949	0.4802	0.4368	0.2321	0.5571	0.0484	0.0364	0.1141	0.2378	0.1869
WBGene00008548	F07A11.5	2	137	0.8405	Moderately variant	iCEL1314 gene	0.4391	0.0014	0.1807	0.0424	0.1006	0.1407	0.0014	0.0514	0.315	0.0925	0.0657	0.0405	0.1489	0.3179	0.2612	0.0485	0.0413	0.2141		0.0252	0.1233	0.0954	0.1978	0.6047	0.0111	0.0125	0.0606	0.1294	0.0234	0.001	0.2107	0.1025	0.2942	0.0543	0.1617	0.4321	0.2298	0.4838	0.116	0.0863	0.1069	0.2101	0.2441
WBGene00008560	pho-13	2	113	0.7107	Moderately variant	Other metabolic gene	0.4594	0.0077	0.2035	0.165	0.3633	0.4134	0.0015	0.1356	0.4022	0.2312	0.0667	0.1935	0.2737	0.6173	0.3845	0.0625	0.3901			0.0607	0.3087	0.187	0.2822	0.6258	0.0167	0.0123	0.0991	0.1058	0.1094	0.0012	0.2067	0.3869	0.4209	0.357	0.5997	0.5188		0.5431	0.2297	0.1107	0.3707	0.4907	0.4129
WBGene00008564	acox-1.1	4	134	0.8375	Highly variant	iCEL1314 gene	0.3985	0.0015	0.1494	0.054	0.0503	0.1749	0.0016	0.0607	0.2598	0.0829	0.0653	0.0757	0.121	0.6479	0.2759	0.0445	0.0811	0.2205		0.0221	0.0964	0.1557	0.1836	0.6002	0.002	0.0101	0.0615	0.1678	0.0293	0.0007	0.1736	0.1376	0.2865	0.174	0.2226	0.4329	0.2719	0.516	0.1186	0.0659	0.133	0.2307	0.2597
WBGene00008565	acox-1.2	4	110	0.6832	Highly variant	iCEL1314 gene	0.5833	0.0098	0.1077	0.1819	0.4243	0.202	0.0022	0.0685		0.4678	0.066	0.1558	0.4486	0.4171	0.1665	0.1029	0.0783			0.0534	0.3136	0.2038	0.1468	0.5897	0.0023	0.0174	0.1223	0.2365	0.0711	0.0025	0.1327	0.1919	0.5174	0.1892	0.1758	0.4316	0.246	0.5154	0.2318	0.3528	0.5599	0.3325	0.1979
WBGene00008566	acox-1.3	1	31	0.7949	Moderately variant	iCEL1314 gene		0.0568	0.1423				0.0017				0.0665				0.1384										0.0145	0.0195				0.0017						0.4299							0.2211
WBGene00008567	acox-1.4	1	136	0.8553	Moderately variant	iCEL1314 gene	0.4335	0.0017	0.0591	0.0936	0.0861	0.2328	0.0016	0.0439	0.2627	0.2154	0.0663	0.0845	0.2923	0.5088	0.1404	0.0452	0.1143	0.2309	0.0016	0.0389	0.2189	0.1795	0.1326	0.6437	0.0086	0.0205	0.0574	0.154	0.0481	0.0033	0.159	0.1306	0.3165	0.1178	0.1474	0.4156	0.1498	0.3642	0.3603	0.1114	0.6417	0.2139	0.1044
WBGene00008568	F08A8.5	4	126	0.8344	Highly variant	Other metabolic gene	0.7349	0.0011	0.1668	0.0484	0.182	0.3318	0.0085	0.063		0.0955	0.066	0.0502	0.0489	0.5486	0.3205	0.0754	0.183			0.0226	0.2688	0.1414	0.1746	0.8097	0.0151	0.0105	0.0639	0.1705	0.0376	0.0011	0.2525	0.306	0.1501	0.074	0.177	0.4321		0.2624	0.1255			0.3255	0.1957
WBGene00008581	acl-13	6	128	0.8	Highly variant	iCEL1314 gene	0.502	0.0096	0.1727	0.1216	0.1163	0.2844	0.0169	0.2638		0.2661	0.0665	0.0969	0.0594	0.6244	0.2993	0.0783	0.0777			0.0834	0.1743	0.122	0.1764	0.8244	0.012	0.0148	0.1194	0.0511	0.0491	0.0152	0.2691	0.7209	0.067	0.1286	0.1764	0.4322	0.2229	0.721	0.207	0.1194	3.3124	0.3223	0.1709
WBGene00008583	ugt-65	0	33	0.9167	Moderately variant	iCEL1314 gene		0.0137			0.0823		0.0029		0.1871		0.0661					0.0496									0.0185	0.0195	0.0611		0.0555	0.0016				0.3788				0.1035				0.1746
WBGene00008602	oac-14	7	112	0.6957	Highly variant	Other metabolic gene	0.5723	0.0078	0.1749	0.3838	0.0811	0.2647	0.0018	0.144	0.5964	0.7816	0.0665	0.4311	0.1258	0.6497	0.3483	0.0508	0.0837	0.2284	0.0028	0.069	0.1503	0.1259	0.2071	0.6589	0.0118	0.0199	0.0267	0.232	0.043	0.0021	0.2521	0.3135	0.5088	0.5001	0.3439	0.4332		0.1765	0.2629	0.15	0.3633	0.2362	0.2284
WBGene00008607	F09B12.3	3	135	0.8282	Highly variant	Other metabolic gene	0.2959	0.0015	0.1863	0.0889	0.1101	0.1199	0.0019	0.026	0.3801	0.1681	0.0657	0.0626	0.1622	0.516	0.3153	0.0405	0.0295	0.2784		0.0158	0.1252	0.21	0.2428	0.3956	0.0023	0.0101	0.0505	0.0944	0.0187	0.0016	0.1927	0.0681	0.2878	0.131	0.1585	0.4312	0.2446	0.4918	0.2216	0.0154	0.0483	0.2699	0.2754
WBGene00008610	F09C3.2	2	130	0.8125	Moderately variant	Other metabolic gene	0.7449	0.0086	0.1694	0.0231	0.0818	0.3449	0.002	0.0566	0.4329	0.0869	0.0666	0.0425	0.0528	0.6672	0.3176	0.0657	0.0309	0.1856	0.0018	0.0335	0.2069	0.1868	0.2022	0.6898	0.0168	0.0146	0.0715	0.0416	0.0637	0.0022	0.2576	0.1342	0.1304	0.0969	0.1277	0.4323	0.3686	0.3973	0.2089	0.082	0.1116	0.3364	0.1778
WBGene00008621	F09C8.1	2	126	0.8025	Moderately variant	Other metabolic gene	0.2977	0.0138	0.253	0.0746	0.0437	0.1198	0.0018	0.0952	0.416	0.1816	0.0664	0.0722	0.1402	0.5601	0.309	0.0485	0.0846	0.2198		0.0243	0.2633	0.2323	0.2859	0.483	0.0173	0.0184	0.0542	0.1054	0.0504	0.0021	0.3191	0.4642	0.1632	0.1372	0.4286	0.438	0.3085	0.3557	0.3307	0.3133	0.1518	0.233	0.1943
WBGene00008627	hpx-2	Lowly expressed	Lowly expressed	Lowly expressed	Lowly expressed	Other metabolic gene	0.6033	0.0132	0.1828	0.0799	0.5397	0.5069	0.0149	0.1786		0.1065	0.0659	0.0716	0.0575	0.5176	0.348	0.205	0.255	0.1771		0.0846	0.1273	0.1656	0.2466	0.7785	0.002	0.0157	0.1489	0.0632	0.3092	0.0149	0.2067		0.2264	0.2805	0.1308	0.4292		0.6975	0.2175			0.3187	0.1916
WBGene00008629	cpt-5	5	110	0.6875	Highly variant	iCEL1314 gene	0.5846	0.0015	0.1633	0.1534	0.1218	0.1416	0.0018	0.1436	0.2756	0.2018	0.0661	0.1293	0.2366	0.492	0.3873	0.0488	0.1286			0.0747	0.1113	0.1807	0.3144	0.7865	0.0026	0.0181	0.0822	0.0935	0.0634	0.0028	0.1923	0.3284	0.4766	0.2815	0.5893	0.4325	0.4643	0.5174	0.3279	0.4632	0.3619	0.197	0.3537
WBGene00008644	F10C2.3	2	133	0.8365	Moderately variant	Other metabolic gene	0.6967	0.3311	0.1669	0.1029	0.2083	0.1292	0.0018	0.0639		0.1166	0.1179	0.0519	0.0934	0.6284	0.3263	0.0672	0.0715			0.027	0.1641	0.122	0.2372	0.7679	0.1543	0.0134	0.0727	0.0971	0.076	0.0016	0.1985	0.2664	0.1552	0.1021	0.331	0.4323		0.4148	0.1183	0.1091	0.2109	0.2916	0.1407
WBGene00008645	F10C2.4	1	141	0.8598	Moderately variant	iCEL1314 gene	0.2488	0.0007	0.1804	0.0404	0.0301	0.1219	0.0018	0.0244	0.2676	0.0961	0.0648	0.0455	0.0446	0.6033	0.3061	0.0447	0.0493	0.1335		0.0146	0.0657	0.1212	0.164	0.6092	0.0088	0.0018	0.0685	0.0692	0.0041	0.0013	0.2645	0.0525	0.0798	0.1282	0.1985	0.4219	0.266	0.5623	0.061	0.0268	0.1084	0.2064	0.2078
WBGene00008646	F10C2.5	2	139	0.858	Moderately variant	Other metabolic gene	0.3362	0.0008	0.1803	0.0212	0.0608	0.1557	0.0018	0.0774	0.5575	0.1363	0.0653	0.0821	0.0509	0.3366	0.277	0.0587	0.0617	0.1563		0.0221	0.0583	0.0954	0.1646	0.6921	0.0018	0.0026	0.0813	0.0817	0.0185	0.0009	0.2041	0.0884	0.0823	0.0982	0.2187	0.4334		0.4759	0.0971	0.0698	0.1213	0.2495	0.2325
WBGene00008654	pfas-1	2	134	0.8272	Moderately variant	iCEL1314 gene	0.3368	0.0015	0.1634	0.0613	0.0716	0.1977	0.0018	0.0264	0.328	0.1032	0.0663	0.0637	0.0943	0.3223	0.2758	0.0405	0.0604	0.1624		0.0176	0.1226	0.3433	0.1938	0.5873	0.0021	0.0178	0.0501	0.1488	0.0302	0.0014	0.22	0.0949	0.3334	0.1251	0.1958	0.4323		0.548	0.1252	0.059	0.1871	0.2558	0.2757
WBGene00008655	lips-3	9	112	0.7179	Highly variant	Other metabolic gene	0.4339	0.0016	0.1586	0.2578	0.2092	0.2734	0.0018	0.0845		0.3157	0.0659	0.1828	0.0872	0.7438	0.4281	0.0641	0.1008			0.0517	0.3375	0.2021	0.2422	0.6693	0.0184	0.0159	0.1601	0.0875	0.0459	0.0025	0.2975	1.5685	0.3243	0.3663	0.2224	0.4326		0.4075	0.1663	0.3835	2.1632	0.3335	0.2816
WBGene00008667	F10G8.9	2	136	0.8395	Moderately variant	Other metabolic gene	0.443	0.0009	0.1796	0.0976	0.0232	0.1514	0.0015	0.0294	0.3065	0.1868		0.1331	0.1271	0.743	0.3191	0.0429	0.0568		0.0017	0.0154	0.0804	0.1138	0.1601	0.7416	0.0143	0.0023	0.0451	0.0367	0.0106	0.001	0.2766	0.0484	0.1304	0.1889	0.0381	0.4323		0.3157	0.1195	0.0804	0.1204	0.1623	0.2003
WBGene00008669	acs-14	5	122	0.8133	Highly variant	iCEL1314 gene	0.2778	0.0016	0.2406	0.0461	0.042	0.1474	0.0015	0.0496	0.2775	0.0648	0.0653	0.0458	0.0974	0.18	0.3239	0.0389	0.0427	0.1771		0.0221	0.056		0.2476	0.5715	0.0089	0.0129	0.0567	0.1335	0.0251	0.0009		0.1279	0.4726	0.172	0.17	0.4315	0.2594	0.5292	0.133	0.0366	0.0685	0.2548	0.2686
WBGene00008673	F11A5.5	6	109	0.6943	Highly variant	Other metabolic gene	0.7482	0.0148	0.1507	0.0404	0.2767	0.3161	0.0104	0.1195		0.2112	0.0668	0.1771	0.0965	0.5551	0.4167	0.0923	0.1265			0.0958	0.2382	0.1239	0.1955	0.8879	0.0114	0.0167	0.2519	0.2966	0.3081	0.0085	0.2454	2.8637	0.2274	0.3138	0.3084	0.4263		0.2029	0.2655	0.4919	3.4641	0.344	0.2028
WBGene00008676	oac-15	Lowly expressed	Lowly expressed	Lowly expressed	Lowly expressed	Other metabolic gene	0.9512	0.0072	0.1909	0.221	0.7862	0.3116	0.0155	0.1371		0.1809	0.0659	0.1375	0.2549	0.5182	0.5456		0.2213		0.0175	0.046	0.5204	0.1589	0.2552	1.2859	0.008	0.0102	0.4852	0.101	0.3945	0.0137	0.2073		0.2135	1.2908	0.1453	0.4458		0.1666	0.5671	2.1028	3.4641	0.3375	0.4954
WBGene00008678	stdh-2	Lowly expressed	Lowly expressed	Lowly expressed	Lowly expressed	Other metabolic gene	0.9972	0.0099	0.1743	0.2583	0.2631	0.2466	0.0016	0.1249	0.3301	0.1357	0.0665	0.1377	0.3095	0.5356	0.294		0.1551			0.0594	0.5946	0.1172	0.2505	1.3887	0.0175	0.015	0.5463	0.3741	0.2965	0.0124	0.1817	0.6696	0.4219	0.4523	0.7292	0.4345		0.5827	0.3802	1.9603	0.4447	0.3354	0.5057
WBGene00008693	F11C1.4	11	114	0.7403	Highly variant	Other metabolic gene	0.7747	0.014	0.1819	0.0839	0.3836	0.3726	0.0122	0.2272		0.191	0.0667	0.1269	0.1298	0.5288	0.2764		0.0781			0.1343	0.1976	0.1499	0.2774	1.2673	0.0154	0.0189	0.1267	0.2038	0.1919	0.0008	0.3072	3.4641	0.1773	0.1801	0.1517	0.4197		0.143	0.1949	3.4369	2.0632	0.3304	0.2248
WBGene00008706	gba-3	2	137	0.8457	Moderately variant	iCEL1314 gene	0.4395	0.0139	0.1631	0.1172	0.0479	0.1654	0.0015	0.0367		0.1189	0.0654	0.0527	0.0386	0.3534	0.288	0.0493	0.0415			0.0213	0.0858	0.193	0.2059	0.5256	0.0023	0.012	0.0752	0.1808	0.0201	0.0008	0.2304	0.1389	0.2177	0.1119	0.2299	0.4288		0.4568	0.1488	0.058	0.1008	0.2161	0.1588
WBGene00008722	F12F6.7	0	137	0.8405	Moderately variant	iCEL1314 gene	0.2714	0.0008	0.1802	0.0767	0.0303	0.117	0.0015	0.0563	0.2787	0.1289	0.0655	0.0554	0.0524	0.4663	0.3796	0.0433	0.058	0.1592	0.0016	0.0205	0.1124	0.137	0.1587	0.668	0.0088	0.0019	0.0686	0.1001	0.0049	0.0015	0.2085	0.0396	0.1045	0.1533	0.5565	0.43	0.2394	0.5624	0.0554	0.024	0.1261	0.1971	0.1864
WBGene00008732	F13B12.4	13	98	0.6242	Highly variant	iCEL1314 gene	0.8102	0.0142	0.1757	0.1464	0.411	0.312	0.0016	0.1248		0.3582	0.0663	0.2554	0.1609	0.7126	0.349	0.1419	0.1832		0.0088	0.1912	0.3459	0.2592	0.349	0.8634	0.017	0.0142	0.2539	0.1537	0.6322	0.0013	0.3524	2.3717	0.3582	0.4242	0.2082	0.4433		0.3942	0.3254	0.2934	3.4628	0.3176	0.255
WBGene00008735	F13D2.1	2	153	0.9387	Moderately variant	Other metabolic gene	0.463	0.0008	0.1523	0.0834	0.0763	0.1629	0.0016	0.0388	0.6225	0.1341	0.0653	0.0255	0.0397	0.7542	0.2436	0.0547	0.0472			0.0238	0.0811	0.2181	0.1505	0.551	0.008	0.0119	0.0356	0.06	0.0226	0.0006	0.2109	0.1418	0.1058	0.063	0.0526	0.4273		0.2428	0.0964	0.0177	0.1083	0.2129	0.1589
WBGene00008741	ctsa-1.2	1	136	0.8144	Moderately variant	Other metabolic gene	0.1779	0.0017	0.2652	0.0298	0.1263	0.1061	0.0016	0.046	0.2523	0.07	0.0661	0.0122	0.0905	0.2866	0.4059	0.0341	0.0462	0.3515	0.0015	0.0125	0.0919	0.1748	0.2	0.4522	0.0018	0.0059	0.0374	0.1059	0.0256	0.0017	0.2495	0.0952	0.3134	0.1862	0.0615	0.4797	0.2532	0.6102	0.3617	0.0218	0.0454	0.344	0.2987
WBGene00008743	F13D12.9	7	125	0.7911	Highly variant	Other metabolic gene	0.4174	0.0039	0.2025	0.0822	0.0951	0.3568	0.0018	0.0972		0.1825	0.0652	0.0648	0.0672	0.6076	0.3406	0.0682	0.0931	0.1694		0.0517	0.0949	0.1306	0.1704	0.6608	0.012	0.0155	0.0914	0.0966	0.0533	0.0018	0.2596	3.4377	0.0886	0.1099	0.1186	0.431	0.2199	0.3814	0.3322	0.1616		0.2325	0.1769
WBGene00008746	F13E6.2	5	118	0.7468	Highly variant	Other metabolic gene	0.6299	0.0141	0.163	0.042	0.2696	0.151	0.0022	0.0609	0.765	0.1615	0.0664	0.0258	0.0718	0.5607	0.2148	0.1259	0.0591			0.0414	0.3792	0.1406	0.3049	0.6308	0.0176	0.0153	0.2447	0.1429	0.317	0.0012	0.2808	0.0601	0.3199	0.1411	0.2924	0.4431		0.1415	0.0988	0.1011	0.0415	0.3121	0.227
WBGene00008749	plpp-1.3	2	144	0.8834	Moderately variant	iCEL1314 gene	0.4304	0.0014	0.1689	0.0829	0.0572	0.1839	0.0014	0.1191	0.2119	0.0766	0.065	0.0526	0.0796	0.6146	0.2569	0.0576	0.0744	0.1312	0.0016	0.0253	0.1092	0.1352	0.1775	0.6151	0.0113	0.002	0.0504	0.0462	0.0151	0.0007	0.1971	0.066	0.1334	0.1222	0.2448	0.4323	0.1376	0.4896	0.0845	0.0373	0.1343	0.2468	0.2098
WBGene00008765	ttx-7	1	143	0.8994	Moderately variant	iCEL1314 gene	0.2374	0.0006	0.1438	0.0157	0.02	0.1243	0.0015	0.049	0.2866	0.0405	0.0644	0.0351	0.0349		0.272	0.0374	0.0409			0.0133	0.0169	0.126	0.1685	0.5633	0.0018	0.0019	0.0427	0.0376	0.0028	0.0007	0.223	0.0224	0.0536	0.1391	0.0382	0.4362	0.2596	0.4704	0.0437	0.0341	0.0523	0.1639	0.2085
WBGene00008766	F13G3.6	2	136	0.8395	Moderately variant	Other metabolic gene	0.3163	0.0007	0.1713	0.0625	0.058	0.1495	0.0022	0.0372	0.2001	0.0458	0.0654	0.0552	0.0553	0.5146	0.4039	0.0617	0.0413	0.1772		0.0209	0.087	0.0985	0.1635	0.6784	0.009	0.0028	0.0912	0.0849	0.0177	0.0011	0.2343	0.0515	0.1186	0.0995	0.3135	0.4318		0.4764	0.0819	0.0386	0.0257	0.2045	0.1711
WBGene00008775	mogs-1	2	136	0.8447	Moderately variant	iCEL1314 gene	0.2546	0.0007	0.1774	0.037	0.0288	0.1106	0.0018	0.0716		0.0933	0.0647	0.0803	0.048	0.3089	0.305	0.0431	0.0408	0.181	0.0019	0.0165	0.0508	0.1342	0.1578	0.6046	0.0089	0.0018	0.0592	0.0795	0.0047	0.0011	0.1788	0.0497	0.0812	0.1195	0.3726	0.4335	0.2252	0.4899	0.0762	0.0358	0.1611	0.2156	0.2122
WBGene00008776	F13H10.5	5	112	0.8235	Highly variant	iCEL1314 gene	0.5962	0.0009		0.1408	0.0896	0.3648	0.0022	0.1804		0.1922	0.066	0.2052	0.1565	0.6647		0.0715	0.07		0.0152	0.0427	0.2083	0.1306		1.18	0.0157	0.0084	0.0524	0.1928	0.0385	0.0016	0.3853	0.1606	0.2309	0.1491	0.2676			0.0533	0.221	0.3015	0.1389	0.2141
WBGene00008780	hxk-1	1	139	0.8528	Moderately variant	iCEL1314 gene	0.1686	0.001	0.1798	0.0494	0.0207	0.096	0.0017	0.0306	0.3203	0.1206	0.0641	0.0318	0.0352	0.5949	0.2685	0.0389	0.0345	0.1112		0.012	0.0789	0.1267	0.191	0.424	0.0023	0.0019	0.0412	0.0671	0.007	0.0013	0.2343	0.0349	0.1224	0.1803	0.2344	0.4341	0.2779	0.4209	0.051	0.0607	0.0801	0.1711	0.2059
WBGene00008781	rpoa-2	1	144	0.878	Moderately variant	iCEL1314 gene	0.2196	0.0006	0.1915	0.0466	0.0729	0.0913	0.0014	0.0317	0.3542	0.0745	0.0648	0.0659	0.0423	0.4956	0.2721	0.0497	0.0453	0.1449		0.0137	0.0718	0.1381	0.1754	0.4549	0.0017	0.0015	0.0747	0.0471	0.0152	0.0012	0.2427	0.061	0.1388	0.1045	0.0997	0.429	0.1989	0.502	0.061	0.0166	0.161	0.2045	0.1989
WBGene00008785	F14B6.4	6	124	0.8	Highly variant	Other metabolic gene	0.6118	0.0145	0.1834	0.0733	0.1904	0.412	0.0136	0.1409		0.0862	0.0666	0.0585	0.0394	0.5873	0.3226	0.0986	0.0762			0.1429	0.0858	0.1736	0.2192	0.8354	0.0165	0.0189	0.0941	0.0709	0.0754	0.0015	0.3019	0.7788	0.1698	0.0897	0.122	0.4432		0.2789	0.1729	0.4614	0.5138	0.31	0.1794
WBGene00008786	oac-16	Lowly expressed	Lowly expressed	Lowly expressed	Lowly expressed	Other metabolic gene	0.9635	0.0008	0.1659	0.1347	0.9235	0.3725	0.0145	0.1792		0.1648	0.0662	0.0939	0.0933	0.5111	0.3434		0.2161			0.0787	0.475	0.1442	0.2217	1.2529	0.002	0.0105	0.411	0.1672	0.7821	0.0161	0.3214		0.142	0.7419	0.3527	0.4321		0.2024	0.3672			0.3253	0.1936
WBGene00008787	F14B6.6	3	137	0.8563	Highly variant	Other metabolic gene	0.4663	0.0097	0.1722	0.0319	0.1113	0.0979	0.0021	0.0285	0.278	0.0571	0.0662	0.0343	0.0331	0.5802	0.3169	0.0767	0.0549			0.0232	0.0969	0.1308	0.2074	0.4416	0.0166	0.0179	0.0625	0.0343	0.0228	0.0009	0.228	0.2113	0.1723	0.0658	0.0442	0.414		0.3865	0.125	0.066	0.054	0.2847	0.1685
WBGene00008801	acp-3	8	42	0.6462	Highly variant	iCEL1314 gene		0.012	0.16		0.5355		0.0158				0.066				0.4689	0.1211							0.2126		0.002	0.0195	1.1608		2.5431	0.0124				0.2522		0.4133		0.4441				0.3285
WBGene00008802	acp-2	7	125	0.7862	Highly variant	iCEL1314 gene	0.6762	0.0027	0.1884	0.1394	0.2239	0.3165	0.0017	0.073		0.2176	0.0661	0.0505	0.1096	0.5756	0.3642	0.1514	0.0714			0.0328	0.1722	0.1858	0.1706	0.8393	0.0173	0.0145	0.2655	0.0547	0.1582	0.0012	0.2252	0.1558	0.4225	0.3682	0.1658	0.433	0.2432	0.3972	0.3183	0.1673	0.0876	0.3351	0.1965
WBGene00008803	lips-10	2	137	0.8509	Moderately variant	Other metabolic gene	0.3467	0.001	0.1811	0.1243	0.0473	0.11	0.0016	0.0432		0.1692	0.0656	0.0453	0.0602	0.5873	0.4475	0.0501	0.044	0.202		0.0247	0.1025	0.0972	0.2003	0.4221	0.0027	0.0089	0.0667	0.0821	0.0313	0.001	0.2302	0.1167	0.1851	0.2873	0.1517	0.4318	0.217	0.541	0.1531	0.1334	0.2686	0.3372	0.2558
WBGene00008804	acp-4	Lowly expressed	Lowly expressed	Lowly expressed	Lowly expressed	Other metabolic gene	0.9601	0.0147	0.1849	0.0519	0.4028	0.2739	0.0156	0.0834		0.1395	0.0661	0.1422	0.1472	0.4652	0.3351	0.1345	0.1398			0.0591	0.295	0.1108	0.1954	1.0978	0.0106	0.0202	0.2665	0.0562	0.2151	0.0132	0.249	3.4641	0.1698	0.1884	0.2654	0.4426	0.2517	0.824	0.2424	0.7518	3.3726	0.3138	0.1876
WBGene00008806	mboa-7	2	143	0.8882	Moderately variant	Other metabolic gene	0.3555	0.0021	0.1829	0.029	0.0469	0.1612	0.0018	0.0743	0.218	0.0645	0.0653	0.0561	0.033	0.3462	0.2844	0.0521	0.0451	0.2012	0.0019	0.0248	0.0596	0.1477	0.1848	0.5863	0.0156	0.0019	0.053	0.0669	0.0097	0.0007	0.2174	0.0483	0.1188	0.0672	0.0455	0.4338		0.4693	0.1049	0.0633	0.0831	0.2281	0.2133
WBGene00008809	cyp-13A11	Lowly expressed	Lowly expressed	Lowly expressed	Lowly expressed	Other metabolic gene		0.0141	0.1006		0.0336		0.002				0.0663				0.188	0.077						0.1795	0.1548		0.0162	0.0141	0.0394		0.0659	0.0111	0.2883			0.3131		0.4259		0.2884				0.168	0.2257
WBGene00008810	cyp-13A12	12	81	0.5625	Highly variant	Other metabolic gene	0.9116	0.0123	0.1576	0.6039	0.6397	0.2487	0.002	0.2316		0.1582	0.0664	0.222	0.4242	0.5818	0.2813	0.2881	0.2272			0.1351	0.6799	0.159	0.2332	1.1848	0.0156	0.0182	0.3485	0.1545	0.3607	0.0019	0.3404	0.5955	0.3065	0.9108	0.6013	0.4317		0.4281	0.8611	3.34	2.0481	0.3245	0.3481
WBGene00008829	cyp-35D1	9	118	0.7329	Highly variant	Other metabolic gene	0.663	0.01	0.1644	0.2258	0.2141	0.2412	0.0016	0.0687	0.3436	0.1503	0.0663	0.1162	0.088	0.5736	0.4086	0.1117	0.2346			0.0944	0.1361	0.153	0.266	1.0548	0.0171	0.0159	0.2804	0.1422	0.2199	0.0087	0.2472	0.2882	0.2904	1.378	0.5477	0.4324		0.4435	0.2114	0.2047	0.7303	0.3221	0.2483
WBGene00008860	romo-1	1	140	0.8589	Moderately variant	Other metabolic gene	0.2855	0.0007	0.1979	0.0235	0.0397	0.0981	0.0019	0.0215	0.2819	0.0556	0.0651	0.029	0.0986	0.4116	0.3155	0.0456	0.0372			0.0095	0.0439	0.1223	0.1599	0.4603	0.0021	0.0023	0.0482	0.1109	0.0078	0.0009	0.191	0.0367	0.1678	0.1687	0.1775	0.4342	0.2542	0.55	0.0498	0.0397	0.1326	0.2073	0.2434
WBGene00008874	F15H10.7	7	123	0.7935	Highly variant	Other metabolic gene	0.4886	0.0121	0.1687	0.0665	0.2502	0.3254	0.0027	0.1905		0.0849	0.0664	0.0414	0.0633	0.4926	0.2838	0.1293	0.082			0.1502	0.2167	0.1303	0.2051	0.8782	0.0122	0.0196	0.6409	0.1284	0.4938	0.0011	0.3279	2.1105	0.1652	0.1887	0.1529	0.4322		0.3793	0.2016	0.2339	0.8435	0.2925	0.2074
WBGene00008905	F17B5.1	6	90	0.5844	Highly variant	Other metabolic gene	0.7103	0.0091	0.178	0.1537	0.3796	0.2765	0.0023	0.0553		0.2514	0.0665	0.165	0.2216	0.5398	0.3228	0.0703	0.0488			0.1495	0.3388	0.219	0.371	0.8063	0.0096	0.0172	0.3916	0.0776	0.6981	0.0104	0.1629	1.0677	0.3597	0.1071	0.746	0.4328		0.4483	0.2261	0.5802	1.8798	0.3195	0.4033
WBGene00008906	oac-17	Lowly expressed	Lowly expressed	Lowly expressed	Lowly expressed	Other metabolic gene		0.0008					0.0101				0.0664											0.1822			0.0137	0.018				0.0163	0.2543
WBGene00008908	F17B5.4	Lowly expressed	Lowly expressed	Lowly expressed	Lowly expressed	Other metabolic gene		0.0008			0.0996		0.0161				0.0659														0.002	0.0113	0.2244		0.2593	0.0145				1.1015				0.2639				0.2709
WBGene00008918	pigt-1	2	143	0.8773	Moderately variant	Other metabolic gene	0.2599	0.0006	0.1907	0.0415	0.0299	0.1083	0.0016	0.023	0.3642	0.0973	0.065	0.0409	0.0489	0.537	0.3537	0.043	0.045	0.121		0.0172	0.0482	0.1261	0.1619	0.6055	0.0115	0.0018	0.0635	0.0995	0.0054	0.0011	0.2328	0.0315	0.0905	0.125	0.2333	0.4343	0.2577	0.417	0.0441	0.0209	0.0812	0.1676	0.2263
WBGene00008925	F17H10.1	2	143	0.8773	Moderately variant	Other metabolic gene	0.3453	0.0012	0.1657	0.1026	0.0555	0.2191	0.0018	0.0822	0.2294	0.0878	0.0652	0.0959	0.0965	0.3515	0.2775	0.0627	0.05	0.1877		0.0232	0.0669	0.1679	0.2152	0.5936	0.0139	0.0024	0.0497	0.04	0.0357	0.001	0.2091	0.0836	0.0783	0.1127	0.2984	0.4318		0.4771	0.1873	0.1805	0.087	0.191	0.1987
WBGene00008936	papl-1	3	127	0.7888	Highly variant	Other metabolic gene	0.2816	0.002	0.1853	0.0817	0.0763	0.1146	0.0015	0.0657	0.2794	0.1543	0.0667	0.0363	0.1987	0.2439	0.3828	0.0363	0.0633			0.0213	0.201	0.1901	0.2637	0.6222	0.0087	0.016	0.0451	0.1139	0.0205	0.0018	0.2048	0.1361	0.3584	0.122	0.2893	0.4348	0.2562	0.5512	0.1127	0.093	0.1149	0.4311	0.228
WBGene00008948	F19B6.1	1	146	0.9012	Moderately variant	iCEL1314 gene	0.1731	0.0007	0.1667	0.016	0.023	0.0612	0.0017	0.024	0.2316	0.0264	0.0646	0.0439	0.0648		0.2958	0.0389	0.0304	0.2732	0.0015	0.0101	0.0124	0.1346	0.2146	0.3066	0.0016	0.0021	0.0461	0.0326	0.0049	0.0009	0.195	0.0273	0.0417	0.1627	0.0204	0.4228	0.2236	0.4647	0.0404	0.0167	0.0596	0.1744	0.1688
WBGene00008959	F19H6.4	4	123	0.7785	Highly variant	Other metabolic gene	0.3727	0.0093	0.1912	0.099	0.0913	0.2105	0.0134	0.1711		0.1705	0.0664	0.0896	0.0433	0.4498	0.2709	0.0609	0.2796	0.1943		0.0166	0.1988	0.1554	0.147	0.8818	0.0179	0.0022	0.1338	0.1067	0.0147	0.0134	0.2578	0.066	0.0699	0.1795	0.6317	0.4346		0.7093	0.166	0.7429	0.1186	0.2554	0.193
WBGene00008985	F20G2.1	5	113	0.6975	Highly variant	Other metabolic gene	0.505	0.0149	0.1677	0.0848	0.0665	0.2726	0.0015	0.155	0.3041	0.096	0.0667	0.1159	0.1817	0.566	0.3537	0.0673	0.0972		0.0021	0.0688	0.1095	0.1403	0.2694	0.8138	0.0133	0.0135	0.0539	0.1087	0.0159	0.0018	0.2049	0.4814	0.0929	0.1134	0.5419	0.4319		0.5095	0.1946	0.6359	0.493	0.2943	0.3434
WBGene00008986	F20G2.2	2	143	0.8882	Moderately variant	Other metabolic gene	0.2697	0.0009	0.1684	0.0517	0.0438	0.1435	0.0015	0.0397	0.2644	0.0922	0.0648	0.0346	0.0874	0.2293	0.2532	0.0499	0.0554			0.0185	0.0796	0.1618	0.1959	0.5724	0.0114	0.0028	0.0468	0.0512	0.0087	0.0007	0.189	0.0337	0.1619	0.1055	0.0479	0.4367	0.2197	0.5452	0.0727	0.0223	0.0784	0.3204	0.2242
WBGene00009001	tyr-3	Lowly expressed	Lowly expressed	Lowly expressed	Lowly expressed	iCEL1314 gene	0.8916	0.0124	0.1814	0.1075	0.6386	0.2738	0.0015	0.1017	0.4638	0.1538	0.0665	0.2041	0.0755	0.5455	0.3045	0.1919	0.0876			0.0645	0.479	0.1512	0.2095	1.3359	0.002	0.0179	0.1959	0.079	0.1441	0.0123	0.1774	2.9792	0.1338	0.176	0.1635	0.4477		0.4686	0.2122	3.4641	3.4641	0.3073
WBGene00009006	F21D5.1	2	138	0.8364	Moderately variant	iCEL1314 gene	0.2555	0.0013	0.1941	0.1119	0.0389	0.1266	0.0015	0.1105	0.2799	0.1499	0.0649	0.0848	0.0675	0.7141	0.3038	0.047	0.061	0.2141	0.0021	0.0189	0.1914	0.1163	0.1796	0.6231	0.009	0.0018	0.0842	0.2246	0.0089	0.0017	0.2507	0.0562	0.172	0.1056	0.6511	0.4342	0.2799	0.55	0.0904	0.061	0.139	0.2127	0.1929
WBGene00009008	F21D5.3	2	138	0.8415	Moderately variant	Other metabolic gene	0.3666	0.0008	0.1854	0.0563	0.0576	0.135	0.0015	0.0523	0.3532	0.1434	0.0662	0.0491	0.1448	0.4033	0.3672	0.066	0.0557	0.2443	0.0021	0.0278	0.0875	0.1782	0.2098	0.4712	0.0023	0.0034	0.0638	0.1602	0.0351	0.001	0.2284	0.0663	0.3848	0.0994	0.16	0.4352		0.5148	0.0904	0.0297	0.0907	0.2345	0.2754
WBGene00009018	F21D9.4	4	130	0.8075	Highly variant	Other metabolic gene	0.56	0.0144	0.1836	0.0472	0.0789	0.4124	0.0018	0.0676		0.094	0.0664	0.0316	0.0423	0.574	0.3749	0.0729	0.0604		0.0118	0.0476	0.1268	0.1479	0.2429	0.8269	0.0172	0.0161	0.049	0.0952	0.0339	0.0013	0.2162	0.2135	0.2277	0.082	0.231	0.432		0.1058	0.1766	0.0649	0.1995	0.2226	0.1975
WBGene00009032	bgnt-1.3	9	99	0.7557	Highly variant	Other metabolic gene	0.5177	0.0008		0.0954	0.7065	0.3623	0.0084	0.1615		0.0943	0.0667	0.102	0.0552	0.592		0.2571	0.0791			0.0888	0.2149	0.1095		0.8574	0.002	0.0195	0.2285	0.0774	0.6831	0.0143	0.3701	2.7638	0.0752	0.9116	0.1485			0.7561	0.1382			0.3262
WBGene00009035	gfat-2	1	135	0.8182	Moderately variant	iCEL1314 gene	0.1747	0.002	0.1989	0.0706	0.0212	0.121	0.0034	0.0633	0.3376	0.1681	0.0656	0.0371	0.0484	0.7138	0.3495	0.0369	0.0951	0.1489		0.0106	0.2535	0.1325	0.1906	0.515	0.0128	0.0035	0.038	0.0613	0.0053	0.0038	0.278	0.0452	0.063	0.1469	0.548	0.4368	0.2547	0.4339	0.0593	0.1128	0.1194	0.1249	0.1737
WBGene00009048	cth-1	2	134	0.8272	Moderately variant	iCEL1314 gene	0.2334	0.0011	0.143	0.1079	0.0477	0.1227	0.0017	0.0549	0.3475	0.1319	0.0654	0.0705	0.1745	0.435	0.2626	0.033	0.0526	0.1891		0.0373	0.1076	0.2393	0.1342	0.5023	0.017	0.0039	0.0393	0.0467	0.0537	0.0016	0.1887	0.166	0.3349	0.191	0.0572	0.4562		0.359	0.2109	0.1087	0.1509	0.2156	0.1719
WBGene00009051	nduf-6	2	142	0.8875	Moderately variant	iCEL1314 gene	0.2469	0.0005	0.195	0.0133	0.0202	0.1128	0.0017	0.0244	0.286	0.0275	0.0662	0.0176	0.0487	0.1751	0.3488	0.0374	0.0451	0.1565		0.012	0.0277	0.1026	0.1609	0.5524	0.0019	0.0021	0.0514	0.0913	0.0114	0.0007	0.2029	0.0141	0.0668	0.1891	0.0364	0.4497	0.2227	0.5806	0.0577	0.016	0.029	0.1822	0.2199
WBGene00009057	cept-1	5	100	0.8547	Highly variant	iCEL1314 gene	0.3533	0.0013		0.0875		0.2952	0.0015	0.2364		0.1153	0.0658	0.1226	0.2164	0.8636			0.0479			0.0361	0.1094	0.251		0.8102	0.0138	0.0099		0.0896		0.0015	0.2094	0.1704	0.3665		0.5523				0.2504	0.0835	0.1539
WBGene00009078	rpb-12	2	139	0.8688	Moderately variant	iCEL1314 gene	0.2683	0.0006	0.159	0.0432	0.0575	0.1253	0.0022	0.0352		0.0732	0.0649	0.051	0.0963	0.8077	0.3364	0.048	0.0377	0.1541		0.0119	0.0402	0.094	0.1642	0.5723	0.0155	0.0022	0.0636	0.1011	0.0078	0.001	0.2014	0.0315	0.1375	0.0856	0.4152	0.441	0.2502	0.5201	0.0439	0.0389	0.1219	0.1863	0.216
WBGene00009082	dlat-1	1	141	0.8598	Moderately variant	iCEL1314 gene	0.1906	0.0007	0.1681	0.0169	0.0421	0.1277	0.0016	0.0508	0.2524	0.0288	0.0643	0.0418	0.033	0.3366	0.3056	0.0412	0.0419	0.1432		0.0149	0.061	0.2209	0.173	0.5528	0.0018	0.002	0.0522	0.0573	0.0133	0.0012	0.2001	0.0093	0.1394	0.1343	0.0724	0.4346	0.2412	0.57	0.0487	0.0192	0.0545	0.1995	0.2038
WBGene00009106	acs-12	2	140	0.8485	Moderately variant	Other metabolic gene	0.4959	0.0008	0.1673	0.0547	0.0777	0.1692	0.0017	0.0425	0.2608	0.1539	0.0656	0.0885	0.079	0.2252	0.3008	0.0551	0.0464	0.1374	0.0015	0.0251	0.1111	0.2747	0.1867	0.6617	0.0112	0.0121	0.0609	0.0867	0.0277	0.0008	0.2121	0.1348	0.2381	0.0651	0.1029	0.433	0.291	0.4121	0.1416	0.0533	0.1349	0.2431	0.2095
WBGene00009110	F25D1.5	5	119	0.7391	Highly variant	Other metabolic gene	0.5823	0.0078	0.1483	0.2565	0.1054	0.2476	0.0015	0.2382	0.3382	0.1267	0.0664	0.1599	0.1699	0.6368	0.2842	0.0744	0.1569			0.0537	0.2119	0.3711	0.1504	0.9798	0.0179	0.0181	0.0785	0.0825	0.0899	0.0016	0.276	0.4178	0.2833	0.6365	0.4432	0.4277	0.2016	0.4499	0.4186	0.2089	0.2852	0.3536	0.2921
WBGene00009119	ndk-1	0	133	0.911	Moderately variant	iCEL1314 gene	0.161	0.0007	0.2509	0.0173	0.0011	0.1016	0.0017	0.0173	0.2198	0.0161	0.0641	0.007	0.0154	0.2796	0.3328	0.008	0.0202			0.0122	0.0313		0.1378	0.4912	0.0016	0.0021	0.0031	0.0397	0.0019	0.0011		0.0139	0.1157	0.4332	0.1322	0.5705	0.3215	0.1305	0.0177	0.0076	0.0303	0.0223	0.2799
WBGene00009126	pyk-1	1	145	0.8951	Moderately variant	iCEL1314 gene	0.1927	0.0008	0.0849	0.023	0.021	0.1396	0.0014	0.0479	0.2205	0.0286	0.0644	0.0545	0.0422	0.2955	0.1321	0.0294	0.0484	0.1384		0.0169	0.0502	0.1509	0.1232	0.5613	0.0019	0.002	0.0205	0.113	0.0076	0.0013	0.1998	0.02	0.0866	0.1502	0.1511	0.4209	0.183	0.3816	0.0489	0.0174	0.0298	0.1286	0.0847
WBGene00009138	F25H9.6	2	133	0.816	Moderately variant	iCEL1314 gene	0.2665	0.0008	0.2248	0.0742	0.0382	0.1178	0.0019	0.0291	0.3571	0.1596	0.0834	0.0962	0.1058	0.4862	0.3321	0.0522	0.0761	0.1702	0.0018	0.0149	0.1148	0.1202	0.1786	0.6706	0.0124	0.002	0.0929	0.1037	0.0069	0.0016	0.2813	0.0437	0.1935	0.0828	0.3057	0.4313	0.2807	0.5165	0.0698	0.0309	0.2018	0.218	0.223
WBGene00009139	F25H9.7	2	135	0.8232	Moderately variant	Other metabolic gene	0.3929	0.0007	0.1692	0.0704	0.0451	0.1386	0.0017	0.022	0.2208	0.1099	0.0656	0.1027	0.0682	0.7069	0.3925	0.0486	0.0449	0.1971		0.0153	0.0683	0.1095	0.1669	0.6391	0.0128	0.0026	0.0579	0.2463	0.0065	0.0007	0.2153	0.0403	0.3357	0.1333	0.0904	0.4333	0.3158	0.543	0.0768	0.0297	0.0863	0.2319	0.2055
WBGene00009140	F26A3.1	1	142	0.8712	Moderately variant	Other metabolic gene	0.3425	0.0006	0.1816	0.0759	0.0852	0.1094	0.0021	0.0291	0.3102	0.081	0.0651	0.0531	0.0606	0.2901	0.3087	0.0473	0.0287	0.1829		0.0145	0.1096	0.1095	0.179	0.586	0.0092	0.0023	0.0612	0.0497	0.0082	0.0009	0.2509	0.0489	0.0747	0.1527	0.0469	0.4367	0.2482	0.514	0.0855	0.056	0.1007	0.2063	0.1552
WBGene00009146	F26C11.1	2	102	0.7391	Moderately variant	iCEL1314 gene	0.9364	0.0009		0.1288	0.127	0.3515	0.0018	0.0928	0.0904	0.2165	0.0667	0.0809	0.1096	0.5851		0.1115	0.0855			0.0748	0.5642	0.1952		0.7436	0.0174	0.0138	0.0697	0.137	0.1089	0.0017	0.1985	0.1824	0.2822	0.3407	0.3574			0.4276	0.6148	0.0652	0.2607	0.3471
WBGene00009148	F26D2.3	5	134	0.8701	Highly variant	Other metabolic gene	0.5539	0.0149	0.1567	0.0376	0.1514	0.1399	0.0157	0.0716		0.0681	0.0663	0.0224	0.0309	0.5079	0.243	0.0896	0.1			0.0341	0.1845	0.1575	0.1642	0.698	0.002	0.0167	0.0883	0.1028	0.1008	0.0017	0.1825	0.0042	0.0648	0.3203	0.0763	0.4216		0.1321	0.2729	0.004	0.0387	0.275	0.223
WBGene00009153	F26D2.15	Lowly expressed	Lowly expressed	Lowly expressed	Lowly expressed	Other metabolic gene	0.6982	0.0137		0.0873	0.2974	0.2178	0.0154	0.157		0.1666	0.0665	0.0582	0.1345	0.5326		0.1185	0.1529			0.0846	0.2895	0.0986		1.0948	0.0088	0.0143	0.4651	0.1481	0.1211	0.0118	0.1868	1.9293	0.1855	0.9735	0.2159			0.6804	0.3716		2.4255	0.3161
WBGene00009159	F26E4.4	2	142	0.8712	Moderately variant	iCEL1314 gene	0.2824	0.001	0.173	0.0605	0.0333	0.1308	0.0018	0.0357	0.2623	0.0892	0.0648	0.046	0.0449	0.6567	0.3713	0.044	0.0444	0.1558		0.0183	0.0489	0.1537	0.1599	0.6709	0.0021	0.0021	0.0672	0.0534	0.004	0.0014	0.3	0.044	0.1282	0.1701	0.2331	0.4142	0.265	0.5401	0.0427	0.0227	0.1013	0.2175	0.1625
WBGene00009161	cox-7C	1	144	0.8944	Moderately variant	iCEL1314 gene	0.2206	0.0006	0.25	0.0154	0.0193	0.1109	0.002	0.0213	0.2513	0.0272	0.0646	0.0153	0.0385	0.258	0.3107	0.0344	0.0254	0.2967		0.0126	0.0276	0.2336	0.2007	0.5212	0.002	0.0023	0.043	0.1633	0.0101	0.0007	0.1635	0.0173	0.1308	0.1983	0.3091	0.4794	0.2746	0.5823	0.0352	0.0098	0.0152	0.2065	0.2052
WBGene00009165	gpx-1	2	140	0.8434	Moderately variant	iCEL1314 gene	0.3707	0.0016	0.1773	0.0831	0.0444	0.1256	0.0015	0.0291	0.3566	0.0971	0.0656	0.0521	0.0556	0.7309	0.3497	0.0495	0.0639	0.1868		0.0198	0.0703	0.1547	0.1704	0.5833	0.0166	0.0031	0.0572	0.0782	0.0381	0.0007	0.1573	0.0541	0.0819	0.1594	0.157	0.4342	0.234	0.5168	0.0988	0.0289	0.0933	0.2781	0.318
WBGene00009176	nmat-2	3	136	0.8395	Highly variant	iCEL1314 gene	0.315	0.0006	0.1928	0.0573	0.0608	0.1176	0.0016	0.0378	0.3523	0.1384	0.0655	0.0808	0.0493	0.7689	0.2778	0.0543	0.0509	0.2323		0.0167	0.1126	0.1021	0.1497	0.6574	0.0132	0.0023	0.1025	0.0531	0.0139	0.0011	0.1943	0.042	0.1429	0.0644	0.2984	0.4334		0.4516	0.0734	0.0438	0.0576	0.2197	0.2072
WBGene00009177	F26H9.5	2	146	0.8957	Moderately variant	iCEL1314 gene	0.2777	0.0012	0.1774	0.0275	0.0256	0.115	0.0014	0.0273	0.256	0.0741	0.0647	0.0304	0.1047	0.2198	0.3243	0.0413	0.0446	0.1506		0.0174	0.0532	0.1166	0.1578	0.5804	0.0016	0.002	0.0558	0.0932	0.0068	0.001	0.2691	0.0182	0.0771	0.0815	0.3762	0.4406	0.2083	0.5388	0.0352	0.0835	0.1033	0.1998	0.1663
WBGene00009178	uggt-2	9	108	0.6968	Highly variant	Other metabolic gene	0.9215	0.0038	0.1701	0.2141	0.2375	0.2943	0.0082	0.2395	0.1425	0.3004	0.066	0.1475	0.1209	0.5057	0.3277	0.132	0.134			0.0659	0.6183	0.1387	0.2097	1.0614	0.0112	0.0192	0.2807	0.1142	0.4664	0.0014	0.2978	3.4641	0.6629	0.2133	0.1997	0.4275		0.4869	0.5805	0.1176	3.2518	0.3371	0.173
WBGene00009186	trcs-1	4	128	0.7853	Highly variant	Other metabolic gene	0.2021	0.0013	0.2215	0.0609	0.0154	0.1023	0.0088	0.062	0.3459	0.1916	0.0652	0.073	0.0711	0.7944	0.3943	0.034	0.0619	0.1574		0.0141	0.2926	0.1432	0.1659	0.6878	0.0149	0.0017	0.0542	0.1027	0.004	0.0036	0.2644	0.0383	0.1111	0.2279	0.8029	0.4377	0.2509	0.5479	0.0463	0.0828	0.5064	0.1918	0.2088
WBGene00009187	F27D4.1	2	132	0.898	Moderately variant	iCEL1314 gene	0.2468	0.0005	0.1992	0.0312	0.0245	0.1511	0.0016	0.0285		0.0421	0.0643	0.0249	0.0533	0.2963	0.3473	0.0364	0.0479	0.1869		0.014	0.0409		0.1957	0.5528	0.0017	0.002	0.045	0.0552	0.0063	0.0009		0.0148	0.1232	0.1779	0.135	0.4396	0.2369	0.5652	0.0711	0.0458	0.0572	0.1821	0.2399
WBGene00009192	asah-2	3	132	0.8049	Highly variant	iCEL1314 gene	0.2768	0.0016	0.2395	0.1121	0.0912	0.1189	0.0018	0.0431		0.0559	0.0668	0.0676	0.1777	0.3234	0.3441	0.0409	0.0317	0.2518	0.0019	0.0153	0.2104	0.1466	0.1947	0.6303	0.0018	0.0186	0.0446	0.1747	0.0196	0.0032	0.2392	0.1451	0.4494	0.1671	0.0306	0.4508	0.2869	0.5205	0.1327	0.0813	0.1656	0.3034	0.1643
WBGene00009204	pigg-1	2	131	0.8344	Moderately variant	Other metabolic gene	0.3234	0.0007	0.2156	0.0443	0.027	0.1317	0.0022	0.0325	0.3556	0.1221	0.0958	0.0408	0.0424	0.4713	0.3062	0.0446	0.0533			0.0231	0.0438	0.1335	0.1852	0.6063	0.0148	0.0022	0.0421	0.0916	0.0092	0.0012	0.2671	0.0344	0.0748	0.1654	0.046	0.4334		0.3313	0.0761	0.0582	0.1345	0.1642	0.2057
WBGene00009218	acs-20	2	135	0.8491	Moderately variant	iCEL1314 gene	0.3207	0.0018	0.1753	0.1636	0.0916	0.2073	0.0019	0.0512		0.2198	0.0646	0.3318	0.0707	0.4296	0.3	0.0673	0.0573	0.1512		0.0254	0.1458	0.1278	0.1933	0.4576	0.0021	0.0025	0.0652	0.062	0.0215	0.0013	0.2563	0.0649	0.1608	0.1214	0.052	0.4308		0.4232	0.1356	0.0763	0.1085	0.3187	0.2124
WBGene00009219	dpm-3	2	146	0.8957	Moderately variant	iCEL1314 gene	0.2605	0.0007	0.1789	0.0433	0.0383	0.1019	0.0019	0.0376	0.2584	0.0552	0.0655	0.0513	0.0512	0.3814	0.2998	0.0489	0.0365	0.2098		0.016	0.048	0.1161	0.1775	0.5468	0.0016	0.0026	0.0573	0.1904	0.0094	0.0009	0.2173	0.0139	0.1205	0.1265	0.0873	0.4328		0.5174	0.0378	0.046	0.0497	0.2491	0.2232
WBGene00009221	acs-2	4	121	0.7469	Highly variant	iCEL1314 gene	0.2554	0.0014	0.1752	0.1819	0.0898	0.1844	0.0022	0.0603	0.3096	0.2888	0.066	0.0638	0.1643	0.431	0.3056	0.0761	0.0774			0.0483	0.1147	0.2228	0.3293	0.4332	0.0165	0.0135	0.0208	0.0707	0.1077	0.0021	0.2989	0.3769	0.1821	0.3807	0.1933	0.4229	0.2777	0.2354	0.2694	0.3036	0.7498	0.1084	0.2264
WBGene00009226	cyp-37B1	4	106	0.6584	Highly variant	iCEL1314 gene	0.4154	0.0131	0.2313	0.2472	0.1392	0.5699	0.002	0.1016	0.4932	0.1294	0.0665	0.3083	0.152	0.7658	0.3126	0.0556	0.0362			0.0998	0.1918	0.2047	0.2444	0.6675	0.0089	0.0207	0.0439	0.1499	0.0493	0.0027	0.3864	0.4251	0.1582	0.12	0.1633	0.4459	0.3251	0.3601	0.3624	0.4321	1.0559	0.4886	0.2587
WBGene00009228	F28G4.3	10	101	0.6645	Highly variant	Other metabolic gene	0.9207	0.0008	0.1702	0.1035	0.5589	0.3406	0.0156	0.2582		0.1127	0.0659	0.1461	0.0672	0.5208	0.3664		0.2414			0.3024	0.5621	0.2208	0.1957	1.2712	0.0093	0.0111	0.6795	0.1012	0.4341	0.0154	0.2123		0.2236	0.6808	0.2508	0.4415	0.2211	0.164	0.3982	3.4641		0.3244	0.2001
WBGene00009232	nkat-1	10	119	0.7727	Highly variant	iCEL1314 gene	0.5332	0.0008	0.1863	0.0617	0.0603	0.3926	0.0078	0.2655		0.0908	0.0663	0.0716	0.0385	0.6153	0.3554	0.3065	0.0694		0.0157	0.1023	0.122	0.158	0.189	1.0095	0.0108	0.0188	0.1497	0.0457	0.1213	0.0143	0.2466		0.0973	0.5991	0.2515	0.4453		0.2543	0.2371	2.3524		0.2263	0.1987
WBGene00009236	F28H7.2	10	118	0.7564	Highly variant	Other metabolic gene	0.9065	0.0144	0.164	0.0663	0.1436	0.3357	0.0017	0.0779		0.0793	0.0665	0.0501	0.0578	0.4357	0.2806	0.1139	0.0749			0.0415	0.3362	0.164	0.2861	0.8641	0.002	0.0191	0.0755	0.0591	0.0633	0.0082	0.2721	0.8052	0.0934	0.1638	0.3696	0.4302		0.1632	0.56	1.7155	0.6512	0.3063	0.2498
WBGene00009237	F28H7.3	3	120	0.7453	Highly variant	Other metabolic gene	0.2175	0.0017	0.3111	0.1147	0.0796	0.1189	0.0016	0.0474	0.3205	0.0623	0.0668	0.0262	0.1988	0.0656	0.5004	0.0397	0.0558			0.0213	0.2409	0.3742	0.2962	0.5393	0.0019	0.0194	0.0788	0.131	0.0452	0.003	0.1946	0.1344	0.4975	0.121	0.2958	0.4594	0.2405	0.5517	0.4166	0.0526	0.1726	0.349	0.2931
WBGene00009255	ugt-34	3	29	0.8529	Highly variant	iCEL1314 gene		0.007			0.1344		0.0022				0.0664														0.0148	0.0125	0.2992		0.2512	0.0143				1.2295				0.2143				0.2745
WBGene00009262	F30A10.3	1	139	0.8528	Moderately variant	Other metabolic gene	0.2303	0.0007	0.2056	0.0417	0.0252	0.0899	0.0019	0.0249	0.3063	0.0611	0.0645	0.0207	0.0312	0.5549	0.2972	0.0396	0.0358	0.143		0.0108	0.0523	0.1228	0.1852	0.4479	0.0019	0.0018	0.0463	0.0336	0.0052	0.0012	0.2112	0.0335	0.078	0.1945	0.1468	0.4128	0.2837	0.3573	0.047	0.0301	0.0425	0.1495	0.227
WBGene00009263	F30A10.4	Lowly expressed	Lowly expressed	Lowly expressed	Lowly expressed	Other metabolic gene	0.8918	0.0071	0.1696	0.2875	0.4249	0.2822	0.0149	0.3221		0.3216	0.0661	0.2296	0.2624	0.5074	0.2443	0.1933	0.4346			0.2754	0.4588	0.112	0.2595	1.5308	0.002	0.0058	0.4792	0.1239	0.3547	0.0139	0.2865		0.3325	0.5692	0.2318	0.4323		0.5549	0.3939	3.4641		0.3075	0.1855
WBGene00009264	sac-1	1	143	0.8882	Moderately variant	Other metabolic gene	0.2411	0.0006	0.1748	0.03	0.0243	0.1128	0.0017	0.0308	0.3129	0.0747	0.0644	0.0426	0.0469	0.1419	0.2791	0.0407	0.0433	0.1714		0.0204	0.0375	0.1283	0.1807	0.5607	0.0091	0.0019	0.0419	0.0685	0.0056	0.0009	0.1934	0.056	0.0611	0.1713	0.1634	0.4331	0.2558	0.3471	0.0457	0.0201	0.0281	0.1475	0.1881
WBGene00009271	glna-3	3	137	0.8354	Highly variant	iCEL1314 gene	0.6097	0.0027	0.1754	0.1224	0.0716	0.2112	0.0021	0.0483	0.4194	0.2351	0.0657	0.0979	0.0586	0.6295	0.2848	0.0519	0.0715	0.1662	0.0026	0.0306	0.0899	0.0777	0.1752	0.7078	0.0169	0.0035	0.0532	0.0719	0.0138	0.0011	0.2394	0.1408	0.1081	0.1057	0.2071	0.4319		0.4782	0.1704	0.1386	0.0719	0.296	0.2186
WBGene00009294	F31D4.9	1	137	0.8726	Moderately variant	iCEL1314 gene	0.2508	0.0006	0.1719	0.0133	0.0706	0.1038	0.0018	0.0234	0.2641	0.0353	0.0648	0.0256	0.0441	0.3454	0.336	0.0597	0.0393	0.2572		0.0155	0.0301	0.2982	0.1716	0.5265	0.0095	0.0024	0.0611	0.0645	0.0198	0.0006	0.3544	0.0131	0.1299	0.1238	0.0582	0.4376		0.4752	0.0385	0.0301	0.029	0.2245	0.2392
WBGene00009303	lips-8	Lowly expressed	Lowly expressed	Lowly expressed	Lowly expressed	Other metabolic gene	0.9183	0.0008	0.1731	0.1629	0.6133	0.3327	0.0101	0.1459		0.1285	0.0662	0.0988	0.0709	0.4652	0.3509		0.2732			0.0696	0.2381	0.149	0.216	0.9354	0.0092	0.0104	1.026	0.1919	0.5073	0.0127	0.254		0.2695	0.472	0.1588	0.4363		0.5124	0.334	0.1869	3.4641	0.324
WBGene00009312	F32B4.1	7	120	0.7742	Highly variant	Other metabolic gene	0.8908	0.0141	0.1874	0.0676	0.0871	0.3365	0.0123	0.0856		0.0987	0.0665	0.0801	0.0602	0.5004	0.3475	0.1565	0.1476			0.0424	0.2843	0.1472	0.268	0.8458	0.0089	0.0178	0.1036	0.0644	0.1412	0.0085	0.3096	1.2545	0.1434	0.3868	0.326	0.4365		0.0752	0.2337		0.714	0.2244	0.204
WBGene00009316	abhd-11.1	Lowly expressed	Lowly expressed	Lowly expressed	Lowly expressed	Other metabolic gene	0.7223	0.0098	0.1827	0.0755	0.581	0.3514	0.0152	0.1036		0.1016	0.0658	0.0788	0.0718	0.5295	0.3704		0.1737		0.0197	0.0413	0.2712	0.1283	0.2344	0.8252	0.0084	0.0179	0.4047	0.1333	0.1527	0.0131	0.2695		0.1188	0.394	0.2693	0.458		0.6417	0.3306			0.3259
WBGene00009319	mccc-1	2	145	0.8841	Moderately variant	iCEL1314 gene	0.2411	0.0006	0.2254	0.0265	0.0635	0.1504	0.0016	0.0379	0.1857	0.047	0.0648	0.0709	0.0587	0.3973	0.3571	0.0365	0.0465	0.1834		0.0163	0.0681	0.1559	0.1793	0.5654	0.0018	0.002	0.0277	0.0479	0.0063	0.0012	0.2237	0.0285	0.163	0.1619	0.1376	0.4328	0.2943	0.4187	0.0553	0.0436	0.0705	0.1753	0.2546
WBGene00009334	F32D8.12	0	18	1	Invariant	iCEL1314 gene		0.0007					0.0017				0.0656														0.0068	0.0038				0.0016
WBGene00009335	F32D8.13	0	52	0.8814	Moderately variant	iCEL1314 gene		0.0008			0.137		0.0018				0.0824					0.0766						0.1251			0.0521	0.0025	0.1212		0.0287	0.0007	0.181			0.1272				0.3342				0.3114
WBGene00009342	fasn-1	3	133	0.8313	Highly variant	iCEL1314 gene	0.2215	0.0008	0.1698	0.035	0.0414	0.1147	0.0013	0.0601	0.3192	0.0683	0.0645	0.1082	0.0394	0.2544	0.3131	0.0448	0.0424			0.0115	0.0661	0.1806	0.2103	0.4498	0.0024	0.0029	0.0376	0.0713	0.0221	0.0009	0.2199	0.0637	0.1373	0.1144	0.1253	0.4201	0.1869	0.4517	0.047	0.0511	0.0697	0.2003	0.1694
WBGene00009343	F32H2.6	9	122	0.7722	Highly variant	Other metabolic gene	0.4888	0.0144	0.1546	0.1138	0.0952	0.6091	0.0023	0.1597		0.1545	0.0664	0.091	0.1121	0.5704	0.3748	0.0885	0.0695			0.0594	0.1945	0.1169	0.204	0.8414	0.0115	0.0154	0.2331	0.1634	0.0593	0.0093	0.2916	0.8965	0.1939	0.0792	0.2022	0.432		0.283	0.2976	1.9825	0.181	0.2783	0.2
WBGene00009353	sdhd-1	1	143	0.8827	Moderately variant	iCEL1314 gene	0.23	0.0006	0.1362	0.0199	0.0206	0.1277	0.0018	0.03	0.2391	0.036	0.0648	0.0165	0.0432	0.3933	0.2964	0.0405	0.0424	0.1449		0.0144	0.0374	0.128	0.1641	0.5491	0.0018	0.002	0.046	0.0836	0.0103	0.0008	0.2049	0.023	0.0785	0.2141	0.0418	0.4406	0.2556	0.5623	0.0554	0.0156	0.0182	0.223	0.1968
WBGene00009368	pole-1	3	142	0.8606	Highly variant	iCEL1314 gene	0.2505	0.0011	0.1793	0.0428	0.048	0.1719	0.0018	0.0458	0.4727	0.0873	0.0648	0.0501	0.0314	0.5175	0.3284	0.0539	0.0956	0.1552		0.0206	0.1128	0.151	0.1778	0.6286	0.0019	0.0019	0.0769	0.0504	0.0059	0.0013	0.3076	0.0756	0.0809	0.1188	0.1993	0.4307	0.2252	0.5514	0.0806	0.0581	0.1674	0.2203	0.2235
WBGene00009404	F35C11.5	3	135	0.8282	Highly variant	Other metabolic gene	0.2074	0.0009	0.1778	0.0586	0.0512	0.121	0.0018	0.179	0.2602	0.1547	0.0655	0.0649	0.0542	0.7228	0.3295	0.0454	0.0452	0.2204		0.0161	0.1337	0.1233	0.1673	0.6432	0.0128	0.0015	0.091	0.0496	0.005	0.0024	0.2741	0.0329	0.1922	0.1537	0.8018	0.4323	0.7058	0.6003	0.0668	0.0336	0.2454	0.2196	0.1967
WBGene00009413	oac-19	15	101	0.6558	Highly variant	Other metabolic gene	0.8626	0.0049	0.139	0.1613	0.7185	0.3195	0.0159	0.2355		0.2946	0.0662	0.1818	0.2035	0.5146	0.2243	0.1502	0.1156		0.0156	0.102	0.4327	0.1359	0.1693	0.9087	0.002	0.0191	0.6977	0.1003	1.0284	0.015	0.2734	2.9129	0.3223	0.1749	0.261	0.4286	0.3991	0.9733	0.3869	0.2452	3.4641	0.3205	0.1969
WBGene00009435	F35G2.1	0	144	0.878	Moderately variant	Other metabolic gene	0.1976	0.0009	0.1791	0.0378	0.0437	0.0983	0.0017	0.0269	0.2345	0.0554	0.0649	0.127	0.0298	0.2486	0.2675	0.0424	0.0298	0.1767		0.0116	0.0481	0.1121	0.1899	0.4487	0.0088	0.0016	0.04	0.0584	0.0078	0.0009	0.3639	0.0305	0.1804	0.1762	0.0192	0.4361	0.215	0.3882	0.0477	0.0343	0.0842	0.1643	0.1669
WBGene00009436	marb-1	2	143	0.8773	Moderately variant	Other metabolic gene	0.2913	0.0005	0.1925	0.0314	0.0188	0.1207	0.0016	0.0372	0.2338	0.044	0.0651	0.0569	0.0406	0.2927	0.3207	0.0372	0.0408	0.1539	0.0018	0.0149	0.0586	0.0921	0.2151	0.5857	0.0089	0.0022	0.0327	0.051	0.0038	0.0011	0.199	0.0329	0.1876	0.2048	0.4849	0.4331		0.3873	0.0542	0.0406	0.0335	0.1497	0.1985
WBGene00009439	mlcd-1	2	126	0.863	Moderately variant	iCEL1314 gene	0.3207	0.0006	0.1771	0.0618	0.0106	0.168	0.0019	0.0619	0.2796	0.1403	0.0654	0.0565	0.0708	0.2759	0.4599	0.0268	0.037			0.0157	0.0654		0.1682	0.6166	0.0156	0.0026	0.0167	0.1048	0.0052	0.0012		0.0256	0.1164	0.2796	0.1889	0.4319	0.2399	0.2146	0.0638	0.0303	0.2762	0.0836
WBGene00009440	idhg-1	1	150	0.9036	Moderately variant	iCEL1314 gene	0.2114	0.0007	0.1924	0.0199	0.0165	0.0949	0.0016	0.0335	0.266	0.0211	0.0646	0.017	0.0214	0.3978	0.3201	0.0341	0.0279	0.1395		0.0144	0.0191	0.1063	0.156	0.4144	0.0089	0.0023	0.031	0.0595	0.0071	0.0007	0.1775	0.0185	0.0588	0.233	0.0221	0.4406	0.2149	0.4172	0.0346	0.0233	0.0242	0.1725	0.2175
WBGene00009447	F35H8.2	3	139	0.8688	Highly variant	Other metabolic gene	0.4695	0.0011	0.1772	0.0695	0.0724	0.1408	0.0016	0.0769		0.1222	0.066	0.0671	0.0805	0.6941	0.2941	0.0668	0.0406			0.0497	0.0879	0.1086	0.1593	0.7966	0.0176	0.0137	0.0567	0.0779	0.023	0.0013	0.2226	0.1451	0.1482	0.0758	0.2509	0.4337	0.2503	0.4121	0.1221	0.1155	0.1979	0.3368	0.2381
WBGene00009450	ugt-58	2	142	0.882	Moderately variant	iCEL1314 gene	0.2985	0.0016	0.1613	0.0209	0.0583	0.1327	0.0019	0.0696	0.2231	0.0562	0.065	0.0626	0.04	0.2361	0.3083	0.0647	0.0327	0.1363		0.014	0.0682	0.1678	0.1868	0.6031	0.0086	0.0022	0.0548	0.1397	0.0101	0.0008	0.228	0.0609	0.2842	0.1259	0.0651	0.435		0.4888	0.0863	0.0838	0.0622	0.2445	0.1871
WBGene00009453	F36A2.3	3	141	0.865	Highly variant	Other metabolic gene	0.2816	0.0006	0.178	0.1257	0.0381	0.1602	0.0017	0.0447	0.1621	0.0728	0.0652	0.0427	0.0804	0.3021	0.422	0.0567	0.0472	0.2785		0.0175	0.0503	0.1749	0.2057	0.5878	0.0018	0.0149	0.0597	0.0791	0.017	0.0009	0.1862	0.1046	0.1506	0.1517	0.103	0.433	0.2445	0.4994	0.0955	0.0585	0.0508	0.2669	0.1715
WBGene00009455	phip-1	2	138	0.8625	Moderately variant	Other metabolic gene	0.3517	0.0008	0.2103	0.0657	0.0337	0.1254	0.0016	0.0198		0.0775	0.0652	0.1111	0.0885	0.563	0.3063	0.0462	0.062	0.16	0.0016	0.0113	0.0779	0.1015	0.1561	0.6831	0.0171	0.0021	0.0708	0.082	0.011	0.0009	0.212	0.0328	0.2178	0.119	0.3192	0.4337	0.2182	0.4861	0.0489	0.0219	0.0341	0.2043	0.2098
WBGene00009456	F36A2.9	0	149	0.9085	Moderately variant	Other metabolic gene	0.2378	0.0006	0.1514	0.0369	0.041	0.0942	0.0018	0.0235	0.2	0.0732	0.0649	0.1096	0.0261	0.4226	0.2587	0.052	0.0469	0.1062	0.0015	0.0163	0.0312	0.1252	0.1334	0.4586	0.0017	0.0018	0.0703	0.0295	0.0092	0.001	0.3516	0.0195	0.0818	0.0945	0.1428	0.4301	0.1897	0.5209	0.0561	0.0088	0.04	0.1907	0.159
WBGene00009473	F36D3.8	0	19	1	Invariant	Other metabolic gene		0.0089					0.0136				0.066														0.0082	0.0214				0.0167
WBGene00009483	F36G3.2	2	133	0.821	Moderately variant	Other metabolic gene	0.483	0.0007	0.1724	0.0513	0.0456	0.3283	0.0016	0.158	0.2536	0.1376	0.0658	0.0486	0.1054	0.5324	0.2873	0.0473	0.0568	0.1868		0.0271	0.0899	0.2754	0.213	0.6025	0.0177	0.0025	0.0492	0.2112	0.0167	0.0007	0.1255	0.1638	0.2629	0.1238	0.2723	0.4329	0.329	0.41	0.1157	0.072	0.1341	0.2031	0.2234
WBGene00009488	oac-20	7	101	0.6352	Highly variant	Other metabolic gene	0.4693	0.0074	0.2098	0.2359	0.2271	0.3592	0.002	0.1632	0.4075	0.3377	0.0664	0.1144	0.0789	0.5525	0.3706	0.0727	0.3738			0.0305	0.3265	0.2615	0.2731	0.8254	0.0167	0.0204	0.0968	0.0617	0.0495	0.0028	0.2178	1.9433	0.2865	0.5035	0.3075	0.4431	0.2257	0.5731	0.4878	0.1833	3.4641	0.3274	0.1874
WBGene00009493	hrg-4	4	115	0.7099	Highly variant	iCEL1314 gene	0.5372	0.0082	0.177	0.0788	0.1315	0.3724	0.0015	0.3565	0.2822	0.325	0.0666	0.2357	0.261	0.6846	0.4202	0.0604	0.1616			0.0307	0.2302	0.2484	0.2808	0.949	0.0176	0.0168	0.0652	0.0758	0.1483	0.0022	0.178	0.0918	0.501	0.3918	0.2005	0.4319	0.2	0.2971	0.352	0.0503	0.6269	0.3744	0.2631
WBGene00009498	tat-5	2	147	0.9018	Moderately variant	Other metabolic gene	0.2259	0.0007	0.1831	0.012	0.0593	0.1032	0.0019	0.0279	0.3487	0.0523	0.0644	0.1122	0.0355	0.2885	0.2748	0.059	0.0374	0.1694	0.0016	0.013	0.0183	0.1169	0.1871	0.4469	0.0087	0.002	0.0743	0.035	0.0146	0.0008	0.2696	0.0221	0.0424	0.0909	0.068	0.4267		0.4719	0.0452	0.0165	0.0213	0.2258	0.1505
WBGene00009505	F37B12.3	1	135	0.8882	Moderately variant	Other metabolic gene	0.2479	0.0006	0.1793	0.034	0.0682	0.0781	0.0019	0.0408	0.2676	0.059	0.0968	0.0388	0.0369	0.393	0.3215	0.0477	0.0431	0.1064	0.0018	0.0136	0.0569		0.1478	0.4391	0.0297	0.0019	0.0626	0.057	0.0142	0.0009		0.0349	0.0683	0.1133	0.156	0.435	0.2363	0.4989	0.037	0.0432	0.0479	0.2075	0.1773
WBGene00009512	bigr-1	4	129	0.8165	Highly variant	Other metabolic gene	0.3381	0.0013	0.1864	0.1555	0.1884	0.2356	0.0018	0.0769	0.3295	0.2102	0.0661	0.1422	0.1236	0.7441	0.2567	0.0563	0.0525			0.0211	0.1318	0.1427	0.1762	0.7134	0.0119	0.009	0.0588	0.1018	0.0579	0.0018	0.13	0.1532	0.3923	0.3188	0.0917	0.4322	0.2041	0.3512	0.2675	0.1543	0.0891	0.3242	0.2542
WBGene00009514	F37H8.5	3	141	0.8598	Highly variant	Other metabolic gene	0.27	0.0021	0.1631	0.0251	0.0372	0.1491	0.0014	0.0253	0.2178	0.0953	0.065	0.0203	0.0777	0.0668	0.363	0.0394	0.0416			0.0177	0.0711	0.1292	0.2208	0.5879	0.0017	0.0048	0.0479	0.0539	0.0129	0.001	0.214	0.0663	0.2165	0.1033	0.1452	0.4367	0.2073	0.608	0.1271	0.0313	0.1956	0.2246	0.2146
WBGene00009531	F38B2.4	2	139	0.8476	Moderately variant	iCEL1314 gene	0.2851	0.0012	0.1984	0.0355	0.0466	0.2071	0.0014	0.0508	0.3122	0.0587	0.0652	0.0219	0.0573	0.2724	0.3087	0.0314	0.0515	0.2116	0.0018	0.0157	0.0788	0.3184	0.2374	0.5927	0.0025	0.0153	0.0187	0.0626	0.0148	0.0013	0.1271	0.0839	0.1482	0.163	0.0356	0.4316	0.2027	0.3354	0.1141	0.0298	0.0385	0.1376	0.2177
WBGene00009543	F38E11.6	4	110	0.719	Highly variant	Other metabolic gene	0.7135	0.0009	0.1762	0.1091	0.3039	0.3025	0.0028	0.1727		0.2011	0.0661	0.1471	0.1238	0.5108	0.2629	0.2611	0.0737		0.0024	0.2311	0.1951	0.1496	0.2042	1.3944	0.0178	0.0132	0.3227	0.1047	0.4183	0.0012	0.2264	3.4641	0.1252	0.1568	0.5718	0.4317		0.4629	0.2016	0.684	0.5465	0.3097	0.2121
WBGene00009549	F38H4.5	13	108	0.6923	Highly variant	Other metabolic gene	0.8793	0.0032	0.1843	0.1053	0.4212	0.322	0.016	0.237		0.2519	0.0661	0.1114	0.1052	0.5256	0.4058	0.1084	0.2247			0.0705	0.3643	0.1608	0.1784	0.9916	0.002	0.0177	0.7059	0.0666	0.568	0.0012	0.2336	2.085	0.1873	0.1905	0.3188	0.4324		0.6927	0.1948	0.8548	3.4641	0.3281	0.1805
WBGene00009552	piki-1	1	143	0.8882	Moderately variant	iCEL1314 gene	0.3646	0.0014	0.1967	0.0305	0.0861	0.218	0.0023	0.0279		0.0773	0.0644	0.0664	0.0399	0.2419	0.2519	0.0672	0.0623			0.0139	0.0656	0.1456	0.1955	0.5642	0.0019	0.0021	0.0957	0.1235	0.0237	0.0008	0.244	0.0674	0.0835	0.1337	0.0389	0.4323	0.2307	0.3832	0.0928	0.0353	0.0516	0.231	0.1906
WBGene00009554	F39B2.3	2	139	0.8634	Moderately variant	iCEL1314 gene	0.3845	0.0006	0.1827	0.0598	0.0437	0.1566	0.0015	0.0411		0.0672	0.0653	0.0866	0.0776	0.312	0.332	0.0467	0.0576	0.1701		0.0158	0.0933	0.1137	0.1687	0.6943	0.0021	0.002	0.0565	0.0589	0.0058	0.0009	0.2116	0.0734	0.1025	0.2272	0.1464	0.4229		0.5035	0.0588	0.0836	0.327	0.2363	0.1736
WBGene00009575	F40F8.1	2	145	0.8788	Moderately variant	iCEL1314 gene	0.2318	0.0006	0.2035	0.0349	0.031	0.1237	0.0021	0.028	0.275	0.0454	0.0651	0.0418	0.0402	0.4225	0.2821	0.0442	0.0506	0.1893		0.0154	0.0338	0.1266	0.1554	0.585	0.002	0.002	0.0692	0.0706	0.0085	0.0009	0.2015	0.0273	0.1122	0.0996	0.2878	0.4327	0.2809	0.5285	0.0476	0.0341	0.0577	0.1907	0.1949
WBGene00009583	aagr-3	1	140	0.9459	Moderately variant	iCEL1314 gene	0.2065	0.0007	0.1424	0.0156	0.0451	0.1013	0.0015	0.0257	0.2959	0.0405	0.0642	0.1062	0.0777	0.2777	0.2112	0.0417	0.0435	0.1492		0.0107	0.0508		0.1873	0.4343	0.0019	0.0022	0.0516	0.0607	0.0174	0.0007		0.0224	0.0805	0.106	0.048	0.4297	0.2334	0.5352	0.0386	0.0171	0.0182	0.2225	0.1731
WBGene00009586	F40F9.10	5	120	0.7547	Highly variant	Other metabolic gene	0.8308	0.0074	0.1889	0.0598	0.2141	0.2968	0.0021	0.0512		0.1536	0.0659	0.1379	0.0804	0.7536	0.3086	0.0887	0.0521			0.069	0.2438	0.1468	0.3662	0.7285	0.0129	0.0133	0.1549	0.0714	0.084	0.0013	0.3349	0.1389	0.1624	0.1553	0.5425	0.4113		0.1832	0.2655	0.0937	0.0674	0.3308	0.1748
WBGene00009587	mig-38	1	141	0.8545	Moderately variant	Other metabolic gene	0.2413	0.001	0.1828	0.0265	0.0858	0.1186	0.0027	0.0222	0.3016	0.0722	0.0642	0.0661	0.033	0.4059	0.3422	0.0683	0.037	0.1287		0.0129	0.0641	0.1234	0.192	0.4745	0.0019	0.0019	0.1044	0.0512	0.0227	0.0007	0.2638	0.08	0.0858	0.1079	0.035	0.4337	0.2056	0.4268	0.0727	0.0422	0.0422	0.2884	0.1623
WBGene00009607	oac-26	Lowly expressed	Lowly expressed	Lowly expressed	Lowly expressed	Other metabolic gene	0.9545	0.007	0.2016	0.1528	1.1805	0.2986	0.0103	0.1129		0.2092	0.0652	0.161	0.1011	0.4603	0.295		0.3896			0.0869	0.3798	0.1442	0.2146	1.5417	0.002	0.0058	1.9483	0.2844	0.2245	0.0114	0.287		0.1612	1.1751	0.2134	0.4815		0.7773	0.2331			0.3174
WBGene00009609	oac-27	Lowly expressed	Lowly expressed	Lowly expressed	Lowly expressed	Other metabolic gene	0.5189	0.0133	0.1842	0.0534	0.052	0.1413	0.0109	0.25		0.1201	0.0659	0.0501	0.0743	0.5593	0.3644	0.1009	0.0797			0.0764	0.1738	0.1691	0.1998	0.9529	0.0112	0.0203	0.2239	0.0645	0.1504	0.0156	0.2993	3.3132	0.1562	0.1838	0.3101	0.4318		0.3991	0.241	0.7846	3.4641	0.2262	0.254
WBGene00009610	oac-28	Lowly expressed	Lowly expressed	Lowly expressed	Lowly expressed	Other metabolic gene		0.014			0.7833		0.0097				0.0657											0.1336			0.002	0.0058	0.5712		1.1171	0.0125	0.2472			0.9136				0.4798				0.3225
WBGene00009611	F41D3.6	3	41	0.6119	Highly variant	Other metabolic gene		0.017	0.1704		0.5467		0.014				0.0661				0.3568							0.1169	0.2309		0.002	0.0139	0.9228		0.7305	0.0135	0.2628			0.3059		0.4231		0.2731				0.3298	0.3228
WBGene00009615	oac-25	Lowly expressed	Lowly expressed	Lowly expressed	Lowly expressed	Other metabolic gene	0.7012	0.014		0.0413		0.326	0.0097	0.1206		0.0798	0.0659	0.067	0.0573	0.5488			0.1551		0.0153	0.0634	0.3143			0.882	0.002	0.0058		0.049		0.0136		2.6177	0.1299		0.2064				0.1346	1.3488
WBGene00009616	F41D3.11	Lowly expressed	Lowly expressed	Lowly expressed	Lowly expressed	Other metabolic gene	0.9128	0.0162	0.181	0.0845	0.7267	0.332	0.0138	0.2051		0.0922	0.0664	0.0548	0.0523	0.4837	0.3609		0.2368			0.0945	0.3373	0.1618	0.2445	1.1407	0.002	0.014	0.4036	0.1363	0.3705	0.0153	0.2274	3.0259	0.3345	0.4126	0.1264	0.4324	0.2871	0.5427	0.5264	3.4641	3.4641	0.3483
WBGene00009622	F41E7.6	Lowly expressed	Lowly expressed	Lowly expressed	Lowly expressed	iCEL1314 gene	1.0636	0.0146		0.2053	0.3194	0.3074	0.0302	0.1156		0.217	0.0662	0.2182	0.2422	0.5069		0.2225	0.359			0.0682	0.404	0.2112		1.6076	0.0096	0.0175	0.0666	0.1755	0.04	0.0128	0.2468	3.4641	0.2864	0.273	0.1964			0.2307	0.4347		1.155	0.3089
WBGene00009628	tatn-1	3	118	0.8429	Highly variant	iCEL1314 gene	0.2831	0.0014		0.0377	0.0798	0.1956	0.0015	0.0569	0.2699	0.0534	0.0645	0.0713	0.0915	0.2095		0.0689	0.0335			0.0233	0.1096	0.1348		0.5754	0.0114	0.0047	0.0759	0.0697	0.0348	0.0014	0.2553	0.242	0.1434	0.0986	0.0856			0.5785	0.2034	0.0725	0.097	0.2647
WBGene00009635	F42F12.3	2	143	0.8773	Moderately variant	iCEL1314 gene	0.4627	0.0021	0.1688	0.105	0.0705	0.1671	0.0019	0.1079	0.2923	0.1418	0.0654	0.1003	0.0725	0.355	0.2705	0.0466	0.0462	0.147		0.023	0.0647	0.1251	0.1548	0.7082	0.0165	0.0022	0.0547	0.2111	0.0108	0.0008	0.2263	0.1109	0.1813	0.101	0.1067	0.4085	0.2366	0.4702	0.1233	0.0637	0.155	0.2014	0.2187
WBGene00009636	F42F12.4	3	140	0.875	Highly variant	iCEL1314 gene	0.3513	0.0012	0.1741	0.0385	0.0462	0.1519	0.0016	0.0233		0.0586	0.066	0.0416	0.0793	0.7927	0.3322	0.0536	0.0512			0.0176	0.0586	0.1516	0.1544	0.5921	0.0156	0.0033	0.0504	0.1039	0.0153	0.0008	0.1642	0.041	0.1543	0.0935	0.092	0.4334	0.2255	0.5134	0.0737	0.0694	0.0336	0.2461	0.2142
WBGene00009658	pap-3	11	89	0.5817	Highly variant	iCEL1314 gene	0.8343	0.0143	0.1949	0.1563	0.1382	0.4796	0.0137	0.1191		0.3957	0.0661	0.2107	0.1751	0.6505	0.3205	0.1178	0.2752			0.0706	0.6409	0.151	0.2075	1.3397	0.0167	0.0082	0.5917	0.1837	0.0599	0.0147	0.317	0.5019	0.3711	0.9306	0.6015	0.4322		0.6006	0.4206		3.4515	0.3273	0.3344
WBGene00009664	idha-1	1	147	0.9018	Moderately variant	iCEL1314 gene	0.1905	0.0007	0.1869	0.0111	0.0128	0.0981	0.0017	0.0173	0.2425	0.0253	0.0645	0.0367	0.0135		0.3047	0.0299	0.0248	0.1401		0.0115	0.0236	0.1278	0.1688	0.4089	0.0016	0.0023	0.0213	0.0241	0.0047	0.0009	0.1873	0.0213	0.1061	0.2634	0.0762	0.4323	0.2829	0.3695	0.0407	0.0193	0.0244	0.0972	0.2125
WBGene00009668	cfim-1	2	141	0.8598	Moderately variant	Other metabolic gene	0.2493	0.001	0.1752	0.0689	0.0339	0.1509	0.0016	0.072	0.2267	0.0935	0.0647	0.0536	0.0432	0.4862	0.3715	0.0517	0.0536	0.1444		0.0156	0.0663	0.1073	0.1576	0.6423	0.0021	0.0024	0.0683	0.0748	0.0053	0.0011	0.259	0.0443	0.0318	0.1091	0.3117	0.4299		0.5118	0.0465	0.0272	0.0683	0.2081	0.1597
WBGene00009706	argk-1	2	124	0.7607	Moderately variant	iCEL1314 gene	0.2598	0.0074	0.1768	0.1268	0.1098	0.1136	0.0018	0.0833		0.1138	0.0662	0.0655	0.2515	0.5936	0.3906	0.045	0.1233	0.1794		0.071	0.1945	0.3362	0.2479	0.5025	0.013	0.0208	0.1572	0.0669	0.1822	0.0038	0.1811	0.289	0.3531	0.6083	0.2377	0.4338	0.1983	0.4852	0.2881	0.16	0.4521	0.3924	0.2401
WBGene00009712	F44G4.2	2	134	0.9116	Moderately variant	iCEL1314 gene	0.2304	0.0005	0.1986	0.0124	0.0116	0.1122	0.0019	0.0356	0.2469	0.0233	0.0646	0.0294	0.0205	0.2882	0.3144	0.0287	0.0362			0.0148	0.0158		0.1572	0.5315	0.0022	0.0023	0.0257	0.0424	0.0059	0.0007		0.0217	0.1027	0.2398	0.0591	0.4368	0.2082	0.4468	0.0422	0.0213	0.0143	0.1195	0.2147
WBGene00009727	lips-1	7	129	0.8377	Highly variant	Other metabolic gene	0.6601	0.0149	0.1809	0.1031	0.0843	0.419	0.0087	0.109		0.0892	0.0664	0.1691	0.0674	0.5364	0.3163	0.0787	0.0931			0.0801	0.2375	0.1638	0.2436	0.9067	0.0112	0.0028	0.0757	0.0707	0.0532	0.0016	0.2236		0.1817	0.1053	0.079	0.4325		0.0489	0.2174		0.7809	0.222	0.1917
WBGene00009739	F45H10.2	2	146	0.8902	Moderately variant	iCEL1314 gene	0.2364	0.0006	0.168	0.0218	0.0175	0.1115	0.0019	0.0267	0.277	0.0305	0.0649	0.0208	0.0385	0.2399	0.3573	0.0356	0.0262	0.2933		0.0156	0.0234	0.1159	0.1693	0.5329	0.0098	0.0025	0.0463	0.0866	0.0088	0.0006	0.2219	0.0207	0.1884	0.1818	0.0236	0.4375	0.2345	0.5725	0.0334	0.0144	0.0159	0.2017	0.2263
WBGene00009740	F45H10.3	1	142	0.882	Moderately variant	iCEL1314 gene	0.2015	0.0005	0.1606	0.0202	0.031	0.0915	0.0018	0.017	0.2925	0.0353	0.0647	0.0089	0.0453		0.3722	0.0457	0.0254	0.2465		0.008	0.0458	0.1576	0.1658	0.401	0.0018	0.0031	0.0545	0.0252	0.0093	0.0009	0.1864	0.0134	0.1033	0.0812	0.1428	0.4524	0.2116	0.5458	0.0336	0.0155	0.0274	0.2075	0.2006
WBGene00009773	lipl-2	3	112	0.7	Highly variant	Other metabolic gene	0.4675	0.0072	0.2326	0.3415	0.1262	0.38	0.0019	0.0634	0.3591	0.147	0.0665	0.2258	0.2507	0.6951	0.3018	0.051	0.0514	0.2022		0.0628	0.3631	0.1735	0.2341	0.6454	0.0089	0.0167	0.0344	0.0975	0.0411	0.0016	0.2639	0.3363	0.4666	0.1781	0.1667	0.4323		0.3225	0.5097	0.1309	0.3551	0.4063	0.5058
WBGene00009798	F46G10.4	3	131	0.8291	Highly variant	Other metabolic gene	0.5928	0.0075	0.1749	0.0273	0.114	0.3629	0.002	0.1136		0.0763	0.0664	0.038	0.0353	0.6593	0.3208	0.0788	0.0817		0.0023	0.0494	0.1885	0.203	0.2133	0.7176	0.016	0.0205	0.2117	0.0576	0.0635	0.0014	0.1891	0.3452	0.2844	0.1062	0.1103	0.4321		0.4091	0.2121	0.1012	1.5902	0.3084	0.15
WBGene00009801	ipla-2	2	138	0.8571	Moderately variant	iCEL1314 gene	0.3499	0.0019	0.2186	0.1387	0.1834	0.1502	0.0016	0.0395		0.1034	0.0643	0.0956	0.146	0.304	0.2852	0.0946	0.0459	0.1718		0.0168	0.0966	0.1152	0.1853	0.5216	0.0022	0.0018	0.0835	0.0287	0.0134	0.0007	0.3046	0.0345	0.151	0.0746	0.1901	0.4321	0.2704	0.3468	0.1251	0.0787	0.1732	0.3094	0.1839
WBGene00009804	F47B8.3	5	121	0.7423	Highly variant	Other metabolic gene	0.7932	0.0013	0.2068	0.5456	0.1389	0.1583	0.0019	0.0796	0.3484	0.2803	0.0655	0.4375	0.2237	0.5727	0.2773	0.0642	0.0599	0.1726		0.0301	0.2664	0.1205	0.1781	1.0358	0.0112	0.0169	0.0819	0.0802	0.032	0.0016	0.2322	0.0922	0.6794	0.0591	0.4804	0.432	0.2094	0.3301	0.3079	1.0622	0.0964	0.3305	0.1732
WBGene00009805	F47B8.4	11	109	0.6813	Highly variant	Other metabolic gene	0.7963	0.0121	0.1757	0.3137	0.1875	0.3232	0.0017	0.1307	0.3416	0.1011	0.0669	0.3044	0.1545	0.602	0.2515	0.066	0.079	0.169	0.0141	0.2461	0.4706	0.1826	0.2651	0.8842	0.0166	0.0195	0.0889	0.216	0.039	0.0019	0.2283	0.1591	0.1639	0.0751	0.3474	0.4321		0.3076	0.4337	3.0598	2.3407	0.3548	0.1694
WBGene00009812	suca-1	2	146	0.8902	Moderately variant	iCEL1314 gene	0.2769	0.0008	0.2448	0.0233	0.029	0.1584	0.0015	0.0542	0.2621	0.0515	0.0644	0.0492	0.0503	0.2942	0.2632	0.0388	0.0513	0.181	0.0013	0.017	0.0521	0.1622	0.1615	0.5621	0.0019	0.0024	0.0362	0.0527	0.0135	0.0008	0.2261	0.0295	0.1101	0.1502	0.0288	0.4274		0.4761	0.0942	0.0217	0.0679	0.1766	0.2403
WBGene00009813	haly-1	3	136	0.8344	Highly variant	iCEL1314 gene	0.3096	0.001	0.169	0.0722	0.024	0.2261	0.0014	0.0295	0.268	0.1064	0.0649	0.0812	0.0499	0.2881	0.3057	0.0349	0.0392	0.2852		0.0396	0.1414	0.2139	0.2212	0.6778	0.0021	0.0046	0.0306	0.1343	0.0175	0.0011	0.2725	0.2224	0.327	0.0977	0.0549	0.4415	0.2058	0.2479	0.2051	0.0444	0.0609	0.1395	0.2393
WBGene00009818	acbp-3	4	130	0.7975	Highly variant	Other metabolic gene	0.3069	0.0014	0.1702	0.0901	0.0582	0.1959	0.0017	0.0668	0.3262	0.1458	0.0653	0.0494	0.0578	0.7789	0.3961	0.044	0.103	0.219		0.0224	0.0949	0.1129	0.2103	0.6159	0.0184	0.0147	0.0646	0.2838	0.0331	0.0012	0.2003	0.1198	0.4044	0.1214	0.106	0.4345		0.4571	0.1878	0.0293	0.0862	0.2152	0.2665
WBGene00009824	gpdh-1	3	122	0.7625	Highly variant	iCEL1314 gene	0.372	0.0013	0.1737	0.0903	0.148	0.3105	0.002	0.0813	0.3115	0.1643	0.0656	0.0606	0.0655	0.4591	0.3423	0.0634	0.0821			0.0685	0.1708	0.1902	0.1609	0.5857	0.0121	0.0141	0.0734	0.0703	0.0916	0.0019	0.188	0.3428	0.1534	0.2861	0.2223	0.4322	0.2281	0.5779	0.2812	0.1491	0.647	0.4392	0.3254
WBGene00009849	F48F7.3	10	103	0.6913	Highly variant	Other metabolic gene	0.9206	0.0069	0.1875	0.0896	0.3002	0.3301	0.0126	0.1428		0.1639	0.0665	0.1223	0.0992	0.5177	0.277	0.1366	0.2597		0.0161	0.088	0.5485	0.1621	0.2517	0.9874	0.0114	0.0166	0.3417	0.2069	0.0999	0.0024	0.3135	3.4641	0.3604	0.4058	0.2609	0.4019		0.4186	0.3964	1.0448	3.4641	0.3255
WBGene00009882	vha-17	0	148	0.9024	Moderately variant	iCEL1314 gene	0.2126	0.0007	0.1816	0.0088	0.0286	0.114	0.0019	0.0226	0.2676	0.0256	0.0643	0.0262	0.0224	0.2382	0.3222	0.0425	0.0343	0.1769	0.0019	0.0124	0.0135	0.1435	0.1573	0.5322	0.0017	0.0029	0.0367	0.1522	0.0058	0.0008	0.2249	0.0238	0.1099	0.1687	0.205	0.4351	0.241	0.4693	0.0258	0.0176	0.0107	0.1586	0.2415
WBGene00009885	moc-5	2	143	0.8994	Moderately variant	iCEL1314 gene	0.3453	0.0007	0.1287	0.046	0.0175	0.0684	0.0025	0.0294		0.0706	0.0661	0.0135	0.0387	0.2969	0.2686	0.0365	0.0539	0.1058	0.0019	0.0154	0.0384	0.2002	0.1642	0.3085	0.0162	0.0176	0.018	0.0897	0.0124	0.0008	0.224	0.0373	0.0867	0.058	0.0641	0.4292		0.1947	0.0584	0.0504	0.1022	0.1297	0.1454
WBGene00009897	skpo-1	7	117	0.7178	Highly variant	Other metabolic gene	0.2241	0.0006	0.2302	0.1734	0.0654	0.112	0.0029	0.2331	0.2607	0.3584	0.0661	0.1882	0.0507	0.0796	0.3857	0.0381	0.0984	0.1617		0.0153	0.4064	0.1454	0.2193	1.2903	0.0188	0.0187	0.0753	0.1239	0.0104	0.004	0.2541	0.0494	0.0843	0.1126	0.9614	0.4419	0.2297	0.5715	0.0628	0.7037	1.2087	0.1894	0.3162
WBGene00009902	drd-1	6	125	0.7716	Highly variant	Other metabolic gene	0.2606	0.008	0.1654	0.0297	0.0591	0.1123	0.0016	0.1617	0.2926	0.1841	0.0665	0.0506	0.0941	0.5475	0.2506	0.0333	0.0635	0.2095		0.037	0.1462	0.156	0.2423	0.5955	0.0165	0.0205	0.0221	0.205	0.0335	0.002	0.1647	0.2716	0.3908	0.1758	0.1705	0.433	0.2248	0.3716	0.2329	0.126	0.3017	0.1748	0.2707
WBGene00009903	F49E12.10	8	113	0.7197	Highly variant	Other metabolic gene	0.4855	0.0136	0.163	0.0479	0.1979	0.375	0.0015	0.1054		0.1737	0.0668	0.1178	0.1003	0.6108	0.3007	0.1235	0.0686			0.0924	0.1171	0.2971	0.2947	0.7038	0.0158	0.0191	0.1397	0.1553	0.1152	0.0016	0.1991	0.8816	0.1598	0.1375	0.4715	0.4433		0.354	0.351	0.2466	1.1047	0.3211	0.3066
WBGene00009908	F49H6.5	21	85	0.5449	Highly variant	iCEL1314 gene	0.9942	0.0129	0.1402	0.1621	0.844	0.307	0.0016	0.311		0.6079	0.0664	0.3024	0.33	0.5319	0.1612		0.0582			0.1023	0.8698	0.215	0.1298	1.0427	0.0173	0.0167	0.6133	0.1581	0.8684	0.0018	0.2291	1.3398	0.2728	0.1208	0.7662	0.427	0.3531	1.588	0.6274	3.4597	1.5261	0.2977	0.2455
WBGene00009918	gcsh-2	1	141	0.8704	Moderately variant	iCEL1314 gene	0.2795	0.0006	0.1719	0.0204	0.0526	0.1021	0.0019	0.0287	0.249	0.0482	0.0642	0.0294	0.0894	0.3058	0.354	0.0395	0.0434	0.2075		0.0128	0.0441	0.1203	0.1901	0.5226	0.0017	0.0026	0.0527	0.0863	0.0055	0.0007	0.171	0.029	0.2	0.1685	0.1222	0.4365	0.2398	0.5651	0.0365	0.0379	0.0437	0.2059	0.2628
WBGene00009925	F52B11.2	2	141	0.8758	Moderately variant	iCEL1314 gene	0.2764	0.0007	0.1691	0.0708	0.0539	0.1614	0.0015	0.0371	0.241	0.0568	0.0702	0.0466	0.2214	0.7375	0.348	0.0484	0.0663			0.0183	0.0528	0.1247	0.1671	0.6496	0.002	0.0022	0.0543	0.1111	0.0074	0.0009	0.1895	0.0492	0.1273	0.1384	0.3563	0.4321	0.1969	0.5029	0.0491	0.0643	0.1226	0.2271	0.1058
WBGene00009952	acaa-2	0	154	0.9448	Moderately variant	iCEL1314 gene	0.1783	0.0008	0.1314	0.0205	0.009	0.0729	0.0016	0.0199	0.5894	0.0366	0.0672	0.0106	0.0564		0.2366	0.0238	0.0363	0.1299		0.0067	0.0469	0.1146	0.1217	0.2905	0.0018	0.0021	0.0218	0.0267	0.0034	0.0008	0.238	0.0074	0.0902	0.31	0.0199	0.4199	0.125	0.2498	0.0313	0.0197	0.0204	0.1002	0.133
WBGene00009962	F53B6.7	6	117	0.7452	Highly variant	Other metabolic gene	0.5858	0.0037	0.1792	0.0915	0.2644	0.3364	0.0149	0.167		0.1576	0.0663	0.0522	0.0337	0.48	0.3646	0.0601	0.1048			0.036	0.2334	0.1122	0.162	0.821	0.0162	0.015	0.2685	0.0418	0.1148	0.0024	0.2612	0.6154	0.0535	0.1169	0.1076	0.4323		0.5952	0.2136	0.0927	1.9527	0.3534	0.1742
WBGene00009973	F53C11.3	2	144	0.8834	Moderately variant	iCEL1314 gene	0.2983	0.0009	0.1949	0.051	0.036	0.1071	0.0017	0.0314	0.2292	0.0456	0.0647	0.0453	0.0584		0.2904	0.0429	0.0343	0.186		0.0143	0.0628	0.169	0.1993	0.5531	0.0019	0.0027	0.0522	0.1291	0.0282	0.0008	0.1327	0.0607	0.1262	0.1063	0.0373	0.4338	0.2119	0.5428	0.0833	0.0529	0.1186	0.2234	0.2558
WBGene00009980	F53F1.2	2	147	0.8909	Moderately variant	iCEL1314 gene	0.233	0.0008	0.1941	0.0254	0.079	0.129	0.0015	0.0323	0.1986	0.037	0.0646	0.034	0.0415	0.22	0.4305	0.061	0.0425	0.1735		0.0156	0.0259	0.1109	0.1783	0.5588	0.0088	0.0019	0.0718	0.0537	0.0346	0.0009	0.2002	0.0351	0.0756	0.1079	0.1715	0.4336	0.2313	0.4669	0.0285	0.0595	0.0699	0.2658	0.2429
WBGene00009981	F53F1.3	3	142	0.8659	Highly variant	iCEL1314 gene	0.3465	0.0005	0.1988	0.0824	0.037	0.1161	0.0014	0.044	0.2135	0.0593	0.0657	0.0384	0.1299	0.7525	0.3376	0.0456	0.0527	0.1641	0.0022	0.023	0.0684	0.1037	0.1539	0.5695	0.0134	0.0027	0.0557	0.1686	0.0099	0.001	0.1544	0.0451	0.1087	0.1289	0.3374	0.4347	0.2473	0.4863	0.0672	0.099	0.1445	0.3065	0.2108
WBGene00009992	F53F4.10	2	146	0.8957	Moderately variant	iCEL1314 gene	0.2681	0.0005	0.1872	0.0189	0.0225	0.1055	0.0017	0.0465	0.2744	0.0289	0.0644	0.0211	0.0633	0.4081	0.328	0.0328	0.0335	0.1715		0.0162	0.0413	0.1371	0.1705	0.528	0.0018	0.0019	0.0348	0.0892	0.0054	0.0008	0.192	0.0174	0.0378	0.2211	0.1635	0.4772	0.2177	0.52	0.0355	0.0208	0.02	0.1633	0.2192
WBGene00010015	atad-3	2	134	0.8323	Moderately variant	Other metabolic gene	0.2838	0.0005	0.1645	0.0509	0.0539	0.1322	0.0013	0.0682		0.0988	0.0647	0.1198	0.1384	0.6407	0.3214	0.0522	0.0551	0.2314		0.0176	0.1447	0.136	0.2778	0.6539	0.002	0.0018	0.0408	0.1401	0.0097	0.001	0.2027	0.0886	0.1958	0.0904	0.6156	0.4462	0.2084	0.3244	0.1277	0.044	0.2684	0.1815	0.278
WBGene00010035	F54C8.1	8	121	0.761	Highly variant	iCEL1314 gene	0.6886	0.0041	0.182	0.1425	0.1947	0.5173	0.0026	0.1651		0.2414	0.0662	0.0824	0.0888	0.5341	0.394	0.0691	0.0827			0.0271	0.3967	0.1252	0.2202	0.8097	0.0115	0.0127	0.2586	0.1129	0.0937	0.0018	0.2274	0.9215	0.2316	0.1622	0.122	0.4233	0.2243	0.655	0.2901	0.2137	2.4049	0.3282	0.2168
WBGene00010052	F54D5.7	0	46	0.8519	Moderately variant	iCEL1314 gene		0.0006			0.1473		0.0016				0.0648					0.0495						0.1123			0.0019	0.0022	0.0568		0.0054	0.0009	0.2271			0.0631				0.5196				0.2268
WBGene00010055	F54D5.12	2	140	0.8589	Moderately variant	iCEL1314 gene	0.2588	0.0005	0.1756	0.0449	0.0297	0.1251	0.0016	0.0409	0.2456	0.1212	0.066	0.0528	0.1194	0.482	0.3059	0.0412	0.046	0.1799	0.0011	0.0168	0.0855	0.1033	0.2225	0.5564	0.0021	0.0021	0.0612	0.0455	0.0093	0.0014	0.1331	0.045	0.1646	0.1427	0.3651	0.4426	0.2924	0.5634	0.0707	0.1391	0.2362	0.2577	0.2232
WBGene00010060	F54E4.4	6	120	0.7595	Highly variant	Other metabolic gene	0.8041	0.0068	0.1753	0.0607	0.105	0.3045	0.0018	0.074	0.531	0.1415	0.0666	0.1354	0.0772	0.523	0.3245	0.0821	0.0621		0.0082	0.0529	0.2676	0.148	0.266	1.0682	0.0151	0.0201	0.0606	0.1214	0.0585	0.001	0.3188	3.4641	0.4241	0.071	0.2813	0.4228		0.3264	0.3721	0.1225	0.0766	0.3151	0.1862
WBGene00010062	lipl-1	2	59	0.7195	Moderately variant	Other metabolic gene		0.013	0.1624		0.1272		0.002				0.0667				0.2207	0.0673		0.1731				0.2814	0.25		0.0169	0.0189	0.1001		0.0393	0.0025	0.1641			0.1973		0.4298	0.291	0.3714				0.4127	0.2356
WBGene00010063	dhrs-4	3	127	0.7888	Highly variant	iCEL1314 gene	0.4481	0.0011	0.179	0.1301	0.0601	0.1657	0.0017	0.0361	0.2672	0.1105	0.0658	0.1047	0.1004	0.744	0.3271	0.0432	0.0364	0.2018		0.0309	0.0668		0.1798	0.5243	0.0124	0.0149	0.0561	0.3233	0.0408	0.0009	0.1916	0.1284	0.4299	0.1776	0.1251	0.4327		0.4889	0.1488	0.0441	0.1086	0.3428	0.2503
WBGene00010067	dot-1.2	Lowly expressed	Lowly expressed	Lowly expressed	Lowly expressed	iCEL1314 gene	0.4104	0.001		0.0963	0.2031	0.3086	0.0015	0.1848		0.0793	0.0658	0.0637	0.0379	0.5126		0.1118	0.0629			0.0716	0.0984	0.1618		0.8267	0.002	0.0176	0.0981	0.0462	0.1086	0.0114	0.2048		0.2337	0.1822	0.3968			0.546	0.1465		3.4641	0.309
WBGene00010079	F55A11.6	0	18	1	Invariant	Other metabolic gene		0.0008					0.0017				0.0657								0.0064						0.0134	0.015				0.0009
WBGene00010083	xdh-1	2	123	0.7688	Moderately variant	iCEL1314 gene	0.5639	0.0012	0.1755	0.1177	0.0821	0.3905	0.0014	0.0495	0.3864	0.2974	0.0657	0.1256	0.1679	0.6331	0.2863	0.0505	0.0444	0.2386		0.0243	0.1447	0.1991	0.2277	0.6516	0.0084	0.0096	0.0977	0.2018	0.042	0.0011	0.2111	0.4675	0.4667	0.0846	0.312	0.4356		0.5255	0.2302	0.0447	0.0889	0.2336	0.2065
WBGene00010089	hpo-31	2	144	0.8944	Moderately variant	Other metabolic gene	0.3327	0.0006	0.1542	0.0696	0.0363	0.1079	0.0016	0.0326	0.26	0.0876	0.0648	0.048	0.0935	0.578	0.2858	0.0456	0.0573	0.1756		0.0168	0.0486	0.1059	0.1571	0.606	0.0021	0.0021	0.0675	0.0499	0.0062	0.0012	0.1961	0.0518	0.1013	0.1174	0.2175	0.4287		0.5084	0.0749	0.0626	0.0821	0.1954	0.1523
WBGene00010116	cest-13	1	127	0.9203	Moderately variant	Other metabolic gene	0.3638	0.0005		0.0621	0.0719	0.177	0.0017	0.0372	0.3418	0.1397	0.0664	0.0257	0.1798	0.6053		0.0462	0.0508			0.025	0.162	0.1937		0.601	0.0152	0.0178	0.0199	0.124	0.0194	0.0024	0.2262	0.299	0.3236	0.0721	0.1707			0.2876	0.2664	0.1625	0.1429	0.1279
WBGene00010117	nkb-3	1	137	0.8457	Moderately variant	iCEL1314 gene	0.2569	0.0008	0.1879	0.0237	0.0381	0.1172	0.0021	0.0271	0.2436	0.0673	0.0652	0.047	0.0245	0.3516	0.3039	0.0458	0.0336	0.2129		0.0138	0.0631	0.235	0.2621	0.41	0.0022	0.0104	0.0434	0.0271	0.0219	0.0014	0.2821	0.0789	0.102	0.1088	0.1321	0.4323		0.4532	0.057	0.0341	0.0115	0.2149	0.1931
WBGene00010120	dot-1.4	Lowly expressed	Lowly expressed	Lowly expressed	Lowly expressed	iCEL1314 gene	0.7388	0.0167	0.1608	0.1314	0.2557	0.3633	0.0155	0.213		0.1066	0.0663	0.1033	0.037	0.6342	0.3985	0.1879	0.2678			0.0374	0.2882	0.1308	0.2141	0.9324	0.0163	0.0021	0.5654	0.0632	0.0919	0.0091	0.2972	0.1618	0.1424	0.2083	0.2366	0.4333		0.9974	0.1789	3.4641		0.3236	0.2523
WBGene00010130	vha-14	0	149	0.8976	Moderately variant	iCEL1314 gene	0.1909	0.0006	0.1838	0.0085	0.022	0.0861	0.0016	0.0317	0.2348	0.0264	0.0641	0.0148	0.017	0.3328	0.3263	0.0329	0.0331	0.1187	0.0013	0.0121	0.0265	0.1551	0.1733	0.3965	0.0018	0.0024	0.0266	0.0343	0.0052	0.0008	0.1875	0.0247	0.0885	0.2123	0.0251	0.4506	0.2265	0.4204	0.0202	0.0135	0.0095	0.1283	0.1954
WBGene00010131	F55H2.5	4	141	0.8704	Highly variant	Other metabolic gene	0.3794	0.0008	0.1854	0.0589	0.0228	0.0948	0.0019	0.1069		0.0739	0.065	0.0509	0.0273	0.5748	0.3877	0.0441	0.0567			0.0287	0.0483	0.1094	0.1782	0.7256	0.0087	0.0018	0.0346	0.069	0.0101	0.0008	0.1976	0.2078	0.0417	0.1334	0.0584	0.4319		0.1851	0.0871	0.3236	1.3379	0.1874	0.2951
WBGene00010148	F56D5.3	3	122	0.7722	Highly variant	Other metabolic gene	0.535	0.0074	0.1735	0.053	0.1242	0.2843	0.0016	0.1277		0.2116	0.066	0.0951	0.164	0.6095	0.2769	0.0584	0.0772		0.0087	0.029	0.0664	0.1449	0.2558	0.8606	0.0157	0.019	0.0983	0.1702	0.0738	0.0008	0.2615	0.3615	0.379	0.1552	0.3826	0.4319		0.3053	0.3064	0.2331	0.1153	0.331	0.2999
WBGene00010157	oac-34	0	20	0.9524	Invariant	Other metabolic gene		0.0126					0.016				0.0662								0.0167						0.0146	0.0114				0.015
WBGene00010160	png-1	3	142	0.8712	Highly variant	iCEL1314 gene	0.3778	0.0007	0.1782	0.0376	0.0405	0.1802	0.0015	0.0316	0.2784	0.0454	0.0652	0.0595	0.0645	0.4781	0.3722	0.051	0.0589			0.0153	0.0495	0.1071	0.1698	0.6187	0.0018	0.0024	0.0612	0.0578	0.0114	0.0009	0.2582	0.0572	0.1042	0.1096	0.152	0.4326	0.2126	0.4859	0.0632	0.0388	0.1016	0.2343	0.1831
WBGene00010162	F56H6.1	Lowly expressed	Lowly expressed	Lowly expressed	Lowly expressed	Other metabolic gene	0.8559	0.0113	0.1714	0.0586	0.2113	0.1871	0.0015	0.1353		0.0901	0.0661	0.0576	0.0639	0.5387	0.3128	0.3862	0.2436			0.0605	0.2228	0.1261	0.1974	0.7417	0.002	0.0166	0.4653	0.0508	0.2734	0.0156	0.2653	0.3277	0.1895	0.542	0.2548	0.432		0.4212	0.1812	0.0927	0.004	0.3074	0.1948
WBGene00010166	gmd-2	11	93	0.6284	Highly variant	iCEL1314 gene	0.9015	0.0145	0.1875	0.1391	0.9701	0.33	0.0152	0.2527	0.3042	0.4467	0.0663	0.1177	0.086	0.4467	0.3856		0.3774			0.0356	0.3452	0.1224	0.2212	0.9528	0.0151	0.0161	0.7918	0.161	0.2206	0.0146	0.2324	2.4116	0.19	0.9865	0.448	0.444		0.6963	1.109	0.5492		0.3297
WBGene00010167	bgnt-1.6	7	115	0.7468	Highly variant	Other metabolic gene	0.5908	0.0136	0.1754	0.0858	0.3124	0.323	0.0141	0.2411		0.1642	0.0657	0.1217	0.0572	0.5262	0.3636	0.1649	0.1246		0.0173	0.0412	0.3919	0.1224	0.2164	0.9845	0.002	0.0173	0.1669	0.0926	0.1715	0.0133	0.2558	3.4641	0.1822	0.1885	0.159	0.4326	0.6088	0.7817	0.1675	0.3371	2.918	0.328
WBGene00010171	oac-35	Lowly expressed	Lowly expressed	Lowly expressed	Lowly expressed	Other metabolic gene	0.9148	0.0008	0.1648	0.0743	0.4593	0.2753	0.0015	0.1331	0.0213	0.1084	0.0661	0.0538	0.0356	0.4587	0.2684		0.1367			0.0495	0.3393	0.2177	0.2125	1.1985	0.002	0.0147	0.2672	0.1151	0.1999	0.0154	0.2113		0.2728	0.8728	0.3254	0.4252		0.5439	0.8997			0.3352	0.3053
WBGene00010172	oac-36	Lowly expressed	Lowly expressed	Lowly expressed	Lowly expressed	Other metabolic gene	0.8342	0.0123	0.1576	0.0655	0.0911	0.2155	0.0134	0.1503		0.1542	0.0662	0.0894	0.0824	0.4881	0.3581		0.1533			0.0611	0.287	0.1217	0.1804	1.0125	0.002	0.0178	0.0669	0.1583	0.1231	0.0157	0.2705		0.3388	0.5609	0.075	0.4316		0.1551	0.377			0.221	0.2758
WBGene00010197	F57C2.5	2	141	0.8704	Moderately variant	Other metabolic gene	0.2757	0.0006	0.1934	0.0496	0.0317	0.1369	0.0018	0.03	0.2304	0.0532	0.0651	0.0602	0.0963	0.2552	0.2743	0.0401	0.0506	0.2288		0.0172	0.0797	0.1371	0.1606	0.6014	0.0088	0.0024	0.0564	0.1825	0.0093	0.0009	0.1264	0.0567	0.1689	0.1396	0.0967	0.434		0.5334	0.0704	0.0572	0.1143	0.1966	0.2203
WBGene00010230	rpac-19	2	139	0.8634	Moderately variant	iCEL1314 gene	0.3272	0.0008	0.2091	0.0604	0.0422	0.0998	0.0018	0.0321	0.2451	0.1091	0.0655	0.112	0.0899	0.7387	0.3756	0.0457	0.0475	0.1567		0.0168	0.0441	0.1121	0.1506	0.6269	0.0018	0.0023	0.0638	0.1601	0.0062	0.0011	0.18	0.0305	0.1015	0.0951	0.322	0.4383	0.2441	0.5238	0.0603	0.0348	0.1125	0.2368	0.2298
WBGene00010235	F58B4.2	8	96	0.6316	Highly variant	Other metabolic gene	0.8932	0.0008	0.1779	0.1128	0.2732	0.3207	0.0116	0.0934	0.5314	0.197	0.0669	0.1181	0.1507	0.5138	0.2966	0.1755	0.0864			0.1697	0.1138	0.2169	0.258	1.1576	0.0119	0.0194	0.5141	0.3958	0.5664	0.0086	0.2392		0.5402	0.3106	0.4409	0.4232		0.1882	0.3509	2.0775	0.7429	0.3153	0.2349
WBGene00010243	F58D5.3	6	114	0.76	Highly variant	Other metabolic gene	0.4593	0.0007	0.1714	0.0586	0.3302	0.5318	0.0021	0.0774	0.3287	0.0589	0.0662	0.0622	0.0412	0.5556	0.2894	0.1277	0.0781			0.0359	0.232	0.1567	0.2781	0.8877	0.0162	0.013	0.0891	0.1017	0.0888	0.001	0.3159		0.2018	0.1479	0.2517	0.4467		0.1253	0.1709	0.8364	3.4641	0.3194	0.2017
WBGene00010267	lips-9	8	113	0.7063	Highly variant	Other metabolic gene	0.4173	0.0101	0.1982	0.1123	0.2234	0.4265	0.0018	0.1083		0.2582	0.0666	0.0705	0.0811	0.6176	0.2861	0.0793	0.0801		0.014	0.0663	0.168	0.1556	0.1948	0.732	0.0187	0.016	0.6258	0.1012	0.7915	0.0095	0.2487	0.4691	0.1928	0.3608	0.0727	0.4338	0.2645	0.375	0.1243	0.3065	2.936	0.3186	0.3167
WBGene00010284	aman-2	2	146	0.8902	Moderately variant	iCEL1314 gene	0.2719	0.0008	0.1896	0.023	0.0437	0.1367	0.0018	0.0418	0.235	0.125	0.0647	0.052	0.0291	0.2631	0.3476	0.0446	0.0454	0.2033		0.0149	0.0236	0.1122	0.1801	0.6255	0.0018	0.0019	0.0678	0.0742	0.0134	0.0007	0.2304	0.0475	0.1216	0.0895	0.1986	0.4318	0.2644	0.4903	0.0632	0.0387	0.0459	0.2062	0.2174
WBGene00010286	F58H1.3	1	49	0.8305	Moderately variant	iCEL1314 gene		0.0008	0.1762		0.0184		0.0014		0.1962		0.0655				0.357	0.0318		0.1684	0.0015				0.1636		0.0119	0.0023	0.0259		0.004	0.0011				0.2483		0.4365	0.2176	0.3293				0.1158	0.1863
WBGene00010296	dgat-2	3	137	0.8303	Highly variant	iCEL1314 gene	0.3708	0.0013	0.1826	0.1644	0.0583	0.1653	0.0017	0.0525	0.3038	0.0838	0.066	0.071	0.1071	0.424	0.3816	0.0453	0.0798	0.185		0.0469	0.1192	0.1518	0.1728	0.6012	0.002	0.0096	0.047	0.1513	0.0412	0.0016	0.1917	0.1393	0.1795	0.2867	0.0718	0.437	0.1503	0.5268	0.1636	0.0324	0.2859	0.3867	0.2008
WBGene00010308	F59B2.3	2	143	0.8773	Moderately variant	iCEL1314 gene	0.2903	0.0006	0.1836	0.0383	0.0442	0.1373	0.0018	0.046	0.2371	0.045	0.0654	0.0296	0.07	0.264	0.308	0.0457	0.0546	0.1317		0.022	0.0542	0.1273	0.1391	0.6076	0.0088	0.0021	0.0693	0.1157	0.0127	0.001	0.2126	0.0465	0.1605	0.0849	0.3537	0.4328	0.3027	0.5151	0.0676	0.0295	0.1247	0.2032	0.1682
WBGene00010317	idh-1	1	145	0.8788	Moderately variant	iCEL1314 gene	0.1637	0.0008	0.1783	0.0101	0.051	0.0836	0.002	0.0217	0.213	0.0293	0.0643	0.0133	0.0668	0.0537	0.2813	0.0338	0.0362	0.1779		0.0111	0.0594	0.1392	0.2334	0.3819	0.0024	0.0019	0.0468	0.0247	0.0135	0.0013	0.1619	0.0183	0.1376	0.2086	0.0274	0.4741		0.5844	0.027	0.0271	0.0405	0.2379	0.3511
WBGene00010326	F59C6.5	2	144	0.8834	Moderately variant	iCEL1314 gene	0.2034	0.0006	0.1979	0.0141	0.0254	0.1196	0.0019	0.0353	0.2834	0.0209	0.0643	0.0148	0.0206	0.2718	0.3442	0.0367	0.023	0.2441		0.0172	0.0376	0.1358	0.1787	0.5346	0.0019	0.002	0.0507	0.0827	0.0057	0.0007	0.1875	0.0244	0.0767	0.1694	0.0382	0.4378	0.2779	0.563	0.0331	0.0156	0.0229	0.2104	0.2002
WBGene00010336	acox-1.6	5	131	0.8086	Highly variant	iCEL1314 gene	0.4909	0.0012	0.2133	0.0228	0.0921	0.3126	0.0016	0.0355	0.2701	0.0692	0.0655	0.0791	0.0447	0.5754	0.3584	0.0664	0.0752	0.3362		0.023	0.1156	0.263	0.1596	0.5922	0.0022	0.0046	0.0692	0.1255	0.0519	0.0006	0.1905	0.3102	0.1193	0.0678	0.3198	0.4268	0.2618	0.4675	0.1182	0.0838	0.1139	0.2628	0.235
WBGene00010339	acl-1	1	142	0.8765	Moderately variant	iCEL1314 gene	0.3221	0.0008	0.1708	0.0316	0.0528	0.2077	0.0018	0.0431	0.314	0.084	0.0652	0.0422	0.0588	0.2933	0.3119	0.0509	0.0478	0.1796	0.0017	0.0142	0.0475	0.2086	0.1999	0.6059	0.0116	0.002	0.051	0.1175	0.0207	0.001	0.2053	0.0425	0.159	0.0631	0.3481	0.4252	0.2753	0.5022	0.1285	0.0373	0.0711	0.2172	0.1976
WBGene00010354	cyp-31A2	3	130	0.8333	Highly variant	Other metabolic gene	0.2589	0.0014	0.1615	0.0761	0.091	0.1313	0.0117	0.051	0.3497	0.1338	0.0658	0.0642	0.0277	0.5176		0.0762	0.0933	0.1706		0.0152	0.1436	0.1343	0.1601	0.6985	0.009	0.002	0.176	0.0796	0.0096	0.0032	0.2564	0.0694	0.0665	0.2687	0.4789	0.431	0.2448	0.579	0.0652	0.0528	0.0922	0.2462	0.1693
WBGene00010380	mpst-2	Lowly expressed	Lowly expressed	Lowly expressed	Lowly expressed	iCEL1314 gene	0.7064	0.0072	0.1848	0.1005	0.7483	0.1862	0.0104	0.1697	0.2672	0.1231	0.0665	0.1244	0.1085	0.517	0.2729	0.1894	0.0892			0.1498	0.1869		0.1985	1.2946	0.002	0.0178	0.5432	0.0739	0.2746	0.0152			0.201	0.9114	0.1185	0.4433		0.3373	0.3259			0.3234	0.2619
WBGene00010383	mpst-3	2	148	0.908	Moderately variant	iCEL1314 gene	0.3338	0.0008	0.1388	0.0255	0.0387	0.0788	0.0016	0.0246	0.2621	0.0722	0.0652	0.0222	0.0747	0.221	0.1945	0.0458	0.0566	0.1467		0.0095	0.075	0.2404	0.1521	0.4404	0.0082	0.0025	0.0475	0.0525	0.0106	0.001	0.1826	0.0503	0.2332	0.0785	0.1113	0.4297	0.3128	0.5136	0.0791	0.0255	0.0301	0.1931	0.1452
WBGene00010386	H12D21.10	3	138	0.8571	Highly variant	Other metabolic gene	0.4908	0.008	0.1584	0.0431	0.0344	0.1221	0.0023	0.0458	0.1122	0.0919	0.0655	0.073	0.0779	0.5617	0.3348	0.031	0.099		0.0017	0.0321	0.0509	0.2085	0.2229	0.7022	0.0159	0.0139	0.0112	0.065	0.0112	0.0009	0.1945	0.0954	0.2197	0.0985	0.2007	0.4432		0.1689	0.0939	0.0947	0.1611	0.1135	0.2042
WBGene00010391	oac-37	Lowly expressed	Lowly expressed	Lowly expressed	Lowly expressed	Other metabolic gene	0.756	0.0067	0.1751	0.1186	0.6223	0.3086	0.0141	0.2117		0.2217	0.0664	0.1332	0.133	0.5245	0.3968		0.1221			0.1062	0.2157	0.2426	0.2157	1.4402	0.011	0.0173	0.8093	0.1829	0.8295	0.011	0.2379		0.2384	0.7136	0.2197	0.4438		0.3547	0.2867	2.5739		0.3108	0.2761
WBGene00010392	oac-38	Lowly expressed	Lowly expressed	Lowly expressed	Lowly expressed	Other metabolic gene	0.3545	0.0093	0.1444	0.0205	0.0273	0.071	0.0015	0.0282		0.055	0.0656	0.0191	0.0277	0.5288	0.2921		0.0923			0.0184	0.1178	0.2482	0.1682	0.3856	0.0087	0.0058	0.0524	0.0249	0.0781	0.0154	0.235	0.0038	0.0568	0.9986	0.0596	0.4288		0.0991	0.0552	0.0057	0.004	0.1827	0.2639
WBGene00010397	suox-1	1	144	0.8889	Moderately variant	iCEL1314 gene	0.3215	0.002	0.1907	0.0445	0.0064	0.227	0.0015	0.0645	0.2066	0.0553	0.0654	0.0436	0.0633	0.2552	0.2796	0.0566	0.0522			0.0178	0.0578	0.1361	0.1777	0.7095	0.0022	0.0022	0.0396	0.08	0.0146	0.0007	0.2255	0.1066	0.1916	0.1114	0.2747	0.4563	0.2215	0.2914	0.0848	0.0681	0.0793	0.0884	0.2237
WBGene00010408	mboa-2	1	142	0.8712	Moderately variant	iCEL1314 gene	0.2441	0.0012	0.1827	0.0319	0.0397	0.0922	0.0021	0.0413	0.215	0.0534	0.0646	0.0366	0.0322	0.2657	0.2529	0.049	0.0383	0.1778		0.0131	0.0516	0.1146	0.1557	0.4294	0.0117	0.002	0.0702	0.0728	0.0068	0.0009	0.2639	0.0219	0.0423	0.0527	0.0146	0.4324	0.2266	0.4984	0.0466	0.0347	0.0797	0.1826	0.1719
WBGene00010411	H25K10.1	10	102	0.6939	Highly variant	Other metabolic gene	0.8269	0.0126	0.1443	0.0867	0.3784	0.3361	0.0024	0.0956		0.258	0.0663	0.1179	0.1677	0.6278	0.3092	0.2118	0.2719			0.1443	0.4816	0.1921	0.2085	0.8969	0.0151	0.0196	0.3391	0.096	0.5119	0.0144	0.2279	1.504	0.4927	1.4357	0.8487	0.4309	0.1202	0.3216	1.2959	0.6855		0.351	0.4968
WBGene00010416	hxk-2	4	138	0.8571	Highly variant	iCEL1314 gene	0.426	0.0012	0.1644	0.0793	0.0623	0.2114	0.0014	0.0407		0.0676	0.0644	0.1044	0.1045	0.9268	0.2853	0.0567	0.0624	0.1518		0.018	0.0826	0.1273	0.1782	0.7346	0.0021	0.002	0.0668	0.1248	0.0112	0.0009	0.2214	0.118	0.0809	0.1491	0.3701	0.4271	0.221	0.5091	0.1058	0.0921	0.0702	0.264	0.1979
WBGene00010418	H27A22.1	1	143	0.872	Moderately variant	Other metabolic gene	0.2657	0.0006	0.2393	0.0192	0.0356	0.137	0.0018	0.0577	0.2507	0.0433	0.0644	0.0339	0.0317	0.2979	0.2441	0.0466	0.0426	0.2163		0.0234	0.0497	0.1098	0.159	0.5915	0.0114	0.0019	0.0716	0.1211	0.0075	0.0009	0.2616	0.041	0.1335	0.1017	0.1818	0.4534	0.2555	0.4992	0.039	0.0424	0.0394	0.1926	0.1626
WBGene00010419	atp-1	0	141	0.865	Moderately variant	iCEL1314 gene	0.151	0.0008	0.197	0.0295	0.0042	0.1127	0.0015	0.0205	0.2384	0.0222	0.0641	0.0503	0.0191	0.1988	0.2758	0.0139	0.028	0.2153		0.0127	0.0243	0.1499	0.1984	0.5089	0.0018	0.0021	0.0053	0.0852	0.0043	0.0011	0.1701	0.0361	0.1261	0.3877	0.1479	0.5936	0.3241	0.1903	0.0356	0.0111	0.015	0.0411	0.3067
WBGene00010425	lpin-1	2	143	0.8882	Moderately variant	iCEL1314 gene	0.1772		0.1792	0.048	0.0339	0.0779	0.0016	0.0216	0.2203	0.0396	0.0656	0.0364	0.0431	0.3529	0.2841	0.0467	0.0245	0.1837		0.0086	0.0806	0.1171	0.2094	0.3088	0.0092	0.0017	0.037	0.0284	0.0088	0.001	0.2474	0.0226	0.0881	0.0621	0.0354	0.4323	0.2391	0.3496	0.0565	0.0437	0.0824	0.1796	0.1574
WBGene00010436	JC8.4	3	137	0.8457	Highly variant	Other metabolic gene	0.4152	0.0009	0.1887	0.0803	0.0755	0.1616	0.002	0.0304	0.2897	0.0982	0.0659	0.127	0.0784	0.4354	0.356	0.0673	0.0653		0.0017	0.0124	0.0711	0.1113	0.2112	0.6972	0.0021	0.0029	0.129	0.0796	0.0174	0.0012	0.1851	0.0564	0.148	0.1319	0.6305	0.4326	0.2268	0.3966	0.0749	0.0256	0.194	0.2912	0.2258
WBGene00010437	cox-11	0	18	1	Invariant	Other metabolic gene		0.0006					0.0016				0.0652														0.0132	0.0019				0.0008
WBGene00010456	K01C8.1	2	131	0.8037	Moderately variant	iCEL1314 gene	0.3383	0.0009	0.2152	0.0279	0.0348	0.1434	0.0016	0.0474	0.2443	0.1337	0.0665	0.0336	0.1244	0.3213	0.3042	0.0451	0.035	0.238		0.0245	0.2036	0.1661	0.2052	0.602	0.0021	0.0159	0.0367	0.1871	0.0246	0.0034	0.1975	0.0799	0.4802	0.133	0.1226	0.4324	0.205	0.5512	0.0995	0.139	0.2122	0.2161	0.2513
WBGene00010470	cdr-4	3	139	0.858	Highly variant	Other metabolic gene	0.3059	0.0009	0.231	0.2324	0.0589	0.1102	0.0015	0.0617	0.3797	0.1461	0.0658	0.0669	0.1196	0.5809	0.364	0.049	0.0776	0.2109		0.0304	0.0944	0.1664	0.2177	0.6359	0.0112	0.0029	0.0659	0.1082	0.055	0.0013	0.2024	0.1699	0.2531	0.2093	0.1515	0.4325	0.2544	0.5272	0.1052	0.1025	0.1785	0.3196	0.3406
WBGene00010471	cdr-6	2	147	0.9018	Moderately variant	Other metabolic gene	0.2869	0.0012	0.1856	0.0179	0.0382	0.1153	0.0018	0.0596	0.2641	0.0414	0.0645	0.0429	0.0419	0.262	0.2684	0.0411	0.0522	0.1649		0.018	0.0318	0.1652	0.1962	0.5871	0.0115	0.0023	0.0491	0.0646	0.0135	0.0008	0.1632	0.0422	0.0585	0.0849	0.0832	0.4363		0.5032	0.0656	0.0317	0.056	0.2189	0.2123
WBGene00010472	cdr-7	3	132	0.8199	Highly variant	Other metabolic gene	0.4936	0.0085	0.1682	0.0714	0.1051	0.1691	0.0015	0.1618		0.121	0.066	0.0694	0.1092	0.8288	0.324	0.0664	0.1703			0.037	0.1576	0.1767	0.1587	0.6652	0.0176	0.0026	0.0499	0.0471	0.0446	0.0012	0.25	0.1275	0.2084	0.1763	0.1978	0.4323	0.2837	0.2994	0.1153	0.1699	0.4133	0.2968	0.221
WBGene00010473	hrg-2	8	108	0.6835	Highly variant	Other metabolic gene	0.8673	0.0144	0.1746	0.0906	0.157	0.4216	0.0018	0.4642		0.0873	0.0665	0.1196	0.119	0.5863	0.5314	0.0844	0.0864			0.0753	0.2727	0.2098	0.1971	0.852	0.0176	0.0187	0.0914	0.1006	0.0571	0.0036	0.2119	0.2382	0.2241	0.2047	0.4562	0.4431		0.2517	0.2315	0.2935	2.2393	0.3099	0.3037
WBGene00010480	tasp-1	1	139	0.8528	Moderately variant	Other metabolic gene	0.3163	0.0006	0.1815	0.0816	0.0225	0.1031	0.0018	0.0301	0.3044	0.1472	0.0646	0.0409	0.0884	0.4964	0.3288	0.0395	0.0382	0.187		0.0116	0.1398	0.1131	0.1741	0.4984	0.0088	0.0021	0.042	0.0721	0.0044	0.001	0.3365	0.0283	0.1454	0.1828	0.2534	0.4491	0.2612	0.3376	0.066	0.0335	0.1685	0.1276	0.2044
WBGene00010481	K01G5.10	2	146	0.9068	Moderately variant	Other metabolic gene	0.3138	0.0007	0.1429	0.0823	0.0097	0.1299	0.0019	0.0327		0.1506	0.0654	0.0517	0.0522	0.5275	0.2608	0.0293	0.048	0.1673		0.0144	0.0467	0.2248	0.1348	0.6426	0.0149	0.0029	0.0222	0.1101	0.0043	0.0009	0.1887	0.0627	0.4131	0.2839	0.5966	0.4286	0.1961	0.1854	0.0708	0.026	0.0599	0.0728	0.1818
WBGene00010484	dph-3	2	130	0.8725	Moderately variant	Other metabolic gene	0.3927	0.0007	0.1645	0.0667	0.0926	0.1304	0.002	0.0457		0.1227	0.0655	0.101	0.1093	0.3558	0.3528	0.0493	0.0291	0.1919		0.0212	0.1529		0.1528	0.65	0.0121	0.003	0.0655	0.0815	0.0135	0.0014		0.0459	0.0866	0.1526	0.1193	0.4327	0.2373	0.4756	0.1017	0.0731	0.1129	0.2087	0.1523
WBGene00010485	ant-1.3	2	134	0.8171	Moderately variant	iCEL1314 gene	0.4008	0.0043	0.1777	0.1802	0.0344	0.2474	0.0094	0.1387	0.3324	0.2953	0.0663	0.1309	0.0322	0.5477	0.2329	0.0398	0.0663	0.2183		0.0285	0.1318	0.1435	0.1689	0.7121	0.0144	0.0051	0.0522	0.1037	0.0136	0.0027	0.2786	0.4257	0.2829	0.2213	0.081	0.4394	0.1905	0.5584	0.1399	0.0839	0.0469	0.1886	0.1405
WBGene00010521	K03A11.4	7	123	0.7935	Highly variant	Other metabolic gene	0.5695	0.0067	0.1706	0.0366	0.1104	0.3987	0.0017	0.1228		0.0727	0.0666	0.0482	0.0299	0.5157	0.383	0.1046	0.1001			0.0915	0.1283	0.1615	0.2019	0.8466	0.0168	0.0173	0.119	0.0536	0.204	0.0008	0.1992	3.4641	0.261	0.2313	0.3599	0.4319		0.0904	0.2078	0.1661	0.488	0.2758	0.1822
WBGene00010537	mys-2	6	129	0.8323	Highly variant	iCEL1314 gene	0.5052	0.0011	0.1675	0.0972	0.0506	0.312	0.0017	0.1036		0.1057	0.0644	0.0446	0.0565	0.8273	0.354	0.0589	0.223	0.1452	0.0021	0.0162	0.3685	0.1004	0.1734	0.894	0.0087	0.002	0.0655	0.185	0.0128	0.0014	0.2129	0.2465	0.1243	0.0609	0.3007	0.4323	0.3771	0.4325	0.112	0.1091	0.3855	0.2295	0.1782
WBGene00010564	ath-1	0	18	1	Invariant	iCEL1314 gene		0.0005					0.0017				0.0646														0.0091	0.0021				0.0009
WBGene00010589	cyp-33D1	13	123	0.7885	Highly variant	Other metabolic gene	0.7048	0.0137	0.1622	0.0464	0.1481	0.3091	0.0022	0.0559		0.0554	0.0665	0.0496	0.0539	0.5362	0.2889	0.126	0.2038			0.0239	0.1809	0.1652	0.2074	0.9498	0.013	0.0192	0.1484	0.078	0.1051	0.0088	0.2743	3.1651	0.276	0.1121	0.1341	0.4275		0.107	0.3086	3.4641	1.2781	0.3181	0.2382
WBGene00010595	haao-1	5	107	0.7643	Highly variant	iCEL1314 gene	0.3662	0.0079		0.0911	0.166	0.2353	0.0016	0.0934	0.2714	0.1308	0.0664	0.0577	0.1412	0.8137		0.0586	0.1511			0.0278	0.241	0.347		0.7809	0.016	0.0176	0.0699	0.1978	0.0483	0.0014	0.2171	0.1404	0.3822	0.1772	0.6316			0.4083	0.4057	0.0488	0.2353	0.2774
WBGene00010606	cyp-13B2	Lowly expressed	Lowly expressed	Lowly expressed	Lowly expressed	Other metabolic gene	0.5049	0.0166	0.1916	0.1629	0.0878	0.2821	0.0019	0.2371		0.1588	0.0663	0.1304	0.0721	0.6923	0.3256	0.0867	0.2931		0.0133	0.0295	0.2274	0.1435	0.2038	1.1697	0.0177	0.0022	0.3939	0.0763	0.0377	0.0096	0.2862	0.2778	0.2815	0.7958	0.4465	0.4429		0.4788	0.2519		3.4641	0.2755	0.2873
WBGene00010609	dut-1	1	135	0.8333	Moderately variant	iCEL1314 gene	0.2088	0.0016	0.2127	0.0602	0.0169	0.1179	0.0016	0.0333	0.3136	0.153	0.0645	0.0527	0.0551	0.7403	0.3534	0.0335	0.0536	0.1666		0.0145	0.1422	0.2452	0.1905	0.6245	0.0024	0.002	0.0399	0.1163	0.0034	0.0019	0.2294	0.0335	0.231	0.2412	0.4759	0.392	0.2632	0.4548	0.0525	0.0323	0.0826	0.1494	0.2153
WBGene00010615	ate-1	1	149	0.9085	Moderately variant	Other metabolic gene	0.2596	0.0006	0.1108	0.0261	0.0407	0.1379	0.0019	0.0319	0.2983	0.0715	0.0647	0.0391	0.035	0.3935	0.2153	0.0438	0.0476	0.1035		0.0183	0.0546	0.1637	0.1133	0.5797	0.0088	0.0024	0.0644	0.0325	0.0047	0.001	0.2192	0.0409	0.041	0.148	0.1235	0.4262	0.1973	0.5066	0.0651	0.041	0.0444	0.2555	0.1543
WBGene00010625	K07C5.2	2	138	0.8519	Moderately variant	Other metabolic gene	0.3114	0.0006	0.1796	0.0404	0.0745	0.1255	0.0015	0.0433	0.3267	0.0779	0.0656	0.0591	0.0604	0.3137	0.3569	0.0552	0.0474		0.0018	0.0156	0.038	0.1452	0.1527	0.5727	0.0087	0.0026	0.0801	0.1206	0.0111	0.0009	0.1935	0.0342	0.1149	0.0625	0.2874	0.4322		0.4792	0.0538	0.0403	0.0997	0.2565	0.272
WBGene00010628	ceeh-2	2	130	0.8075	Moderately variant	iCEL1314 gene	0.4542	0.0012	0.1728	0.0802	0.103	0.1899	0.0019	0.0586	0.2568	0.1401	0.066	0.1278	0.0824	0.7083	0.2747	0.0486	0.0532	0.1644	0.002	0.0314	0.0807	0.279	0.1684	0.6049	0.0113	0.0171	0.0584	0.1564	0.0425	0.001	0.1603	0.1368	0.3099	0.0742	0.153	0.4321	0.3201	0.4924	0.2025	0.1007	0.1175	0.2892	0.2593
WBGene00010645	fecl-1	2	129	0.8776	Moderately variant	Other metabolic gene	0.3762	0.0006	0.1631	0.0262	0.0449	0.1062	0.0021	0.022	0.2549	0.1073	0.0649	0.0352	0.0788	0.3169	0.3933	0.0412	0.0566	0.1766		0.0132	0.0389		0.1647	0.5531	0.0019	0.0019	0.0507	0.059	0.0064	0.0009		0.031	0.1273	0.1091	0.0392	0.432	0.2473	0.5353	0.0555	0.0277	0.0331	0.2667	0.2347
WBGene00010661	tyr-2	3	135	0.8282	Highly variant	iCEL1314 gene	0.417	0.0016	0.176	0.1191	0.1159	0.1703	0.0018	0.0437	0.4522	0.2535	0.0658	0.1207	0.0509	0.8331	0.3228	0.0816	0.0994	0.2028		0.0224	0.1515	0.1939	0.1979	0.6176	0.0021	0.0044	0.1058	0.0424	0.0626	0.0016	0.2561	0.2531	0.1613	0.1735	0.1561	0.4243	0.2854	0.5824	0.1018	0.2568	0.2195	0.2899	0.2215
WBGene00010665	rml-1	0	146	0.9012	Moderately variant	iCEL1314 gene	0.1934	0.0016	0.0759	0.0479	0.012	0.1273	0.0015	0.0428	0.2137	0.065	0.0642	0.0466	0.0363	0.3584	0.1213	0.0238	0.0465	0.0947		0.0162	0.0537	0.1267	0.103	0.5488	0.0018	0.0018	0.0155	0.1103	0.0082	0.0009	0.2096	0.0218	0.1481	0.3361	0.217	0.4207	0.1254	0.2706	0.0511	0.0275	0.0412	0.0818	0.1217
WBGene00010686	K08F9.3	6	107	0.6815	Highly variant	Other metabolic gene	0.8512	0.0147	0.1424	0.3524	0.1611	0.2365	0.002	0.1696		0.2964	0.0667	0.119	0.1568	0.5202	0.2355	0.1196	0.0481			0.1966	0.393	0.1439	0.206	0.9966	0.0114	0.019	0.1694	0.0639	0.105	0.0017	0.1765	1.4598	0.1763	0.1583	0.3128	0.4317		0.2711	0.5522	0.2002	2.1472	0.3265	0.1908
WBGene00010694	bgnt-1.5	3	31	0.7209	Highly variant	Other metabolic gene		0.0096			0.2128		0.0108				0.0664					0.2642									0.0128	0.0188	0.0794		0.0733	0.0132				0.5035				0.2974				0.3251
WBGene00010697	uda-1	1	147	0.8963	Moderately variant	iCEL1314 gene	0.2895	0.0008	0.1814	0.0274	0.0172	0.1527	0.0019	0.0325	0.2272	0.0483	0.0648	0.0587	0.0488	0.2534	0.317	0.0369	0.032	0.177	0.0016	0.0167	0.0276	0.1203	0.1518	0.6137	0.0023	0.0019	0.0327	0.0746	0.006	0.0011	0.2235	0.0279	0.0581	0.27	0.2236	0.42	0.2307	0.4195	0.0504	0.0272	0.0461	0.1404	0.1673
WBGene00010703	K09A9.6	2	138	0.8679	Moderately variant	iCEL1314 gene	0.3631	0.0075	0.169	0.0172	0.1791	0.1409	0.002	0.0187		0.0763	0.0656	0.0258	0.0342	0.637	0.3317	0.0586	0.0586	0.222		0.0109	0.0913	0.1665	0.2074	0.3478	0.0026	0.0094	0.0934	0.0854	0.0512	0.0009	0.274	0.1154	0.2006	0.1577	0.1535	0.4342		0.4478	0.065	0.0601	0.0247	0.2504	0.2275
WBGene00010705	cyp-14A1	8	113	0.7063	Highly variant	Other metabolic gene	0.5778	0.0148	0.1819	0.1307	0.2615	0.4814	0.0018	0.1719		0.1307	0.0665	0.1123	0.1678	0.5965	0.3345	0.0755	0.0695			0.0722	0.1261	0.1825	0.2954	1.0203	0.0129	0.0195	0.0665	0.0731	0.0792	0.0016	0.2543	0.6841	0.3092	0.2219	0.197	0.448		0.4201	0.3096	0.3146	1.5548	0.3236	0.3
WBGene00010706	cyp-14A2	8	120	0.75	Highly variant	Other metabolic gene	0.6668	0.0142	0.1659	0.2871	0.4735	0.5472	0.002	0.1497	0.1685	0.1104	0.0666	0.1183	0.2644	0.5811	0.3971	0.0681	0.0967	0.157		0.1382	0.2096	0.1517	0.2116	0.9305	0.0165	0.0194	0.1003	0.1112	0.1224	0.002	0.2552	0.6785	0.0939	0.9361	0.15	0.4316	0.6673	0.3952	0.2726	0.5697	2.0331	0.3114	0.2392
WBGene00010707	cyp-14A3	Lowly expressed	Lowly expressed	Lowly expressed	Lowly expressed	Other metabolic gene	0.6035	0.0095	0.1785	0.1742	0.3866	0.6015	0.0131	0.1714		0.1548	0.0664	0.0839	0.0448	0.4702	0.3255	0.1386	0.0998			0.0617	0.26	0.3452	0.2785	1.0502	0.0159	0.0182	0.3451	0.0998	0.0865	0.0149	0.2716	0.6699	0.2364	1.2664	0.1804	0.4214		0.2385	0.3353	3.1873	2.0184	0.3376	0.1555
WBGene00010716	lge-1	6	118	0.7662	Highly variant	Other metabolic gene	0.6102	0.009	0.1767	0.0541	0.4967	0.1565	0.0023	0.1324		0.1034	0.0663	0.0657	0.0494	0.5136	0.3856	0.1809	0.0749			0.1414	0.2253	0.2241	0.2876	0.9503	0.0138	0.0181	0.5396	0.0659	0.2843	0.0013	0.2591		0.1271	0.1938	0.3916	0.4319		0.3019	0.2439	0.0682	0.0638	0.3127	0.2189
WBGene00010720	algn-3	1	52	0.7879	Moderately variant	iCEL1314 gene		0.0009	0.1688		0.0691		0.005				0.0647				0.3154	0.0648		0.167	0.0019				0.1676		0.0021	0.0021	0.1077		0.0125	0.0011				0.0844		0.4336		0.4173				0.271	0.1934
WBGene00010721	K09E4.3	1	139	0.8742	Moderately variant	Other metabolic gene	0.307	0.0008	0.1908	0.0359	0.0383	0.1216	0.0016	0.0174		0.0504	0.0654	0.0205	0.0546	0.6041	0.3996	0.0547	0.0631			0.0121	0.0425	0.1096	0.1871	0.4874	0.0023	0.0019	0.066	0.0462	0.0102	0.0009	0.1905	0.0677	0.0566	0.1096	0.266	0.4418	0.2236	0.4669	0.047	0.0293	0.0918	0.2374	0.2099
WBGene00010722	K09E4.4	1	141	0.8598	Moderately variant	Other metabolic gene	0.5926	0.0013	0.1876	0.0717	0.0988	0.1195	0.002	0.0299	0.4935	0.1296	0.066	0.0412	0.0694	0.6119	0.2778	0.0644	0.0422	0.1987	0.002	0.0191	0.1891	0.2583	0.2182	0.575	0.0156	0.0165	0.0533	0.1159	0.0432	0.0013	0.2753	0.0455	0.2786	0.0491	0.1982	0.4325	0.2381	0.3672	0.1244	0.1302	0.1029	0.3355	0.1695
WBGene00010757	pad-2	2	55	0.8088	Moderately variant	Other metabolic gene		0.0007	0.1803		0.118		0.0018				0.0652				0.3004	0.0957		0.2092					0.1549		0.0085	0.0026	0.1233		0.0154	0.001				0.0665		0.4324	0.2603	0.2375				0.2903	0.1844
WBGene00010759	cysl-2	2	131	0.8137	Moderately variant	iCEL1314 gene	0.2648	0.0015	0.1655	0.0685	0.035	0.173	0.0015	0.0506	0.2927	0.1309	0.0644	0.1244	0.2735	0.2189	0.273	0.0682	0.0556	0.1998		0.0151	0.0958	0.159	0.2107	0.6386	0.0025	0.003	0.0448	0.1337	0.0236		0.3763	0.1763	0.3086	0.1698	0.3447	0.4369	0.3387	0.4532	0.0744	0.0593	0.1241	0.2517	0.2782
WBGene00010762	K10H10.6	Lowly expressed	Lowly expressed	Lowly expressed	Lowly expressed	Other metabolic gene	0.5122	0.0072	0.1771	0.0914	0.2073	0.3392	0.0078	0.2688		0.1053	0.0664	0.0575	0.0336	0.5244	0.3455	0.1267	0.0617			0.1294	0.2338		0.2243	1.0151	0.0082	0.0058	0.0935	0.0722	0.0885	0.0155			0.0863	0.6404	0.2175	0.432		0.3073	0.0688		2.8284	0.3224	0.23
WBGene00010769	asah-1	4	124	0.7515	Highly variant	iCEL1314 gene	0.361	0.0014	0.261	0.1863	0.0982	0.146	0.0016	0.0342	0.3131	0.091	0.066	0.074	0.2146	0.5762	0.339	0.0432	0.0265	0.2925	0.0019	0.0334	0.222	0.1262	0.2191	0.6231	0.0023	0.0138	0.0576	0.1278	0.036	0.0025	0.2437	0.3367	0.5101	0.1238	0.1593	0.4355	0.2898	0.4872	0.3052	0.064	0.1335	0.282	0.3282
WBGene00010773	K11E4.1	6	116	0.7342	Highly variant	Other metabolic gene	0.7998	0.0137	0.1769	0.1011	0.0733	0.4527	0.0019	0.0984	0.1669	0.0913	0.0669	0.0881	0.0688	0.5792	0.298	0.0688	0.0468	0.1691		0.0473	0.3509	0.1106	0.2401	0.7261	0.0165	0.017	0.0715	0.0876	0.0268	0.002	0.1777	3.0399	0.2487	0.0997	0.5735	0.4139		0.4046	0.3821	0.423	0.1255	0.2998	0.1897
WBGene00010775	poml-1	6	125	0.7813	Highly variant	Other metabolic gene	0.4556	0.0071	0.1773	0.1104	0.2489	0.3421	0.0109	0.1576	0.1757	0.0986	0.0667	0.0957	0.0443	0.539	0.3348	0.1279	0.0705			0.061	0.1802	0.3217	0.2354	0.8811	0.0093	0.0165	0.1463	0.0665	0.1458	0.0009	0.32		0.1319	0.2706	0.1063	0.4316		0.107	0.208	3.4641	0.1592	0.3124	0.2129
WBGene00010778	gpdh-2	0	149	0.9255	Moderately variant	iCEL1314 gene	0.2339	0.0007	0.0901	0.0167	0.0232	0.0827	0.0015	0.0225	0.2339	0.0301	0.0644	0.0222	0.0349		0.1311	0.0395	0.0469	0.0942		0.0103	0.0506	0.1375	0.1178	0.3987	0.0021	0.002	0.0392	0.0242	0.0056	0.0009	0.1961	0.0141	0.0943	0.1661	0.0798	0.4193	0.1638	0.4811	0.0481	0.0309	0.0382	0.1807	0.1543
WBGene00010780	K11H3.3	2	144	0.8727	Moderately variant	iCEL1314 gene	0.3944	0.001	0.1826	0.0555	0.0607	0.2083	0.0018	0.0503	0.2943	0.1076	0.0643	0.067	0.0883	0.3852	0.3101	0.0525	0.0658	0.1459		0.0195	0.0665	0.1298	0.2033	0.6957	0.0089	0.0022	0.0579	0.0406	0.0206	0.001	0.1874	0.1083	0.0608	0.0878	0.1066	0.4319	0.2682	0.487	0.1069	0.0882	0.1135	0.2726	0.2461
WBGene00010790	sodh-1	7	108	0.6585	Highly variant	iCEL1314 gene	0.2265	0.0017	0.434	0.1331	0.0773	0.3274	0.0018	0.0231	0.2787	0.1062	0.0662	0.0803	0.1256	0.2952	0.2641	0.0442	0.0232	0.4038		0.061	0.0982	0.4907	0.2577	0.6178	0.003	0.0041	0.0356	0.1834	0.1313	0.0026	0.2455	0.4243	0.462	0.2607	0.1385	0.4446	0.36	0.3449	0.2838	0.1506	0.2471	0.367	0.2075
WBGene00010791	sodh-2	8	110	0.6918	Highly variant	iCEL1314 gene	0.6066	0.0152	0.1861	0.176	0.281	0.4106	0.0023	0.1351	0.2405	0.1292	0.0664	0.1058	0.0689	0.511	0.3333	0.1275	0.0509			0.0832	0.1974	0.2679	0.2548	1.0181	0.0149	0.0194	0.2145	0.0688	0.1067	0.0016	0.2405	1.1362	0.3262	0.4142	0.1193	0.4544		0.3734	0.5828	3.0811	0.4364	0.3063	0.2269
WBGene00010794	dld-1	1	143	0.8614	Moderately variant	iCEL1314 gene	0.2291	0.0007	0.177	0.0481	0.0477	0.1581	0.0014	0.0559	0.2314	0.0563	0.0641	0.1004	0.1288	0.3448	0.3669	0.0391	0.0301	0.2037		0.0173	0.0478	0.1484	0.2289	0.5694	0.0021	0.0022	0.0355	0.1646	0.0117	0.0011	0.2689	0.0436	0.1468	0.123	0.1506	0.4273	0.2242	0.4901	0.0595	0.0508	0.0408	0.2263	0.2233
WBGene00010799	chil-12	11	101	0.6601	Highly variant	iCEL1314 gene	0.7532	0.0094	0.1771	0.1703	0.1008	0.3266	0.0016	0.1513		0.1506	0.0665	0.173	0.137	0.6686	0.3015	0.0692	0.0697			0.0474	0.4528	0.1612	0.2088	1.1063	0.0157	0.0185	0.1703	0.3135	0.0536	0.0093	0.2247	3.4641	0.4015	0.1564	0.3137	0.4432		0.3597	0.6284	1.2035	1.0849	0.3201	0.2692
WBGene00010809	lias-1	0	157	0.9573	Invariant	Other metabolic gene	0.1306	0.0006	0.1628	0.0049	0.0235	0.0579	0.0066	0.0101	0.2635	0.0094	0.0645	0.0062	0.01		0.2878	0.0317	0.0161	0.2119	0.0059	0.007	0.0293	0.0905	0.15	0.2813	0.0025	0.0028	0.0359	0.0204	0.0031	0.0009	0.147	0.0122	0.0338	0.2409	0.0035	0.4366	0.209	0.5625	0.0123	0.0056	0.008	0.1588	0.1603
WBGene00010813	pitp-1	1	134	0.8428	Moderately variant	Other metabolic gene	0.34	0.0007	0.1728	0.043	0.0982	0.1575	0.0025	0.0624	0.298	0.0585	0.0652	0.0787	0.0296	0.2444	0.3376	0.0676	0.0491			0.0385	0.0905	0.2044	0.2221	0.4694	0.0023	0.0035	0.0541	0.0966	0.0288	0.0007	0.2358	0.0385	0.1341	0.1	0.2777	0.4318		0.4699	0.0936	0.0488	0.0276	0.3165	0.2023
WBGene00010847	M04B2.4	2	144	0.8834	Moderately variant	Other metabolic gene	0.285	0.0006	0.1678	0.0516	0.085	0.1552	0.0016	0.0901	0.2857	0.0546	0.065	0.042	0.0453	0.5932	0.2597	0.0503	0.0622	0.145	0.0015	0.0182	0.0905	0.1314	0.1821	0.6318	0.002	0.0023	0.066	0.0643	0.0133	0.001	0.2351	0.1352	0.0831	0.0833	0.1953	0.4325	0.2303	0.4631	0.1062	0.0544	0.1655	0.204	0.2325
WBGene00010872	M05B5.4	1	134	0.8272	Moderately variant	iCEL1314 gene	0.3685	0.0005	0.1792	0.0469	0.0658	0.1788	0.0015	0.037		0.0922	0.0656	0.0438	0.0402	0.3079	0.3273	0.058	0.0524	0.1541	0.0015	0.0196	0.1011	0.145	0.1601	0.736	0.0112	0.0022	0.0728	0.0478	0.0173	0.0012	0.3077	0.0404	0.0768	0.078	0.1704	0.4141	0.209	0.4609	0.0817	0.0626	0.1585	0.2166	0.1764
WBGene00010877	lact-4	2	129	0.8113	Moderately variant	Other metabolic gene	0.5131	0.0011	0.184	0.1438	0.0776	0.1542	0.0015	0.0636	0.3011	0.1036	0.0657	0.0703	0.097	0.64	0.3701	0.0568	0.049		0.0022	0.0271	0.1525	0.1191	0.1691	0.6438	0.002	0.0092	0.0547	0.139	0.0455	0.001	0.2601	0.2586	0.114	0.081	0.4123	0.437		0.4125	0.104	0.0793	0.1439	0.2412	0.2219
WBGene00010884	M7.8	6	115	0.7143	Highly variant	Other metabolic gene	0.6851	0.0104	0.1987	0.2055	0.158	0.3463	0.0017	0.085		0.2367	0.0668	0.1846	0.1063	0.6141	0.4017	0.091	0.078			0.0497	0.1021	0.1548	0.1667	1.0401	0.0168	0.0182	0.1005	0.2144	0.0464	0.0009	0.2268	0.4225	0.3907	0.0694	0.4537	0.432	0.2411	0.2264	0.1904	0.1929	0.1542	0.3365	0.2049
WBGene00010887	M7.12	7	109	0.7842	Highly variant	Other metabolic gene	0.6725	0.0078		0.2189	0.1383	0.4162	0.0019	0.0808		0.2446	0.0667	0.215	0.1794	0.5583		0.0701	0.086			0.039	0.1311	0.1548		0.78	0.0163	0.0199	0.1344	0.2022	0.0919	0.001	0.1588	0.4306	0.5306	0.1968	0.2738			0.342	0.2941	0.089	0.0636	0.2838
WBGene00010889	M18.3	2	146	0.8795	Moderately variant	Other metabolic gene	0.2936	0.0006	0.156	0.0684	0.0427	0.1172	0.0018	0.0283	0.1879	0.1004	0.0812	0.06	0.0739	0.5345	0.2244	0.0478	0.0417	0.1706		0.0172	0.08	0.1167	0.1435	0.6021	0.0089	0.002	0.0763	0.0778	0.0094	0.0014	0.2415	0.0389	0.0541	0.1413	0.4597	0.4294	0.1905	0.5084	0.0583	0.0876	0.1009	0.221	0.1393
WBGene00010897	lact-3	1	137	0.8405	Moderately variant	Other metabolic gene	0.2777	0.9414	0.2345	0.021	0.0902	0.1066	0.4775	0.0272	0.231	0.0519	0.3062	0.0488	0.024	0.1442	0.2757	0.0499	0.0325	0.1631	0.4569	0.0143	0.0728	0.1344	0.1693	0.4539	0.5572	0.0026	0.0625	0.0287	0.0115	0.3172	0.2575	0.0702	0.0832	0.0896	0.1399	0.4298	0.2296	0.5175	0.0549	0.079	0.043	0.2776	0.1672
WBGene00010902	M79.2	3	146	0.8902	Highly variant	Other metabolic gene	0.4731	0.0008	0.1786	0.1423	0.0489	0.1285	0.0015	0.0631	0.2363	0.1152	0.0654	0.054	0.0799	0.7725	0.2635	0.045	0.0291	0.23		0.017	0.0762	0.1531	0.1763	0.5213	0.0022	0.0121	0.0409	0.1403	0.0221	0.0009	0.1747	0.1245	0.2063	0.0675	0.1277	0.432	0.2139	0.3732	0.0921	0.0576	0.069	0.2158	0.1682
WBGene00010904	ugt-62	3	123	0.7546	Highly variant	iCEL1314 gene	0.202	0.0018	0.1931	0.0949	0.0495	0.1221	0.0013	0.09	0.4421	0.1435	0.0658	0.0733	0.0816	0.3062	0.3001	0.047	0.0681	0.1845		0.0212	0.1353	0.1509	0.3868	0.6041	0.0086	0.0154	0.0617	0.096	0.0385	0.0018	0.1474	0.1595	0.3913	0.1841	0.0692	0.4223	0.2388	0.5237	0.1617	0.0627	0.1136	0.3344	0.3787
WBGene00010911	M106.3	1	58	0.7632	Moderately variant	Other metabolic gene		0.0015	0.1756		0.0301		0.0017				0.0646				0.3478	0.0504		0.2123				0.1399	0.1826		0.0019	0.0021	0.0608		0.007	0.001	0.2495			0.1006		0.421	0.2062	0.4173				0.205	0.1939
WBGene00010912	gmps-1	2	146	0.8902	Moderately variant	iCEL1314 gene	0.2836	0.0007	0.1954	0.0298	0.0437	0.1236	0.0014	0.0158	0.4162	0.0304	0.0647	0.159	0.0341	0.0808	0.3326	0.0407	0.0468			0.0116	0.0447	0.1183	0.1677	0.4801	0.002	0.0022	0.0215	0.05	0.0108	0.0009	0.2718	0.0661	0.0664	0.0731	0.0393	0.4339	0.2334	0.2532	0.0589	0.02	0.0529	0.1294	0.1888
WBGene00010915	M110.7	Lowly expressed	Lowly expressed	Lowly expressed	Lowly expressed	Other metabolic gene	0.5011	0.0122		0.1098	0.4126	0.3608	0.0155	0.4467	0.2551	0.2161	0.0662	0.0634	0.0647	0.5214		0.1153	0.2155			0.0679	0.2867	0.1364		1.0392	0.002	0.0201	0.5709	0.0634	0.6945	0.0157	0.2693	3.2791	0.2629	0.206	0.1424			0.6182	0.3284	0.619	3.4641	0.3109
WBGene00010924	pycr-1	3	112	0.8116	Highly variant	iCEL1314 gene	0.3764	0.0124		0.0742	0.4756	0.188	0.0015	0.049		0.1694	0.0651	0.0355	0.0467	0.6284		0.2199	0.064			0.0195	0.1239	0.2453		0.4831	0.0119	0.0148	0.4318	0.0489	0.6689	0.0011	0.1899	0.1618	0.155	0.8407	0.2108			0.2954	0.0998	0.0833	0.1887	0.337
WBGene00010941	gss-1	1	145	0.8896	Moderately variant	iCEL1314 gene	0.2642	0.0006	0.1816	0.025	0.0418	0.0874	0.0016	0.0228	0.2429	0.0636	0.0647	0.0212	0.0759	0.4215	0.3177	0.0423	0.0531	0.1806		0.0109	0.0464	0.125	0.1631	0.4319	0.0019	0.002	0.0581	0.0449	0.0046	0.0008	0.2024	0.0302	0.0711	0.115	0.0857	0.4316	0.2434	0.5223	0.0602	0.0223	0.0592	0.2114	0.1672
WBGene00010945	chil-13	3	119	0.7677	Highly variant	iCEL1314 gene	0.6245	0.0013	0.1921	0.1064	0.0765	0.2262	0.0022	0.0506		0.1622	0.0668	0.1414	0.0687	0.5351	0.3403	0.0574	0.0507			0.0421	0.2045	0.1473	0.1677	0.7228	0.0164	0.0195	0.0462	0.0704	0.0257	0.0021	0.3016	0.1867	0.342	0.0845	0.3448	0.4325	0.2192	0.3995	0.1228	0.1874	0.4146	0.2736	0.1655
WBGene00010957	nduo-6	2	38	0.8261	Moderately variant	iCEL1314 gene		0.0005			0.0514		0.0046				0.0648					0.0428									0.0025	0.0092	0.0426		0.0245	0.0013	0.197			0.1276				0.5451				0.2144
WBGene00010958	ndfl-4	2	37	0.7872	Moderately variant	iCEL1314 gene		0.0006			0.0549		0.0113				0.066					0.0414									0.0022	0.0209	0.0404		0.0262	0.0012	0.2055			0.1264				0.5754				0.2372
WBGene00010959	nduo-1	1	109	0.9008	Moderately variant	iCEL1314 gene	0.1785	0.0005		0.0298	0.0319	0.0975	0.0054	0.0211		0.0274	0.0641		0.0374			0.0402	0.0305			0.0169	0.0245			0.5272	0.0018	0.0039	0.0482	0.0752	0.0144	0.0013	0.1615	0.0568	0.0435	0.2077	0.0458			0.5797	0.0622	0.0129	0.0141	0.2151
WBGene00010960	atp-6	1	112	0.9032	Moderately variant	iCEL1314 gene	0.2187	0.0005		0.0355	0.0343	0.1159	0.005	0.0234		0.0394	0.0642		0.0342	0.3216		0.0411	0.0287			0.0154	0.0395			0.5407	0.0019	0.0039	0.0438	0.1054	0.0115	0.0011	0.1911	0.043	0.0462	0.1812	0.0222			0.5812	0.0456	0.0129	0.0127	0.2412
WBGene00010961	nduo-2	0	39	0.8125	Moderately variant	iCEL1314 gene		0.0008			0.0373		0.0052				0.0646					0.0529									0.002	0.0185	0.0394		0.0215	0.0014	0.1184			0.1271				0.4827				0.1855
WBGene00010962	ctc-3	2	112	0.9256	Moderately variant	iCEL1314 gene	0.1852	0.0006		0.0181	0.0326	0.096	0.0057	0.0183		0.0244	0.0641		0.0191			0.0317	0.0212			0.016	0.0306			0.5003	0.0016	0.004	0.0414	0.0878	0.004	0.0012	0.1915	0.0218	0.029	0.2392	0.0202			0.6281	0.0283	0.0083	0.0115	0.226
WBGene00010963	nduo-4	1	113	0.9187	Moderately variant	iCEL1314 gene	0.1682	0.0008		0.0168	0.0284	0.0876	0.0052	0.0162		0.0173	0.0641		0.0122			0.0339	0.0226			0.0156	0.0279			0.4964	0.0022	0.0028	0.033	0.0642	0.0125	0.0011	0.1502	0.0272	0.03	0.2171	0.0225			0.533	0.0292	0.0097	0.0087	0.1975
WBGene00010964	ctc-1	2	114	0.9344	Moderately variant	iCEL1314 gene	0.1759	0.0005		0.023	0.0172	0.0933	0.0054	0.0212		0.0262	0.0641		0.0208			0.0283	0.0212		0.0018	0.0153	0.0332			0.5036	0.002	0.0033	0.0245	0.0361	0.0029	0.001	0.1529	0.0278	0.0275	0.2567	0.0201			0.4957	0.0386	0.0068	0.011	0.1473
WBGene00010965	ctc-2	2	112	0.918	Moderately variant	iCEL1314 gene	0.1905	0.0005		0.0324	0.0313	0.1026	0.0056	0.0221		0.0392	0.0641		0.0307	0.3078		0.0352	0.0297			0.018	0.0263			0.5275	0.0021	0.0026	0.032	0.1403	0.0093	0.0011	0.1785	0.0233	0.0355	0.2246	0.0284			0.6107	0.0517	0.0233	0.0121	0.2233
WBGene00010966	nduo-3	0	38	0.7917	Moderately variant	iCEL1314 gene		0.0006			0.067		0.0061				0.0649					0.0402									0.0021	0.0218	0.0363		0.0251	0.001	0.1864			0.1837				0.5833				0.2123
WBGene00010967	nduo-5	0	110	0.8943	Moderately variant	iCEL1314 gene	0.4134	0.0006		0.0547	0.013	0.1949	0.0052	0.1304		0.0589	0.0641		0.0241	0.3003		0.0355	0.0515		0.0025	0.0436	0.0844			0.7451	0.0018	0.0029	0.0149	0.09	0.0136	0.0012	0.2662	0.0234	0.1014	0.3043	0.1058			0.2668	0.0587	0.034	0.0262	0.0803
WBGene00010975	R01H10.7	6	132	0.8098	Highly variant	iCEL1314 gene	0.5354	0.0011	0.2041	0.0871	0.0548	0.1883	0.0019	0.0518	0.2272	0.1064	0.0649	0.0564	0.0506	0.7666	0.3415	0.0573	0.2719	0.1858		0.0242	0.1888	0.1058	0.1869	0.7914	0.002	0.002	0.0843	0.0878	0.0092	0.0012	0.301	0.3961	0.0989	0.0839	0.6431	0.4313		0.533	0.1034	0.2001	3.4641	0.202	0.209
WBGene00010983	mocs-1	4	127	0.7938	Highly variant	Other metabolic gene	0.6336	0.0014	0.171	0.0906	0.0828	0.3426	0.0017	0.2027	0.2644	0.111	0.0657	0.085	0.1049	0.6091	0.3367	0.0583	0.1026			0.0324	0.0696	0.183	0.2049	0.8093	0.0158	0.0087	0.0661	0.2028	0.0249	0.0008	0.177	0.2935	0.226	0.0886	0.4649	0.4325		0.4778	0.2863	0.1763	0.5984	0.236	0.2027
WBGene00010984	nkat-3	1	143	0.8827	Moderately variant	Other metabolic gene	0.3186	0.0011	0.1779	0.0422	0.0418	0.1481	0.0017	0.0311	0.2821	0.0629	0.0648	0.0371	0.0517	0.296	0.3033	0.0496	0.048	0.1448		0.0135	0.0438	0.1696	0.1869	0.444	0.002	0.0023	0.0505	0.0607	0.0129	0.0007	0.1932	0.0554	0.1579	0.0472	0.0614	0.4334	0.233	0.5341	0.088	0.0628	0.0946	0.2391	0.2374
WBGene00010988	metr-1	2	133	0.816	Moderately variant	iCEL1314 gene	0.2398	0.0007	0.1987	0.1023	0.0609	0.1421	0.0016	0.0421	0.2463	0.049	0.0646	0.0884	0.109	0.4692	0.3314	0.0445	0.0579	0.2413		0.0195	0.1089	0.1277	0.2037	0.5438	0.0019	0.0018	0.0536	0.0966	0.0247	0.001	0.305	0.0493	0.2843	0.1403	0.4499	0.4519	0.2175	0.5584	0.0727	0.0311	0.1164	0.2061	0.2046
WBGene00010993	vha-20	1	154	0.9333	Moderately variant	Other metabolic gene	0.1673	0.001	0.1565	0.0136	0.0295	0.0615	0.0015	0.0186	0.2906	0.0334	0.0644	0.0101	0.0152	0.2737	0.2101	0.0404	0.0224	0.1298		0.0066	0.0265	0.2108	0.1393	0.2152	0.0018	0.0024	0.0349	0.0273	0.0097	0.0008	0.1919	0.0299	0.046	0.1148	0.019	0.43	0.1813	0.4491	0.0389	0.0116	0.0052	0.1899	0.1631
WBGene00010998	R03G8.3	4	126	0.7875	Highly variant	Other metabolic gene	0.5493	0.0125	0.1848	0.151	0.1432	0.1949	0.0017	0.0672		0.1817	0.0664	0.1071	0.2183	0.672	0.3339	0.0592	0.0801		0.002	0.018	0.1165	0.1725	0.2056	0.7224	0.0136	0.0158	0.0619	0.1403	0.0677	0.0009	0.3181	0.4246	0.3404	0.1692	0.1229	0.4321		0.355	0.2248	0.1604	0.0926	0.316	0.2063
WBGene00011003	R04B5.5	1	17	0.9444	Moderately variant	iCEL1314 gene		0.0015					0.0021				0.0653														0.0125	0.0095				0.0012
WBGene00011004	R04B5.6	1	149	0.903	Moderately variant	iCEL1314 gene	0.5093	0.0097	0.1367	0.1438	0.0552	0.2378	0.0023	0.0399	0.3339	0.087	0.0652	0.0478	0.0753	0.7277	0.2709	0.0651	0.049	0.1369		0.011	0.1278	0.1608	0.1782	0.5219	0.0093	0.0175	0.0506	0.0725	0.0331	0.002	0.1928	0.3185	0.1979	0.1231	0.0931	0.4273	0.2344	0.2876	0.1193	0.092	0.4971	0.2216	0.1506
WBGene00011006	ugt-47	4	124	0.7702	Highly variant	iCEL1314 gene	0.3368	0.0019	0.1743	0.0684	0.1366	0.2555	0.0016	0.0684	0.3172	0.1277	0.0665	0.0566	0.1607	0.423	0.4921	0.044	0.1266			0.03	0.2019	0.3446	0.2091	0.5928	0.0136	0.0212	0.0881	0.1228	0.0363	0.003	0.143	0.1842	0.4032	0.158	0.3495	0.4295	0.4327	0.6142	0.196	0.0749	0.242	0.3515	0.1984
WBGene00011009	cyp-14A4	8	94	0.7015	Highly variant	Other metabolic gene	0.5318	0.0124		0.2469	0.2964	0.4095	0.002	0.3771	0.9196	0.1346	0.0663	0.1651	0.3079	0.4902			0.2178		0.0081	0.1244	0.2441	0.2384		1.2585	0.0109	0.0185	0.6429	0.165	0.6762	0.0116	0.2229	1.1644	0.2373	0.677	0.4274			0.2065	0.3086			0.3319
WBGene00011015	R04F11.2	1	147	0.8855	Moderately variant	iCEL1314 gene	0.2093	0.0005	0.2243	0.0093	0.0058	0.0788	0.0022	0.017	0.2543	0.0321	0.0647	0.0069	0.0346	0.1243	0.3129	0.0203	0.034	0.2626		0.0113	0.0276	0.1044	0.1658	0.3921	0.0021	0.0026	0.0114	0.0419	0.004	0.0008	0.1683	0.0092	0.1457	0.3106	0.043	0.4461	0.2357	0.287	0.0318	0.0141	0.018	0.066	0.2115
WBGene00011016	R04F11.3	1	139	0.8634	Moderately variant	iCEL1314 gene	0.2791	0.0008	0.1925	0.0552	0.0317	0.1248	0.0016	0.0308	0.217	0.1764	0.065	0.0466	0.0429	0.4948	0.38	0.0463	0.0663	0.1057		0.0158	0.0616	0.0994	0.1513	0.6718	0.0092	0.0028	0.0795	0.0804	0.0166	0.0015	0.1522	0.0348	0.1096	0.1223	0.6589	0.4394	0.2962	0.5481	0.0812	0.0515	0.0945	0.1968	0.1859
WBGene00011029	abhd-11.2	2	142	0.8712	Moderately variant	Other metabolic gene	0.3556	0.0006	0.1982	0.0473	0.051	0.1694	0.0017	0.0301	0.2901	0.0665	0.0653	0.0357	0.0572	0.2984	0.3621	0.0486	0.0465	0.1527		0.0149	0.0409	0.1287	0.155	0.6424	0.0086	0.0025	0.0512	0.1383	0.0107	0.0009	0.1683	0.0592	0.1448	0.0903	0.0276	0.4326	0.2576	0.5015	0.067	0.0333	0.0766	0.2478	0.2307
WBGene00011037	R05D11.9	2	144	0.8834	Moderately variant	iCEL1314 gene	0.2366	0.0007	0.1899	0.0479	0.0319	0.1333	0.0016	0.0394	0.2611	0.0924	0.0645	0.052	0.039	0.5581	0.3422	0.0479	0.0555	0.169		0.0177	0.045	0.124	0.1568	0.6407	0.0086	0.0018	0.0693	0.0458	0.0054	0.0012	0.2532	0.0413	0.0555	0.1258	0.1654	0.4344	0.221	0.5178	0.0584	0.0227	0.0918	0.203	0.1876
WBGene00011038	R05H5.3	0	152	0.9102	Moderately variant	Other metabolic gene	0.1989	0.0016	0.1474	0.0539	0.0082	0.0883	0.0018	0.0331	0.2246	0.1077	0.0651	0.0347	0.0432	0.6545	0.2317	0.0233	0.0415	0.206	0.002	0.0105	0.1299	0.1211	0.1782	0.4681	0.002	0.0021	0.0144	0.0886	0.0024	0.0016	0.2105	0.0247	0.1097	0.3237	0.6022	0.4349	0.2482	0.2469	0.042	0.0411	0.099	0.0672	0.2075
WBGene00011042	R05H10.1	5	109	0.6813	Highly variant	Other metabolic gene	0.9111	0.0134	0.167	0.119	0.1902	0.252	0.0017	0.1622		0.2054	0.0669	0.1373	0.1046	0.5578	0.2627	0.0996	0.0389			0.0335	0.5804	0.1214	0.2098	0.7192	0.0164	0.0214	0.1852	0.1189	0.153	0.0024	0.2903	0.331	0.2797	0.1452	0.2995	0.4326		0.3125	0.2641	0.4396	0.1442	0.3975	0.2216
WBGene00011045	gpx-2	3	140	0.8696	Highly variant	iCEL1314 gene	0.4669	0.0005	0.1634	0.0289	0.0577	0.1906	0.0013	0.1369	0.2793	0.0594	0.0653	0.037	0.075	0.6086	0.4355	0.0542	0.0619			0.0175	0.1366	0.1409	0.2379	0.7423	0.0094	0.0018	0.0571	0.0429	0.0169	0.0008	0.2465	0.1251	0.2212	0.0678	0.0515	0.4049	0.2367	0.4854	0.1225	0.0993	0.226	0.2646	0.2161
WBGene00011046	R05H10.7	Lowly expressed	Lowly expressed	Lowly expressed	Lowly expressed	Other metabolic gene		0.0151			0.2786		0.016		0.4453		0.0662								0.0177						0.0084	0.0215	0.1572		0.1263	0.014				0.2777				0.311				0.3278
WBGene00011050	agl-1	1	147	0.8963	Moderately variant	iCEL1314 gene	0.2603	0.0012	0.2019	0.0698	0.0505	0.1397	0.0015	0.0335	0.2826	0.064	0.0642	0.0239	0.0228	0.294	0.3239	0.0423	0.0435		0.0016	0.0123	0.0578	0.1382	0.1858	0.4713	0.0019	0.0024	0.0521	0.1074	0.0073	0.0008	0.201	0.0659	0.0738	0.111	0.0611	0.4358	0.1912	0.5023	0.0551	0.042	0.0693	0.1938	0.1858
WBGene00011058	fdps-1	2	131	0.8397	Moderately variant	iCEL1314 gene	0.2988	0.0009	0.179	0.0553	0.0463	0.1358	0.0017	0.0396		0.0857	0.0647	0.0469	0.0768	0.4518	0.3163	0.0532	0.0489	0.137		0.0201	0.0549	0.1378	0.1403	0.646	0.0019	0.0019	0.0807	0.1203	0.0107	0.001	0.3142	0.0409	0.3077	0.0776	0.5381	0.4343		0.4933	0.052	0.0311	0.0749	0.2283	0.1609
WBGene00011064	adsl-1	2	145	0.8896	Moderately variant	iCEL1314 gene	0.2763	0.0007	0.1479	0.0301	0.0137	0.1346	0.0016	0.0318	0.2713	0.0594	0.0646	0.0318	0.0689	0.3231	0.2409	0.0315	0.0649	0.1514		0.0162	0.0396	0.1009	0.1297	0.5799	0.0021	0.0021	0.0249	0.0507	0.0028	0.001	0.2056	0.0236	0.0824	0.2254	0.3435	0.4316	0.1684	0.3423	0.0548	0.0459	0.0866	0.139	0.1816
WBGene00011065	R06C7.6	2	127	0.7987	Moderately variant	Other metabolic gene	0.5089	0.0008	0.1672	0.1347	0.0858	0.1793	0.0019	0.0839	0.2791	0.1041	0.0662	0.1726	0.0992	0.6517	0.3508	0.0619	0.0765		0.0112	0.0239	0.0682	0.1668	0.1896	0.693	0.0173	0.0033	0.1187	0.1099	0.011	0.0012	0.2881	0.087	0.1546	0.0883	0.582	0.4334	0.2861	0.3939	0.0839	0.0986	0.1458	0.3092	0.2086
WBGene00011088	kmo-2	4	132	0.8408	Highly variant	iCEL1314 gene	0.8612	0.0093	0.1684	0.1363	0.0777	0.0864	0.0023	0.0668	0.2984	0.2353	0.0659	0.0535	0.0564	0.5933	0.2701	0.057	0.0573			0.0513	0.2518	0.1505	0.198	0.7266	0.0161	0.0124	0.0372	0.1461	0.0508	0.0009	0.2712	0.2488	0.1025	0.1573	0.168	0.432	0.2376	0.3238	0.2376	0.1155	0.2101	0.2191	0.1974
WBGene00011089	kmo-1	2	132	0.8199	Moderately variant	iCEL1314 gene	0.4219	0.0009	0.1721	0.0821	0.1326	0.1736	0.0016	0.0759		0.173	0.066	0.0776	0.1109	0.7024	0.2368	0.0586	0.0525		0.0018	0.0546	0.0916	0.2293	0.1868	0.703	0.0139	0.0117	0.0369	0.0931	0.0347	0.001	0.186	0.122	0.4761	0.1201	0.0749	0.4137	0.2187	0.3764	0.196	0.0818	0.0672	0.2658	0.2238
WBGene00011090	R07B7.6	6	125	0.7962	Highly variant	Other metabolic gene	0.7191	0.0012	0.1999	0.3178	0.0293	0.1101	0.0017	0.0548	0.2834	0.3027	0.0665	0.165	0.126	0.6231	0.3147	0.0339	0.0654			0.068	0.1428	0.1305	0.2822	0.9489	0.0171	0.0168	0.0227	0.2471	0.0252	0.001	0.1585	0.2796	0.3136	0.0766	0.2877	0.4318		0.2703	0.2397	0.0503	0.0516	0.1653	0.1498
WBGene00011092	R07B7.8	5	133	0.821	Highly variant	Other metabolic gene	0.5938	0.0009	0.1802	0.0987	0.1019	0.1784	0.0018	0.1089		0.1203	0.0657	0.1066	0.1279	0.8369	0.2579	0.082	0.0894			0.0229	0.0845	0.1363	0.198	0.7604	0.013	0.0026	0.0826	0.143	0.0243	0.001	0.1968	0.075	0.3384	0.1608	0.3413	0.434	0.1944	0.3762	0.1282	0.073	0.089	0.3022	0.2402
WBGene00011093	R07B7.9	5	116	0.8406	Highly variant	Other metabolic gene	0.7163	0.001		0.1765	0.0915	0.1386	0.0017	0.079		0.2274	0.0661	0.2021	0.1006	0.648		0.0644	0.0782			0.0466	0.0628	0.153		0.7984	0.0172	0.0165	0.0546	0.2215	0.0322	0.0009	0.187	0.0807	0.3777	0.1382	0.3938			0.3651	0.1468	0.186	0.1993	0.2721
WBGene00011095	gana-1	2	127	0.7987	Moderately variant	iCEL1314 gene	0.398	0.0102	0.1741	0.1519	0.0934	0.2418	0.0015	0.0687	0.3575	0.14	0.0653	0.1245	0.0975	0.6428	0.3338	0.0689	0.0499	0.1754		0.0426	0.0903	0.2447	0.1988	0.6461	0.011	0.0029	0.0661	0.1262	0.0389	0.0008	0.2685	0.189	0.2878	0.1068	0.0952	0.4325		0.3601	0.1651	0.1859	0.1524	0.2949	0.1937
WBGene00011106	acl-5	2	137	0.8509	Moderately variant	iCEL1314 gene	0.3948	0.0027	0.1613	0.0316	0.0606	0.1602	0.0016	0.0766	0.2813	0.1414	0.065	0.0904	0.0786	0.6171	0.3317	0.0564	0.0565			0.0207	0.1097	0.1505	0.183	0.6809	0.0088	0.0019	0.0622	0.2155	0.0122	0.0005	0.2424	0.0505	0.2573	0.0747	0.0968	0.4323		0.4039	0.1426	0.0837	0.0427	0.2199	0.2457
WBGene00011110	prdx-3	2	148	0.897	Moderately variant	iCEL1314 gene	0.2203	0.0006	0.1939	0.0171	0.0104	0.1254	0.0016	0.024	0.2015	0.0308	0.065	0.0176	0.0276	0.2604	0.3187	0.0312	0.0324	0.1679		0.0149	0.0311	0.1124	0.1762	0.534	0.0019	0.002	0.0257	0.0443	0.0061	0.0009	0.1992	0.0148	0.1035	0.2451	0.233	0.4656	0.2766	0.4579	0.0459	0.0205	0.0377	0.1353	0.2209
WBGene00011112	R07E5.4	6	123	0.764	Highly variant	Other metabolic gene	0.3817	0.0011	0.1856	0.1373	0.3199	0.18	0.0019	0.1638	0.105	0.3022	0.0657	0.1451	0.0721	0.8182	0.3668	0.0692	0.1338			0.0311	0.1273	0.2065	0.2769	0.7953	0.017	0.0126	0.1006	0.1371	0.1119	0.0012	0.2601	0.294	0.1254	0.2838	0.7655	0.4347	0.1888	0.4925	0.3816	0.1892	0.5373	0.5279	0.2866
WBGene00011115	R07E5.7	2	150	0.9091	Moderately variant	Other metabolic gene	0.2468	0.0007	0.2032	0.0283	0.0151	0.1217	0.0016	0.028	0.2179	0.0466	0.065	0.0324	0.0823	0.2997	0.2899	0.0318	0.0346	0.1399	0.0014	0.0147	0.0302	0.1115	0.1405	0.5676	0.0094	0.0028	0.0249	0.0411	0.0064	0.0008	0.2032	0.0234	0.0523	0.2295	0.1622	0.4321	0.2448	0.3	0.0408	0.0285	0.022	0.1048	0.1875
WBGene00011122	cpt-2	2	146	0.8848	Moderately variant	iCEL1314 gene	0.245	0.0008	0.1918	0.0199	0.0334	0.1217	0.0022	0.0332	0.2548	0.0347	0.0644	0.0428	0.036	0.3195	0.2907	0.0427	0.0434	0.1585	0.0015	0.0139	0.0514	0.103	0.1663	0.5583	0.002	0.0023	0.0539	0.0275	0.0087	0.0006	0.1882	0.0111	0.0684	0.164	0.0753	0.4512	0.2083	0.541	0.0417	0.0409	0.0619	0.2056	0.2065
WBGene00011123	nuaf-3	2	143	0.872	Moderately variant	Other metabolic gene	0.2824	0.0007	0.1742	0.0318	0.0577	0.1242	0.0017	0.0815	0.2566	0.0518	0.0655	0.0414	0.0378	0.5845	0.301	0.0561	0.0389	0.1642	0.0016	0.0178	0.0275	0.2797	0.1466	0.6157	0.0089	0.0021	0.0677	0.0773	0.0168	0.0008	0.1894	0.0505	0.0806	0.0768	0.2273	0.4211	0.2203	0.448	0.0366	0.0311	0.0408	0.2208	0.2089
WBGene00011128	adk-1	1	139	0.858	Moderately variant	iCEL1314 gene	0.213	0.0006	0.1957	0.0284	0.0303	0.1247	0.0018	0.0387	0.2551	0.0289	0.0644	0.0351	0.0355	0.3719	0.3397	0.0384	0.0251	0.1209		0.0171	0.0389	0.1695	0.1843	0.5165	0.0018	0.0021	0.0454	0.0458	0.0101	0.0011	0.2599	0.0296	0.2283	0.1574	0.0606	0.4478	0.2121	0.5972	0.0281	0.0137	0.0273	0.1835	0.2638
WBGene00011146	pde-2	2	140	0.8589	Moderately variant	iCEL1314 gene	0.2318	0.0008	0.1902	0.0199	0.0713	0.1062	0.0021	0.0173	0.233	0.0739	0.0647	0.1031	0.0352		0.2775	0.0557	0.0409	0.1469		0.0123	0.0497	0.1365	0.1565	0.4629	0.0021	0.0023	0.0691	0.0476	0.0245	0.0008	0.3843	0.0263	0.0846	0.1048	0.0415	0.4259	0.2647	0.4876	0.0555	0.0334	0.061	0.2418	0.2634
WBGene00011147	R08D7.7	2	115	0.8273	Moderately variant	iCEL1314 gene	0.6322	0.0077		0.0969	0.1449	0.3263	0.0018	0.0814	0.2048	0.1853	0.0658	0.1449	0.1423	0.6513		0.0606	0.0775			0.034	0.2247	0.2168		0.7427	0.0165	0.0137	0.0638	0.1665	0.0315	0.0007	0.2345	0.172	0.4857	0.0998	0.2421			0.4267	0.2307	0.0672	0.1012	0.2607
WBGene00011157	chil-15	Lowly expressed	Lowly expressed	Lowly expressed	Lowly expressed	iCEL1314 gene	0.8012	0.0008	0.1826	0.1818	1.9089	0.2947	0.0015	0.371		0.1219	0.0662	0.2553	0.068	0.5021	0.3666		0.1122		0.01	0.2014	0.3185	0.1825	0.1903	1.6412	0.002	0.0133	0.6345	0.09	0.6662	0.008	0.3013		0.3587	0.5255	0.2414	0.4226		0.8275	0.4326	3.4641		0.3163
WBGene00011158	chil-16	10	109	0.7171	Highly variant	iCEL1314 gene	0.5462	0.0008	0.1796	0.1405	0.7632	0.3546	0.0158	0.1722		0.1475	0.0663	0.0677	0.1054	0.5419	0.2176	0.2548	0.0559			0.1149	0.1262	0.1328	0.2381	1.2182	0.0081	0.015	0.2074	0.14	0.1816	0.0151	0.2692	2.5394	0.146	0.2652	0.1904	0.4284		0.3187	0.1902	3.4641	2.0043	0.3108	0.2062
WBGene00011159	chil-17	Lowly expressed	Lowly expressed	Lowly expressed	Lowly expressed	iCEL1314 gene	0.6727	0.0008	0.1748	0.1001	0.998	0.3357	0.0015	0.3185		0.0901	0.0663	0.1294	0.079	0.5122	0.3017		0.0901			0.0653	0.2874	0.1268	0.2233	1.0423	0.002	0.0105	0.3525	0.2855	0.6013	0.0148	0.2182	1.8206	0.1626	0.8882	0.1178	0.4339		0.7018	0.2674		2.3957	0.3366	0.1283
WBGene00011161	chil-18	Lowly expressed	Lowly expressed	Lowly expressed	Lowly expressed	iCEL1314 gene	0.9334	0.0008	0.1693	0.2207	0.6121	0.2343	0.0141	0.2063		0.201	0.0661	0.2745	0.1164	0.5084	0.396		0.2821		0.0162	0.1041	0.7553	0.1386	0.2286	1.2789	0.012	0.0146	1.119	0.209	0.75	0.0139	0.2278	1.9698	0.4034	0.3969	0.1457	0.4587		0.6711	1.0054		2.2773	0.312	0.2363
WBGene00011162	chil-19	1	68	0.8718	Moderately variant	iCEL1314 gene		0.0099	0.1402		0.0708		0.0017				0.0667				0.2422	0.0877						0.1396	0.1863		0.0165	0.0171	0.0605		0.0548	0.0018	0.246			0.1971		0.4275		0.373				0.271	0.147
WBGene00011164	chil-21	7	85	0.6693	Highly variant	iCEL1314 gene	0.7992	0.0114	0.1588	0.1304		0.2855	0.0018	0.2708		0.2656	0.0664	0.1214	0.2863	0.5504	0.2397		0.1461			0.0873	0.2494	0.2351	0.2346	1.0452	0.0166	0.0175		0.1949		0.002	0.1803	0.7558	0.3788		0.2384	0.4332			0.4042	0.4157	0.6375		0.2191
WBGene00011166	chil-22	5	120	0.7792	Highly variant	iCEL1314 gene	0.5822	0.0077	0.1781	0.1017	0.1723	0.0788	0.0016	0.1073		0.1036	0.0665	0.1015	0.0714	0.5702	0.3271	0.067	0.0612			0.0455	0.148	0.1456	0.2785	0.8756	0.016	0.0192	0.0764	0.0306	0.0421	0.0025	0.2662	0.2775	0.1097	0.1634	0.15	0.4459		0.4263	0.1798	0.1311	0.5301	0.2928	0.2034
WBGene00011167	chil-23	3	92	0.6619	Highly variant	iCEL1314 gene	0.7311	0.0146		0.3437	0.4664	0.297	0.0121	0.1469	0.3582	0.3275	0.0665	0.2626	0.486	0.6418		0.0845	0.0809		0.0134	0.1464	0.1501	0.1412		0.7072	0.0179	0.0133	0.0995	0.0856	0.0455	0.0014	0.2278	1.1327	0.1735	0.15	0.6373			0.3482	0.6373	0.1915	0.6159	0.33
WBGene00011170	R09D1.14	Lowly expressed	Lowly expressed	Lowly expressed	Lowly expressed	iCEL1314 gene	1.0431	0.0079	0.1237	0.085	0.1291	0.2977	0.0139	0.2289		0.1104	0.0653	0.1096	0.1026	0.5081	0.2239		0.4019			0.1467	0.5815		0.1944	1.6103	0.002	0.0136	0.134	0.1453	0.2466	0.0131			0.2508	0.3425	0.163	0.4276		0.209	0.5251			0.2598	0.2263
WBGene00011173	acs-18	13	100	0.6579	Highly variant	iCEL1314 gene	0.6511	0.0049	0.1774	0.2365	0.4058	0.3117	0.0163	0.244		0.2967	0.0662	0.1948	0.0721	0.5033	0.315	0.0926	0.1274		0.0177	0.0791	0.2615	0.1911	0.2468	0.9017	0.0116	0.0216	1.1852	0.1439	1.0984	0.0168	0.1433	1.7866	0.173	0.1942	0.1419	0.4231		0.8788	0.4051	0.3042		0.3381	0.2308
WBGene00011181	R09H10.3	3	129	0.8776	Highly variant	Other metabolic gene	0.2749	0.0011	0.1616	0.0241	0.0341	0.1228	0.0016	0.025	0.276	0.0782	0.0656	0.0397	0.1141	0.1909		0.0424	0.0502	0.1575		0.0195	0.074		0.1535	0.5624	0.013	0.0049	0.0417	0.1543	0.0197	0.0008		0.0548	0.4451	0.1764	0.0383	0.4356	0.2125	0.5469	0.1478	0.0306	0.0261	0.1976	0.2189
WBGene00011193	algn-13	2	137	0.8509	Moderately variant	iCEL1314 gene	0.3195	0.0008	0.177	0.0523	0.0485	0.1169	0.0015	0.027	0.3218	0.0864	0.0653	0.0781	0.0539	0.5726	0.3501	0.0503	0.0562	0.1981		0.0155	0.0651	0.1049	0.1557	0.6072	0.0089	0.0021	0.0757	0.1597	0.0109	0.0012	0.2057	0.0348	0.1064	0.0675	0.5085	0.4069	0.2376	0.4822	0.0779	0.0492	0.0562	0.2613	0.1986
WBGene00011196	R10D12.15	Lowly expressed	Lowly expressed	Lowly expressed	Lowly expressed	iCEL1314 gene	0.9411	0.011	0.1083	0.1357	0.9919	0.3416	0.0098	0.2397	0.3027	0.1397	0.0664	0.1602	0.0797	0.4936	0.1627		0.2543			0.199	0.5342	0.139	0.1405	1.2225	0.002	0.016	1.1415	0.0971	0.1977	0.0143	0.46		0.2215	0.8329	0.1097	0.4238		0.8326	0.8264			0.3145	0.1643
WBGene00011203	R10E4.7	1	146	0.8957	Moderately variant	Other metabolic gene	0.5037	0.0036	0.1453	0.0922	0.053	0.182	0.2168	0.1555	0.3702	0.1802	0.0955	0.0333	0.0431	0.5294	0.2756	0.0581	0.1358			0.0142	0.1851	0.1585	0.1904	0.5675	0.0183	0.0103	0.0422	0.0597	0.018	0.2323	0.1266	0.2544	0.1299	0.196	0.2598	0.429	0.2356	0.5789	0.1021	0.1133	0.0037	0.2582	0.2209
WBGene00011205	R10E4.9	2	148	0.9024	Moderately variant	Other metabolic gene	0.295	0.0006	0.1868	0.0422	0.0465	0.1162	0.0018	0.0525	0.271	0.0646	0.0653	0.0856	0.0337	0.2277	0.2853	0.0473	0.0548	0.1528		0.0437	0.0482	0.1115	0.1393	0.5767	0.0123	0.0025	0.0561	0.0901	0.0103	0.0006	0.2114	0.0379	0.0985	0.1226	0.0564	0.4344	0.2457	0.4832	0.0514	0.0579	0.0686	0.2351	0.2111
WBGene00011224	rfk-1	2	140	0.8537	Moderately variant	iCEL1314 gene	0.4028	0.0008	0.1746	0.0547	0.0459	0.1173	0.0018	0.0462	0.2839	0.0603	0.0658	0.0847	0.0749	0.7232	0.3601	0.053	0.0532	0.1612		0.0164	0.0634	0.1477	0.1565	0.6437	0.0174	0.0023	0.0595	0.1065	0.0095	0.0007	0.2096	0.036	0.0757	0.0998	0.4204	0.4326		0.487	0.0449	0.0615	0.0589	0.27	0.2124
WBGene00011232	pck-2	1	148	0.908	Moderately variant	iCEL1314 gene	0.1958	0.0014	0.2103	0.0327	0.0256	0.1044	0.0015	0.0225	0.2324	0.0266	0.0641	0.0379	0.0364		0.239	0.0311	0.0247	0.2566		0.0152	0.0474	0.1477	0.2282	0.5057	0.002	0.0029	0.0405	0.1071	0.0217	0.001	0.1906	0.0329	0.167	0.2112	0.0368	0.4451	0.2189	0.5983	0.0772	0.0189	0.0513	0.2039	0.2256
WBGene00011238	ugt-59	4	123	0.7935	Highly variant	iCEL1314 gene	0.8433	0.0074	0.1789	0.1274	0.0621	0.2368	0.0086	0.0762		0.1961	0.066	0.1288	0.144	0.5702	0.3643	0.0627	0.0695			0.0769	0.2891	0.2054	0.2769	0.8918	0.0148	0.0173	0.0587	0.1326	0.0304	0.0011	0.2735	0.3431	0.2343	0.1024	0.3855	0.4219		0.0453	0.1807	0.3691	0.295	0.2223
WBGene00011239	pges-2	2	139	0.8424	Moderately variant	iCEL1314 gene	0.2771	0.0005	0.1963	0.0393	0.0327	0.1478	0.0015	0.0647	0.2289	0.1002	0.0651	0.0363	0.0831	0.3967	0.2729	0.044	0.0564	0.1704	0.0015	0.0173	0.0978	0.1193	0.1767	0.6022	0.0018	0.002	0.0556	0.0578	0.0063	0.001	0.2207	0.0493	0.1086	0.1161	0.2063	0.4321	0.258	0.541	0.0502	0.0343	0.1424	0.2265	0.2515
WBGene00011262	pho-8	5	106	0.6709	Highly variant	iCEL1314 gene	0.7596	0.0018	0.163	0.2472	0.1766	0.705	0.0017	0.1071	0.6402	0.1568	0.0666	0.0901	0.0984	0.6276	0.4259	0.07	0.0783			0.1632	0.1073	0.1981	0.3512	0.6747	0.0177	0.0194	0.0839	0.0759	0.0631	0.0017	0.1886	0.6845	0.1948	0.3736	0.3386	0.4315		0.5073	0.5133	0.3605	0.3228	0.3125	0.2461
WBGene00011268	pde-12	2	141	0.865	Moderately variant	Other metabolic gene	0.2977	0.0007	0.1751	0.0431	0.0348	0.1502	0.0018	0.0267	0.2394	0.1004	0.0648	0.0371	0.0843	0.5011	0.3154	0.0506	0.0513	0.2398		0.0126	0.0741	0.1327	0.1575	0.6212	0.0085	0.0019	0.0597	0.0663	0.008	0.0012	0.2845	0.0408	0.1805	0.11	0.2209	0.4317	0.2887	0.5047	0.0754	0.0169	0.1123	0.2002	0.1916
WBGene00011271	flad-1	1	143	0.8827	Moderately variant	iCEL1314 gene	0.2942	0.0006	0.1712	0.0341	0.0314	0.1281	0.0018	0.0318	0.2434	0.0535	0.065	0.029	0.0492	0.3571	0.3085	0.0434	0.0463	0.152		0.0137	0.0559	0.1078	0.1681	0.6112	0.0118	0.002	0.061	0.0278	0.0053	0.001	0.2292	0.0284	0.0854	0.1646	0.1768	0.4369	0.1622	0.5489	0.0574	0.0229	0.0432	0.2108	0.1926
WBGene00011272	dtmk-1	3	135	0.8544	Highly variant	iCEL1314 gene	0.3409	0.001	0.1507	0.0427	0.0356	0.117	0.0017	0.049	0.258	0.0873	0.0645	0.0446	0.0519	0.585	0.3185	0.048	0.077	0.1597	0.002	0.0117	0.166	0.0825	0.1662	0.5872	0.0016	0.002	0.0684	0.0805	0.0095	0.0012	0.2795	0.0335	0.1795	0.0879	0.7818	0.4364		0.4725	0.0898	0.0724	0.287	0.2335	0.2976
WBGene00011273	R53.4	0	143	0.8827	Moderately variant	iCEL1314 gene	0.1472	0.0005	0.2438	0.0074	0.005	0.0782	0.0019	0.0149	0.2694	0.0185	0.0645	0.004	0.0135		0.3199	0.0222	0.023	0.1799		0.0112	0.0244	0.1632	0.1611	0.383	0.0018	0.0021	0.0141	0.0285	0.0049	0.0008	0.2082	0.0083	0.1014	0.308	0.0251	0.4698	0.229	0.3572	0.0223	0.0076	0.0126	0.0827	0.192
WBGene00011274	R53.5	2	131	0.8733	Moderately variant	Other metabolic gene	0.2634	0.0006	0.19	0.0337	0.0526	0.1175	0.0015	0.0252	0.2696	0.0372	0.0655	0.039	0.0723	0.43	0.2508	0.0421	0.0507	0.1276	0.0013	0.0128	0.0618		0.1399	0.5965	0.0092	0.0025	0.0616	0.067	0.0083	0.0009		0.0232	0.1172	0.1472	0.2713	0.436	0.2431	0.5566	0.0709	0.0438	0.1715	0.1966	0.2012
WBGene00011291	R102.4	1	125	0.9058	Moderately variant	iCEL1314 gene	0.3048	0.0013		0.0541	0.0184	0.1266	0.0015	0.0415	0.3433	0.0649	0.0653	0.0365	0.0764	0.1982		0.0338	0.04			0.0197	0.0786	0.1618		0.5443	0.0025	0.0034	0.0246	0.0496	0.0152	0.0008	0.1382	0.1032	0.0714	0.176	0.0895			0.3321	0.0926	0.0332	0.0766	0.1191
WBGene00011298	R107.2	2	145	0.8841	Moderately variant	Other metabolic gene	0.3417	0.0007	0.1847	0.0617	0.0347	0.1352	0.0017	0.0281	0.2331	0.0479	0.0651	0.0658	0.1512	0.281	0.2983	0.0421	0.0457	0.1723	0.0015	0.0128	0.0761	0.1328	0.1634	0.6282	0.0087	0.0023	0.0598	0.0596	0.0084	0.0008	0.1661	0.0362	0.1407	0.1328	0.0625	0.4326	0.2417	0.4992	0.0558	0.0353	0.0849	0.1938	0.1898
WBGene00011307	mpst-7	4	110	0.7914	Highly variant	iCEL1314 gene	0.7411	0.0014		0.1861	0.1242	0.2504	0.0017	0.1304		0.428	0.0662	0.2855	0.0855	0.5504		0.0665	0.1758			0.0538	0.2267	0.1255		0.9088	0.0155	0.0116	0.0694	0.0668	0.0331	0.0018	0.1432	0.3322	0.4147	0.1873	0.364			0.4434	0.233	0.2942	0.5151	0.3271
WBGene00011321	fil-1	6	110	0.6918	Highly variant	Other metabolic gene	0.6504	0.0099	0.3492	0.1745	0.1277	0.6904	0.0016	0.1571	0.2349	0.1316	0.0665	0.1422	0.151	0.7691	0.2696	0.0803	0.0481			0.1308	0.1401	0.1136	0.1752	0.8278	0.0175	0.0177	0.0545	0.0475	0.1001	0.0022	0.2719	2.0139	0.2274	0.1216	0.1553	0.4322		0.1983	0.3222	0.2007	0.3385	0.3037	0.1194
WBGene00011328	T01D3.3	3	133	0.821	Highly variant	Other metabolic gene	0.3468	0.0072	0.1155	0.0603	0.1044	0.392	0.0023	0.1708	0.3308	0.1282	0.0651	0.0787	0.0637	0.6379	0.2305	0.0944	0.0323		0.0026	0.074	0.1605	0.1597	0.143	0.7282	0.0166	0.0115	0.0791	0.0603	0.0574	0.0014	0.2981	0.3643	0.1315	0.1032	0.3613	0.4239	0.2019	0.0945	0.1243	0.7215	0.0834	0.2714	0.174
WBGene00011340	ugt-30	7	117	0.7548	Highly variant	iCEL1314 gene	0.6534	0.0074	0.1635	0.277	0.2281	0.3368	0.0018	0.1255		0.3684	0.0664	0.112	0.0754	0.5482	0.399	0.2391	0.0841		0.0111	0.071	0.37	0.164	0.15	0.9719	0.0163	0.0196	0.1835	0.1438	0.0985	0.0115	0.234	0.8364	0.338	0.2619	0.3217	0.4331		0.5351	0.1811	0.2018	0.8612	0.3088	0.1666
[truncated: 1,324 more rows]
[truncated: 126 more columns]
