# Supplementary material for: Systems‐level transcriptional regulation of Caenorhabditis elegans metabolism
Source: Mol Syst Biol. 2023 Mar 21;19(5):e11443. doi: 10.15252/msb.202211443 (PMC10167481; doi:10.15252/msb.202211443)
Supplement: Supplementary file 9 — Dataset EV7 [file MSB-19-e11443-s006.xlsx]

## Sheet: Description
Table	Description
Dataset EV7	Self-enrichment of coexpression on the WormPaths pathways

## Sheet: Dataset EV7
Pathway/Category	Type	Enrichment score (ES)	NES	FDR	pval	geneset size	matched size	Genes in the coexpression matrix	Leading edge genes (genes that contribute most to the enrichment score of each collection of genes or gene sets)
Propionate Shunt	Pathway	0.987269	2.56232	0	0	5	5	hphd-1;ech-6;acdh-1;hach-1;alh-8	hphd-1;ech-6;acdh-1;hach-1;alh-8
PUFA Biosynthesis	Pathway	0.972439	2.82961	0	0	9	9	hpo-8;let-767;elo-1;fat-4;fat-1;fat-2;elo-2;fat-3;art-1	hpo-8;let-767;elo-1;fat-4;fat-1;fat-2;elo-2;fat-3;art-1
Guanylate Cyclase	Category	0.924577	2.85714	0	0	27	27	gcy-23;gcy-8;gcy-36;gcy-18;gcy-31;gcy-20;daf-11;gcy-15;gcy-17;gcy-25;gcy-22;gcy-32;gcy-33;gcy-4;gcy-5;gcy-19;gcy-29;gcy-14;gcy-34;gcy-37;gcy-35;gcy-21;gcy-9;gcy-3;gcy-1;gcy-12;gcy-28	gcy-23;gcy-8;gcy-36;gcy-18;gcy-31;gcy-20;daf-11;gcy-15;gcy-17;gcy-25;gcy-22;gcy-32;gcy-33;gcy-4;gcy-5;gcy-19;gcy-29;gcy-14;gcy-34;gcy-37;gcy-35;gcy-21;gcy-9;gcy-3;gcy-1
Peroxisomal FA degradation	Pathway	0.899918	2.37785	0	0	12	12	daf-22;dhs-28;maoc-1;acox-1.1;F58A6.1;acox-3;acox-1.6;F53C11.3;acox-1.5;acox-1.2;acox-1.3;acox-1.4	daf-22;dhs-28;maoc-1;acox-1.1;F58A6.1;acox-3;acox-1.6;F53C11.3;acox-1.5;acox-1.2;acox-1.3;acox-1.4
ETC Complex I	Category	0.898407	3.08376	0	0	40	39	C34B2.8;F42G8.10;F44G4.2;C25H3.9;F37C12.3;F53F4.10;Y54F10AM.5;C33A12.1;C18E9.4;ZK809.3;T20H4.5;Y71H2AM.4;nuo-6;C16A3.5;nuo-3;lpd-5;nuo-2;D2030.4;F45H10.3;Y56A3A.19;nduf-7;nduf-5;F31D4.9;nuo-1;nduf-6;F59C6.5;gas-1;Y63D3A.7;Y51H1A.3;nuo-4;nduo-3;nduo-6;nduo-2;ndfl-4;nduo-4;nduo-1;nuo-5;nduo-5;nduf-2.2	C34B2.8;F42G8.10;F44G4.2;C25H3.9;F37C12.3;F53F4.10;Y54F10AM.5;C33A12.1;C18E9.4;ZK809.3;T20H4.5;Y71H2AM.4;nuo-6;C16A3.5;nuo-3;lpd-5;nuo-2;D2030.4;F45H10.3;Y56A3A.19;nduf-7;nduf-5;F31D4.9;nuo-1;nduf-6;F59C6.5;gas-1;Y63D3A.7;Y51H1A.3;nuo-4;nduo-3;nduo-6;nduo-2;ndfl-4;nduo-4;nduo-1
Vacuolar ATPase	Category	0.882829	2.9303	0	0	20	20	vha-4;vha-14;vha-15;vha-12;vha-8;vha-19;vha-2;vha-11;vha-10;vha-1;vha-13;vha-17;vha-6;vha-9;vha-3;vha-5;unc-32;vha-7;vha-18;spe-5	vha-4;vha-14;vha-15;vha-12;vha-8;vha-19;vha-2;vha-11;vha-10;vha-1;vha-13;vha-17;vha-6;vha-9;vha-3;vha-5
ETC Complex III	Category	0.846305	2.60417	0	0	13	13	T02H6.11;F45H10.2;T27E9.2;isp-1;cyc-2.1;R07E4.3;ucr-2.2;ucr-2.1;cyc-1;ucr-11;ctb-1;ucr-2.3;cyc-2.2	T02H6.11;F45H10.2;T27E9.2;isp-1;cyc-2.1;R07E4.3;ucr-2.2;ucr-2.1;cyc-1;ucr-11
ETC Complex V	Category	0.833178	2.80514	0	0	18	17	R53.4;atp-5;R04F11.2;Y69A2AR.18;F58F12.1;asg-2;atp-3;Y82E9BR.3;asb-2;atp-2;hpo-18;ZC262.5;asg-1;atp-6;R05D3.6;asb-1;T26E3.7	R53.4;atp-5;R04F11.2;Y69A2AR.18;F58F12.1;asg-2;atp-3;Y82E9BR.3;asb-2;atp-2;hpo-18;ZC262.5;asg-1;atp-6;R05D3.6
TCA Cycle	Pathway	0.756828	2.64868	0	0	30	30	dlst-1;cts-1;sdhb-1;mdh-2;fum-1;dld-1;mev-1;ogdh-1;idhb-1;suca-1;idha-1;aco-1;mdh-1;sdhd-1;sucl-1;sdha-1;idh-1;aco-2;idh-2;idhg-1;ogdh-2;acly-1;sucl-2;K11H3.3;sucg-1;F48E8.3;acly-2;sdha-2;idhg-2;Y37B11A.3	dlst-1;cts-1;sdhb-1;mdh-2;fum-1;dld-1;mev-1;ogdh-1;idhb-1;suca-1;idha-1;aco-1;mdh-1;sdhd-1;sucl-1;sdha-1;idh-1;aco-2;idh-2;idhg-1;ogdh-2;acly-1;sucl-2;K11H3.3
Glycolysis/ Gluconeogenesis	Pathway	0.731963	3.1047	0	0	46	45	enol-1;pgk-1;gpd-3;ipgm-1;aldo-2;dld-1;gpi-1;dlat-1;tpi-1;alh-1;pyk-1;fbp-1;pck-2;gpd-2;pdhb-1;ldh-1;pfk-1.1;R05F9.6;pdha-1;aldo-1;Y43F4B.5;alh-9;alh-4;hxk-2;fgt-1;dlat-2;acs-19;Y19D10A.16;alh-12;pck-1;hxk-3;C01B4.6;pyk-2;alh-5;alh-11;gpd-1;C50D2.7;sodh-1;gpd-4;hxk-1;D2063.1;sodh-2;pfk-1.2;alh-2;pck-3	enol-1;pgk-1;gpd-3;ipgm-1;aldo-2;dld-1;gpi-1;dlat-1;tpi-1;alh-1;pyk-1;fbp-1;pck-2;gpd-2;pdhb-1;ldh-1;pfk-1.1;R05F9.6;pdha-1;aldo-1;Y43F4B.5;alh-9;alh-4;hxk-2;fgt-1;dlat-2;acs-19;Y19D10A.16;alh-12;pck-1;hxk-3;C01B4.6;pyk-2;alh-5;alh-11
Collagen Biosynthesis	Pathway	0.727849	2.99441	0	0	18	18	pdi-2;dpy-18;pdi-6;C14B9.2;pdi-1;pdi-3;phy-2;let-268;bli-3;phy-4;dpy-31;bli-4;Y43F8B.19;C14E2.4;ZK973.11;phy-3;Y49E10.4;M04D5.1	pdi-2;dpy-18;pdi-6;C14B9.2;pdi-1;pdi-3;phy-2;let-268;bli-3;phy-4;dpy-31
Chitin Breakdown	Pathway	0.72565	2.6792	0	0	34	34	chil-11;chil-9;chil-6;lmd-4;chil-1;lmd-5;chil-4;chil-2;chil-12;chil-18;chil-25;chil-7;chil-23;chil-5;chil-17;chil-22;R10D12.15;chil-21;T26F2.1;T19H5.6;chil-16;chil-3;chil-8;chil-19;chil-15;chil-13;chil-27;cht-2;R09D1.14;T05H4.7;chil-24;C08B6.4;cht-4;cht-1	chil-11;chil-9;chil-6;lmd-4;chil-1;lmd-5;chil-4;chil-2;chil-12;chil-18;chil-25;chil-7;chil-23;chil-5;chil-17;chil-22;R10D12.15;chil-21;T26F2.1;T19H5.6;chil-16;chil-3;chil-8;chil-19;chil-15;chil-13;chil-27;cht-2;R09D1.14;T05H4.7;chil-24;C08B6.4
Starch and Sucrose Metabolism	Pathway	0.663042	2.78981	0.000829038	0	27	25	gpi-1;T04A8.7;gsy-1;hxk-2;tre-1;Y43F4B.5;gob-1;hxk-3;aagr-2;agl-1;fgt-1;tre-2;aagr-1;klo-1;C50D2.7;tps-2;gyg-1;tps-1;tre-3;hxk-1;klo-2;tre-4;D1005.2;gyg-2;tre-5	gpi-1;T04A8.7;gsy-1;hxk-2;tre-1;Y43F4B.5;gob-1;hxk-3;aagr-2;agl-1;fgt-1;tre-2;aagr-1;klo-1;C50D2.7;tps-2;gyg-1;tps-1;tre-3
Aminoacyl tRNA Biosynthesis	Category	0.815968	2.3253	0.000997805	0	39	39	fars-1;mars-1;hars-1;gars-1;fars-3;dars-1;tars-1;pars-1;nars-1;rars-1;iars-1;kars-1;vars-1;qars-1;dars-2;ears-1;lars-2;aars-1;pars-2;C39B5.6;glp-4;sars-2;cars-1;yars-2;sars-1;aars-2;iars-2;Y105E8A.20;prx-10;secs-1;fars-2;lars-1;Y41D4A.6;rars-2;ears-2;nars-2;yars-1;Y66D12A.7;wars-1	fars-1;mars-1;hars-1;gars-1;fars-3;dars-1;tars-1;pars-1;nars-1;rars-1;iars-1;kars-1;vars-1;qars-1;dars-2;ears-1;lars-2;aars-1;pars-2;C39B5.6;glp-4;sars-2;cars-1;yars-2;sars-1;aars-2;iars-2;Y105E8A.20;prx-10;secs-1;fars-2;lars-1;Y41D4A.6;rars-2
Ascaroside Biosynthesis	Pathway	0.870675	2.43763	0.00125888	0	12	12	daf-22;dhs-28;acox-1.1;maoc-1;hpo-8;let-767;acox-3;art-1;acox-1.4;acox-1.2;acox-1.3;elo-1	daf-22;dhs-28;acox-1.1;maoc-1;hpo-8;let-767;acox-3;art-1;acox-1.4;acox-1.2;acox-1.3;elo-1
Porphyrin Metabolism	Pathway	0.569984	2.65706	0.00126637	0	70	70	ugt-65;ugt-24;ugt-16;ugt-46;ugt-5;ugt-49;ugt-12;ugt-39;ugt-48;ugt-13;ugt-7;ugt-21;ugt-9;ugt-19;ugt-20;ugt-2;ugt-26;ugt-8;ugt-62;ugt-61;ugt-22;ugt-17;ugt-60;ugt-34;ugt-11;ugt-1;ugt-23;ugt-51;ugt-25;ugt-58;ugt-33;ugt-47;ugt-6;ugt-40;ugt-41;ugt-37;ugt-29;ugt-44;ugt-55;ugt-14;ugt-53;ugt-30;ugt-32;F54C1.1;ugt-54;ugt-56;ugt-50;ugt-4;ugt-43;H23N18.4;ugt-36;ugt-31;ugt-63;ugt-10;ugt-27;ugt-3;ugt-42;C03A7.…	ugt-65;ugt-24;ugt-16;ugt-46;ugt-5;ugt-49;ugt-12;ugt-39;ugt-48;ugt-13;ugt-7;ugt-21;ugt-9;ugt-19;ugt-20;ugt-2;ugt-26;ugt-8;ugt-62;ugt-61;ugt-22;ugt-17;ugt-60;ugt-34;ugt-11;ugt-1;ugt-23;ugt-51;ugt-25;ugt-58;ugt-33;ugt-47;ugt-6;ugt-40;ugt-41;ugt-37;ugt-29;ugt-44;ugt-55;ugt-14;ugt-53;ugt-30;ugt-32;F54C1.1;ugt-54;ugt-56;ugt-50;ugt-4;ugt-43;H23N18.4;ugt-36;ugt-31;ugt-63;ugt-10;ugt-27;ugt-3;ugt-42;C03A7.…
Pentose and Glucuronate Interconversions	Pathway	0.577244	2.59493	0.00213076	0	77	76	ugt-65;ugt-5;ugt-24;ugt-49;ugt-46;R08D7.7;ugt-12;ugt-39;ugt-16;ugt-48;ugt-7;ugt-13;ugt-20;ugt-21;ugt-9;ugt-2;ugt-26;ugt-61;ugt-60;ugt-19;ugt-17;ugt-23;ugt-62;ugt-8;ugt-22;dhs-21;ugt-51;ugt-11;ugt-1;ugt-34;ugt-58;ugt-25;ugt-6;ugt-33;ugt-47;ugt-29;ugt-40;ugt-41;ugt-44;ugt-37;ugt-55;ugt-53;R04B5.5;ugt-14;ugt-50;ugt-54;ugt-32;ugt-30;Y39G8B.1;ugt-56;ugt-4;D1005.2;F54C1.1;Y71F9B.9;R04B5.6;ugt-43;Y105E8…	ugt-65;ugt-5;ugt-24;ugt-49;ugt-46;R08D7.7;ugt-12;ugt-39;ugt-16;ugt-48;ugt-7;ugt-13;ugt-20;ugt-21;ugt-9;ugt-2;ugt-26;ugt-61;ugt-60;ugt-19;ugt-17;ugt-23;ugt-62;ugt-8;ugt-22;dhs-21;ugt-51;ugt-11;ugt-1;ugt-34;ugt-58;ugt-25;ugt-6;ugt-33;ugt-47;ugt-29;ugt-40;ugt-41;ugt-44;ugt-37;ugt-55;ugt-53;R04B5.5;ugt-14;ugt-50;ugt-54;ugt-32;ugt-30;Y39G8B.1;ugt-56;ugt-4;D1005.2;F54C1.1;Y71F9B.9;R04B5.6;ugt-43;Y105E8…
Retinol Metabolism	Pathway	0.552569	2.6008	0.00245547	0	79	78	ugt-65;ugt-24;ugt-5;ugt-49;ugt-16;ugt-39;ugt-12;ugt-46;ugt-20;ugt-13;dhs-3;ugt-21;ugt-7;ugt-48;ugt-2;ugt-61;dhrs-4;ugt-9;ugt-19;ugt-8;ugt-26;ugt-17;ugt-62;ugt-23;ugt-51;ugt-1;ugt-11;ugt-34;ugt-22;ugt-58;ugt-60;ugt-25;ugt-33;ugt-6;ugt-40;ugt-47;ugt-41;ugt-37;ugt-44;ugt-55;ugt-29;dhs-19;ugt-14;ugt-54;ugt-53;D2063.1;ugt-32;F54C1.1;ugt-50;ugt-56;ugt-43;ugt-4;bcmo-2;ugt-30;ugt-31;sodh-2;H23N18.4;ugt-2…	ugt-65;ugt-24;ugt-5;ugt-49;ugt-16;ugt-39;ugt-12;ugt-46;ugt-20;ugt-13;dhs-3;ugt-21;ugt-7;ugt-48;ugt-2;ugt-61;dhrs-4;ugt-9;ugt-19;ugt-8;ugt-26;ugt-17;ugt-62;ugt-23;ugt-51;ugt-1;ugt-11;ugt-34;ugt-22;ugt-58;ugt-60;ugt-25;ugt-33;ugt-6;ugt-40;ugt-47;ugt-41;ugt-37;ugt-44;ugt-55;ugt-29;dhs-19;ugt-14;ugt-54;ugt-53;D2063.1;ugt-32;F54C1.1;ugt-50;ugt-56;ugt-43;ugt-4;bcmo-2;ugt-30;ugt-31;sodh-2;H23N18.4;ugt-2…
BCFA Biosynthesis	Pathway	0.916559	2.44285	0.00299898	0	6	6	hpo-8;elo-6;let-767;art-1;elo-5;fasn-1	hpo-8;elo-6;let-767;art-1;elo-5
Mitochondrial FA Degradation	Pathway	0.590365	2.63454	0.00407332	0	37	37	ech-4;B0272.3;dif-1;acdh-10;acaa-2;B0303.3;acdh-7;B0272.4;acdh-12;cpt-2;ech-8;ech-1.2;ech-6;B0395.3;Y48A6B.9;kat-1;T20B3.1;ech-1.1;mecr-1;T02G5.7;cpt-5;acdh-1;ech-3;cpt-6;cpt-4;F54C8.1;cpt-1;acdh-8;ech-7;slc-25A29;hacd-1;acdh-2;decr-1.3;decr-1.2;cpt-3;ech-9;F41E7.6	ech-4;B0272.3;dif-1;acdh-10;acaa-2;B0303.3;acdh-7;B0272.4;acdh-12;cpt-2;ech-8;ech-1.2;ech-6;B0395.3;Y48A6B.9;kat-1;T20B3.1;ech-1.1;mecr-1;T02G5.7;cpt-5
Pyruvate Metabolism	Pathway	0.69017	2.47695	0.00408169	0	16	16	dlat-1;dld-1;pdhb-1;pdha-1;pyk-1;pyc-1;dlat-2;men-1;ldh-1;K11H3.3;pyk-2;cyc-2.1;Y37B11A.3;F32D8.12;T21C9.6;cyc-2.2	dlat-1;dld-1;pdhb-1;pdha-1;pyk-1;pyc-1;dlat-2;men-1;ldh-1;K11H3.3;pyk-2;cyc-2.1;Y37B11A.3
Glyoxylate and Dicarboxylate Metabolism	Pathway	0.97539	2.52729	0.0041156	0	5	2	F41E6.5;icl-1	F41E6.5;icl-1
Propionate Breakdown- Canonical	Pathway	0.929803	2.43357	0.00638322	0.00128205	4	4	pccb-1;pcca-1;mmcm-1;mce-1	pccb-1;pcca-1;mmcm-1;mce-1
ROS Metabolism	Pathway	0.672083	2.62736	0.00737321	0	13	13	ctl-3;sod-1;ctl-1;prdx-3;sod-2;F39B2.3;prdx-6;ctl-2;prdx-2;sod-3;sod-5;sod-4;trxr-1	ctl-3;sod-1;ctl-1;prdx-3;sod-2;F39B2.3;prdx-6;ctl-2;prdx-2
Pentose Phosphate Pathway	Pathway	0.677117	2.40578	0.00779983	0	19	18	T25B9.9;tald-1;tkt-1;F09E5.3;Y43F4B.5;gpi-1;R05F9.6;rpia-1;gspd-1;aldo-2;R151.2;pfk-1.1;aldo-1;F07A11.5;Y57G11C.3;F08F8.7;F26D11.1;pfk-1.2	T25B9.9;tald-1;tkt-1;F09E5.3;Y43F4B.5;gpi-1;R05F9.6;rpia-1;gspd-1;aldo-2;R151.2;pfk-1.1;aldo-1;F07A11.5;Y57G11C.3;F08F8.7
UGT Enzyme	Category	0.596351	2.52116	0.00837233	0	67	67	ugt-65;ugt-24;ugt-16;ugt-5;ugt-49;ugt-46;ugt-39;ugt-12;ugt-48;ugt-7;ugt-21;ugt-13;ugt-9;ugt-20;ugt-2;ugt-19;ugt-26;ugt-8;ugt-62;ugt-17;ugt-61;ugt-22;ugt-1;ugt-11;ugt-51;ugt-34;ugt-60;ugt-25;ugt-23;ugt-33;ugt-58;ugt-47;ugt-6;ugt-41;ugt-40;ugt-29;ugt-37;ugt-44;ugt-55;ugt-14;ugt-30;ugt-54;ugt-53;ugt-32;ugt-56;F54C1.1;ugt-43;ugt-4;ugt-50;ugt-31;ugt-36;H23N18.4;ugt-10;ugt-27;ugt-63;ugt-3;C03A7.13;ugt-…	ugt-65;ugt-24;ugt-16;ugt-5;ugt-49;ugt-46;ugt-39;ugt-12;ugt-48;ugt-7;ugt-21;ugt-13;ugt-9;ugt-20;ugt-2;ugt-19;ugt-26;ugt-8;ugt-62;ugt-17;ugt-61;ugt-22;ugt-1;ugt-11;ugt-51;ugt-34;ugt-60;ugt-25;ugt-23;ugt-33;ugt-58;ugt-47;ugt-6;ugt-41;ugt-40;ugt-29;ugt-37;ugt-44;ugt-55;ugt-14;ugt-30;ugt-54;ugt-53;ugt-32;ugt-56;F54C1.1;ugt-43;ugt-4;ugt-50;ugt-31;ugt-36;H23N18.4;ugt-10;ugt-27;ugt-63;ugt-3;C03A7.13;ugt-…
ETC Complex IV	Category	0.743395	2.44417	0.0110166	0	14	7	cyc-2.1;ctc-1;ctc-2;ctc-3;cox-15;cox-10;cyc-2.2	cyc-2.1;ctc-1;ctc-2;ctc-3
ETC_COMPLEX_II	Category	0.835663	2.24647	0.0111173	0.00501253	5	5	sdhb-1;sdhd-1;mev-1;sdha-1;sdha-2	sdhb-1;sdhd-1;mev-1;sdha-1
PROPIONATE_OTHER	Category	0.703892	2.2101	0.012378	0	12	12	bckd-1A;bckd-1B;dbt-1;dld-1;acaa-2;idh-1;B0303.3;gta-1;B0395.3;acs-19;Y43F4A.4;mlcd-1	bckd-1A;bckd-1B;dbt-1;dld-1;acaa-2;idh-1;B0303.3;gta-1;B0395.3
ELECTRON_TRANSFER_FLAVOPROTEIN	Category	0.875256	2.30178	0.0154479	0.00568182	3	3	F27D4.1;F23C8.5;let-721	F27D4.1;F23C8.5;let-721
VITAMIN_B6_METABOLISM	Category	0.869565	2.35573	0.0192	0.0359477	2	2	F57B9.1;pdxk-1	F57B9.1;pdxk-1
TRP	Pathway	0.548418	2.34119	0.0193185	0	30	30	alh-12;kynu-1;bas-1;alh-1;alh-9;ctl-2;ech-6;kmo-1;haao-1;T02G5.7;tdo-2;alh-4;acsd-1;dld-1;ctl-3;afmd-1;F54D5.7;alh-11;ech-7;ech-1.1;ech-1.2;ctl-1;ech-3;amx-2;kmo-2;tph-1;nkat-1;hdl-1;tdc-1;alh-2	alh-12;kynu-1;bas-1;alh-1;alh-9;ctl-2;ech-6;kmo-1;haao-1;T02G5.7;tdo-2;alh-4;acsd-1;dld-1;ctl-3;afmd-1;F54D5.7;alh-11;ech-7;ech-1.1;ech-1.2;ctl-1;ech-3;amx-2
MUFA_BIOSYNTHESIS	Pathway	0.678038	2.19666	0.0196015	0	15	15	elo-6;hpo-8;let-767;elo-2;elo-5;elo-1;art-1;fat-6;fat-2;fat-7;fat-5;elo-9;elo-4;elo-7;elo-3	elo-6;hpo-8;let-767;elo-2;elo-5;elo-1;art-1;fat-6;fat-2
MET_SAM_CYCLE	Pathway	0.652363	2.21675	0.020681	0.00110497	13	13	sams-1;ahcy-1;metr-1;cbl-1;sams-4;T13G4.4;sams-3;mtrr-1;cth-2;cth-1;sams-5;cbs-1;cbs-2	sams-1;ahcy-1;metr-1;cbl-1;sams-4;T13G4.4;sams-3;mtrr-1;cth-2;cth-1
SER	Pathway	0.646223	2.33018	0.0215417	0	16	16	sptl-3;sptl-1;cbl-1;pssy-1;sptl-2;cth-2;agxt-1;K01C8.1;cth-1;mel-32;Y62E10A.13;cbs-1;F26H9.5;Y51H7C.9;cbs-2;C13B9.2	sptl-3;sptl-1;cbl-1;pssy-1;sptl-2;cth-2;agxt-1;K01C8.1;cth-1;mel-32;Y62E10A.13;cbs-1;F26H9.5
TYR	Pathway	0.579083	2.25591	0.0248416	0	24	24	hgo-1;got-1.2;hpd-1;bas-1;gst-42;fah-1;tatn-1;alh-5;tyr-1;tyr-6;Y53G8B.1;tyr-4;tyr-2;amx-2;C31H2.4;got-2.2;gst-43;cat-2;sup-18;tyr-3;tbh-1;tyr-5;tdc-1;got-2.1	hgo-1;got-1.2;hpd-1;bas-1;gst-42;fah-1;tatn-1;alh-5;tyr-1;tyr-6;Y53G8B.1;tyr-4;tyr-2;amx-2
KETONE_BODY_METABOLISM	Pathway	0.595591	2.13214	0.0250384	0	14	14	hach-1;T02G5.7;hphd-1;sur-5;ech-7;C05C10.3;hacd-1;hmgs-1;B0272.3;ech-8;ech-3;Y71G12B.10;F54C8.1;ech-9	hach-1;T02G5.7;hphd-1;sur-5;ech-7;C05C10.3;hacd-1;hmgs-1;B0272.3;ech-8
ILE_DEGRADATION	Pathway	0.531806	2.07926	0.0256474	0	26	26	acaa-2;ech-6;B0272.3;bckd-1A;bckd-1B;B0303.3;ard-1;dbt-1;dld-1;acdh-10;ech-1.2;acdh-1;acdh-7;bcat-1;ech-1.1;acdh-3;ech-7;ech-8;F54C8.1;hacd-1;acdh-8;Y43F4A.4;ech-3;acdh-2;Y44A6D.5;ech-9	acaa-2;ech-6;B0272.3;bckd-1A;bckd-1B;B0303.3;ard-1;dbt-1;dld-1;acdh-10;ech-1.2;acdh-1;acdh-7;bcat-1
LYS_DEGRADATION	Pathway	0.616914	2.06514	0.0261153	0.0010627	16	15	ech-6;dlst-1;dld-1;alh-9;B0272.3;ogdh-1;T02G5.7;ech-1.2;F54D5.7;ogdh-2;ech-8;ech-7;ech-1.1;ech-3;F54C8.1	ech-6;dlst-1;dld-1;alh-9;B0272.3;ogdh-1;T02G5.7;ech-1.2;F54D5.7;ogdh-2
ARG	Pathway	0.536062	2.05928	0.028179	0.0010582	23	20	F32B5.1;W10C8.5;oatr-1;alh-12;alh-6;alh-13;C06A6.4;alh-4;C10C5.4;argk-1;amx-2;F53F10.2;C10C5.3;C44E12.1;alh-11;D2023.4;odc-1;C10C5.5;ZC434.8;alh-2	F32B5.1;W10C8.5;oatr-1;alh-12;alh-6;alh-13;C06A6.4;alh-4;C10C5.4;argk-1;amx-2;F53F10.2;C10C5.3;C44E12.1;alh-11
FOLATE_CYCLE	Pathway	0.561713	2.09596	0.0298125	0.00108108	17	17	gcst-1;mel-32;gcsh-2;metr-1;mtrr-1;mthf-1;alh-3;dao-3;F38B6.4;atic-1;K07E3.4;folt-1;F25B5.6;gcsh-1;Y106G6E.4;dhfr-1;tyms-1	gcst-1;mel-32;gcsh-2;metr-1;mtrr-1;mthf-1;alh-3;dao-3;F38B6.4;atic-1;K07E3.4
VAL_DEGRADATION	Pathway	0.55202	2.05389	0.0315962	0	29	29	ech-6;acdh-9;gta-1;T09B4.8;bckd-1B;hach-1;bckd-1A;B0272.3;dbt-1;B0250.5;acdh-1;dld-1;alh-8;bcat-1;ech-1.2;acdh-10;ech-7;acdh-7;ech-1.1;acdh-3;ech-8;acdh-2;hacd-1;F54C8.1;Y43F4A.4;acdh-8;ech-3;Y44A6D.5;ech-9	ech-6;acdh-9;gta-1;T09B4.8;bckd-1B;hach-1;bckd-1A;B0272.3;dbt-1;B0250.5;acdh-1;dld-1;alh-8;bcat-1;ech-1.2;acdh-10;ech-7;acdh-7;ech-1.1;acdh-3;ech-8;acdh-2;hacd-1;F54C8.1
UBIQUINONE_METABOLISM	Pathway	0.597045	2.10826	0.0321463	0.00691244	11	11	clk-1;coq-5;coq-2;coq-6;got-1.2;coq-3;got-2.2;acs-14;tatn-1;got-2.1;acs-6	clk-1;coq-5;coq-2;coq-6;got-1.2;coq-3;got-2.2;acs-14
INOSITOL_PHOSPHATE_METABOLISM	Pathway	0.594512	2.27547	0.0330044	0	35	33	age-1;unc-26;mtm-3;mtm-1;mtm-6;ppk-1;ocrl-1;plc-4;vps-34;aap-1;daf-18;Y75B8A.24;piki-1;ppk-3;pisy-1;ppk-2;pifk-1;R01H10.7;gpap-1;ttx-7;plc-3;lfe-2;egl-8;inos-1;ZC8.6;Y71H2AM.2;plc-1;ipp-5;plc-2;C56A3.8;inpp-1;C54E4.5;C01B10.3	age-1;unc-26;mtm-3;mtm-1;mtm-6;ppk-1;ocrl-1;plc-4;vps-34;aap-1;daf-18;Y75B8A.24;piki-1;ppk-3;pisy-1;ppk-2;pifk-1;R01H10.7;gpap-1;ttx-7;plc-3;lfe-2;egl-8;inos-1;ZC8.6;Y71H2AM.2
FOLATE_BIOSYNTHESIS	Pathway	0.713321	2.26358	0.0336178	0.00353357	8	8	qdpr-1;pcbd-1;ptps-1;pah-1;cat-4;Y39G8B.1;dhfr-1;Y105C5B.3	qdpr-1;pcbd-1;ptps-1;pah-1;cat-4
GLY_AND_THR_OTHER	Category	0.591417	2.17374	0.0369881	0.00110742	15	14	R102.4;T09B4.8;F08F3.4;T25B9.1;gss-1;K01C8.1;mel-32;agxt-1;F38B6.4;lap-1;lap-2;pcs-1;Y51H7C.9;daao-1	R102.4;T09B4.8;F08F3.4;T25B9.1;gss-1;K01C8.1;mel-32;agxt-1
GALACTOSE_METABOLISM	Pathway	0.679738	2.26085	0.0370916	0	10	10	aagr-2;Y39G8B.1;aagr-1;gana-1;bgal-2;bgal-1;tag-96;gale-1;fgt-1;ZK1058.3	aagr-2;Y39G8B.1;aagr-1;gana-1;bgal-2;bgal-1;tag-96;gale-1;fgt-1
VITAMIN_B12_ENZYME	Category	0.784982	2.03234	0.0371896	0.034965	3	3	metr-1;mtrr-1;mmcm-1	metr-1;mtrr-1;mmcm-1
PRO	Pathway	0.549531	2.05807	0.0389341	0.00824499	14	11	oatr-1;alh-6;got-1.2;phy-2;dpy-18;phy-4;got-2.2;phy-3;C14E2.4;Y43F8B.19;got-2.1	oatr-1;alh-6;got-1.2;phy-2;dpy-18;phy-4
HIS	Pathway	0.753708	2.3687	0.0431532	0	9	8	Y51H4A.7;haly-1;bas-1;cpin-1;alh-5;amx-2;hdl-1;tdc-1	Y51H4A.7;haly-1;bas-1;cpin-1;alh-5;amx-2
LEU_DEGRADATION	Pathway	0.697608	2.17692	0.0434483	0.00110865	12	11	bckd-1A;bckd-1B;mccc-1;dbt-1;ivd-1;dld-1;Y71G12B.10;bcat-1;Y43F4A.4;ech-5;Y44A6D.5	bckd-1A;bckd-1B;mccc-1;dbt-1;ivd-1;dld-1;Y71G12B.10;bcat-1;Y43F4A.4
METHIONINE_SALVAGE	Pathway	0.572005	1.97194	0.0456576	0.00441989	13	13	C01G10.9;sams-1;B0228.7;tatn-1;smd-1;F42F12.4;spds-1;T01D1.4;sams-4;sams-5;sams-3;ZC373.5;F58H1.3	C01G10.9;sams-1;B0228.7;tatn-1;smd-1;F42F12.4;spds-1;T01D1.4;sams-4
GLY_CLEAVAGE_SYSTEM	Category	0.801232	2.03384	0.0502199	0.00243902	5	5	gcst-1;gldc-1;gcsh-2;gcsh-1;dld-1	gcst-1;gldc-1;gcsh-2;gcsh-1;dld-1
BIOSYNTHESIS_OF_BILE_ACID_LIKE_MOLECULES	Pathway	0.539718	2.07584	0.07346	0	33	32	dhs-28;daf-22;acox-1.1;maoc-1;nlt-1;acox-1.6;acox-1.5;C24A3.4;acs-22;T05E7.1;acox-1.3;acox-1.2;acox-1.4;F35C8.5;F25E2.3;C31H5.6;kat-1;ZC443.1;dhs-25;K05B2.4;W03D8.8;daf-9;F53F1.2;F53F1.3;acs-20;C07D8.6;hsd-3;hsd-2;ZK892.4;hsd-1;chup-1;Y39G8B.2	dhs-28;daf-22;acox-1.1;maoc-1;nlt-1;acox-1.6;acox-1.5;C24A3.4;acs-22;T05E7.1;acox-1.3;acox-1.2;acox-1.4;F35C8.5;F25E2.3;C31H5.6;kat-1;ZC443.1;dhs-25;K05B2.4;W03D8.8
PURINE_METABOLISM	Pathway	0.353712	1.979	0.0767789	0.00104384	55	48	Y48G8AL.15;adsl-1;T22D1.3;hprt-1;bpnt-1;T19B4.3;pyk-1;apy-1;Y71H10B.1;let-754;ampd-1;pyk-2;mig-23;xdh-1;atic-1;gmps-1;C27A7.1;uda-1;acy-4;guk-1;hap-1;ZK673.2;Y10G11A.1;ppat-1;adss-1;F25B5.3;F38B6.4;F58F9.1;pde-4;gpap-1;ZK563.7;acy-1;F38B2.4;ndx-2;E02H1.6;ndk-1;ndx-6;pps-1;pde-1;acy-2;pde-2;C27A7.3;R05G6.5;pde-6;rnr-1;rnr-2;pde-3;pde-5	Y48G8AL.15;adsl-1;T22D1.3;hprt-1;bpnt-1;T19B4.3;pyk-1;apy-1;Y71H10B.1;let-754;ampd-1;pyk-2;mig-23;xdh-1;atic-1;gmps-1;C27A7.1;uda-1;acy-4;guk-1;hap-1;ZK673.2;Y10G11A.1;ppat-1;adss-1;F25B5.3;F38B6.4;F58F9.1;pde-4;gpap-1;ZK563.7;acy-1;F38B2.4;ndx-2;E02H1.6;ndk-1;ndx-6;pps-1
SPHINGOLIPID_METABOLISM	Pathway	0.400506	2.19139	0.083283	0	45	40	hex-2;sptl-1;sptl-2;ttm-5;sptl-3;bgal-2;spl-1;gba-3;hex-1;gba-1;gana-1;bgal-1;asah-1;asm-2;asah-2;sphk-1;cgt-3;cgt-2;hpo-13;hex-5;hyl-1;sms-3;cgt-1;T27F6.6;gba-4;W02F12.2;asm-1;hyl-2;F33D4.4;lagr-1;cerk-1;sms-1;hex-4;asm-3;C29E4.10;sms-2;hex-3;R08F11.1;R05D11.9;gba-2	hex-2;sptl-1;sptl-2;ttm-5;sptl-3;bgal-2;spl-1;gba-3;hex-1;gba-1;gana-1;bgal-1;asah-1;asm-2;asah-2;sphk-1;cgt-3;cgt-2;hpo-13;hex-5;hyl-1;sms-3;cgt-1;T27F6.6;gba-4;W02F12.2
GLYCEROLIPID_METABOLISM	Pathway	0.389386	2.02538	0.0835837	0.00105485	39	36	mboa-2;alh-4;acl-5;alh-1;acl-4;lpin-1;atgl-1;mboa-3;acl-9;dgk-2;F52C9.3;alh-9;acl-1;hosl-1;acl-6;acl-2;alh-11;alh-5;R11F4.1;acl-11;abhd-12;K07B1.4;Y53G8B.2;alh-12;dgk-5;Y39G8B.1;dgk-4;dgat-2;acl-8;dgk-1;dgtr-1;bus-18;C56G3.2;dgk-3;alh-2;mboa-4	mboa-2;alh-4;acl-5;alh-1;acl-4;lpin-1;atgl-1;mboa-3;acl-9;dgk-2;F52C9.3;alh-9;acl-1;hosl-1;acl-6;acl-2;alh-11;alh-5;R11F4.1;acl-11;abhd-12;K07B1.4;Y53G8B.2
GLYCEROPHOSPHOLIPID_METABOLISM	Pathway	0.301294	2.1551	0.0921411	0	93	87	pho-12;Y69A2AL.2;ipla-6;pssy-1;lpin-1;acl-5;C27A7.5;T12B3.3;psd-1;acl-14;acl-7;ZK792.1;pmt-1;cdgs-1;pld-1;ckb-1;cka-1;mboa-6;acp-7;acl-4;ipla-7;acl-9;acl-2;ZK370.4;pho-5;ace-1;ckc-1;gpdh-2;cka-2;ipla-1;mboa-3;M05B5.4;dgk-2;dgk-5;acl-1;T05C3.6;crls-1;Y51A2D.13;pho-4;acl-6;ckb-4;alh-9;acl-11;F02E9.7;C07E3.9;pgs-1;pcyt-1;Y94H6A.7;F09G2.8;pho-1;pho-7;W02H5.8;pmt-2;pho-6;ckb-2;ipla-2;ipla-3;pho-8;cha-…	pho-12;Y69A2AL.2;ipla-6;pssy-1;lpin-1;acl-5;C27A7.5;T12B3.3;psd-1;acl-14;acl-7;ZK792.1;pmt-1;cdgs-1;pld-1;ckb-1;cka-1;mboa-6;acp-7;acl-4;ipla-7;acl-9;acl-2;ZK370.4;pho-5;ace-1;ckc-1;gpdh-2;cka-2;ipla-1;mboa-3;M05B5.4;dgk-2;dgk-5;acl-1;T05C3.6;crls-1;Y51A2D.13;pho-4
PHE	Pathway	0.476335	1.74005	0.0931501	0.0781065	10	10	bas-1;hpd-1;got-1.2;tatn-1;C31H2.4;prdx-6;mif-1;nkat-1;hdl-1;tdc-1	bas-1;hpd-1;got-1.2;tatn-1
SULFUR_METABOLISM	Pathway	0.388999	1.893	0.102177	0.0237288	22	22	mpst-5;mpst-6;mpst-3;bpnt-1;cysl-1;suox-1;mpst-7;mpst-4;cysl-4;cyc-2.2;cysl-2;cysl-3;sqrd-1;cyc-2.1;mpst-1;ethe-1;F13B12.4;F59A7.7;F01D4.8;mpst-2;pps-1;T25D3.3	mpst-5;mpst-6;mpst-3;bpnt-1;cysl-1;suox-1;mpst-7;mpst-4;cysl-4;cyc-2.2;cysl-2;cysl-3
ASP	Pathway	0.443295	1.67326	0.117721	0.0724802	13	13	got-1.2;got-2.2;ddo-2;unc-25;adsl-1;C27A7.5;asns-2;ddo-1;adss-1;pyr-1;asns-1;ddo-3;got-2.1	got-1.2;got-2.2;ddo-2;unc-25;adsl-1;C27A7.5;asns-2;ddo-1;adss-1;pyr-1
CYS	Pathway	0.356673	1.76015	0.12417	0.0178384	38	35	gss-1;cbl-1;mpst-3;cth-2;mdh-2;mdh-1;got-1.2;C44B7.7;cysl-1;cysl-3;mpst-1;cdo-1;mpst-7;lap-1;cysl-2;E01A2.1;got-2.2;cbs-1;cth-1;gcs-1;moc-3;mpst-6;mpst-5;lap-2;mpst-4;got-2.1;cbs-2;cars-1;cysl-4;K10D2.7;F13B12.4;F59A7.7;F01D4.8;mpst-2;T25D3.3	gss-1;cbl-1;mpst-3;cth-2;mdh-2;mdh-1;got-1.2;C44B7.7;cysl-1;cysl-3;mpst-1;cdo-1;mpst-7;lap-1;cysl-2;E01A2.1;got-2.2;cbs-1;cth-1;gcs-1;moc-3;mpst-6;mpst-5;lap-2
RIBOFLAVIN_METABOLISM	Pathway	0.427544	2.17311	0.129581	0.00455581	26	25	pho-12;acp-1;C27A7.1;rft-1;acp-7;ZK792.1;C27A7.3;C27A2.12;pho-1;pho-4;pho-7;pho-8;F26C11.1;pho-11;pho-6;Y94H6A.7;acp-2;pho-9;pho-14;acp-3;pho-10;flad-1;F02E9.7;pho-5;rft-2	pho-12;acp-1;C27A7.1;rft-1;acp-7;ZK792.1;C27A7.3;C27A2.12;pho-1;pho-4;pho-7;pho-8;F26C11.1;pho-11
ETHER_LIPID_METABOLISM	Pathway	0.420344	2.23225	0.129811	0.00335946	30	26	T03G6.3;Y69A2AL.2;cept-1;ipla-7;C27A7.5;fard-1;ads-1;C27A7.1;pld-1;Y51A2D.13;ipla-1;ipla-6;paf-2;T05C3.6;ipla-2;C07E3.9;F13H10.5;C27A7.3;ipla-3;lis-1;F09G2.8;cept-2;agmo-1;paf-1;ipla-5;ipla-4	T03G6.3;Y69A2AL.2;cept-1;ipla-7;C27A7.5;fard-1;ads-1;C27A7.1;pld-1;Y51A2D.13
ALA	Pathway	0.568608	1.88044	0.132944	0.0193402	12	10	T09B4.8;kynu-1;kmo-1;C44B7.7;agxt-1;C32F10.8;F13H8.9;moc-3;K10D2.7;kmo-2	T09B4.8;kynu-1;kmo-1;C44B7.7;agxt-1;C32F10.8;F13H8.9;moc-3
FRUCTOSE_AND_MANNOSE_METABOLISM	Pathway	0.378091	1.74391	0.163952	0.043379	19	19	tag-335;Y47D9A.1;hxk-3;ger-1;bre-1;K03H1.13;F52B11.2;pfkb-1.1;ZK632.4;C26D10.4;C05C8.7;hxk-2;Y39G8B.1;pfkb-1.2;mcp-1;R04B5.5;R04B5.6;hxk-1;gmd-2	tag-335;Y47D9A.1;hxk-3;ger-1;bre-1;K03H1.13;F52B11.2;pfkb-1.1
TAURINE_AND_HYPOTAURINE_METABOLISM	Pathway	0.667776	1.97985	0.166438	0.0174825	7	7	unc-25;H14N18.4;Y7A9A.1;T03D8.6;Y97E10AR.2;T19H12.6;C53D5.5	unc-25;H14N18.4;Y7A9A.1;T03D8.6;Y97E10AR.2;T19H12.6
N_GLYCAN_BIOSYNTHESIS	Pathway	0.5049	1.81519	0.168941	0	38	30	mogs-1;mans-1;algn-1;algn-2;gly-20;aman-2;hex-4;dpm-1;algn-11;B0024.13;mans-3;gly-13;mans-4;stt-3;aagr-3;algn-13;bre-4;dpm-3;hex-1;algn-7;hex-2;mans-2;gly-12;gly-14;algn-14;hex-3;fgt-1;aagr-4;fut-8;hex-5	mogs-1;mans-1;algn-1;algn-2;gly-20;aman-2;hex-4;dpm-1;algn-11;B0024.13;mans-3;gly-13;mans-4;stt-3;aagr-3;algn-13;bre-4;dpm-3;hex-1;algn-7;hex-2;mans-2;gly-12;gly-14;algn-14
PYRIMIDINE_METABOLISM	Pathway	0.395005	1.67977	0.176065	0.00503018	42	41	Y48G8AL.15;F40F8.1;dhod-1;C47B2.2;cdd-2;pus-1;ZK643.2;B0001.4;hap-1;rnr-2;tyms-1;F19B6.1;dtmk-1;thk-1;umps-1;dut-1;rnr-1;ndk-1;Y73B6BL.29;Y10G11A.1;upp-1;mig-23;R12E2.11;uda-1;apy-1;C29F7.3;ZK563.7;T24C12.3;Y71H10B.1;dpyd-1;F25B5.3;dhp-1;upb-1;dhp-2;cdd-1;ctps-1;pyr-1;C27A7.1;R05G6.5;C27A7.3;F58F9.1	Y48G8AL.15;F40F8.1;dhod-1;C47B2.2;cdd-2;pus-1;ZK643.2;B0001.4;hap-1;rnr-2;tyms-1;F19B6.1;dtmk-1;thk-1;umps-1;dut-1;rnr-1;ndk-1;Y73B6BL.29;Y10G11A.1;upp-1;mig-23;R12E2.11;uda-1;apy-1;C29F7.3;ZK563.7;T24C12.3;Y71H10B.1;dpyd-1
GLUTATHIONE_METABOLISM	Pathway	0.316833	1.67464	0.193645	0.0812065	24	23	gss-1;C44B7.7;Y38F2AR.12;prdx-6;gcs-1;gsr-1;gpx-5;lap-1;C53D5.5;T03D8.6;gpx-7;gpx-1;T19H12.6;H14N18.4;E01A2.1;trxr-2;Y7A9A.1;gpx-3;gpx-2;lap-2;Y97E10AR.2;gpx-4;gpx-8	gss-1;C44B7.7;Y38F2AR.12;prdx-6;gcs-1;gsr-1;gpx-5;lap-1;C53D5.5;T03D8.6;gpx-7;gpx-1;T19H12.6;H14N18.4;E01A2.1;trxr-2;Y7A9A.1;gpx-3;gpx-2;lap-2;Y97E10AR.2
GLU	Pathway	0.346883	1.56251	0.20644	0.0765864	21	21	C32F10.8;glna-1;got-2.2;gdh-1;got-1.2;gta-1;glna-2;gln-3;alh-7;unc-25;W07E11.1;gln-1;asns-2;gfat-1;gfat-2;glna-3;asns-1;gln-2;gln-5;got-2.1;gln-6	C32F10.8;glna-1;got-2.2;gdh-1;got-1.2;gta-1;glna-2;gln-3;alh-7;unc-25;W07E11.1;gln-1;asns-2;gfat-1;gfat-2;glna-3
MEVALONATE_METABOLISM	Pathway	0.654194	1.68515	0.215614	0.0307018	8	8	fdps-1;idi-1;hmgr-1;Y48B6A.13;T01G1.4;coq-1;F32D8.13;mvk-1	fdps-1;idi-1;hmgr-1;Y48B6A.13;T01G1.4;coq-1;F32D8.13;mvk-1
AMINO_SUGAR_AND_NUCLEOTIDE_SUGAR_METABOLISM	Pathway	0.281332	2.23798	0.286104	0.00110865	64	62	chil-11;chil-25;R05F9.6;Y43F4B.5;W06B4.2;sqv-1;sqv-4;C36A4.4;hex-1;gpi-1;chil-21;hex-4;chs-2;chil-6;chil-23;chil-12;F59B2.3;hxk-2;chil-9;gfat-1;ZK1058.3;C50D2.7;hxk-3;F21D5.1;lmd-4;gfat-2;lmd-5;chil-7;chil-4;chs-1;chil-22;chil-8;hex-3;chil-17;T19H5.6;gale-1;chil-2;chil-1;cht-2;hxk-1;T26F2.1;R09D1.14;chil-24;chil-18;T03F6.3;hex-2;C08B6.4;R10D12.15;chil-16;D1005.2;hex-5;gna-2;chil-19;chil-13;chil-2…	chil-11;chil-25;R05F9.6;Y43F4B.5;W06B4.2;sqv-1;sqv-4;C36A4.4;hex-1;gpi-1;chil-21;hex-4;chs-2;chil-6;chil-23;chil-12;F59B2.3;hxk-2;chil-9;gfat-1;ZK1058.3;C50D2.7;hxk-3;F21D5.1;lmd-4;gfat-2;lmd-5;chil-7;chil-4;chs-1;chil-22;chil-8;hex-3;chil-17;T19H5.6;gale-1;chil-2;chil-1;cht-2;hxk-1;T26F2.1;R09D1.14;chil-24;chil-18;T03F6.3;hex-2;C08B6.4;R10D12.15;chil-16;D1005.2;hex-5
PANTOTHENATE_AND_COA_BIOSYNTHESIS	Pathway	0.569844	1.53627	0.287083	0.132701	6	6	T05G5.5;F25H9.6;pnk-1;pnk-4;Y71H2AM.6;Y65B4A.8	T05G5.5;F25H9.6;pnk-1;pnk-4;Y71H2AM.6;Y65B4A.8
NICOTINATE_AND_NICOTINAMIDE_METABOLISM	Pathway	0.324662	1.46075	0.424089	0.129171	25	24	parg-1;qns-1;sir-2.1;nmat-2;parp-2;pnc-1;sir-2.4;parp-1;Y10G11A.1;C27A7.1;nprt-1;sir-2.2;tank-1;F25B5.3;nmat-1;sir-2.3;pnc-2;Y71H10B.1;umps-1;parg-2;C27A7.3;anmt-3;nnt-1;anmt-1	parg-1;qns-1;sir-2.1;nmat-2;parp-2;pnc-1;sir-2.4;parp-1;Y10G11A.1;C27A7.1;nprt-1;sir-2.2;tank-1;F25B5.3;nmat-1;sir-2.3
VITAMIN_B12_METABOLISM	Pathway	0.442391	1.19322	0.432369	0.711888	3	3	Y76A2B.5;mrp-5;mmab-1	Y76A2B.5
FATTY_ACID_BIOSYNTHESIS_OTHER	Category	0.269667	1.2428	0.442507	0.300654	25	25	acs-5;emb-8;acs-17;C17C3.1;pod-2;kat-1;fasn-1;T02G5.7;C37H5.13;F25E2.3;W03D8.8;C31H5.6;acs-3;T05E7.1;T05H4.4;acs-2;K05B2.4;hpo-19;C17C3.3;ppt-1;T28F3.5;acs-4;acs-15;acs-18;acs-13	acs-5;emb-8;acs-17;C17C3.1;pod-2;kat-1;fasn-1;T02G5.7;C37H5.13;F25E2.3;W03D8.8;C31H5.6;acs-3;T05E7.1;T05H4.4;acs-2
FATTY_ACID_DEGRADATION_OTHER	Category	0.288831	1.16508	0.514876	0.597884	8	8	acs-5;acs-17;acs-2;acs-4;acs-18;acs-15;acs-3;acs-13	acs-5;acs-17;acs-2;acs-4;acs-18;acs-15
IRON_METABOLISM	Pathway	0.29899	1.18281	0.548309	0.558524	9	9	ftn-2;cyc-2.1;hrg-1;cox-15;hrg-4;cchl-1;cox-10;ftn-1;cyc-2.2	ftn-2;cyc-2.1;hrg-1;cox-15;hrg-4
MOLYBDENUM_COFACTOR_BIOSYNTHESIS	Pathway	0.458791	1.72941	0.559282	0.203626	9	6	lin-46;K10D2.7;moc-2;moc-3;moc-1;F49H6.5	lin-46;K10D2.7;moc-2;moc-3
METHYLGLYOXAL_DETOXIFICATION	Pathway	-0.361693	-5.82181	0.638615	0.18932	7	7	F32D8.12;cyc-2.1;Y39G8B.1;Y17G7B.3;amx-2;cyc-2.2;glod-4	F32D8.12;cyc-2.1;Y39G8B.1;Y17G7B.3;amx-2;cyc-2.2;glod-4
CHITIN_BIOSYNTHESIS	Pathway	-0.819524	-3.73676	0.70246	0.0781671	2	2	chs-2;chs-1	chs-2;chs-1
SELENOCOMPOUND_METABOLISM	Pathway	0.20741	0.982008	0.749829	0.642938	20	20	secs-1;nsun-5;cbl-1;mett-10;F13H8.9;cysl-3;sars-1;seld-1;cth-2;pps-1;trxr-1;cysl-2;pstk-1;cth-1;cysl-1;F01D4.8;T25D3.3;cysl-4;F59A7.7;F13B12.4	secs-1;nsun-5;cbl-1;mett-10;F13H8.9;cysl-3;sars-1;seld-1;cth-2;pps-1
STEROID_METABOLISM_OTHER	Category	-0.525021	-2.35651	1	0.605898	2	2	B0024.13;F42F12.3	B0024.13;F42F12.3
