# Supplementary material for: Systems‐level transcriptional regulation of Caenorhabditis elegans metabolism
Source: Mol Syst Biol. 2023 Mar 21;19(5):e11443. doi: 10.15252/msb.202211443 (PMC10167481; doi:10.15252/msb.202211443)
Supplement: Supplementary file 11 — Dataset EV9 [file MSB-19-e11443-s009.xlsx]

## Sheet: Description
Table	Description
Dataset EV9	Stringent clusters (minClusterSize=3, deepSplit=2) selected on the basis of mean silhouette scores (MSS)

## Sheet: Dataset EV9
ClusterName	Comments	Mean Silhouette Score	Gene_1	Gene_2	Gene_3	Gene_4	Gene_5	Gene_6	Gene_7	Gene_8	Gene_9	Gene_10	Gene_11	Gene_12	Gene_13	Gene_14	Gene_15	Gene_16	Gene_17	Gene_18	Gene_19	Gene_20	Gene_21	Gene_22	Gene_23	Gene_24	Gene_25	Gene_26	Gene_27	Gene_28	Gene_29	Gene_30	Gene_31	Gene_32	Gene_33	Gene_34	Gene_35	Gene_36	Gene_37	Gene_38	Gene_39	Gene_40	Gene_41	Gene_42	Gene_43	Gene_44	Gene_45	Gene_46	Gene_47
Cluster_1		0.483769	nduo-6	nduo-2	ndfl-4	nduo-3
Cluster_2		0.454617	daf-18	aap-1	age-1
Cluster_3		0.389896	got-2.2	mdh-1	mdh-2
Cluster_4		0.376646	pgph-1	F41E6.5	pgph-2	pgph-3
Cluster_5	Vacuolar ATPases	0.367885	unc-32	vha-11	vha-4	vha-15	vha-2	vha-10	vha-3	vha-9	vha-1	vha-12	vha-8	vha-14	vha-19	vha-17	vha-6	vha-5	vha-13
Cluster_6	Pyruvate dehydrogenase complex	0.360943	dlat-1	pdha-1	dld-1	pdhb-1	dlat-2
Cluster_7	Tyrosine degradation	0.358675	hgo-1	hpd-1	fah-1	gst-43	gst-42	Y53G8B.1	C31H2.4
Cluster_8	Histidine degradation	0.356639	cpin-1	haly-1	amdh-1	Y51H4A.7
Cluster_9		0.322974	parp-1	parg-1	parp-2
Cluster_10		0.313022	C32F10.8	enol-1	ipgm-1
Cluster_11		0.302567	glna-1	glna-3	glna-2
Cluster_12	Propionate shunt	0.300139	acdh-2	hach-1	hphd-1	ech-6	acdh-1
Cluster_13		0.299123	ipla-5	ipla-4	mboa-4
Cluster_14		0.281823	C06A6.4	C10C5.5	C10C5.3	C10C5.4	C44E12.1
Cluster_15		0.28092	idhb-1	idha-1	idhg-1	idhg-2
Cluster_16	Peroxisomal fatty acid degradation	0.271026	acs-3	daf-22	T20B3.1	acox-3	ech-3	dhs-28	F53C11.3	acox-1.1	maoc-1	B0272.4	F58A6.1	ech-8
Cluster_17		0.267893	M04D5.1	pap-2	pap-3
Cluster_18		0.267517	cyp-35A1	cyp-35A5	cyp-35A4	cyp-35A2
Cluster_19		0.264764	vha-7	vha-18	spe-5
Cluster_20		0.258316	ZC262.5	atp-1	asg-2	Y82E9BR.3	atp-6	F58F12.1	atp-3	atp-5	R53.4	asb-2	atp-2	R05D3.6	Y69A2AR.18
Cluster_21		0.257313	T03F6.3	gln-6	gfat-1	gln-5	gfat-2	hxk-1
Cluster_22		0.243265	emb-8	T05H4.4	hpo-19
Cluster_23		0.242382	ace-1	ace-4	cha-1	ace-2
Cluster_24		0.241468	mev-1	sdhd-1	isp-1	sdhb-1	sdha-1	cox-4
Cluster_25		0.237671	F38B6.4	atic-1	cat-4	adsl-1	ptps-1	ppat-1	paic-1	xdh-1	pfas-1
Cluster_26		0.230256	argn-1	fmo-4	fmo-5	fmo-3	fmo-1	fmo-2
Cluster_27		0.227449	Y62E10A.13	C31C9.2	F26H9.5
Cluster_28		0.22169	guk-1	rnr-2	gpd-4	Y10G11A.1	gpd-1	ZK643.2	cdd-2	rnr-1
Cluster_29		0.219212	chs-2	cht-2	C08B6.4	cht-4	T05H4.7
Cluster_30	Cysteine metabolism	0.218429	gcs-1	gss-1	E01A2.1	lap-2	pcs-1	lap-1
Cluster_31		0.218268	dyn-1	drp-1	eat-3
Cluster_32		0.216856	sams-4	dph-5	sams-3
Cluster_33		0.216014	ceeh-2	ceeh-1	C17C3.3
Cluster_34		0.213631	mpst-5	F59A7.7	mpst-2	mpst-4	mpst-6	T25D3.3	cysl-4
Cluster_35		0.212434	T22D1.3	gmps-1	gmpr-1
Cluster_36		0.209689	R05D11.9	sms-1	T27F6.6	sms-2
Cluster_37		0.208264	sodh-2	D2063.1	sodh-1	dhrs-4	dhs-3	dhs-19
Cluster_38		0.206649	Y76A2B.5	pyp-1	mmab-1
Cluster_39		0.205746	moc-3	nmrk-1	moc-1
Cluster_40		0.202164	mans-2	hex-2	fut-8
Cluster_41	Selenocompound metabolism	0.199525	trxr-1	pstk-1	secs-1	seld-1
Cluster_42	Part of pentose phosphate pathway	0.197947	Y57G11C.3	gspd-1	T25B9.9	rpia-1	F08F8.7
Cluster_43		0.197613	fars-1	rpc-2	sucg-1	K04C2.2	rpc-1	rpoa-2	rpb-2
Cluster_44		0.192796	metr-1	mthf-1	mtrr-1	chdh-1
Cluster_45		0.192541	cah-6	cah-2	cah-1
Cluster_46		0.192154	nsun-5	pps-1	mett-10
Cluster_47		0.190323	ZC155.4	F09G2.8	acl-2
Cluster_48		0.186487	ogdh-1	aass-1	ogdh-2	F54D5.7	alh-9	dlst-1
Cluster_49		0.186142	acy-1	pde-6	pde-4
Cluster_50		0.184669	elpc-3	sir-2.4	mys-1	nmat-2	sir-2.1	pcaf-1	qns-1	pnc-1	ndx-6
Cluster_51		0.184119	bgal-1	gana-1	hex-1
Cluster_52		0.181926	ipla-3	ipla-1	ipla-6	ipla-2
Cluster_53		0.181818	ant-1.4	ant-1.1	ant-1.2	ant-1.3
Cluster_54		0.178983	cbs-1	cth-2	cth-1	cbl-1
Cluster_55	Part of valine degradation, propionate metabolism and pyrimidine metabolism	0.175389	dhp-2	dpyd-1	alh-8	gta-1	T09B4.8	upb-1	dhp-1
Cluster_56		0.174391	ddo-1	ddo-3	ddo-2
Cluster_57		0.173576	pnk-1	T05G5.5	pnk-4
Cluster_58	Leucine degradation genes	0.169018	mccc-1	mrpl-44	ivd-1	ech-5
Cluster_59		0.167154	asah-2	W02F12.2	asah-1	lagr-1
Cluster_60		0.162949	sod-1	sod-3	sod-2
Cluster_61		0.161738	moc-2	F49H6.5	K10D2.7	moc-5	lin-46
Cluster_62		0.154943	ech-4	let-721	ech-1.1	cpt-6	cpt-2	B0272.3	acdh-7	ech-1.2	dif-1	acdh-10	B0303.3	acdh-12
Cluster_63		0.154745	elo-6	hacd-1	pod-2	fasn-1	ech-7	elo-5	elo-2
Cluster_64		0.154261	dpy-18	phy-2	bli-3	let-268	gly-12	aagr-4
Cluster_65	Canonical propionate degradation	0.15216	mmcm-1	mce-1	pcca-1	pccb-1	mlcd-1
Cluster_66		0.149387	ctl-1	sod-5	ctl-2	prdx-6	sod-4	ctl-3
Cluster_67		0.146764	catp-1	catp-3	catp-2
Cluster_68		0.146286	tre-3	tre-4	tre-5	tps-2	tre-1	tre-2	tps-1	gob-1
Cluster_69		0.146123	polq-1	chs-1	rev-3
Cluster_70		0.143588	ckc-1	cka-2	pcyt-2.2
Cluster_71		0.143315	dpy-31	ftn-1	ftn-2
Cluster_72		0.140725	acl-6	acl-11	pgs-1
Cluster_73		0.133307	spds-1	oatr-1	tatn-1	F58H1.3	smd-1	odc-1	T01D1.4	alh-13	B0228.7	C01G10.9	F42F12.4	ZC373.5
Cluster_74		0.128229	hmgs-1	coq-3	T01G1.4	coq-6	coq-2	clk-1	coq-5
Cluster_75		0.128193	hprt-1	F25B5.3	T19B4.3
Cluster_76		0.127267	acox-1.4	acox-1.3	cpt-5	fat-7	acox-1.2
Cluster_77		0.127189	hpo-8	let-767	pges-2	daf-41	T02G5.7	art-1	elo-1
Cluster_78		0.127147	C07D8.6	F53F1.3	Y39G8B.2	F53F1.2	dhs-25	chup-1
Cluster_79		0.126545	rpb-9	iscu-1	Y39B6A.3
Cluster_80		0.126444	acy-4	gcy-28	pde-2
Cluster_81		0.123714	cah-5	cah-3	cah-4	bca-2	bca-1	pyc-1
Cluster_82		0.123005	mig-23	ZK563.7	apy-1	uda-1
Cluster_83		0.122365	hap-1	dtmk-1	dut-1
Cluster_84		0.121213	egl-8	plc-2	C01B10.3	ipmk-1	plc-3	lfe-2	ipp-5	inos-1	plc-1	plc-4
Cluster_85		0.120187	kynu-1	tdo-2	nkat-1	kmo-1	kmo-2	afmd-1
Cluster_86		0.119498	anmt-3	anmt-1	acsd-1	haao-1
Cluster_87		0.116628	set-32	jhdm-1	dot-1.1	set-1	met-1	gbh-2	set-4	mes-2	gbh-1	set-2	set-21	met-2	set-6	set-15	set-33	set-16	lin-59	set-23
Cluster_88		0.113978	dgk-5	dgk-3	dgk-2	dgk-1	dgk-4
Cluster_89		0.112516	T04A8.7	gyg-1	C50D2.7	R05F9.6	gyg-2	rml-1	pygl-1	gsy-1	sqv-1	sqv-4	agl-1
Cluster_90		0.111279	ugt-45	ugt-58	ugt-61
Cluster_91		0.109451	Y17G7B.3	F32D8.12	glod-4
Cluster_92		0.106374	paf-1	T22G5.1	ckb-3	alh-2
Cluster_93		0.103278	R151.2	dhod-1	umps-1	pyr-1	R12E2.11
Cluster_94		0.10301	pho-9	pho-6	Y105C5B.3	pho-4
Cluster_95		0.102297	ampd-1	pnp-1	adss-1	adah-1
Cluster_96		0.100785	thk-1	upp-1	dhfr-1	tyms-1
Cluster_97		0.0998937	gln-3	asns-1	asns-2	C05C8.7
Cluster_98		0.0988562	bcat-1	asp-5	R102.4	argk-1	asp-2	W10C8.5	alh-12	F32B5.1	asp-1	bas-1	Y44A6D.5	asp-3	K12H4.7	ZC434.8
Cluster_99		0.0986038	mrp-5	K07E3.4	dao-3
Cluster_100		0.0976	gcy-14	gcy-32	gcy-22	gcy-5	gcy-18	gcy-34	gcy-33	gcy-31	daf-11	gcy-17	gcy-25	gcy-36	gcy-4	pde-3	pde-5	gcy-35	gcy-9	gcy-20	gcy-37	gcy-21	gcy-23	gcy-15	pde-1	acy-2	gcy-29	gcy-8	gcy-19
Cluster_101		0.0944	acs-13	acs-4	cpt-1	dgtr-1	atgl-1
Cluster_102		0.0929	ugt-39	ugt-26	K04A8.10	ugt-16	ugt-48	ugt-24	ugt-31	ugt-29
Cluster_103		0.0928	F25H9.6	Y71H2AM.6	Y65B4A.8
Cluster_104		0.0901	fat-1	fat-4	cyp-37B1	fat-6	ltah-1.1	fat-2	cyp-37A1	fat-3
Cluster_105		0.0889	cgt-2	bgal-2	hex-5
Cluster_106		0.0886	abhd-12	acl-9	C13B9.2
Cluster_107		0.0883	tald-1	aldo-2	tkt-1	let-754	F09E5.3	fbp-1	pfk-1.1
Cluster_108		0.0877	rfk-1	flad-1	pho-5	F02E9.7
Cluster_109		0.0876	ppk-1	unc-26	inpp-1	ocrl-1
Cluster_110		0.0869	C44B7.7	T03D8.6	C53D5.5	F13B12.4	T19H12.6	Y38F2AR.12
Cluster_111		0.0863	chil-24	chil-22	T19H5.6	chil-21	chil-19	chil-25	chil-20	chil-13	chil-23
Cluster_112		0.0846	E02H1.6	rpb-6	pole-4	dpm-3	rpb-11	rpb-4	frh-1	rpb-3	rpac-19	rpb-12	rpb-8	T26A5.8	F40F8.1	algn-13	rpb-10	rpoa-12	dnj-15	rpb-7	Y47G6A.9	rpb-5	rpc-11
Cluster_113		0.0837	T13G4.4	sams-5	cbs-2
Cluster_114		0.0832	set-11	dot-1.2	set-13	dot-1.4	set-12	dot-1.3	dot-1.5
Cluster_115		0.0827	bckd-1B	bckd-1A	acdh-3	ard-1	dbt-1	B0250.5	Y43F4A.4	acdh-9
Cluster_116		0.0808	catp-4	nkb-2	nkb-1	nkb-3	eat-6
Cluster_117		0.08	acl-4	acl-1	lpin-1
Cluster_118		0.0795	gcy-2	gcy-1	gcy-3	gcy-12
Cluster_119		0.0794	pcbd-1	tph-1	cat-2	pah-1
Cluster_120		0.078	ugt-43	ugt-44	ugt-2	ugt-20	ugt-62	ugt-21	ugt-19
Cluster_121		0.0766	hsd-2	hsd-1	ZK892.4
Cluster_122		0.0755	sphk-1	spl-2	ttm-5	sptl-3	F33D4.4	sptl-2	eppl-1	spl-1	hyl-1	hyl-2	sptl-1
Cluster_123		0.0755	mpst-3	cysl-1	cysl-3	got-1.2	nit-1	cysl-2	mpst-7	agxt-1
Cluster_124		0.075	chil-3	chil-8	lmd-5	chil-4	chil-27	chil-9	R09D1.14	chil-12	R10D12.15	chil-2	chil-7	chil-17	chil-16	chil-18	chil-15	lmd-4	chil-11	chil-5	chil-6	chil-1	T26F2.1
Cluster_125		0.074	mtm-1	mtm-3	ppk-2	Y71H2AM.2	vps-34	figo-1	mtm-6	ppk-3
Cluster_126		0.0728	R04B3.2	png-1	cht-1	W06B4.2
Cluster_127		0.0727	rft-2	acp-1	rft-1
Cluster_128		0.0713	wars-1	algn-14	W06E11.1	hex-3
Cluster_129		0.071	ugt-1	ugt-33	ugt-51	ugt-54	ugt-52	ugt-4	ugt-50	C03A7.13	ugt-5
Cluster_130		0.0705	ugt-22	ugt-6	ugt-7	ugt-60	ugt-53	ugt-23	ugt-17	ugt-47	ugt-46	ugt-64	ugt-65	ugt-12
Cluster_131		0.07	asm-3	sms-3	asm-2	asm-1	sms-5
Cluster_132		0.0698	Y75B8A.24	ZC8.6	C56A3.8	R01H10.7	pifk-1	piki-1
Cluster_133		0.0687	mpst-1	F57B9.1	pdxk-1	trxr-2	F13H8.9
Cluster_134		0.0685	pho-1	pho-8	pho-11	F26C11.1	acp-7	pho-7	acp-3
Cluster_135		0.0654	pus-1	Y73B6BL.29	T24C12.3
Cluster_136		0.0635	F31D4.9	Y56A3A.19	C18E9.4	R07E4.3	T27E9.2	ucr-11	Y63D3A.7
Cluster_137		0.0635	C24A3.4	acs-20	acox-1.6	acs-22	K05B2.4
Cluster_138		0.0633	gna-1	bre-1	gmd-2	ger-1
Cluster_139		0.0631	algn-7	C26D10.4	K03H1.13
Cluster_140		0.0631	ugt-41	ugt-13	ugt-11	ugt-49	ugt-9	ugt-63	ugt-8	ugt-25
Cluster_141		0.0623	tbh-1	tyr-2	tyr-3	tdc-1	tyr-4	sup-18	tyr-1	acs-6	tyr-5	tyr-6	acs-14
Cluster_142		0.0598	hosl-1	F52C9.3	bus-18
Cluster_143		0.0597	R04F11.3	F12F6.7	let-611	rars-2	pole-2	F10C2.4	algn-1	pri-1	polh-1	polk-1	pap-1	gly-20	T24C4.5
Cluster_144		0.0593	ucr-2.3	nduf-2.2	sdha-2	Y71G12B.10
Cluster_145		0.0591	nduf-7	C16A3.5	cox-7C	Y71H2AM.4	F44G4.2	C25H3.9	cox-5B	cox-5A	cox-6A	F45H10.2	F45H10.3	T02H6.11	Y51H1A.3	cox-6B	C34B2.8	cox-6C	F59C6.5	cyc-2.1
Cluster_146		0.0572	dolk-1	B0024.13	cox-15	Y48B6A.13	F32D8.13
Cluster_147		0.0563	nuo-3	ZK809.3	nduf-6	T20H4.5	D2030.4	nuo-6	F37C12.3	Y54F10AM.5	nduf-5	C33A12.1	nuo-2	lpd-5	F42G8.10	F53F4.10
Cluster_148		0.0563	ugt-55	ugt-56	ugt-18	ugt-59	ugt-15	R05G6.5
Cluster_149		0.0554	K07B1.4	dgat-2	Y53G8B.2
Cluster_150		0.0549	R04B5.5	R04B5.6	dhs-21	R08D7.7	Y105E8B.9	Y71F9B.9
Cluster_151		0.0546	sir-2.3	pnc-2	nprt-1	mys-2	mys-4	hat-1
Cluster_152		0.0526	Y49E10.4	cept-2	hex-4
Cluster_153		0.0491	ckb-1	ckb-2	gpdh-1	paf-2	agmo-1	ckb-4
Cluster_154		0.047	cgt-3	gba-2	cgt-1	hpo-13	gba-1	R08F11.1	gba-3	gba-4
Cluster_155		0.0468	algn-2	ggtb-1	rpc-25	algn-10	algn-6	W09C3.4	M01E11.1	prx-10
Cluster_156		0.046	acl-5	acs-17	R11F4.1	plpp-1.2	Y51A2D.13	acs-2
Cluster_157		0.0432	fnta-1	helq-1	algn-9	pola-1	pole-1	fntb-1	algn-8	algn-3	fce-2	fdps-1	polg-1	div-1	pri-2
Cluster_158		0.0431	pgk-1	C54E4.5	gpd-3	F08F3.4	tpi-1	gpd-2	cdd-1	T25B9.1
Cluster_159		0.0424	adk-1	ahcy-1	pmt-2	pmt-1	sams-1
Cluster_160		0.0422	elo-4	cpt-4	elo-9
Cluster_161		0.0379	Y94H6A.7	pho-14	ZK792.1	pho-12	W02H5.8	C27A2.12	acp-2	pho-10
Cluster_162		0.0371	hrg-4	cox-10	hrg-1
Cluster_163		0.0369	piga-1	pigq-1	pigl-1	acl-8	pigc-1
Cluster_164		0.036	F48E8.3	ucr-2.2	nduf-9	gas-1	nuo-5	cyc-1	nuo-4	ucr-2.1	nuo-1
Cluster_165		0.0305	pcyt-2.1	cka-1	ZK370.4	pld-1	ept-1
Cluster_166		0.0262	alh-3	aagr-1	K09A9.6	aagr-2
Cluster_167		0.0255	pck-2	men-1	pck-3	Y51H7C.9	pck-1
Cluster_168		0.0226	C37H5.13	gpx-3	gpx-8	gsr-1	gpx-7	gpx-2	gpx-4	gpx-1	C17C3.1	gpx-5
Cluster_169		0.0217	ears-1	sars-1	tars-1	yars-1	glp-4	cars-1	kars-1	mars-1	mvk-1	hars-1	rars-1	pars-1	lars-1	aars-2	qars-1	nars-1	hsp-6	gars-1	rpoa-1	fars-3	iars-1	dars-1
Cluster_170		0.0197	pdi-6	sucl-1	suca-1	pdi-2	aagr-3	pdi-1	C14B9.2	pdi-3	stt-3
Cluster_171		0.016	mboa-3	mboa-6	M05B5.4	ath-1	psd-1	pssy-1	pcyt-1
Cluster_172		0.0125	nfs-1	algn-5	mans-3	aman-2	coq-1	tag-335	dpm-1	gly-13	fce-1
Cluster_173		0.0123	ugt-3	ugt-36	ugt-34	ugt-27	ugt-37	ugt-40	ugt-14	ugt-42	ugt-32	ugt-38	F10D2.8	F54C1.1	ugt-30	ugt-10	ugt-35	C55H1.1	H23N18.4
Cluster_174		0.0114	F26E4.4	cchl-1	rpac-40	ZK973.11	idi-1	yars-2
Cluster_175		0.0097	exc-15	acox-1.5	Y39G8B.1	ZC443.1	daf-9	hsd-3	nlt-1	C31H5.6
Cluster_176		0.0072	T28F3.5	gst-11	cyp-32A1	cyp-29A4	ltah-1.2	cyp-32B1	F25E2.3
Cluster_177		0.0069	acdh-8	decr-1.2	F54C8.1	elo-7	acs-15	acs-18	fat-5	Y50E8A.6	cpt-3	F41E7.6	cyc-2.2	decr-1.3	ech-9
Cluster_178		0.0062	H14N18.4	Y97E10AR.2	unc-25	Y7A9A.1	cdo-1	F01D4.8	anp-1
Cluster_179		0.0041	C49F5.5	gln-2	ndx-2	gln-1	sir-2.2	nmat-1
Cluster_180		0.0003	gcsh-2	cts-1	gldc-1	K01C8.1	icl-1	gcsh-1	gcst-1	ldh-1
Cluster_181		-0.001	rml-4	fgt-1	gale-1	D1005.2	tag-96	ZK1058.3	Y43F4B.5
Cluster_182		-0.0071	T12B3.3	acl-7	T05C3.6	C27A7.3	C07E3.9	ipla-7	fard-1	qdpr-1	C29F7.3	cept-1	T03G6.3	acs-5	Y69A2AL.2	ads-1	C27A7.1	plpp-1.3	T05E7.1	F13H10.5
Cluster_183		-0.0074	acs-19	B0395.3	slc-25A29
Cluster_184		-0.0075	sars-2	crls-1	Y66D12A.7	sucl-2	C39B5.6	Y48G8AL.15	pars-2	fars-2	ttx-7	ndk-1	Y41D4A.6
Cluster_185		-0.0082	F19G12.2	F58F9.1	Y71H10B.1	aldo-1	F38B2.4
Cluster_186		-0.0097	Y45G12B.3	K11H3.3	T21C9.6	Y37B11A.3	sur-5	C05C10.3	acly-1	idh-1	F54D5.12	acly-2
Cluster_187		-0.0116	Y105E8A.20	gpap-1	iars-2	hmgr-1	rpom-1	dars-2	aars-1	vars-1	lars-2	nars-2	ears-2
Cluster_188		-0.012	prdh-1	got-2.1	alh-6	pycr-1	idh-2	pycr-4
Cluster_189		-0.0184	phy-4	Y43F8B.19	gly-14	W03D8.8	icmt-1	C14E2.4	phy-3
Cluster_190		-0.0238	bpnt-1	T26E3.7	R04F11.2	hpo-18	asg-1	ctps-1	asb-1
Cluster_191		-0.0238	Y47D9A.1	mans-1	bre-4	C36A4.4	mans-4	mogs-1	hxk-2	ZK632.4	hxk-3	gna-2	algn-12	algn-11	F21D5.1	F52B11.2
Cluster_192		-0.0301	mboa-2	adh-5	bcmo-1	bcmo-2	Y48G10A.1	C27D8.4	dhs-13
Cluster_193		-0.0305	nduo-5	gpdh-3	nduo-1	ctc-3	ctc-2	ctb-1	ctc-1	nduo-4	Y106G6E.4
Cluster_194		-0.0332	C13C4.4	cbp-1	oga-1	parg-2	lsy-12	tank-1	mcp-1
Cluster_195		-0.0374	mif-1	F07A11.5	sqrd-1	klo-2	duox-2	B0001.4	cat-1	folt-1	suox-1	gdh-1	tpk-1	fum-1	aco-1	gpi-1	F39B2.3	cerk-1	klo-1	pfk-1.2	acl-13	shpk-1	F26D11.1	ethe-1	F25B5.6	unc-17	nnt-1	mel-32	ppt-1	F59B2.3	pfkb-1.1	F42F12.3	daao-1	gpdh-2	W07E11.1	C01B4.6	pfkb-1.2	C56G3.2	C29E4.10	adal-1	Y19D10A.16	F35C8.5	acl-14	pyk-1	pyk-2	ucp-4	C47B2.2	aco-2	F19B6.1
Cluster_196		-0.0415	C27A7.5	alh-5	alh-4	amx-2	F53F10.2	alh-1	D2023.4	lis-1	alh-11	alh-7	hdl-1
Cluster_197		-0.0657	F27D4.1	mecr-1	acaa-2	kat-1	Y48A6B.9	prdx-3	elo-3	F23C8.5	prdx-2
Cluster_198		-0.0744	plpp-1.1	bli-4	gld-4	M57.2	Y48E1B.3	cdgs-1	ZK673.2	ama-1	pisy-1	gld-2
