# Supplementary material for: Systems‐level transcriptional regulation of Caenorhabditis elegans metabolism
Source: Mol Syst Biol. 2023 Mar 21;19(5):e11443. doi: 10.15252/msb.202211443 (PMC10167481; doi:10.15252/msb.202211443)
Supplement: Supplementary file 12 — Dataset EV10 [file MSB-19-e11443-s014.xlsx]

## Sheet: Description
Table	Description
Dataset EV10	Relaxed clusters (minClusterSize=6, deepSplit=3 selected on the basis of mean silhouette scores (MSS)

## Sheet: Dataset EV10
ClusterName	Comments	Mean Silhouette Score	Gene_1	Gene_2	Gene_3	Gene_4	Gene_5	Gene_6	Gene_7	Gene_8	Gene_9	Gene_10	Gene_11	Gene_12	Gene_13	Gene_14	Gene_15	Gene_16	Gene_17	Gene_18	Gene_19	Gene_20	Gene_21	Gene_22	Gene_23	Gene_24	Gene_25	Gene_26	Gene_27	Gene_28	Gene_29	Gene_30	Gene_31	Gene_32	Gene_33	Gene_34	Gene_35	Gene_36	Gene_37	Gene_38
Cluster_1		0.477038	nduo-4	ndfl-4	ctc-1	nduo-5	ctc-2	nduo-6	ctb-1	nduo-3	nduo-1	nduo-2	ctc-3
Cluster_2	Tyrosine degradation	0.361924	C31H2.4	gst-43	hgo-1	gst-42	Y53G8B.1	fah-1	hpd-1
Cluster_3	ETC Complex II with cox-4 and isp-1	0.326963	sdha-1	sdhd-1	sdhb-1	cox-4	isp-1	mev-1
Cluster_4	Part of Glutamate/glutamine metabolism and amino sugar and nucleotide metabolism	0.286806	gfat-1	T03F6.3	hxk-1	gln-6	gln-5	gfat-2
Cluster_5	Vacuolar ATPases	0.28172	spe-5	vha-17	vha-11	vha-19	vha-14	vha-4	vha-13	vha-5	vha-12	vha-1	unc-32	vha-10	vha-8	vha-2	vha-7	vha-6	vha-18	vha-15	vha-9	vha-3
Cluster_6		0.239749	nduf-6	nuo-6	T20H4.5	F53F4.10	lpd-5	Y54F10AM.5	D2030.4	nuo-3	F42G8.10	nuo-2	ZK809.3	C33A12.1	F37C12.3	nduf-5
Cluster_7		0.234638	fmo-5	fmo-2	fmo-1	argn-1	fmo-3	fmo-4
Cluster_8		0.230072	cysl-4	T25D3.3	F59A7.7	mpst-4	mpst-5	mpst-6	mpst-2
Cluster_9	Cysteine metabolism	0.222639	gss-1	E01A2.1	gcs-1	lap-2	lap-1	pcs-1
Cluster_10		0.211155	atp-1	atp-5	asg-2	ctps-1	atp-2	Y69A2AR.18	T26E3.7	asb-2	asg-1	asb-1	R53.4	R04F11.2	atp-3	F58F12.1	R05D3.6	ZC262.5	hpo-18	Y82E9BR.3	atp-6
Cluster_11		0.196608	pde-2	gcy-5	gcy-18	gcy-23	acy-1	pde-6	gcy-2	gcy-19	gcy-36	gcy-17	gcy-31	gcy-35	gcy-37	gcy-8	gcy-21	pde-4	gcy-34	gcy-3	gcy-15	gcy-32	gcy-29	gcy-20	gcy-9	gcy-28	daf-11	gcy-33	acy-2	pde-1	gcy-25	gcy-12	gcy-1	gcy-22	pde-5	gcy-14	acy-4	pde-3	gcy-4
Cluster_12		0.18949	kmo-1	tdo-2	kmo-2	kynu-1	afmd-1	nkat-1
Cluster_13	Propionate shunt with valine and isoleucine degradation	0.173365	hach-1	bckd-1A	acdh-1	ard-1	B0250.5	acdh-9	acdh-2	ech-6	bckd-1B	dbt-1	Y43F4A.4	hphd-1	acdh-3
Cluster_14		0.163373	ctl-2	sod-5	sod-3	sod-4	ctl-3	sod-2	prdx-6	ctl-1	sod-1
Cluster_15		0.157208	bgal-1	cgt-2	hex-5	gana-1	hex-1	bgal-2
Cluster_16	Part of starch and sucrose metabolism	0.156938	tre-3	tre-1	tre-5	tre-4	gob-1	tps-2	tre-2	tps-1
Cluster_17		0.156745	ptps-1	paic-1	ppat-1	atic-1	acp-1	adsl-1	rft-1	cat-4	rft-2	F38B6.4	pfas-1	xdh-1
Cluster_18		0.155945	set-12	dot-1.5	lin-59	set-32	dot-1.2	set-4	set-16	set-6	set-11	dot-1.4	set-2	jhdm-1	met-2	set-21	set-15	gbh-1	met-1	gbh-2	set-33	set-13	set-23	dot-1.3	set-1	dot-1.1	mes-2
Cluster_19	Part of selenocompound metabolism, excluding selenocysteine	0.154651	seld-1	pps-1	nsun-5	trxr-1	mett-10	pstk-1	secs-1
Cluster_20	Molybdenum cofactor biosynthesis	0.154201	K10D2.7	lin-46	moc-3	moc-5	moc-1	F49H6.5	nmrk-1	moc-2
Cluster_21		0.151513	dhs-25	F53F1.2	C07D8.6	chup-1	F53F1.3	Y39G8B.2
Cluster_22		0.149899	nkb-1	nkb-3	nkb-2	catp-4	catp-2	eat-6	catp-1	catp-3
Cluster_23	Part of purine metabolism	0.138852	gpd-1	guk-1	T19B4.3	F25B5.3	gpd-4	cdd-2	ZK643.2	rnr-1	rnr-2	hprt-1	Y10G11A.1
Cluster_24		0.13828	dpm-3	algn-13	frh-1	E02H1.6	rpoa-12	rpb-9	rpb-4	Y47G6A.9	rpc-11	iscu-1	rpac-19	pole-4	dnj-15	rpb-8	Y39B6A.3
Cluster_25		0.133762	agl-1	T04A8.7	C50D2.7	gyg-2	gyg-1	sqv-1	rml-1	pygl-1	sqv-4	gsy-1	R05F9.6
Cluster_26		0.123086	yars-1	ears-1	pars-1	lars-1	iars-1	rars-1	fars-3	dars-1	sars-1	hars-1
Cluster_27		0.117551	chil-4	chil-2	chil-6	chil-12	chil-8	chil-16	lmd-4	T26F2.1	chil-11	chil-27	chil-5	lmd-5	chil-3	chil-17	R09D1.14	chil-1	chil-15	chil-18	chil-9	chil-7	R10D12.15
Cluster_28		0.115604	B0395.3	B0272.4	F53C11.3	maoc-1	daf-22	ech-8	elo-9	elo-4	T20B3.1	acox-1.1	F58A6.1	acox-3	slc-25A29	ech-3	dhs-28	acs-19	cpt-4
Cluster_29		0.108138	ugt-48	ugt-26	ugt-29	ugt-31	ugt-16	ugt-24	ugt-39	K04A8.10
Cluster_30		0.106066	pssy-1	psd-1	pcyt-1	mboa-6	mboa-3	ath-1	M05B5.4
Cluster_31		0.105805	elo-2	art-1	hpo-8	let-767	hacd-1	acox-1.2	pges-2	T02G5.7	elo-6	fat-7	acox-1.3	acox-1.4	pod-2	ech-7	elo-1	elo-5	fasn-1	cpt-5	daf-41
Cluster_32		0.104493	T27F6.6	sms-5	sms-2	asm-2	asm-1	sms-3	sms-1	R05D11.9	asm-3
Cluster_33		0.103825	pho-8	acp-3	Y105C5B.3	acp-7	F26C11.1	pho-11	pho-7	pho-1
Cluster_34		0.0995597	smd-1	F58H1.3	C44E12.1	ZC373.5	T01D1.4	C10C5.3	C01G10.9	oatr-1	C10C5.4	F42F12.4	C06A6.4	C10C5.5	alh-13	spds-1	odc-1	tatn-1	B0228.7
Cluster_35		0.0978163	dld-1	dlat-2	pdha-1	dlat-1	alh-9	ogdh-2	dlst-1	pdhb-1	aass-1	ogdh-1	F54D5.7
Cluster_36		0.0943682	sir-2.1	sir-2.4	elpc-3	mcp-1	sir-2.3	mys-4	pnc-2	mys-1	C13C4.4	hat-1	mys-2	ndx-6	pnc-1	nmat-2	nprt-1	qns-1	pcaf-1
Cluster_37	Met/ SAM cluster	0.0922745	pmt-2	dph-5	sams-4	pmt-1	mtrr-1	adk-1	T13G4.4	mthf-1	sams-3	cbs-2	sams-1	ahcy-1	metr-1	sams-5	chdh-1
Cluster_38	Nicotinate metabolism with histone modification	0.0906967	cbp-1	parg-1	parp-1	lsy-12	parp-2	oga-1	parg-2	tank-1
Cluster_39		0.0869114	pyp-1	pnk-4	F25H9.6	mmab-1	Y76A2B.5	pnk-1	Y65B4A.8	T05G5.5	Y71H2AM.6
Cluster_40		0.0836997	piki-1	C56A3.8	Y75B8A.24	pifk-1	R01H10.7	ZC8.6
Cluster_41		0.0818503	polk-1	algn-1	pap-1	F10C2.4	polh-1	rev-3	T24C4.5	R04F11.3	gly-20	pri-1	rars-2	polq-1	chs-1	let-611	pole-2	F12F6.7
Cluster_42		0.0800436	cysl-2	mpst-1	pdxk-1	F13H8.9	agxt-1	cysl-3	cysl-1	mpst-7	nit-1	trxr-2	mpst-3	got-1.2	F57B9.1
Cluster_43		0.0787834	ugt-54	ugt-4	ugt-33	ugt-1	ugt-51	ugt-5	ugt-50	ugt-52	C03A7.13
Cluster_44		0.077819	acdh-12	cpt-2	let-721	dif-1	acs-3	ech-1.1	ech-1.2	acdh-10	B0272.3	Y48A6B.9	F23C8.5	acdh-7	elo-3	ech-4	kat-1	B0303.3	F27D4.1	acaa-2	cpt-6	mecr-1
Cluster_45		0.0771241	aagr-3	pdi-6	pdi-1	suca-1	pdi-3	pdi-2	C14B9.2	sucl-1	stt-3
Cluster_46		0.0757714	acdh-8	ipla-4	mboa-4	cyc-2.2	T22G5.1	F54C8.1	ipla-5	acs-15	F41E7.6	ckb-3	paf-1	decr-1.2	fat-5	decr-1.3	acs-18	alh-2	ech-9	elo-7	cpt-3
Cluster_47		0.0725409	dolk-1	coq-6	B0024.13	hmgs-1	F32D8.13	clk-1	T01G1.4	coq-5	Y48B6A.13	coq-3	coq-2	cox-15
Cluster_48		0.0713805	mans-3	aman-2	fce-1	dpm-1	gly-13	tag-335	nfs-1	algn-5
Cluster_49		0.0695475	cah-2	pcca-1	cah-6	mlcd-1	cah-1	pyc-1	mce-1	pccb-1	mmcm-1	bca-1	cah-3	cah-5	cah-4	bca-2
Cluster_50		0.0686	hap-1	ZK563.7	mig-23	dut-1	dtmk-1	apy-1	uda-1
Cluster_51		0.0684	tbh-1	tyr-2	tyr-3	tdc-1	tyr-4	sup-18	tyr-1	acs-6	tyr-5	tyr-6	acs-14
Cluster_52		0.0665	ugt-43	ugt-44	ugt-22	ugt-6	ugt-7	ugt-60	ugt-53	ugt-23	ugt-17	ugt-47	ugt-46	ugt-2	ugt-20	ugt-62	ugt-21	ugt-64	ugt-19	ugt-65	ugt-12
Cluster_53		0.0624	cgt-3	gba-2	cgt-1	hpo-13	gba-1	R08F11.1	gba-3	gba-4
Cluster_54		0.0614	T12B3.3	acl-7	T05C3.6	C27A7.3	C07E3.9	ipla-7	fard-1	qdpr-1	C29F7.3	cept-1	T03G6.3	acs-5	Y69A2AL.2	ads-1	C27A7.1	plpp-1.3	T05E7.1	F13H10.5
Cluster_55		0.058	rml-4	fgt-1	gale-1	D1005.2	tag-96	ZK1058.3	Y43F4B.5
Cluster_56		0.0571	H14N18.4	C44B7.7	T03D8.6	Y97E10AR.2	unc-25	Y7A9A.1	cdo-1	C53D5.5	F13B12.4	T19H12.6	Y38F2AR.12	F01D4.8	anp-1
Cluster_57		0.0569	mboa-2	dhs-19	adh-5	D2063.1	sodh-1	bcmo-1	bcmo-2	sodh-2	dhrs-4	Y48G10A.1	dhs-3	C27D8.4	dhs-13
Cluster_58		0.0562	ugt-55	ugt-56	ugt-18	ugt-59	ugt-15	R05G6.5
Cluster_59		0.0559	C49F5.5	glna-1	gln-2	glna-3	ndx-2	gln-1	sir-2.2	glna-2	nmat-1
Cluster_60		0.0541	acs-13	ipla-1	ipla-2	acs-4	pcyt-2.1	cpt-1	ipla-6	dgtr-1	ipla-3	cka-1	ZK370.4	pld-1	atgl-1	ept-1
Cluster_61		0.0541	algn-2	ggtb-1	rpc-25	algn-10	algn-6	W09C3.4	M01E11.1	prx-10
Cluster_62		0.0529	phy-4	Y43F8B.19	gly-14	W03D8.8	icmt-1	C14E2.4	phy-3
Cluster_63		0.0526	C37H5.13	gpx-3	gpx-8	gsr-1	gpx-7	gpx-2	gpx-4	gpx-1	C17C3.1	gpx-5
Cluster_64		0.0502	F26E4.4	cchl-1	rpac-40	ZK973.11	idi-1	yars-2
Cluster_65		0.0501	abhd-12	ZC155.4	piga-1	F09G2.8	acl-6	pigq-1	pigl-1	pgs-1	acl-9	hosl-1	acl-8	acl-2	acl-4	C13B9.2	acl-1	F52C9.3	pigc-1	lpin-1	acl-11	bus-18
Cluster_66		0.0497	exc-15	acox-1.5	C24A3.4	hsd-2	hsd-1	Y39G8B.1	ZC443.1	acs-20	acox-1.6	daf-9	acs-22	ZK892.4	hsd-3	K05B2.4	nlt-1	C31H5.6
Cluster_67		0.0473	R04B3.2	chil-24	chil-22	T19H5.6	png-1	cht-1	chil-21	chil-19	W06B4.2	cht-2	chil-25	cht-4	chs-2	C08B6.4	T05H4.7	chil-20	chil-13	chil-23
Cluster_68		0.0465	W02F12.2	sphk-1	spl-2	ttm-5	sptl-3	F33D4.4	sptl-2	eppl-1	asah-2	spl-1	lagr-1	hyl-1	hyl-2	sptl-1	asah-1
Cluster_69		0.0463	Y51H4A.7	F32B5.1	asp-3	cbl-1	cth-1	anmt-3	asp-5	R102.4	acsd-1	alh-12	cbs-1	bas-1	ZC434.8	amdh-1	Y44A6D.5	asp-2	bcat-1	W10C8.5	cpin-1	argk-1	asp-1	cth-2	anmt-1	K12H4.7	haly-1	haao-1
Cluster_70		0.0424	ppk-1	mtm-1	mtm-3	ppk-2	unc-26	inpp-1	Y71H2AM.2	vps-34	ocrl-1	figo-1	mtm-6	ppk-3
Cluster_71		0.0421	Y105E8A.20	rpc-2	iars-2	coq-1	rpb-2	hmgr-1	rpom-1	dars-2	aars-1	K04C2.2	vars-1	rpc-1	fars-1	lars-2	sucg-1	rpoa-2	ears-2
Cluster_72		0.0416	ugt-41	ugt-13	ugt-11	ugt-49	ugt-45	ugt-9	ugt-61	ugt-63	ugt-8	ugt-25	ugt-58
Cluster_73		0.0415	ckb-1	pcyt-2.2	ckc-1	gpdh-2	ckb-2	gpdh-1	cka-2	paf-2	agmo-1	ckb-4
Cluster_74		0.038	gcsh-2	F26H9.5	cts-1	gldc-1	C32F10.8	K01C8.1	icl-1	gcsh-1	gcst-1	ldh-1	C31C9.2	Y62E10A.13	enol-1	ipgm-1
Cluster_75		0.0333	Y45G12B.3	K11H3.3	T21C9.6	Y37B11A.3	sur-5	C05C10.3	acly-1	idh-1	F54D5.12	acly-2
Cluster_76		0.0325	cyp-35A4	T28F3.5	fat-1	gst-11	cyp-32A1	cyp-29A4	fat-4	cyp-37B1	cyp-35A2	ceeh-2	cyp-35A5	fat-6	ltah-1.1	fat-2	C17C3.3	cyp-37A1	ceeh-1	cyp-35A1	ltah-1.2	cyp-32B1	fat-3	F25E2.3
Cluster_77		0.0302	tars-1	glp-4	cars-1	kars-1	mars-1	mvk-1	aars-2	qars-1	nars-1	hsp-6	gars-1	rpoa-1
Cluster_78		0.0293	Y94H6A.7	pho-4	rfk-1	pho-14	ZK792.1	flad-1	pho-12	W02H5.8	C27A2.12	pho-6	pho-5	acp-2	pho-10	F02E9.7	pho-9
Cluster_79		0.0265	prdh-1	got-2.1	alh-6	idhg-2	mdh-2	mdh-1	pycr-1	idhb-1	got-2.2	idh-2	idha-1	idhg-1	pycr-4
Cluster_80		0.0253	tald-1	F19G12.2	pgk-1	rpia-1	C54E4.5	F58F9.1	gpd-3	aldo-2	F08F8.7	Y71H10B.1	F08F3.4	gspd-1	tpi-1	T25B9.9	tkt-1	aldo-1	gpd-2	let-754	F09E5.3	cdd-1	F38B2.4	T25B9.1	fbp-1	pfk-1.1	Y57G11C.3
Cluster_81		0.0239	acl-5	K07B1.4	acs-17	dgat-2	R11F4.1	plpp-1.2	Y51A2D.13	acs-2	Y53G8B.2
Cluster_82		0.0218	ugt-3	ugt-36	ugt-34	ugt-27	ugt-37	ugt-40	ugt-14	ugt-32	ugt-10
Cluster_83		0.0206	C27A7.5	alh-5	alh-4	amx-2	F53F10.2	alh-1	D2023.4	lis-1	alh-11	alh-7	hdl-1
Cluster_84		0.0192	sars-2	gpap-1	Y66D12A.7	C39B5.6	Y48G8AL.15	pars-2	fars-2	nars-2	Y41D4A.6
Cluster_85		0.0186	inos-1	ant-1.4	dao-3	ant-1.1	ipp-5	plc-3	dgk-2	egl-8	ant-1.3	plc-1	dgk-1	mrp-5	C01B10.3	K07E3.4	plc-2	lfe-2	ant-1.2	dgk-5	dgk-4	plc-4	dgk-3	ipmk-1
Cluster_86		0.014	C05C8.7	algn-7	gln-3	gna-1	bre-1	gmd-2	C26D10.4	K03H1.13	asns-2	asns-1	ger-1
Cluster_87		0.0117	gta-1	thk-1	dhp-2	dhfr-1	pyr-1	dpyd-1	adah-1	ampd-1	R12E2.11	tyms-1	adss-1	dhod-1	dhp-1	pnp-1	umps-1	upb-1	alh-8	T09B4.8	upp-1	R151.2
Cluster_88		0.0043	ugt-42	ugt-38	F10D2.8	F54C1.1	ugt-30	ugt-35	C55H1.1	H23N18.4
Cluster_89		0.0037	hex-2	mans-2	gly-12	aagr-4	hrg-4	fut-8	let-268	bli-3	dpy-18	ftn-1	phy-2	cox-10	dpy-31	ftn-2	hrg-1
Cluster_90		-0.002	Y47D9A.1	mans-1	bre-4	C36A4.4	mans-4	mogs-1	hxk-2	ZK632.4	hxk-3	gna-2	algn-12	algn-11	F21D5.1	F52B11.2
Cluster_91		-0.0128	fnta-1	helq-1	algn-9	pola-1	pole-1	fntb-1	algn-8	wars-1	algn-3	algn-14	W06E11.1	hex-3	fce-2	fdps-1	polg-1	div-1	pri-2
Cluster_92		-0.0179	F48E8.3	ucr-2.2	gpdh-3	nduf-9	gas-1	nuo-5	cyc-1	nuo-4	ucr-2.1	nuo-1
Cluster_93		-0.0225	ace-4	mif-1	T05H4.4	F07A11.5	ddo-1	sqrd-1	klo-2	duox-2	ace-1	B0001.4	cat-1	folt-1	suox-1	gdh-1	pcbd-1	pgph-3	age-1	tpk-1	fum-1	pck-2	tph-1	men-1	aco-1	pck-3	gpi-1	dyn-1	F39B2.3	cerk-1	klo-1	aap-1	ddo-2	pfk-1.2	ace-2	acl-13	shpk-1	F26D11.1	ethe-1	F25B5.6	unc-17	emb-8	nnt-1	Y51H7C.9	ddo-3	F41E6.5	mel-32	ppt-1	F59B2.3
Cluster_94		-0.0245	R04B5.5	R04B5.6	alh-3	dhs-21	R08D7.7	aagr-1	K09A9.6	Y105E8B.9	aagr-2	Y71F9B.9
Cluster_95		-0.0372	plpp-1.1	bli-4	gld-4	M57.2	Y48E1B.3	cdgs-1	ZK673.2	ama-1	pisy-1	gld-2
Cluster_96		-0.0646	Y49E10.4	cept-2	crls-1	rpb-6	M04D5.1	rpb-11	pap-3	rpb-3	rpb-12	hex-4	T26A5.8	F40F8.1	pap-2	sucl-2	rpb-10	rpb-7	ttx-7	rpb-5	ndk-1
Cluster_97		-0.119	ucr-2.3	F31D4.9	Y56A3A.19	nduf-2.2	C18E9.4	R07E4.3	sdha-2	T27E9.2	ucr-11	Y63D3A.7
Cluster_98		-0.1462	nduf-7	C16A3.5	Y17G7B.3	cox-7C	bpnt-1	Y71H2AM.4	F44G4.2	C25H3.9	prdx-3	mccc-1	cox-5B	cox-5A	cox-6A	mrpl-44	F45H10.2	F45H10.3	T02H6.11	Y50E8A.6	F32D8.12	Y51H1A.3	Y106G6E.4	gmpr-1	ech-5	glod-4	cox-6B	ivd-1	C34B2.8	Y71G12B.10	cox-6C	F59C6.5	gmps-1	T22D1.3	cyc-2.1	prdx-2
[truncated: 32 more columns]
