# Supplementary material for: Systems‐level transcriptional regulation of Caenorhabditis elegans metabolism
Source: Mol Syst Biol. 2023 Mar 21;19(5):e11443. doi: 10.15252/msb.202211443 (PMC10167481; doi:10.15252/msb.202211443)
Supplement: Supplementary file 13 — Dataset EV11 [file MSB-19-e11443-s015.xlsx]

## Sheet: Description
Table	Description
Datset EV11	Communities B, C, and D based on product matrix clustered heatmap

## Sheet: Dataset EV11
WormBase ID	Gene Name/ Sequence Name	Community
WBGene00010964	ctc-1	Community B
WBGene00000829	ctb-1	Community B
WBGene00010962	ctc-3	Community B
WBGene00010965	ctc-2	Community B
WBGene00017121	cyc-2.1	Community B
WBGene00012158	ucr-2.1	Community B
WBGene00011679	ucr-2.2	Community B
WBGene00006519	cox-6A	Community B
WBGene00009161	cox-7C	Community B
WBGene00009739	F45H10.2	Community B
WBGene00012553	cox-5A	Community B
WBGene00022170	cox-6B	Community B
WBGene00000371	cox-5B	Community B
WBGene00020181	T02H6.11	Community B
WBGene00017926	cox-6C	Community B
WBGene00000869	cyc-1	Community B
WBGene00012354	cox-4	Community B
WBGene00002162	isp-1	Community B
WBGene00019937	R07E4.3	Community B
WBGene00019007	ucr-11	Community B
WBGene00012094	T27E9.2	Community B
WBGene00009531	F38B2.4	Community B
WBGene00002879	let-754	Community B
WBGene00021562	nuo-5	Community B
WBGene00018610	F48E8.3	Community B
WBGene00006463	nduf-2.2	Community B
WBGene00010958	ndfl-4	Community B
WBGene00010961	nduo-2	Community B
WBGene00010966	nduo-3	Community B
WBGene00010957	nduo-6	Community B
WBGene00010967	nduo-5	Community B
WBGene00010959	nduo-1	Community B
WBGene00010963	nduo-4	Community B
WBGene00013406	Y63D3A.7	Community B
WBGene00013237	Y56A3A.19	Community B
WBGene00020417	nuo-2	Community B
WBGene00009051	nduf-6	Community B
WBGene00021839	nduf-5	Community B
WBGene00012166	nuo-6	Community B
WBGene00008414	D2030.4	Community B
WBGene00003061	lpd-5	Community B
WBGene00013308	nuo-3	Community B
WBGene00009294	F31D4.9	Community B
WBGene00009740	F45H10.3	Community B
WBGene00007880	C33A12.1	Community B
WBGene00018361	F42G8.10	Community B
WBGene00009992	F53F4.10	Community B
WBGene00022169	Y71H2AM.4	Community B
WBGene00014086	ZK809.3	Community B
WBGene00015810	C16A3.5	Community B
WBGene00016118	C25H3.9	Community B
WBGene00016393	C34B2.8	Community B
WBGene00009712	F44G4.2	Community B
WBGene00021849	Y54F10AM.5	Community B
WBGene00020636	T20H4.5	Community B
WBGene00007684	C18E9.4	Community B
WBGene00018151	F37C12.3	Community B
WBGene00013094	Y51H1A.3	Community B
WBGene00012376	nduf-7	Community B
WBGene00010326	F59C6.5	Community B
WBGene00019401	nuo-4	Community B
WBGene00001520	gas-1	Community B
WBGene00021800	nduf-9	Community B
WBGene00003831	nuo-1	Community B
WBGene00013854	cyc-2.2	Community B
WBGene00012803	Y43F4B.5	Community B
WBGene00019890	R05F9.6	Community B
WBGene00019978	hacd-1	Community C
WBGene00001156	ech-7	Community C
WBGene00001240	elo-2	Community C
WBGene00001243	elo-5	Community C
WBGene00001244	elo-6	Community C
WBGene00019682	K12H4.7	Community C
WBGene00000215	asp-2	Community C
WBGene00000214	asp-1	Community C
WBGene00000216	asp-3	Community C
WBGene00000218	asp-5	Community C
WBGene00022037	acs-13	Community C
WBGene00018152	acs-4	Community C
WBGene00020382	T09B4.8	Community C
WBGene00010794	dld-1	Community C
WBGene00012713	bckd-1A	Community C
WBGene00006518	bckd-1B	Community C
WBGene00014054	dbt-1	Community C
WBGene00019433	acdh-3	Community C
WBGene00000181	ard-1	Community C
WBGene00017301	hach-1	Community C
WBGene00017874	acdh-9	Community C
WBGene00007122	B0250.5	Community C
WBGene00019880	R05D3.6	Community C
WBGene00022582	ZC262.5	Community C
WBGene00000206	asb-1	Community C
WBGene00017982	hpo-18	Community C
WBGene00000209	asg-1	Community C
WBGene00010960	atp-6	Community C
WBGene00010419	atp-1	Community C
WBGene00000229	atp-2	Community C
WBGene00000210	asg-2	Community C
WBGene00000207	asb-2	Community C
WBGene00022336	Y82E9BR.3	Community C
WBGene00011273	R53.4	Community C
WBGene00011015	R04F11.2	Community C
WBGene00019061	F58F12.1	Community C
WBGene00000230	atp-3	Community C
WBGene00007385	atp-5	Community C
WBGene00022089	Y69A2AR.18	Community C
WBGene00007857	C31H5.6	Community C
WBGene00020258	T05E7.1	Community C
WBGene00020989	W03D8.8	Community C
WBGene00015889	C17C3.3	Community C
WBGene00017781	F25E2.3	Community C
WBGene00019404	K05B2.4	Community C
WBGene00001607	gln-6	Community C
WBGene00001606	gln-5	Community C
WBGene00008546	gfat-1	Community C
WBGene00009035	gfat-2	Community C
WBGene00008780	hxk-1	Community C
WBGene00014013	ZK632.4	Community C
WBGene00000269	bre-4	Community C
WBGene00008258	mans-2	Community D
WBGene00018682	aagr-4	Community D
WBGene00001637	gly-12	Community D
WBGene00013677	yars-1	Community D
WBGene00003964	pdi-3	Community D
WBGene00003962	pdi-1	Community D
WBGene00015767	hex-2	Community D
WBGene00002497	let-268	Community D
WBGene00000253	bli-3	Community D
WBGene00006592	dpy-31	Community D
WBGene00004025	phy-2	Community D
WBGene00001077	dpy-18	Community D
WBGene00015752	C14B9.2	Community D
WBGene00015168	pdi-6	Community D
WBGene00003963	pdi-2	Community D
WBGene00008149	pyp-1	Community D
WBGene00021534	mvk-1	Community D
WBGene00018756	plpp-1.1	Community D
WBGene00012148	inos-1	Community D
WBGene00008749	plpp-1.3	Community D
WBGene00020895	plpp-1.2	Community D
WBGene00000081	ads-1	Community D
WBGene00012911	acl-7	Community D
WBGene00022200	fard-1	Community D
WBGene00009057	cept-1	Community D
WBGene00016511	C37H5.13	Community D
WBGene00015887	C17C3.1	Community D
WBGene00007350	sucl-1	Community D
WBGene00010759	cysl-2	Community D
WBGene00012815	phy-4	Community D
WBGene00013497	hex-5	Community D
WBGene00000497	chs-2	Community D
WBGene00001501	ftn-2	Community D
WBGene00009493	hrg-4	Community D
WBGene00019830	hrg-1	Community D
WBGene00008458	E02H1.6	Community D
WBGene00009119	ndk-1	Community D
WBGene00021692	Y48G8AL.15	Community D
WBGene00013024	cept-2	Community D
WBGene00000496	chs-1	Community D
WBGene00009335	F32D8.13	Community D
WBGene00012984	Y48B6A.13	Community D
WBGene00017268	hmgr-1	Community D
WBGene00019460	idi-1	Community D
WBGene00008765	ttx-7	Community D
WBGene00012390	gpap-1	Community D
WBGene00012897	pisy-1	Community D
WBGene00016384	cdgs-1	Community D
WBGene00020190	guk-1	Community D
WBGene00016844	sucg-1	Community D
WBGene00017759	sucl-2	Community D
WBGene00010665	rml-1	Community D
WBGene00009575	F40F8.1	Community D
WBGene00014058	ZK673.2	Community D
WBGene00000761	coq-1	Community D
WBGene00000254	bli-4	Community D
WBGene00013030	Y49E10.4	Community D
WBGene00022836	ZK973.11	Community D
WBGene00006945	wars-1	Community D
WBGene00021061	W06E11.1	Community D
WBGene00012663	hex-3	Community D
WBGene00013002	Y48E1B.3	Community D
WBGene00001596	gld-2	Community D
WBGene00014115	gld-4	Community D
WBGene00014807	M04D5.1	Community D
WBGene00009658	pap-3	Community D
WBGene00011791	pap-2	Community D
WBGene00001639	gly-14	Community D
WBGene00013362	algn-7	Community D
WBGene00019725	algn-14	Community D
WBGene00004679	rars-1	Community D
WBGene00002001	hars-1	Community D
WBGene00001094	dars-1	Community D
WBGene00001336	qars-1	Community D
WBGene00006617	tars-1	Community D
WBGene00001744	gars-1	Community D
WBGene00003815	nars-1	Community D
WBGene00002238	kars-1	Community D
WBGene00004189	pars-1	Community D
WBGene00001497	fars-1	Community D
WBGene00017300	rpc-2	Community D
WBGene00003415	mars-1	Community D
WBGene00019380	K04C2.2	Community D
WBGene00016140	rpb-2	Community D
WBGene00004411	rpc-1	Community D
WBGene00008781	rpoa-2	Community D
WBGene00000800	cars-1	Community D
WBGene00000197	aars-2	Community D
WBGene00019778	M57.2	Community D
WBGene00000123	ama-1	Community D
WBGene00003073	lars-1	Community D
WBGene00005663	sars-1	Community D
WBGene00002010	hsp-6	Community D
WBGene00006936	glp-4	Community D
WBGene00012999	rpoa-1	Community D
WBGene00001498	fars-3	Community D
WBGene00002152	iars-1	Community D
WBGene00001337	ears-1	Community D
WBGene00001405	fce-1	Community D
WBGene00015021	nfs-1	Community D
WBGene00013447	nars-2	Community D
WBGene00001338	ears-2	Community D
WBGene00002153	iars-2	Community D
WBGene00006946	prx-10	Community D
WBGene00001095	dars-2	Community D
WBGene00000196	aars-1	Community D
WBGene00003074	lars-2	Community D
WBGene00006935	vars-1	Community D
WBGene00013680	rpom-1	Community D
WBGene00013678	Y105E8A.20	Community D
WBGene00022400	rpb-9	Community D
WBGene00020823	T26A5.8	Community D
WBGene00013433	Y66D12A.7	Community D
WBGene00013150	pole-4	Community D
WBGene00007616	rpoa-12	Community D
WBGene00001486	frh-1	Community D
WBGene00010230	rpac-19	Community D
WBGene00001033	dnj-15	Community D
WBGene00018391	rpb-4	Community D
WBGene00017830	rpb-8	Community D
WBGene00021845	rpb-7	Community D
WBGene00021347	rpb-10	Community D
WBGene00012187	rpb-11	Community D
WBGene00013361	fars-2	Community D
WBGene00004190	pars-2	Community D
WBGene00005662	sars-2	Community D
WBGene00017763	crls-1	Community D
WBGene00021508	Y41D4A.6	Community D
WBGene00015099	ggtb-1	Community D
WBGene00021112	W09C3.4	Community D
WBGene00019710	M01E11.1	Community D
WBGene00021638	Y47G6A.9	Community D
WBGene00014111	rpc-25	Community D
WBGene00011058	fdps-1	Community D
WBGene00007971	rpb-3	Community D
WBGene00019246	rpb-5	Community D
WBGene00007355	rpb-6	Community D
WBGene00011527	cchl-1	Community D
WBGene00019275	rpac-40	Community D
WBGene00006465	fntb-1	Community D
WBGene00019823	fnta-1	Community D
WBGene00009159	F26E4.4	Community D
WBGene00016750	let-611	Community D
WBGene00004680	rars-2	Community D
WBGene00016524	C39B5.6	Community D
WBGene00006968	yars-2	Community D
WBGene00021344	rev-3	Community D
WBGene00020964	polq-1	Community D
WBGene00017696	polk-1	Community D
WBGene00020761	T24C4.5	Community D
WBGene00017237	pole-2	Community D
WBGene00008722	F12F6.7	Community D
WBGene00004180	pri-1	Community D
WBGene00018721	polh-1	Community D
WBGene00011016	R04F11.3	Community D
WBGene00001406	fce-2	Community D
WBGene00004181	pri-2	Community D
WBGene00012936	pola-1	Community D
WBGene00009368	pole-1	Community D
WBGene00008645	F10C2.4	Community D
WBGene00001002	div-1	Community D
WBGene00021905	helq-1	Community D
WBGene00013258	polg-1	Community D
WBGene00021766	hex-4	Community D
WBGene00012528	pap-1	Community D
WBGene00009219	dpm-3	Community D
WBGene00012885	iscu-1	Community D
WBGene00012666	Y39B6A.3	Community D
WBGene00022309	rpc-11	Community D
WBGene00009078	rpb-12	Community D
WBGene00011193	algn-13	Community D
WBGene00015162	algn-11	Community D
WBGene00013881	mans-4	Community D
WBGene00017282	algn-2	Community D
WBGene00008411	mans-1	Community D
WBGene00008775	mogs-1	Community D
WBGene00007464	algn-8	Community D
WBGene00007556	algn-9	Community D
WBGene00007043	algn-10	Community D
WBGene00020820	algn-1	Community D
WBGene00001645	gly-20	Community D
WBGene00007435	algn-6	Community D
WBGene00022629	algn-12	Community D
WBGene00020197	mans-3	Community D
WBGene00001638	gly-13	Community D
WBGene00020437	stt-3	Community D
WBGene00009583	aagr-3	Community D
WBGene00010720	algn-3	Community D
WBGene00019276	algn-5	Community D
WBGene00010284	aman-2	Community D
WBGene00016583	tag-335	Community D
WBGene00021628	Y47D9A.1	Community D
WBGene00022044	dpm-1	Community D
WBGene00009925	F52B11.2	Community D
